# Supplementary material for: The Trypanosoma cruzi Antigen and Epitope Atlas: antibody specificities in Chagas disease patients across the Americas
Source: Nat Commun. 2023 Apr 3;14:1850. doi: 10.1038/s41467-023-37522-9 (PMC10070320; doi:10.1038/s41467-023-37522-9)
Supplement: Supplementary file 2 — Supplementary Data 1 [file 41467_2023_37522_MOESM2_ESM.xlsx]

## Sheet: S1 - Arrays overview
Ricci A et al 2022 - Chagas Antigen and Epitope Atlas
Table S1. Overview of arrays used in this work.
Diagram of the microarrays used to analyse each design, CHAGASTOPE-v1 and CHAGASTOPE-v2.
	CHAGASTOPE v1 Arrays			CHAGASTOPE v2 Arrays
				A1	B1
				A2	B2
				A3	B3
				A4	B4
				A5	B5
				A6	B6
	1-plex			12-plex
	1 sector			12 sectors
	2,842,420 addressable peptide spots			392,299 addressable peptide spots per sector
	1 sample per slide			12 samples per slide
	Stage One | Discovery			Stage Two | Seroprevalence + Mapping
	EBI ArrayExpress Accession: A-MTAB-692			EBI ArrayExpress Accession: A-MTAB-693
