# Supplementary material for: The Trypanosoma cruzi Antigen and Epitope Atlas: antibody specificities in Chagas disease patients across the Americas
Source: Nat Commun. 2023 Apr 3;14:1850. doi: 10.1038/s41467-023-37522-9 (PMC10070320; doi:10.1038/s41467-023-37522-9)
Supplement: Supplementary file 3 — Supplementary Data 2 [file 41467_2023_37522_MOESM3_ESM.xlsx]

## Sheet: S2 - Serum samples and pools
Ricci A et al 2022 - Chagas Antigen and Epitope Atlas
Table S2. Serum samples and pools used in microarray assays
Human serum samples used in this study. The Sample Code is an unique identifier for each individual serum. It shows the region plus one or two letters, which is "N" for negative sera, "P" for positive sera that were part of the pooled serum for that region, and "E" for positive sera that weren't in said pool. The sex of the subjects is reported if the information was available or shown as "NA" (n…
Sample ID	Sample Name	Sample Code	Chagas Serology	Sex	Region Code	Region	Pool	Contact	Observations
01-0013-4	43508	AR_P1	POSITIVE	NA	AR	Argentina	AR_PO	Jaime Altcheh
01-0014-3	43532	AR_P2	POSITIVE	NA	AR	Argentina		Jaime Altcheh
01-0015-2	43539	AR_P3	POSITIVE	NA	AR	Argentina		Jaime Altcheh
01-0016-1	43541	AR_P4	POSITIVE	NA	AR	Argentina		Jaime Altcheh
01-0017-0	43560	AR_P5	POSITIVE	NA	AR	Argentina		Jaime Altcheh
01-0018-0	43672	AR_P6	POSITIVE	NA	AR	Argentina		Jaime Altcheh
01-0025-0	871	AR_E1	POSITIVE	NA	AR	Argentina	--	Jaime Altcheh
01-0026-9	891	AR_E2	POSITIVE	NA	AR	Argentina	--	Jaime Altcheh
01-0027-8	896	AR_E3	POSITIVE	NA	AR	Argentina	--	Jaime Altcheh
01-0028-7	897	AR_E4	POSITIVE	NA	AR	Argentina	--	Jaime Altcheh
01-0029-6	898	AR_E5	POSITIVE	NA	AR	Argentina	--	Jaime Altcheh
01-0030-1	899	AR_E6	POSITIVE	NA	AR	Argentina	--	Jaime Altcheh
01-0019-9	43857	AR_N1	NEGATIVE	NA	AR	Argentina	AR_NE	Jaime Altcheh
01-0020-4	43925	AR_N2	NEGATIVE	NA	AR	Argentina		Jaime Altcheh
01-0021-3	44003	AR_N3	NEGATIVE	NA	AR	Argentina		Jaime Altcheh
01-0022-2	44005	AR_N4	NEGATIVE	NA	AR	Argentina		Jaime Altcheh
01-0023-1	44059	AR_N5	NEGATIVE	NA	AR	Argentina		Jaime Altcheh
01-0024-0	44067	AR_N6	NEGATIVE	NA	AR	Argentina		Jaime Altcheh
010-0001-7	CB C2 16017	BO_P1	POSITIVE	Male	BO	Bolivia; Cochabamba	BO_PO	Faustino Torrico
010-0010-5	CB C2 16092	BO_P2	POSITIVE	Female	BO	Bolivia; Cochabamba		Faustino Torrico
010-0012-3	CB C2 16147	BO_P3	POSITIVE	Male	BO	Bolivia; Cochabamba		Faustino Torrico
010-0020-2	TJ C2 12818	BO_P4	POSITIVE	Female	BO	Bolivia; Tarija		Faustino Torrico
010-0022-0	TJ C2 12825	BO_P5	POSITIVE	Male	BO	Bolivia; Tarija		Faustino Torrico
010-0026-7	TJ C2 12827	BO_P6	POSITIVE	Female	BO	Bolivia; Tarija		Faustino Torrico
010-0002-6	CB C2 16032	BO_E1	POSITIVE	Female	BO	Bolivia; Cochabamba	--	Faustino Torrico
010-0004-4	CB C2 16028	BO_E2	POSITIVE	Male	BO	Bolivia; Cochabamba	--	Faustino Torrico
010-0005-3	CB C2 16055	BO_E3	POSITIVE	Female	BO	Bolivia; Cochabamba	--	Faustino Torrico
010-0024-9	TJ C2 12828	BO_E4	POSITIVE	Female	BO	Bolivia; Tarija	--	Faustino Torrico
010-0027-6	TJ C2 12844	BO_E5	POSITIVE	Male	BO	Bolivia; Tarija	--	Faustino Torrico
010-0028-5	TJ C2 12862	BO_E6	POSITIVE	Female	BO	Bolivia; Tarija	--	Faustino Torrico
010-0014-1	CB C2 16118	BO_N1	NEGATIVE	Female	BO	Bolivia; Cochabamba	BO_NE	Faustino Torrico
010-0016-0	CB C2 16033	BO_N2	NEGATIVE	Female	BO	Bolivia; Cochabamba		Faustino Torrico
010-0013-2	CB C2 16101	BO_N3	NEGATIVE	Male	BO	Bolivia; Cochabamba		Faustino Torrico
010-0018-8	CB C2 16122	BO_N4	NEGATIVE	Male	BO	Bolivia; Cochabamba		Faustino Torrico
010-0017-9	CB C2 16130	BO_N5	NEGATIVE	Male	BO	Bolivia; Cochabamba		Faustino Torrico
09-0000-2	1537	BR_P1	POSITIVE	Male	BR	Brazil	BR_PO	Norival Kesper Jr
09-0001-1	1539	BR_P2	POSITIVE	Female	BR	Brazil		Norival Kesper Jr
09-0006-7	1551	BR_P3	POSITIVE	Female	BR	Brazil		Norival Kesper Jr
09-0007-6	1534	BR_P4	POSITIVE	Male	BR	Brazil		Norival Kesper Jr
09-0008-5	1542	BR_P5	POSITIVE	Male	BR	Brazil		Norival Kesper Jr
09-0012-8	DP622	BR_E1	POSITIVE	Female	BR	Brazil	--	Norival Kesper Jr
09-0013-7	DP630	BR_E2	POSITIVE	Female	BR	Brazil	--	Norival Kesper Jr
09-0014-6	DP632	BR_E3	POSITIVE	Male	BR	Brazil	--	Norival Kesper Jr
09-0015-5	DP633	BR_E4	POSITIVE	Female	BR	Brazil	--	Norival Kesper Jr
09-0016-4	DP634	BR_E5	POSITIVE	Female	BR	Brazil	--	Norival Kesper Jr
09-0017-3	DP635	BR_E6	POSITIVE	Female	BR	Brazil	--	Norival Kesper Jr
09-0021-6	DP638	BR_E7	POSITIVE	Female	BR	Brazil	--	Norival Kesper Jr
09-0003-0	1024	BR_N1	NEGATIVE	Female	BR	Brazil	BR_NE	Norival Kesper Jr
09-0004-9	847	BR_N2	NEGATIVE	Female	BR	Brazil		Norival Kesper Jr
09-0005-8	912	BR_N3	NEGATIVE	Female	BR	Brazil		Norival Kesper Jr
09-0009-4	945	BR_N4	NEGATIVE	Female	BR	Brazil		Norival Kesper Jr
09-0010-0	984	BR_N5	NEGATIVE	Female	BR	Brazil		Norival Kesper Jr
09-0011-9	622	BR_N6	NEGATIVE	Male	BR	Brazil		Norival Kesper Jr
08-0000-3	1065	CO_P1	POSITIVE	Female	CO	Santander; Colombia	CO_PO	Juan Carlos Villar
08-0001-2	406	CO_P2	POSITIVE	Female	CO	Santander; Colombia		Juan Carlos Villar
08-0002-1	43	CO_P3	POSITIVE	Female	CO	Santander; Colombia		Juan Carlos Villar
08-0003-0	2230	CO_P4	POSITIVE	Male	CO	Santander; Colombia		Juan Carlos Villar
08-0008-6	2002	CO_E1	POSITIVE	Male	CO	Santander; Colombia	--	Juan Carlos Villar
08-0009-5	2100	CO_E2	POSITIVE	Female	CO	Santander; Colombia	--	Juan Carlos Villar
08-0010-0	392	CO_E3	POSITIVE	Male	CO	Santander; Colombia	--	Juan Carlos Villar
08-0011-0	2105	CO_E4	POSITIVE	Male	CO	Santander; Colombia	--	Juan Carlos Villar
08-0012-9	2252	CO_E5	POSITIVE	Female	CO	Santander; Colombia	--	Juan Carlos Villar
08-0013-8	2256	CO_E6	POSITIVE	Male	CO	Santander; Colombia	--	Juan Carlos Villar
08-0014-7	2194	CO_E7	POSITIVE	Male	CO	Santander; Colombia	--	Juan Carlos Villar
08-0004-0	644	CO_N1	NEGATIVE	Male	CO	Santander; Colombia	CO_NE	Juan Carlos Villar
08-0005-9	695	CO_N2	NEGATIVE	Male	CO	Santander; Colombia		Juan Carlos Villar
08-0006-8	1639	CO_N3	NEGATIVE	Male	CO	Santander; Colombia		Juan Carlos Villar
08-0007-7	1910	CO_N4	NEGATIVE	Female	CO	Santander; Colombia		Juan Carlos Villar
03-0002-6	5260001-009	MX_P1	POSITIVE	Female	MX	Mexico	MX_PO	Janine Ramsey
03-0003-5	5260001-014	MX_P2	POSITIVE	Male	MX	Mexico		Janine Ramsey
03-0005-3	5260047-001	MX_P3	POSITIVE	Female	MX	Mexico		Janine Ramsey
03-0046-1	205260018-001	MX_P4	POSITIVE	Male	MX	Mexico		Janine Ramsey
03-0088-9	2052600080-001	MX_P5	POSITIVE	Male	MX	Mexico		Janine Ramsey
03-0091-2	203800001-002	MX_P6	POSITIVE	Female	MX	Mexico		Janine Ramsey
03-0032-8	205260001-002	MX_E1	POSITIVE	Female	MX	Mexico	--	Janine Ramsey
03-0033-7	205260001-003	MX_E2	POSITIVE	Male	MX	Mexico	--	Janine Ramsey
03-0038-2	205260001-010	MX_E3	POSITIVE	Female	MX	Mexico	--	Janine Ramsey
03-0065-7	203800001-015	MX_E4	POSITIVE	Male	MX	Mexico	--	Janine Ramsey
03-0067-5	203800001-017	MX_E5	POSITIVE	Male	MX	Mexico	--	Janine Ramsey
03-0094-0	203800001-005	MX_E6	POSITIVE	Male	MX	Mexico	--	Janine Ramsey
03-0000-8	0790001-005	MX_N1	NEGATIVE	Female	MX	Mexico	MX_NE	Janine Ramsey
03-0001-7	0790001-009	MX_N2	NEGATIVE	Female	MX	Mexico		Janine Ramsey
03-0004-4	5260001-016	MX_N3	NEGATIVE	Female	MX	Mexico		Janine Ramsey
03-0007-1	20380001-034	MX_N4	NEGATIVE	Female	MX	Mexico		Janine Ramsey
03-0018-8	200790001-011	MX_N5	NEGATIVE	Female	MX	Mexico		Janine Ramsey
03-0036-4	205260001-008	MX_N6	NEGATIVE	Male	MX	Mexico		Janine Ramsey
07-0000-4	Tcruzi-025	US_P1	POSITIVE	Male	US	USA	US_PO	Melissa Nolan
07-0001-3	Tcruzi-032	US_P2	POSITIVE	Female	US	USA		Melissa Nolan
07-0002-2	Tcruzi-033	US_P3	POSITIVE	Female	US	USA		Melissa Nolan
07-0003-1	Tcruzi-044	US_P4	POSITIVE	Male	US	USA		Melissa Nolan
07-0004-0	Tcruzi-055	US_P5	POSITIVE	Male	US	USA		Melissa Nolan
07-0005-0	Tcruzi-056	US_P6	POSITIVE	Female	US	USA		Melissa Nolan
07-0012-0	Tcruzi-027	US_E1	POSITIVE	Female	US	USA	--	Melissa Nolan
07-0013-9	Tcruzi-046	US_E2	POSITIVE	Male	US	USA	--	Melissa Nolan
07-0014-8	Tcruzi-047	US_E3	POSITIVE	Female	US	USA	--	Melissa Nolan
07-0015-7	Tcruzi-059	US_E4	POSITIVE	Female	US	USA	--	Melissa Nolan
07-0016-6	Tcruzi-060	US_E5	POSITIVE	Male	US	USA	--	Melissa Nolan
07-0017-5	Tcruzi-061	US_E6	POSITIVE	Male	US	USA	--	Melissa Nolan
07-0006-9	H-153	US_N1	NEGATIVE	Female	US	USA	US_NE	Melissa Nolan
07-0007-8	H-731	US_N2	NEGATIVE	Female	US	USA		Melissa Nolan
07-0008-7	H-714	US_N3	NEGATIVE	Female	US	USA		Melissa Nolan
07-0009-6	H-611	US_N4	NEGATIVE	Female	US	USA		Melissa Nolan
07-0010-1	H-052	US_N5	NEGATIVE	Female	US	USA		Melissa Nolan
07-0011-0	H-414	US_N6	NEGATIVE	Male	US	USA		Melissa Nolan
05-0045-0	5954	LE_P1	NEGATIVE	Male	AR	Argentina	LE_PO	Jorge Diego Marco	American tegumentary leishmaniasis (ATL) Positive
05-0003-3	5950	LE_P2	NEGATIVE	Male	AR	Argentina		Jorge Diego Marco	American tegumentary leishmaniasis (ATL) Positive
05-0002-4	5951	LE_P3	NEGATIVE	Male	AR	Argentina		Jorge Diego Marco	American tegumentary leishmaniasis (ATL) Positive
05-0041-4	6110	LE_P4	NEGATIVE	Male	AR	Argentina		Jorge Diego Marco	American tegumentary leishmaniasis (ATL) Positive
05-0046-0	6511	LE_P5	NEGATIVE	Male	AR	Argentina		Jorge Diego Marco	American tegumentary leishmaniasis (ATL) Positive
05-0043-2	6116	LE_P6	NEGATIVE	NA	AR	Argentina		Jorge Diego Marco	American tegumentary leishmaniasis (ATL) Positive
05-0036-2	5844	LE_N1	NEGATIVE	NA	AR	Argentina	LE_NE	Jorge Diego Marco
05-0023-8	5909	LE_N2	NEGATIVE	NA	AR	Argentina		Jorge Diego Marco
05-0037-1	5921	LE_N3	NEGATIVE	NA	AR	Argentina		Jorge Diego Marco
05-0020-0	6112	LE_N4	NEGATIVE	NA	AR	Argentina		Jorge Diego Marco
05-0038-0	6515	LE_N5	NEGATIVE	NA	AR	Argentina		Jorge Diego Marco
05-0029-2	5530	LE_N6	NEGATIVE	NA	AR	Argentina		Jorge Diego Marco
116 Total Samples			71	Positive			14 sample pools
			45	Negative
