# Supplementary material for: The Trypanosoma cruzi Antigen and Epitope Atlas: antibody specificities in Chagas disease patients across the Americas
Source: Nat Commun. 2023 Apr 3;14:1850. doi: 10.1038/s41467-023-37522-9 (PMC10070320; doi:10.1038/s41467-023-37522-9)
Supplement: Supplementary file 4 — Supplementary Data 3 [file 41467_2023_37522_MOESM4_ESM.xlsx]

## Sheet: S3 - CHAGASTOPE Arrays
Ricci A et al 2022 - Chagas Antigen and Epitope Atlas
Table S3. CHAGASTOPE array slides and assays.
Detailed list of the assayed arrays.
Stage	Array design	Slide	Sector	Sample	Replica	ArrayExpress Accession
One - Discovery	CHAGASTOPE v1	1	1	AR_PO	1	E-MTAB-11651
One - Discovery	CHAGASTOPE v1	2	1	AR_NE	1	E-MTAB-11651
One - Discovery	CHAGASTOPE v1	3	1	AR_PO	2	E-MTAB-11651
One - Discovery	CHAGASTOPE v1	4	1	AR_NE	2	E-MTAB-11651
One - Discovery	CHAGASTOPE v1	5	1	MX_PO	1	E-MTAB-11651
One - Discovery	CHAGASTOPE v1	6	1	MX_NE	1	E-MTAB-11651
One - Discovery	CHAGASTOPE v1	7	1	MX_PO	2	E-MTAB-11651
One - Discovery	CHAGASTOPE v1	8	1	MX_NE	2	E-MTAB-11651
One - Discovery	CHAGASTOPE v1	9	1	CO_PO	1	E-MTAB-11651
One - Discovery	CHAGASTOPE v1	10	1	CO_NE	1	E-MTAB-11651
One - Discovery	CHAGASTOPE v1	11	1	CO_PO	2	E-MTAB-11651
One - Discovery	CHAGASTOPE v1	12	1	CO_NE	2	E-MTAB-11651
One - Discovery	CHAGASTOPE v1	13	1	LE_PO	1	E-MTAB-11651
One - Discovery	CHAGASTOPE v1	14	1	LE_NE	1	E-MTAB-11651
One - Discovery	CHAGASTOPE v1	15	1	LE_PO	2	E-MTAB-11651
One - Discovery	CHAGASTOPE v1	16	1	LE_NE	2	E-MTAB-11651
One - Discovery	CHAGASTOPE v1	17	1	US_PO	1	E-MTAB-11651
One - Discovery	CHAGASTOPE v1	18	1	US_NE	1	E-MTAB-11651
One - Discovery	CHAGASTOPE v1	19	1	US_PO	2	E-MTAB-11651
One - Discovery	CHAGASTOPE v1	20	1	US_NE	2	E-MTAB-11651
One - Discovery	CHAGASTOPE v1	21	1	BR_PO	1	E-MTAB-11651
One - Discovery	CHAGASTOPE v1	22	1	BR_NE	1	E-MTAB-11651
One - Discovery	CHAGASTOPE v1	23	1	BR_PO	2	E-MTAB-11651
One - Discovery	CHAGASTOPE v1	24	1	BR_NE	2	E-MTAB-11651
One - Discovery	CHAGASTOPE v1	25	1	BO_PO	1	E-MTAB-11651
One - Discovery	CHAGASTOPE v1	27	1	BO_PO	2	E-MTAB-11651
One - Discovery	CHAGASTOPE v1	31	1	BO_NE	1	E-MTAB-11651
One - Discovery	CHAGASTOPE v1	32	1	BO_NE	2	E-MTAB-11651
Two - Seroprevalence + Mapping	CHAGASTOPE v2	1	A1	AR_P1	1	E-MTAB-11655
Two - Seroprevalence + Mapping	CHAGASTOPE v2	1	A2	AR_P2	1	E-MTAB-11655
Two - Seroprevalence + Mapping	CHAGASTOPE v2	1	A3	AR_P3	1	E-MTAB-11655
Two - Seroprevalence + Mapping	CHAGASTOPE v2	1	A4	AR_P4	1	E-MTAB-11655
Two - Seroprevalence + Mapping	CHAGASTOPE v2	1	A5	AR_P5	1	E-MTAB-11655
Two - Seroprevalence + Mapping	CHAGASTOPE v2	1	A6	AR_P6	1	E-MTAB-11655
Two - Seroprevalence + Mapping	CHAGASTOPE v2	1	B1	AR_E1	1	E-MTAB-11655
Two - Seroprevalence + Mapping	CHAGASTOPE v2	1	B2	AR_E2	1	E-MTAB-11655
Two - Seroprevalence + Mapping	CHAGASTOPE v2	1	B3	AR_E3	1	E-MTAB-11655
Two - Seroprevalence + Mapping	CHAGASTOPE v2	1	B4	AR_E4	1	E-MTAB-11655
Two - Seroprevalence + Mapping	CHAGASTOPE v2	1	B5	AR_E5	1	E-MTAB-11655
Two - Seroprevalence + Mapping	CHAGASTOPE v2	1	B6	AR_E6	1	E-MTAB-11655
Two - Seroprevalence + Mapping	CHAGASTOPE v2	2	A1	BR_P1	1	E-MTAB-11655
Two - Seroprevalence + Mapping	CHAGASTOPE v2	2	A2	BR_P2	1	E-MTAB-11655
Two - Seroprevalence + Mapping	CHAGASTOPE v2	2	A3	BR_P3	1	E-MTAB-11655
Two - Seroprevalence + Mapping	CHAGASTOPE v2	2	A4	BR_P4	1	E-MTAB-11655
Two - Seroprevalence + Mapping	CHAGASTOPE v2	2	A5	BR_P5	1	E-MTAB-11655
Two - Seroprevalence + Mapping	CHAGASTOPE v2	2	A6	BR_E1	1	E-MTAB-11655
Two - Seroprevalence + Mapping	CHAGASTOPE v2	2	B1	BR_E2	1	E-MTAB-11655
Two - Seroprevalence + Mapping	CHAGASTOPE v2	2	B2	BR_E3	1	E-MTAB-11655
Two - Seroprevalence + Mapping	CHAGASTOPE v2	2	B3	BR_E4	1	E-MTAB-11655
Two - Seroprevalence + Mapping	CHAGASTOPE v2	2	B4	BR_E5	1	E-MTAB-11655
Two - Seroprevalence + Mapping	CHAGASTOPE v2	2	B5	BR_E6	1	E-MTAB-11655
Two - Seroprevalence + Mapping	CHAGASTOPE v2	2	B6	BR_E7	1	E-MTAB-11655
Two - Seroprevalence + Mapping	CHAGASTOPE v2	3	A1	BO_P1	1	E-MTAB-11655
Two - Seroprevalence + Mapping	CHAGASTOPE v2	3	A2	BO_P2	1	E-MTAB-11655
Two - Seroprevalence + Mapping	CHAGASTOPE v2	3	A3	BO_P3	1	E-MTAB-11655
Two - Seroprevalence + Mapping	CHAGASTOPE v2	3	A4	BO_P4	1	E-MTAB-11655
Two - Seroprevalence + Mapping	CHAGASTOPE v2	3	A5	BO_P5	1	E-MTAB-11655
Two - Seroprevalence + Mapping	CHAGASTOPE v2	3	A6	BO_P6	1	E-MTAB-11655
Two - Seroprevalence + Mapping	CHAGASTOPE v2	3	B1	BO_E1	1	E-MTAB-11655
Two - Seroprevalence + Mapping	CHAGASTOPE v2	3	B2	BO_E2	1	E-MTAB-11655
Two - Seroprevalence + Mapping	CHAGASTOPE v2	3	B3	BO_E3	1	E-MTAB-11655
Two - Seroprevalence + Mapping	CHAGASTOPE v2	3	B4	BO_E4	1	E-MTAB-11655
Two - Seroprevalence + Mapping	CHAGASTOPE v2	3	B5	BO_E5	1	E-MTAB-11655
Two - Seroprevalence + Mapping	CHAGASTOPE v2	3	B6	BO_E6	1	E-MTAB-11655
Two - Seroprevalence + Mapping	CHAGASTOPE v2	4	A1	MX_P1	1	E-MTAB-11655
Two - Seroprevalence + Mapping	CHAGASTOPE v2	4	A2	MX_P2	1	E-MTAB-11655
Two - Seroprevalence + Mapping	CHAGASTOPE v2	4	A3	MX_P3	1	E-MTAB-11655
Two - Seroprevalence + Mapping	CHAGASTOPE v2	4	A4	MX_P4	1	E-MTAB-11655
Two - Seroprevalence + Mapping	CHAGASTOPE v2	4	A5	MX_P5	1	E-MTAB-11655
Two - Seroprevalence + Mapping	CHAGASTOPE v2	4	A6	MX_P6	1	E-MTAB-11655
Two - Seroprevalence + Mapping	CHAGASTOPE v2	4	B1	MX_E1	1	E-MTAB-11655
Two - Seroprevalence + Mapping	CHAGASTOPE v2	4	B2	MX_E2	1	E-MTAB-11655
Two - Seroprevalence + Mapping	CHAGASTOPE v2	4	B3	MX_E3	1	E-MTAB-11655
Two - Seroprevalence + Mapping	CHAGASTOPE v2	4	B4	MX_E4	1	E-MTAB-11655
Two - Seroprevalence + Mapping	CHAGASTOPE v2	4	B5	MX_E5	1	E-MTAB-11655
Two - Seroprevalence + Mapping	CHAGASTOPE v2	4	B6	MX_E6	1	E-MTAB-11655
Two - Seroprevalence + Mapping	CHAGASTOPE v2	5	A1	US_P1	1	E-MTAB-11655
Two - Seroprevalence + Mapping	CHAGASTOPE v2	5	A2	US_P2	1	E-MTAB-11655
Two - Seroprevalence + Mapping	CHAGASTOPE v2	5	A3	US_P3	1	E-MTAB-11655
Two - Seroprevalence + Mapping	CHAGASTOPE v2	5	A4	US_P4	1	E-MTAB-11655
Two - Seroprevalence + Mapping	CHAGASTOPE v2	5	A5	US_P5	1	E-MTAB-11655
Two - Seroprevalence + Mapping	CHAGASTOPE v2	5	A6	US_P6	1	E-MTAB-11655
Two - Seroprevalence + Mapping	CHAGASTOPE v2	5	B1	US_E1	1	E-MTAB-11655
Two - Seroprevalence + Mapping	CHAGASTOPE v2	5	B2	US_E2	1	E-MTAB-11655
Two - Seroprevalence + Mapping	CHAGASTOPE v2	5	B3	US_E3	1	E-MTAB-11655
Two - Seroprevalence + Mapping	CHAGASTOPE v2	5	B4	US_E4	1	E-MTAB-11655
Two - Seroprevalence + Mapping	CHAGASTOPE v2	5	B5	US_E5	1	E-MTAB-11655
Two - Seroprevalence + Mapping	CHAGASTOPE v2	5	B6	US_E6	1	E-MTAB-11655
Two - Seroprevalence + Mapping	CHAGASTOPE v2	6	A1	CO_P1	1	E-MTAB-11655
Two - Seroprevalence + Mapping	CHAGASTOPE v2	6	A2	CO_P2	1	E-MTAB-11655
Two - Seroprevalence + Mapping	CHAGASTOPE v2	6	A3	CO_P3	1	E-MTAB-11655
Two - Seroprevalence + Mapping	CHAGASTOPE v2	6	A4	CO_P4	1	E-MTAB-11655
Two - Seroprevalence + Mapping	CHAGASTOPE v2	6	A5	CO_E1	1	E-MTAB-11655
Two - Seroprevalence + Mapping	CHAGASTOPE v2	6	A6	CO_E2	1	E-MTAB-11655
Two - Seroprevalence + Mapping	CHAGASTOPE v2	6	B1	CO_E3	1	E-MTAB-11655
Two - Seroprevalence + Mapping	CHAGASTOPE v2	6	B2	CO_E4	1	E-MTAB-11655
Two - Seroprevalence + Mapping	CHAGASTOPE v2	6	B3	CO_E5	1	E-MTAB-11655
Two - Seroprevalence + Mapping	CHAGASTOPE v2	6	B4	CO_E6	1	E-MTAB-11655
Two - Seroprevalence + Mapping	CHAGASTOPE v2	6	B5	CO_E7	1	E-MTAB-11655
Two - Seroprevalence + Mapping	CHAGASTOPE v2	7	A1	AR_P1	2	E-MTAB-11655
Two - Seroprevalence + Mapping	CHAGASTOPE v2	7	A2	AR_P2	2	E-MTAB-11655
Two - Seroprevalence + Mapping	CHAGASTOPE v2	7	A3	AR_P3	2	E-MTAB-11655
Two - Seroprevalence + Mapping	CHAGASTOPE v2	7	A4	AR_P4	2	E-MTAB-11655
Two - Seroprevalence + Mapping	CHAGASTOPE v2	7	A5	AR_P5	2	E-MTAB-11655
Two - Seroprevalence + Mapping	CHAGASTOPE v2	7	A6	AR_P6	2	E-MTAB-11655
Two - Seroprevalence + Mapping	CHAGASTOPE v2	7	B1	AR_E1	2	E-MTAB-11655
Two - Seroprevalence + Mapping	CHAGASTOPE v2	7	B2	AR_E2	2	E-MTAB-11655
Two - Seroprevalence + Mapping	CHAGASTOPE v2	7	B3	AR_E3	2	E-MTAB-11655
Two - Seroprevalence + Mapping	CHAGASTOPE v2	7	B4	AR_E4	2	E-MTAB-11655
Two - Seroprevalence + Mapping	CHAGASTOPE v2	7	B5	AR_E5	2	E-MTAB-11655
Two - Seroprevalence + Mapping	CHAGASTOPE v2	7	B6	AR_E6	2	E-MTAB-11655
Two - Seroprevalence + Mapping	CHAGASTOPE v2	8	A1	BR_P1	2	E-MTAB-11655
Two - Seroprevalence + Mapping	CHAGASTOPE v2	8	A2	BR_P2	2	E-MTAB-11655
Two - Seroprevalence + Mapping	CHAGASTOPE v2	8	A3	BR_P3	2	E-MTAB-11655
Two - Seroprevalence + Mapping	CHAGASTOPE v2	8	A4	BR_P4	2	E-MTAB-11655
Two - Seroprevalence + Mapping	CHAGASTOPE v2	8	A5	BR_P5	2	E-MTAB-11655
Two - Seroprevalence + Mapping	CHAGASTOPE v2	8	A6	BR_E1	2	E-MTAB-11655
Two - Seroprevalence + Mapping	CHAGASTOPE v2	8	B1	BR_E2	2	E-MTAB-11655
Two - Seroprevalence + Mapping	CHAGASTOPE v2	8	B2	BR_E3	2	E-MTAB-11655
Two - Seroprevalence + Mapping	CHAGASTOPE v2	8	B3	BR_E4	2	E-MTAB-11655
Two - Seroprevalence + Mapping	CHAGASTOPE v2	8	B4	BR_E5	2	E-MTAB-11655
Two - Seroprevalence + Mapping	CHAGASTOPE v2	8	B5	BR_E6	2	E-MTAB-11655
Two - Seroprevalence + Mapping	CHAGASTOPE v2	8	B6	BR_E7	2	E-MTAB-11655
Two - Seroprevalence + Mapping	CHAGASTOPE v2	9	A1	BO_P1	2	E-MTAB-11655
Two - Seroprevalence + Mapping	CHAGASTOPE v2	9	A2	BO_P2	2	E-MTAB-11655
Two - Seroprevalence + Mapping	CHAGASTOPE v2	9	A3	BO_P3	2	E-MTAB-11655
Two - Seroprevalence + Mapping	CHAGASTOPE v2	9	A4	BO_P4	2	E-MTAB-11655
Two - Seroprevalence + Mapping	CHAGASTOPE v2	9	A5	BO_P5	2	E-MTAB-11655
Two - Seroprevalence + Mapping	CHAGASTOPE v2	9	A6	BO_P6	2	E-MTAB-11655
Two - Seroprevalence + Mapping	CHAGASTOPE v2	9	B1	BO_E1	2	E-MTAB-11655
Two - Seroprevalence + Mapping	CHAGASTOPE v2	9	B2	BO_E2	2	E-MTAB-11655
Two - Seroprevalence + Mapping	CHAGASTOPE v2	9	B3	BO_E3	2	E-MTAB-11655
Two - Seroprevalence + Mapping	CHAGASTOPE v2	9	B4	BO_E4	2	E-MTAB-11655
Two - Seroprevalence + Mapping	CHAGASTOPE v2	9	B5	BO_E5	2	E-MTAB-11655
Two - Seroprevalence + Mapping	CHAGASTOPE v2	9	B6	BO_E6	2	E-MTAB-11655
Two - Seroprevalence + Mapping	CHAGASTOPE v2	10	A1	MX_P1	2	E-MTAB-11655
Two - Seroprevalence + Mapping	CHAGASTOPE v2	10	A2	MX_P2	2	E-MTAB-11655
Two - Seroprevalence + Mapping	CHAGASTOPE v2	10	A3	MX_P3	2	E-MTAB-11655
Two - Seroprevalence + Mapping	CHAGASTOPE v2	10	A4	MX_P4	2	E-MTAB-11655
Two - Seroprevalence + Mapping	CHAGASTOPE v2	10	A5	MX_P5	2	E-MTAB-11655
Two - Seroprevalence + Mapping	CHAGASTOPE v2	10	A6	MX_P6	2	E-MTAB-11655
Two - Seroprevalence + Mapping	CHAGASTOPE v2	10	B1	MX_E1	2	E-MTAB-11655
Two - Seroprevalence + Mapping	CHAGASTOPE v2	10	B2	MX_E2	2	E-MTAB-11655
Two - Seroprevalence + Mapping	CHAGASTOPE v2	10	B3	MX_E3	2	E-MTAB-11655
Two - Seroprevalence + Mapping	CHAGASTOPE v2	10	B4	MX_E4	2	E-MTAB-11655
Two - Seroprevalence + Mapping	CHAGASTOPE v2	10	B5	MX_E5	2	E-MTAB-11655
Two - Seroprevalence + Mapping	CHAGASTOPE v2	10	B6	MX_E6	2	E-MTAB-11655
Two - Seroprevalence + Mapping	CHAGASTOPE v2	11	A1	US_P1	2	E-MTAB-11655
Two - Seroprevalence + Mapping	CHAGASTOPE v2	11	A2	US_P2	2	E-MTAB-11655
Two - Seroprevalence + Mapping	CHAGASTOPE v2	11	A3	US_P3	2	E-MTAB-11655
Two - Seroprevalence + Mapping	CHAGASTOPE v2	11	A4	US_P4	2	E-MTAB-11655
Two - Seroprevalence + Mapping	CHAGASTOPE v2	11	A5	US_P5	2	E-MTAB-11655
Two - Seroprevalence + Mapping	CHAGASTOPE v2	11	A6	US_P6	2	E-MTAB-11655
Two - Seroprevalence + Mapping	CHAGASTOPE v2	11	B1	US_E1	2	E-MTAB-11655
Two - Seroprevalence + Mapping	CHAGASTOPE v2	11	B2	US_E2	2	E-MTAB-11655
Two - Seroprevalence + Mapping	CHAGASTOPE v2	11	B3	US_E3	2	E-MTAB-11655
Two - Seroprevalence + Mapping	CHAGASTOPE v2	11	B4	US_E4	2	E-MTAB-11655
Two - Seroprevalence + Mapping	CHAGASTOPE v2	11	B5	US_E5	2	E-MTAB-11655
Two - Seroprevalence + Mapping	CHAGASTOPE v2	11	B6	US_E6	2	E-MTAB-11655
Two - Seroprevalence + Mapping	CHAGASTOPE v2	12	A1	CO_P1	2	E-MTAB-11655
Two - Seroprevalence + Mapping	CHAGASTOPE v2	12	A2	CO_P2	2	E-MTAB-11655
Two - Seroprevalence + Mapping	CHAGASTOPE v2	12	A3	CO_P3	2	E-MTAB-11655
Two - Seroprevalence + Mapping	CHAGASTOPE v2	12	A4	CO_P4	2	E-MTAB-11655
Two - Seroprevalence + Mapping	CHAGASTOPE v2	12	A5	CO_E1	2	E-MTAB-11655
Two - Seroprevalence + Mapping	CHAGASTOPE v2	12	A6	CO_E2	2	E-MTAB-11655
Two - Seroprevalence + Mapping	CHAGASTOPE v2	12	B1	CO_E3	2	E-MTAB-11655
Two - Seroprevalence + Mapping	CHAGASTOPE v2	12	B2	CO_E4	2	E-MTAB-11655
Two - Seroprevalence + Mapping	CHAGASTOPE v2	12	B3	CO_E5	2	E-MTAB-11655
Two - Seroprevalence + Mapping	CHAGASTOPE v2	12	B4	CO_E6	2	E-MTAB-11655
Two - Seroprevalence + Mapping	CHAGASTOPE v2	12	B5	CO_E7	2	E-MTAB-11655
