# Supplementary material for: The Trypanosoma cruzi Antigen and Epitope Atlas: antibody specificities in Chagas disease patients across the Americas
Source: Nat Commun. 2023 Apr 3;14:1850. doi: 10.1038/s41467-023-37522-9 (PMC10070320; doi:10.1038/s41467-023-37522-9)
Supplement: Supplementary file 5 — Supplementary Data 4 [file 41467_2023_37522_MOESM5_ESM.xlsx]

## Sheet: S4 - Healthy Cross-reactive
Ricci A et al 2022 - Chagas Antigen and Epitope Atlas
Table S4. T. cruzi sequences cross-reactive with normal human serum (healthy subjects, Chagas-negative).
All the proteins where the Chagas-negative pooled serum samples reached an antigenicity signal greater than the antigenicity threshold for CHAGASTOPE-v1. For each protein, the table shows the most reactive peptide for that serum and for the Chagas-positive pooled sera. If there is an overlap of at least 6 amino acids between those peptides, the table shows said overlap and compares the signals re…
Cross-Reactivity of T. cruzi peptides vs Chagas-Negative Serum Pools					Reactivity of the indicated protein vs Chagas-Positive Serum Pools				Comparison
T. cruzi Protein	Most Reactive Peptide (16mer)	Start of Peptide	Max Signal	Max Signal Sample	Most Reactive Peptide (16mer)	Start of Peptide	Max Signal	Max Signal Sample	Sequence Overlap	Signal Diff	Most Reactive Sample
TcCLB.399173.10.1	QMKDGTFVLPVEGTKK	145	21031	BO - NEG	NVSNDGSSGKKYIYWK	101	7105	CO - POS	-	-	-
TcCLB.399373.9	NTEDVLFKGEVRYKEM	257	11052	AR - NEG	KEPARYIHDAGVLNEI	301	11949	CO - POS	-	-	-
TcCLB.399389.10	RSAHCTSLVLIGNADK	273	26025	MX - NEG	RAVQETHPDLPVSRAT	2105	15038	CO - POS	-	-	-
TcCLB.401469.10	YRMRGPANNNSNNNLT	121	12293	BO - NEG	DGNPYRMRGPANNNSN	117	5135	CO - POS	YRMRGPANNNSN	-7158	NEG
TcCLB.402647.9	QVLLRENSASAADAPF	121	11395	BR - NEG	QLDTASLELFDDVGRV	69	4170	CO - POS	-	-	-
TcCLB.402863.9	TEVRDWQQAGLPGDDF	745	13206	AR - NEG	VHPKILKNENAQQKVR	597	23206	MX - POS	-	-	-
TcCLB.403869.10.1	APSVVEWKEEDKLMMM	285	11876	CO - NEG	GFITATFGSDNKEVML	345	9991	BR - POS	-	-	-
TcCLB.404001.10	DKGTDVKDRPGALPVF	109	16721	BO - NEG	DKGTDVKDRPGALPVF	109	8148	US - POS	DKGTDVKDRPGALPVF	-8573	NEG
TcCLB.404001.20	PEAPPPHPSDTVPRGK	1549	16547	US - NEG	PEAPPPHPSDTVPRGK	1549	30070	US - POS	PEAPPPHPSDTVPRGK	13523	POS
TcCLB.408345.20	LAYEKNGHYIANTNPL	109	11999	CO - NEG	GVESQVFHPSTLDPSS	129	1662	BO - POS	-	-	-
TcCLB.408547.10	SSGTEGQIPQSSSPRS	257	11660	US - NEG	SSGTEGQIPQSSSPRS	257	18502	AR - POS	SSGTEGQIPQSSSPRS	6842	POS
TcCLB.411235.9	LCLDRIRKLADNCTGL	117	10959	BO - NEG	EFSEAREDLAALEKDY	417	21942	AR - POS	-	-	-
TcCLB.419469.30	GSLASSESYATRAFDN	21	13244	AR - NEG	GTSGQHGARSSTNATP	273	17135	CO - POS	-	-	-
TcCLB.420293.20	SPWECSDPRITEWETG	309	12124	BR - NEG	FLYNRPLSDDELKMVK	677	15589	AR - POS	-	-	-
TcCLB.421619.10	LNGTSNSPQPTQNLSF	357	19741	MX - NEG	CVYHTQALSVGRQGSS	397	7749	BR - POS	-	-	-
TcCLB.422921.20	VDKAFDEYPRRFKDMY	17	11684	AR - NEG	VDKAFDEYPRRFKDMY	17	5701	BO - POS	VDKAFDEYPRRFKDMY	-5983	NEG
TcCLB.425435.10	MKDGTLVFPIEGTKKE	133	15843	BO - NEG	HFYIGGDGSSAGSKED	561	4940	CO - POS	-	-	-
TcCLB.426799.19	HHHNSGDGGGGANCAF	109	20200	AR - NEG	GGGAVRRPRNDVEESC	125	19426	AR - POS	-	-	-
TcCLB.427247.10	GHTTIGGGGGGGGTSG	373	27662	AR - NEG	GHTTIGGGGGGGGTSG	373	17419	BR - POS	GHTTIGGGGGGGGTSG	-10243	NEG
TcCLB.433733.10	DGLVAFFSDNGNSTHW	33	13996	BR - NEG	EMVSQIFFGSDGINLE	209	27769	US - POS	-	-	-
TcCLB.435601.10.1	PSEWIKWGDPKPLPKP	165	19394	BO - NEG	PSEWIKWGDPKPLPKP	165	3359	BR - POS	PSEWIKWGDPKPLPKP	-16035	NEG
TcCLB.436535.19	KPRSLSAEDIRDEKVQ	45	10824	AR - NEG	CVLGQYTASADGSTPG	73	22659	CO - POS	-	-	-
TcCLB.436761.10	AEMLELKQKLDDRQHA	169	13081	CO - NEG	EIIQVDSTNTKRTGTS	53	10661	AR - POS	-	-	-
TcCLB.439125.10	RIEEAENGAGGGGAAG	29	13548	BR - NEG	RIEEAENGAGGGGAAG	29	7875	BR - POS	RIEEAENGAGGGGAAG	-5673	NEG
TcCLB.440363.10	RVVVCATRDLKEGEEL	193	12805	MX - NEG	LLLPIDCVPSSPGDLA	97	19654	US - POS	-	-	-
TcCLB.440379.10.1	KDGTLVFPVEGTKKKE	173	11983	BO - NEG	LVFPVEGTKKKENEGT	177	4311	BR - POS	LVFPVEGTKKKE	-7672	NEG
TcCLB.445011.10	LAKAQAQYYDLSLDAL	177	18983	BO - NEG	GSSSRSGSDAADANQE	193	13021	MX - POS	-	-	-
TcCLB.446067.9	QNELYQALSALETGGK	165	34329	BO - NEG	QNELYQALSALETGGK	165	13895	CO - POS	QNELYQALSALETGGK	-20434	NEG
TcCLB.446785.10.1	TDGLVAFFSDNGNSTH	225	11367	BR - NEG	PEMVSRIFFGSDGVNL	401	30086	US - POS	-	-	-
TcCLB.460125.10	NAKLYYPEYFDGKEEI	197	11759	US - NEG	PSRFRNAKTALANAKL	185	6077	BR - POS	-	-	-
TcCLB.460747.20	TENIPPATLSPAETGP	281	11078	BO - NEG	QSSQMPSASPALDKPP	29	15941	BO - POS	-	-	-
TcCLB.461165.4	FLDAEEVLRKSNKEDT	133	22258	CO - NEG	VLERVKAKDRAVRKQL	117	7557	CO - POS	-	-	-
TcCLB.463901.10.1	FLDAEEVLRKSNKEDT	57	17653	BO - NEG	FTLVATVSTDNVPKEG	389	45146	CO - POS	-	-	-
TcCLB.468041.10	FLDAEEVLRKSNKEDT	121	12192	BO - NEG	MAIGAGRTLPVSSADK	1	7088	AR - POS	-	-	-
TcCLB.472357.10	FLDAEEVLRKSNKEDT	505	10800	BR - NEG	VEQAASQQSRKKREAQ	757	22044	MX - POS	-	-	-
TcCLB.474339.9	FLDAEEVLRKSNKEDT	61	12394	BO - NEG	INYFGPQRFASYTKQN	201	3936	MX - POS	-	-	-
TcCLB.474937.9	FLDAEEVLRKSNKEDT	177	18538	BO - NEG	ELKYLYLLPEDYEELM	425	33527	MX - POS	-	-	-
TcCLB.476911.10.1	FLDAEEVLRKSNKEDT	53	14318	MX - NEG	VLLYNRILYDDDLGNL	217	4592	BR - POS	-	-	-
TcCLB.480997.10	FLDAEEVLRKSNKEDT	105	20576	MX - NEG	SFMADSPVTTGNEGLK	545	7422	MX - POS	-	-	-
TcCLB.482425.10	FLDAEEVLRKSNKEDT	45	12549	BO - NEG	PYIIEKYAVSAFLNED	45	10126	BO - POS	PYIIEKYAVSAFLNED	-2423	NEG
TcCLB.498829.10	FLDAEEVLRKSNKEDT	85	23104	BO - NEG	GQESLGGGPAAGTTSP	133	7901	BR - POS	-	-	-
TcCLB.503395.59	FLDAEEVLRKSNKEDT	101	11736	BO - NEG	ASPSKDLFEKLEMRGD	105	3418	AR - POS	ASPSKDLFEKLE	-8318	NEG
TcCLB.503403.20	FLDAEEVLRKSNKEDT	581	11016	BO - NEG	RASEPQVKIAPKPVAP	701	19541	MX - POS	-	-	-
TcCLB.503413.4	FLDAEEVLRKSNKEDT	957	23784	US - NEG	TKPEETKPEDAKPEVN	589	15049	CO - POS	-	-	-
TcCLB.503419.50	FLDAEEVLRKSNKEDT	73	35303	AR - NEG	GGGWGSDGNAGGGGGG	37	23849	US - POS	GGGGGG, GGGWGS	-11454	NEG
TcCLB.503433.10	FLDAEEVLRKSNKEDT	1	11595	CO - NEG	GSKRKNLPKLTSRPPG	185	5029	BR - POS	-	-	-
TcCLB.503451.9	FLDAEEVLRKSNKEDT	145	19149	BO - NEG	LRNQLLAIQQMNEELR	65	23341	AR - POS	-	-	-
TcCLB.503453.20	FLDAEEVLRKSNKEDT	321	40236	MX - NEG	TATLSSANSSRSINME	313	43909	CO - POS	SSRSINME	3673	POS
TcCLB.503455.10	FLDAEEVLRKSNKEDT	177	26243	BR - NEG	SWKQLKSHHKEIQQVI	421	4497	BO - POS	-	-	-
TcCLB.503471.10	FLDAEEVLRKSNKEDT	61	13156	BR - NEG	YDATQLEKDGIDVHSW	57	2527	AR - POS	QLEKDGIDVHSW	-10629	NEG
TcCLB.503479.70	FLDAEEVLRKSNKEDT	549	12823	CO - NEG	ASSTRPTPSSTRNAAP	885	16030	BO - POS	-	-	-
TcCLB.503487.20	FLDAEEVLRKSNKEDT	101	16580	US - NEG	DTITAYYAQAGKKRGE	745	8982	BR - POS	-	-	-
TcCLB.503489.24	FLDAEEVLRKSNKEDT	213	16682	BO - NEG	EDGVTTLDPNTLQPVS	213	7350	CO - POS	EDGVTTLDPNTLQPVS	-9332	NEG
TcCLB.503489.30	FLDAEEVLRKSNKEDT	301	14119	CO - NEG	YDSNAADFSGNEYPDE	301	9847	MX - POS	YDSNAADFSGNEYPDE	-4272	NEG
TcCLB.503491.39	FLDAEEVLRKSNKEDT	21	13138	MX - NEG	AGGGGCSETPQVSQDI	21	4752	BO - POS	AGGGGCSETPQVSQDI	-8386	NEG
TcCLB.503503.30	FLDAEEVLRKSNKEDT	145	28422	BO - NEG	PTTKTTRAPSRLREMD	181	36700	CO - POS	-	-	-
TcCLB.503505.14	FLDAEEVLRKSNKEDT	645	14966	AR - NEG	LRYEEQEKDEEGTELI	73	5226	CO - POS	-	-	-
TcCLB.503513.20	FLDAEEVLRKSNKEDT	929	12016	CO - NEG	LRDIEREIERLQKLDV	961	11036	BR - POS	-	-	-
TcCLB.503513.40	FLDAEEVLRKSNKEDT	157	10979	BO - NEG	NQDTHFFNRIMHENKD	13	10341	CO - POS	-	-	-
TcCLB.503515.20	FLDAEEVLRKSNKEDT	321	12388	BO - NEG	AVTPTSPARTAKETAS	285	15515	CO - POS	-	-	-
TcCLB.503519.30	FLDAEEVLRKSNKEDT	289	19058	MX - NEG	EAHKDPEPQNTSPAFT	289	32113	AR - POS	EAHKDPEPQNTSPAFT	13055	POS
TcCLB.503521.20	FLDAEEVLRKSNKEDT	65	12481	BR - NEG	DGVAVGVPDAPVNVAP	349	4139	CO - POS	-	-	-
TcCLB.503525.50	FLDAEEVLRKSNKEDT	133	11958	BO - NEG	FYNAKIGNYQTVVGQQ	133	1764	AR - POS	FYNAKIGNYQTVVGQQ	-10194	NEG
TcCLB.503533.30	FLDAEEVLRKSNKEDT	773	12762	MX - NEG	QGQQKWSNGAGAGGAS	769	17750	BO - POS	KWSNGAGAGGAS	4988	POS
TcCLB.503533.61	FLDAEEVLRKSNKEDT	9	15183	AR - NEG	QVPCNNVTANMLRLGD	9	22830	MX - POS	QVPCNNVTANMLRLGD	7647	POS
TcCLB.503575.27	FLDAEEVLRKSNKEDT	289	17136	AR - NEG	PTTSFGGQQTTSDKSA	169	20183	BR - POS	-	-	-
TcCLB.503575.40	FLDAEEVLRKSNKEDT	13	10888	BR - NEG	YRQHSDKERDRIAQER	13	9869	MX - POS	YRQHSDKERDRIAQER	-1019	NEG
TcCLB.503579.20	FLDAEEVLRKSNKEDT	373	11009	CO - NEG	LGRAWTGADDAEELKI	21	11454	BR - POS	-	-	-
TcCLB.503583.24	FLDAEEVLRKSNKEDT	213	16682	BO - NEG	EDGVTTLDPNTLQPVS	213	7350	CO - POS	EDGVTTLDPNTLQPVS	-9332	NEG
TcCLB.503583.30	FLDAEEVLRKSNKEDT	301	14119	CO - NEG	YDSNAADFSGNEYPDE	301	9847	MX - POS	YDSNAADFSGNEYPDE	-4272	NEG
TcCLB.503587.10	FLDAEEVLRKSNKEDT	45	19608	US - NEG	SSLAKTAPEAPKKTSG	189	20167	CO - POS	-	-	-
TcCLB.503587.30	FLDAEEVLRKSNKEDT	81	17746	MX - NEG	LYEKKKGAEDKPSHSM	433	4467	CO - POS	-	-	-
TcCLB.503597.5	FLDAEEVLRKSNKEDT	177	16762	MX - NEG	TRALERQVRVLLKERE	37	4964	MX - POS	-	-	-
TcCLB.503603.10	FLDAEEVLRKSNKEDT	29	21792	AR - NEG	LSPDVQEAIAEKYDGL	105	25247	CO - POS	-	-	-
TcCLB.503607.4	FLDAEEVLRKSNKEDT	233	13706	CO - NEG	YDVAKKGTPPDTGFAP	501	7974	CO - POS	-	-	-
TcCLB.503637.20	FLDAEEVLRKSNKEDT	885	13926	MX - NEG	EASAAFTEAADSSNIS	81	17694	CO - POS	-	-	-
TcCLB.503637.30	FLDAEEVLRKSNKEDT	705	20610	BR - NEG	HAQLVYENDYELICKP	609	8658	US - POS	-	-	-
TcCLB.503643.20	FLDAEEVLRKSNKEDT	701	13859	BR - NEG	AVRDAEKKENAQHLAT	961	16300	AR - POS	-	-	-
TcCLB.503647.9	FLDAEEVLRKSNKEDT	53	29134	BO - NEG	GSQDLSREKDKFSPTH	389	8192	MX - POS	-	-	-
TcCLB.503651.20	FLDAEEVLRKSNKEDT	245	14522	US - NEG	EATVSSLRSLRASIHD	245	25751	MX - POS	EATVSSLRSLRASIHD	11229	POS
TcCLB.503651.40	FLDAEEVLRKSNKEDT	113	10880	AR - NEG	KQQQDASYSNALFDPE	109	11583	AR - POS	DASYSNALFDPE	703	POS
TcCLB.503653.50	FLDAEEVLRKSNKEDT	437	24603	AR - NEG	SSSFSMSKSSDGGGGG	437	16600	BR - POS	SSSFSMSKSSDGGGGG	-8003	NEG
TcCLB.503655.20	FLDAEEVLRKSNKEDT	421	12883	US - NEG	FDVPPARAGGGGGGAQ	425	16719	CO - POS	FDVPPARAGGGG	3836	POS
TcCLB.503659.30	FLDAEEVLRKSNKEDT	213	13408	CO - NEG	APVEQAASQQSRKKSE	205	24478	MX - POS	QQSRKKSE	11070	POS
TcCLB.503669.10	FLDAEEVLRKSNKEDT	445	11755	BO - NEG	LADVSARNQEERKQIV	437	11763	BO - POS	QEERKQIV	8	POS
TcCLB.503669.30	FLDAEEVLRKSNKEDT	25	26864	BO - NEG	MQVPRRQEFTLPTPVE	25	8855	BR - POS	MQVPRRQEFTLPTPVE	-18009	NEG
TcCLB.503681.9	FLDAEEVLRKSNKEDT	1041	30735	BR - NEG	NMACTVAQLHDKPSLT	913	17769	CO - POS	-	-	-
TcCLB.503683.30	FLDAEEVLRKSNKEDT	185	11853	AR - NEG	FPFYNGGAAATAANPL	281	5061	CO - POS	-	-	-
TcCLB.503687.40	FLDAEEVLRKSNKEDT	309	27198	BO - NEG	GTGGVSIYGERFDDEN	81	9607	BO - POS	-	-	-
TcCLB.503697.130	FLDAEEVLRKSNKEDT	121	14104	BR - NEG	NAKSQELTRPSTAHET	989	6961	BR - POS	-	-	-
TcCLB.503697.30	FLDAEEVLRKSNKEDT	381	21744	BR - NEG	EKENYEDVKFTHAGEI	381	38555	MX - POS	EKENYEDVKFTHAGEI	16811	POS
TcCLB.503715.30	FLDAEEVLRKSNKEDT	165	12466	AR - NEG	KAVDTQMAKDFADNLG	129	21013	BO - POS	-	-	-
TcCLB.503717.20	FLDAEEVLRKSNKEDT	185	13746	BO - NEG	TVKTITTQTNTTSKSG	441	21489	AR - POS	-	-	-
TcCLB.503723.20	FLDAEEVLRKSNKEDT	709	12502	US - NEG	DSLYFDFPDEPKPVAS	757	4216	BO - POS	-	-	-
TcCLB.503723.60	FLDAEEVLRKSNKEDT	1	13744	AR - NEG	MEEGGKEKKGGGGGGG	1	9034	US - POS	MEEGGKEKKGGGGGGG	-4710	NEG
TcCLB.503733.10	FLDAEEVLRKSNKEDT	257	12378	MX - NEG	PQYPPNSFASTSAAFS	273	12445	BR - POS	-	-	-
TcCLB.503733.20	FLDAEEVLRKSNKEDT	393	20072	AR - NEG	SNERNQKFNELKLHDK	393	30786	AR - POS	SNERNQKFNELKLHDK	10714	POS
TcCLB.503733.40	FLDAEEVLRKSNKEDT	237	25498	US - NEG	EEAAVPLREKDDDDDT	213	14544	MX - POS	-	-	-
TcCLB.503735.40	FLDAEEVLRKSNKEDT	9	13949	BO - NEG	SLRDVNSWRQQTSELK	173	3119	US - POS	-	-	-
TcCLB.503749.10	FLDAEEVLRKSNKEDT	849	11571	MX - NEG	LCLHGKRQTGEIFEHQ	5	13195	AR - POS	-	-	-
TcCLB.503753.20	FLDAEEVLRKSNKEDT	89	12798	AR - NEG	TAIIALCPVQEGDDNV	65	3327	US - POS	-	-	-
TcCLB.503763.10	FLDAEEVLRKSNKEDT	137	12692	BO - NEG	EAIEFSHDGLPNGDKK	137	22075	US - POS	EAIEFSHDGLPNGDKK	9383	POS
TcCLB.503767.10	FLDAEEVLRKSNKEDT	309	16171	BO - NEG	LVGSDNTRYDNVDNAW	197	15979	AR - POS	-	-	-
TcCLB.503771.90	FLDAEEVLRKSNKEDT	301	15161	CO - NEG	TPLPHTPQTGEGLQPS	157	26299	AR - POS	-	-	-
TcCLB.503777.4	FLDAEEVLRKSNKEDT	45	11450	US - NEG	DVRALLTDALGAEVEA	145	12226	CO - POS	-	-	-
TcCLB.503779.20	FLDAEEVLRKSNKEDT	141	24834	BO - NEG	DFQRNQLYSFDEMRDQ	141	34265	MX - POS	DFQRNQLYSFDEMRDQ	9431	POS
TcCLB.503779.40	FLDAEEVLRKSNKEDT	213	19211	BO - NEG	KGTITKKTHGGVSFVP	213	7888	BO - POS	KGTITKKTHGGVSFVP	-11323	NEG
TcCLB.503781.60	FLDAEEVLRKSNKEDT	253	19520	US - NEG	EIAAKPVSTAPRGRIT	253	26341	US - POS	EIAAKPVSTAPRGRIT	6821	POS
TcCLB.503785.20	FLDAEEVLRKSNKEDT	257	13363	BO - NEG	LAAWGAGDKKNQAGAT	213	12160	AR - POS	-	-	-
TcCLB.503799.10	FLDAEEVLRKSNKEDT	113	20307	MX - NEG	LQAEVVTAAGGGAGGG	113	20195	BR - POS	LQAEVVTAAGGGAGGG	-112	NEG
TcCLB.503801.60	FLDAEEVLRKSNKEDT	441	14805	CO - NEG	ITPPPLFTIGAKELWE	109	2898	AR - POS	-	-	-
TcCLB.503801.9	FLDAEEVLRKSNKEDT	253	31582	BO - NEG	KELHAVTAALSAVEQG	253	7583	CO - POS	KELHAVTAALSAVEQG	-23999	NEG
TcCLB.503809.130	FLDAEEVLRKSNKEDT	169	30701	BR - NEG	MSTHHDSSLPVIGEEA	433	5966	MX - POS	-	-	-
TcCLB.503809.50	FLDAEEVLRKSNKEDT	201	46366	BR - NEG	EESDENNDDAEDKKND	97	8219	BR - POS	-	-	-
TcCLB.503811.80	FLDAEEVLRKSNKEDT	197	17902	MX - NEG	VSVAPLPEDTAPVPLR	197	28197	AR - POS	VSVAPLPEDTAPVPLR	10295	POS
TcCLB.503821.19	FLDAEEVLRKSNKEDT	361	19389	BR - NEG	QAKQEAFLRRRKDDKA	85	2743	US - POS	-	-	-
TcCLB.503823.130	FLDAEEVLRKSNKEDT	237	14273	BR - NEG	QNRSVKQLFDVALQPN	465	15188	BO - POS	-	-	-
TcCLB.503827.100	FLDAEEVLRKSNKEDT	781	13572	BO - NEG	QTEQDPLKKSENAGSG	777	14035	BR - POS	DPLKKSENAGSG	463	POS
TcCLB.503829.40	FLDAEEVLRKSNKEDT	177	10792	BO - NEG	STLLDKLPPDTISLDI	425	7122	AR - POS	-	-	-
TcCLB.503829.70	FLDAEEVLRKSNKEDT	321	29276	MX - NEG	PWQQFTESGDSDGLQN	141	28674	CO - POS	-	-	-
TcCLB.503841.10	FLDAEEVLRKSNKEDT	113	16853	MX - NEG	QNKTLGAGGAGGAGEK	113	18893	AR - POS	QNKTLGAGGAGGAGEK	2040	POS
TcCLB.503841.30	FLDAEEVLRKSNKEDT	457	20015	US - NEG	SHLSRTTLKTHDKLLV	105	10116	BO - POS	-	-	-
TcCLB.503843.40	FLDAEEVLRKSNKEDT	165	11050	BO - NEG	YNGSFITSNDKKKEET	449	7025	MX - POS	-	-	-
TcCLB.503847.30	FLDAEEVLRKSNKEDT	253	10833	CO - NEG	VLLRANGRAEDRQHLL	233	9333	CO - POS	-	-	-
TcCLB.503853.10	FLDAEEVLRKSNKEDT	461	13281	BR - NEG	SCKCDASSYTTTSADR	81	10440	BR - POS	-	-	-
TcCLB.503855.30	FLDAEEVLRKSNKEDT	177	12965	MX - NEG	PTCGKFGGATGNFNAH	209	18302	BO - POS	-	-	-
TcCLB.503859.40	FLDAEEVLRKSNKEDT	97	39405	MX - NEG	AAGSVSGGAGGAGGSG	97	32431	BO - POS	AAGSVSGGAGGAGGSG	-6974	NEG
TcCLB.503865.70	FLDAEEVLRKSNKEDT	65	12349	CO - NEG	LEKKKFLGASTTSKEP	625	5322	AR - POS	-	-	-
TcCLB.503875.10	FLDAEEVLRKSNKEDT	89	16341	BO - NEG	PSKDGMQEQKDKVTTQ	97	2231	US - POS	PSKDGMQE	-14110	NEG
TcCLB.503879.60	FLDAEEVLRKSNKEDT	93	16926	US - NEG	AIANQQAFRQKVVKDL	301	3417	MX - POS	-	-	-
TcCLB.503885.100	FLDAEEVLRKSNKEDT	329	18196	US - NEG	PVCSNKSISNISIGSN	473	9715	BO - POS	-	-	-
TcCLB.503893.60	FLDAEEVLRKSNKEDT	249	21671	MX - NEG	THTREASANTGEWASQ	325	4186	AR - POS	-	-	-
TcCLB.503897.20	FLDAEEVLRKSNKEDT	1093	10807	AR - NEG	AANKSNRQFLAPLITG	237	8565	BR - POS	-	-	-
TcCLB.503899.110	FLDAEEVLRKSNKEDT	1	13845	MX - NEG	VNAADGKPYDLSQHKG	9	2322	US - POS	VNAADGKP	-11523	NEG
TcCLB.503899.119	FLDAEEVLRKSNKEDT	17	12608	MX - NEG	ADFPIMEKIDVNGGKA	101	3829	BO - POS	-	-	-
TcCLB.503905.10	FLDAEEVLRKSNKEDT	533	36270	US - NEG	PSEVLHTPIDTSPRKS	533	36124	AR - POS	PSEVLHTPIDTSPRKS	-146	NEG
TcCLB.503909.84	FLDAEEVLRKSNKEDT	169	12910	US - NEG	EFLYDDNPVSVIDQLC	249	9538	US - POS	-	-	-
TcCLB.503917.28	FLDAEEVLRKSNKEDT	477	16439	BO - NEG	GELFLRQPSIPPNEAG	477	9912	US - POS	GELFLRQPSIPPNEAG	-6527	NEG
TcCLB.503925.70	FLDAEEVLRKSNKEDT	389	17584	BO - NEG	EAIHKAALAEKGHVSE	781	10601	CO - POS	-	-	-
TcCLB.503929.10	FLDAEEVLRKSNKEDT	245	11029	BO - NEG	GAFGCGKTVISQALSK	245	7304	BO - POS	GAFGCGKTVISQALSK	-3725	NEG
TcCLB.503939.120	FLDAEEVLRKSNKEDT	81	13133	CO - NEG	TLPPPPPPAAAQQQQQ	61	17860	BR - POS	-	-	-
TcCLB.503939.40	FLDAEEVLRKSNKEDT	57	25999	BO - NEG	GVQAKKETDAEAGDKV	293	17951	US - POS	-	-	-
TcCLB.503939.50	FLDAEEVLRKSNKEDT	229	11165	CO - NEG	LRSVPKRDSITFYAVE	453	7520	BR - POS	-	-	-
TcCLB.503939.70	FLDAEEVLRKSNKEDT	449	11952	CO - NEG	SEAQSRQVEMYPLWLE	37	9580	CO - POS	-	-	-
TcCLB.503943.20	FLDAEEVLRKSNKEDT	153	36348	BR - NEG	GTHATPSEPIYMEVPP	45	18447	BR - POS	-	-	-
TcCLB.503953.30	FLDAEEVLRKSNKEDT	121	11739	CO - NEG	TPIRPAMDLQLKQLGK	337	23354	AR - POS	-	-	-
TcCLB.503969.10	FLDAEEVLRKSNKEDT	325	31355	AR - NEG	LPNDAAIPSRGGGGGG	325	20172	US - POS	LPNDAAIPSRGGGGGG	-11183	NEG
TcCLB.503971.30	FLDAEEVLRKSNKEDT	1	15585	CO - NEG	TTRIVPLVGSQSDTLG	13	1426	BO - POS	-	-	-
TcCLB.503971.50	FLDAEEVLRKSNKEDT	137	28750	CO - NEG	LEEREREEARAEKEYM	153	7837	CO - POS	-	-	-
TcCLB.503973.50	FLDAEEVLRKSNKEDT	437	13162	CO - NEG	GPETKTHISDKQGEAG	137	4818	BO - POS	-	-	-
TcCLB.503975.100	FLDAEEVLRKSNKEDT	945	14419	US - NEG	GSAAKDLQTDGADYEP	1709	17656	CO - POS	-	-	-
TcCLB.503981.20	FLDAEEVLRKSNKEDT	29	16524	CO - NEG	EIDQQKQLEEQMQAKS	29	8131	CO - POS	EIDQQKQLEEQMQAKS	-8393	NEG
TcCLB.503981.30	FLDAEEVLRKSNKEDT	565	13040	US - NEG	QRAADSLASLQQGVDR	565	12532	MX - POS	QRAADSLASLQQGVDR	-508	NEG
TcCLB.503989.50	FLDAEEVLRKSNKEDT	1277	13790	BO - NEG	LANDPFSAQSIANVGK	3021	39043	CO - POS	-	-	-
TcCLB.503993.10	FLDAEEVLRKSNKEDT	197	20469	MX - NEG	GVMVAIADARYDTSND	65	4103	AR - POS	-	-	-
TcCLB.503995.20	FLDAEEVLRKSNKEDT	29	12703	BO - NEG	DTEVPLAKTAALPMSA	173	2944	US - POS	-	-	-
TcCLB.503995.30	FLDAEEVLRKSNKEDT	141	12973	BR - NEG	SQPPSSSTSDSTESKP	257	11760	AR - POS	-	-	-
TcCLB.503999.100	FLDAEEVLRKSNKEDT	129	11533	AR - NEG	LAWTGRIEIDGKDYAV	225	9757	AR - POS	-	-	-
TcCLB.503999.30	FLDAEEVLRKSNKEDT	629	20368	US - NEG	GATSPPVVEAVAEDKN	405	42020	CO - POS	-	-	-
TcCLB.504003.40	FLDAEEVLRKSNKEDT	613	10920	CO - NEG	KGRDKAPVEGSVKAKY	729	17297	MX - POS	-	-	-
TcCLB.504015.11	FLDAEEVLRKSNKEDT	65	13499	US - NEG	DGRGGQGETEVPFPPE	49	9013	US - POS	-	-	-
TcCLB.504017.30	FLDAEEVLRKSNKEDT	553	14687	BO - NEG	KQTHVHVSGGFGSGDE	617	12978	BR - POS	-	-	-
TcCLB.504021.10	FLDAEEVLRKSNKEDT	557	13845	BO - NEG	SNRDIPFNNGKTFTVT	869	16851	BO - POS	-	-	-
TcCLB.504021.20	FLDAEEVLRKSNKEDT	249	38102	BO - NEG	KAESGGESSVENVGKG	141	34452	CO - POS	-	-	-
TcCLB.504027.20	FLDAEEVLRKSNKEDT	9	20764	MX - NEG	GSVHTPELSPELCEKD	77	5361	MX - POS	-	-	-
TcCLB.504033.100	FLDAEEVLRKSNKEDT	721	14145	AR - NEG	NVFLLQRPQTGENEEP	73	37103	AR - POS	-	-	-
TcCLB.504035.90	FLDAEEVLRKSNKEDT	69	20557	BO - NEG	RGRVDYMIDAAGNFVD	513	5273	BO - POS	-	-	-
TcCLB.504039.200	FLDAEEVLRKSNKEDT	217	11178	AR - NEG	PAEKMLTSGDKTAEHA	145	7481	MX - POS	-	-	-
TcCLB.504043.10	FLDAEEVLRKSNKEDT	325	17902	US - NEG	ALTAPAAAPDAPVSPV	325	30806	CO - POS	ALTAPAAAPDAPVSPV	12904	POS
TcCLB.504045.120	FLDAEEVLRKSNKEDT	173	15006	CO - NEG	SSSMDSQPRGVRLLKE	173	3975	CO - POS	SSSMDSQPRGVRLLKE	-11031	NEG
TcCLB.504047.20	FLDAEEVLRKSNKEDT	173	15006	CO - NEG	SSSMDSQPRGVRLLKE	173	3975	CO - POS	SSSMDSQPRGVRLLKE	-11031	NEG
TcCLB.504047.40	FLDAEEVLRKSNKEDT	1025	11005	US - NEG	CMALQQLEERIRTETK	841	13911	AR - POS	-	-	-
TcCLB.504047.50	FLDAEEVLRKSNKEDT	413	13344	BR - NEG	PDTSMKPREPVMSAPP	897	23475	BR - POS	-	-	-
TcCLB.504057.170	FLDAEEVLRKSNKEDT	101	13972	US - NEG	EETKDCGDGDEEDETT	101	5567	BR - POS	EETKDCGDGDEEDETT	-8405	NEG
TcCLB.504057.40	FLDAEEVLRKSNKEDT	157	22909	CO - NEG	LQKVFSGSALDLNAMN	53	4106	BO - POS	-	-	-
TcCLB.504057.60	FLDAEEVLRKSNKEDT	505	12044	BO - NEG	MFIENEKEAQLREELL	245	23406	BO - POS	-	-	-
TcCLB.504069.40	FLDAEEVLRKSNKEDT	293	21827	BR - NEG	TNRAKAIPRSGSVPGC	241	10431	BR - POS	-	-	-
TcCLB.504077.40	FLDAEEVLRKSNKEDT	673	32104	BR - NEG	AGGASMKPKLHTGTTA	581	3714	CO - POS	-	-	-
TcCLB.504081.90	FLDAEEVLRKSNKEDT	265	17468	BO - NEG	TKDNEAPGAGGGNGAA	101	12647	BR - POS	-	-	-
TcCLB.504085.70	FLDAEEVLRKSNKEDT	45	12788	BR - NEG	MEASVSLFEGDADMYA	1	31554	CO - POS	-	-	-
TcCLB.504087.20	FLDAEEVLRKSNKEDT	585	15978	BO - NEG	LEEVLRINTAMIDQEQ	2229	7714	MX - POS	-	-	-
TcCLB.504089.14	FLDAEEVLRKSNKEDT	573	16540	US - NEG	QLREWRHLTHPGEAAI	573	23704	US - POS	QLREWRHLTHPGEAAI	7164	POS
TcCLB.504089.50	FLDAEEVLRKSNKEDT	509	16012	AR - NEG	EEEEDDDPAEDAADAE	445	7090	US - POS	-	-	-
TcCLB.504097.30	FLDAEEVLRKSNKEDT	1189	17139	BO - NEG	LQHVKEMLPALDRASN	1189	29008	BO - POS	LQHVKEMLPALDRASN	11869	POS
TcCLB.504105.140	FLDAEEVLRKSNKEDT	73	11976	BO - NEG	PYDQDDFDGFAGITEA	293	5500	CO - POS	-	-	-
TcCLB.504105.170	FLDAEEVLRKSNKEDT	121	14104	BR - NEG	PSPQEEVPQKREDEEE	569	14489	BO - POS	-	-	-
TcCLB.504105.40	FLDAEEVLRKSNKEDT	681	11795	BO - NEG	NSFCKKGYPNNNKQQH	25	28963	CO - POS	-	-	-
TcCLB.504107.10	FLDAEEVLRKSNKEDT	421	14614	MX - NEG	SSVNDIVIHLHNPFED	237	14048	MX - POS	-	-	-
TcCLB.504109.100	FLDAEEVLRKSNKEDT	21	11021	BR - NEG	FMNTSGDPNVSDVKFS	21	14135	MX - POS	FMNTSGDPNVSDVKFS	3114	POS
TcCLB.504109.200	FLDAEEVLRKSNKEDT	301	11083	CO - NEG	TMSGRPEEGLYGNLES	161	26102	AR - POS	-	-	-
TcCLB.504123.10	FLDAEEVLRKSNKEDT	49	13087	AR - NEG	LNASSEVEALQEVEDY	49	860	BR - POS	LNASSEVEALQEVEDY	-12227	NEG
TcCLB.504131.150	FLDAEEVLRKSNKEDT	457	13339	AR - NEG	VLTNHPANSPTPKNSP	797	9856	US - POS	-	-	-
TcCLB.504131.40	FLDAEEVLRKSNKEDT	101	18337	BR - NEG	SALHSLPSPPGESPFL	189	17596	BO - POS	-	-	-
TcCLB.504133.15	FLDAEEVLRKSNKEDT	233	29614	BO - NEG	CDKLGEENKNLNKNNQ	257	16282	BR - POS	-	-	-
TcCLB.504137.160	FLDAEEVLRKSNKEDT	149	23373	BO - NEG	SLVRKQLDVQRNGRAL	149	12544	CO - POS	SLVRKQLDVQRNGRAL	-10829	NEG
TcCLB.504141.20	FLDAEEVLRKSNKEDT	9	11698	MX - NEG	GIHKEIPKTPREYEKL	173	10674	BR - POS	-	-	-
TcCLB.504147.260	FLDAEEVLRKSNKEDT	349	34174	US - NEG	GGGDLPASTAKEIQTL	349	26709	CO - POS	GGGDLPASTAKEIQTL	-7465	NEG
TcCLB.504147.30	FLDAEEVLRKSNKEDT	201	20026	US - NEG	PAPPREPALDAKAQSE	201	10755	AR - POS	PAPPREPALDAKAQSE	-9271	NEG
TcCLB.504147.99	FLDAEEVLRKSNKEDT	65	13876	BO - NEG	VDVLAAPGKSSADSYS	77	7203	CO - POS	-	-	-
TcCLB.504149.117	FLDAEEVLRKSNKEDT	57	12380	CO - NEG	TLLVMENSPASIDHCA	181	3998	MX - POS	-	-	-
TcCLB.504149.150	FLDAEEVLRKSNKEDT	125	15208	BO - NEG	FFLEEKVTLDQLNQAI	345	2454	CO - POS	-	-	-
TcCLB.504153.120	FLDAEEVLRKSNKEDT	1161	11090	CO - NEG	RTTPPPGEPLDFNVDW	1161	16346	BR - POS	RTTPPPGEPLDFNVDW	5256	POS
TcCLB.504153.230	FLDAEEVLRKSNKEDT	169	27352	BO - NEG	TEASTFFLGKDEGVAS	173	12634	MX - POS	TEASTFFLGKDE	-14718	NEG
TcCLB.504153.240	FLDAEEVLRKSNKEDT	221	12605	BR - NEG	VDIDVSPDGVQRAADN	141	5654	US - POS	-	-	-
TcCLB.504155.160	FLDAEEVLRKSNKEDT	85	11270	US - NEG	KATAITNDTARTGDSD	321	27935	US - POS	-	-	-
TcCLB.504155.20	FLDAEEVLRKSNKEDT	581	16859	AR - NEG	KNKITIPKPEEPKKLT	733	11931	BR - POS	-	-	-
TcCLB.504157.70	FLDAEEVLRKSNKEDT	789	23722	US - NEG	TLQQVLDTFTQNKTRD	789	27448	BO - POS	TLQQVLDTFTQNKTRD	3726	POS
TcCLB.504159.40	FLDAEEVLRKSNKEDT	241	15974	BR - NEG	LGASLLFKMTHPAPQE	241	14474	US - POS	LGASLLFKMTHPAPQE	-1500	NEG
TcCLB.504163.110	FLDAEEVLRKSNKEDT	101	11538	AR - NEG	TVDISNPLQKAERYLL	613	9937	AR - POS	-	-	-
TcCLB.504163.20	FLDAEEVLRKSNKEDT	405	17142	BO - NEG	PYVASPNNTTPPGFPL	117	4635	BR - POS	-	-	-
TcCLB.504167.14	FLDAEEVLRKSNKEDT	181	10988	BO - NEG	LMLHENSYSYDKDPSF	185	14799	BO - POS	LMLHENSYSYDK	3811	POS
TcCLB.504169.10	FLDAEEVLRKSNKEDT	309	12459	AR - NEG	FARMPCTSAQERASTV	2109	27957	CO - POS	-	-	-
TcCLB.504183.20	FLDAEEVLRKSNKEDT	253	21069	BO - NEG	TRAPEPQVKIAPKPAV	733	22727	MX - POS	-	-	-
TcCLB.504189.5	FLDAEEVLRKSNKEDT	121	11560	BO - NEG	ENGAGRRAGIVSKHLN	121	13369	AR - POS	ENGAGRRAGIVSKHLN	1809	POS
TcCLB.504199.4	FLDAEEVLRKSNKEDT	129	13052	BO - NEG	GLVGATSFLGKMKRAG	129	14971	MX - POS	GLVGATSFLGKMKRAG	1919	POS
TcCLB.504201.30	FLDAEEVLRKSNKEDT	241	12106	MX - NEG	NKITITKPEEPKKLTT	729	14718	BR - POS	-	-	-
TcCLB.504207.29	FLDAEEVLRKSNKEDT	1277	13790	BO - NEG	TRRSSQDWEDVDWSNL	345	5176	MX - POS	-	-	-
TcCLB.504207.5	FLDAEEVLRKSNKEDT	57	22635	BO - NEG	TADQRKRLAGAALELS	57	7199	BO - POS	TADQRKRLAGAALELS	-15436	NEG
TcCLB.504213.70	FLDAEEVLRKSNKEDT	377	27696	CO - NEG	DEVLFIRDLEEECDEL	121	6757	MX - POS	-	-	-
TcCLB.504227.10	FLDAEEVLRKSNKEDT	517	12144	BR - NEG	SSVGGDPLNRVASTLS	57	3722	CO - POS	-	-	-
TcCLB.504235.9	FLDAEEVLRKSNKEDT	57	13574	CO - NEG	LDIGSLAGSDGVGLAG	325	51655	US - POS	-	-	-
TcCLB.504239.340	FLDAEEVLRKSNKEDT	109	17114	CO - NEG	TKTTEAPTTTTTRTPS	145	19815	AR - POS	-	-	-
TcCLB.504251.30	FLDAEEVLRKSNKEDT	677	12548	BR - NEG	RIPRSLECGDNDDEPP	561	10950	US - POS	-	-	-
TcCLB.504253.50	FLDAEEVLRKSNKEDT	745	11858	BO - NEG	KKGTARGKEGTSPVKR	97	12010	MX - POS	-	-	-
TcCLB.504257.20	FLDAEEVLRKSNKEDT	257	11172	BR - NEG	AGGEVSHKSLNVLMEA	425	6936	MX - POS	-	-	-
TcCLB.504343.30	FLDAEEVLRKSNKEDT	217	29968	US - NEG	GWGMIVVTSPNENKYE	217	28677	US - POS	GWGMIVVTSPNENKYE	-1291	NEG
TcCLB.504423.10	FLDAEEVLRKSNKEDT	153	27036	BR - NEG	KGTHATPSEPIYMEVP	41	20533	BR - POS	-	-	-
TcCLB.504425.10	FLDAEEVLRKSNKEDT	537	12257	AR - NEG	GGLTFKGPGAWAEWPV	505	6679	US - POS	-	-	-
TcCLB.504425.80	FLDAEEVLRKSNKEDT	1277	14215	AR - NEG	SSLLQKRARATTGNIL	1309	8316	MX - POS	-	-	-
TcCLB.504427.140	FLDAEEVLRKSNKEDT	573	12381	AR - NEG	EYDTQYAAKDKVISGS	233	23035	AR - POS	-	-	-
TcCLB.504427.260	FLDAEEVLRKSNKEDT	281	17957	BO - NEG	SGPFVEGVTKYQVENW	281	18360	BO - POS	SGPFVEGVTKYQVENW	403	POS
TcCLB.504431.64	FLDAEEVLRKSNKEDT	153	19219	BR - NEG	TETSKAAGAAWKELSD	229	10247	US - POS	-	-	-
TcCLB.504431.80	FLDAEEVLRKSNKEDT	5	12020	BO - NEG	RYVEGIQGVLEKEQVR	265	6363	CO - POS	-	-	-
TcCLB.504445.10	FLDAEEVLRKSNKEDT	769	13492	US - NEG	VFARMPCASAQERAST	3085	16083	CO - POS	-	-	-
TcCLB.504449.14	FLDAEEVLRKSNKEDT	1313	14139	BR - NEG	EVDDAKPLLGKLKRDT	1313	25956	CO - POS	EVDDAKPLLGKLKRDT	11817	POS
TcCLB.504575.20	FLDAEEVLRKSNKEDT	501	34576	BO - NEG	SDEPPAEPLLIPAASE	105	6173	MX - POS	-	-	-
TcCLB.504625.60	FLDAEEVLRKSNKEDT	261	23607	BO - NEG	ELMEWMMETDASIPWE	241	2859	CO - POS	-	-	-
TcCLB.504625.70	FLDAEEVLRKSNKEDT	857	12298	US - NEG	ARRMHEMVEEEAARKM	665	12780	AR - POS	-	-	-
TcCLB.504689.60	FLDAEEVLRKSNKEDT	769	13492	US - NEG	VFARMPCASAQERAST	3085	16083	CO - POS	-	-	-
TcCLB.504703.20	FLDAEEVLRKSNKEDT	2485	25877	BO - NEG	QRKLEDAEAEPLLQQC	345	13619	CO - POS	-	-	-
TcCLB.504741.10	FLDAEEVLRKSNKEDT	109	36545	BO - NEG	SNSEIKEYLKNRGDSI	61	1618	MX - POS	-	-	-
TcCLB.504741.100	FLDAEEVLRKSNKEDT	709	23340	AR - NEG	QSSVYQWWNEKSIPKE	493	9631	BR - POS	-	-	-
TcCLB.504741.130	FLDAEEVLRKSNKEDT	697	13319	BR - NEG	CLAHLEALAQNKPDAG	393	21759	US - POS	-	-	-
TcCLB.504769.20	FLDAEEVLRKSNKEDT	197	11332	BR - NEG	SQPPQGNVTETPTPAT	209	5532	AR - POS	-	-	-
TcCLB.504769.70	FLDAEEVLRKSNKEDT	53	29134	BO - NEG	GSQDLSREKDKFSPTH	389	8192	MX - POS	-	-	-
TcCLB.504797.110	FLDAEEVLRKSNKEDT	549	19261	BO - NEG	STQALKDAGNNFDVAL	21	11742	MX - POS	-	-	-
TcCLB.504797.50	FLDAEEVLRKSNKEDT	105	11164	US - NEG	DTKQPPKPQPEQLLPR	93	7172	MX - POS	-	-	-
TcCLB.504817.20	FLDAEEVLRKSNKEDT	269	34252	US - NEG	RLRLQEEVAEKQKRRL	13	6190	BR - POS	-	-	-
TcCLB.504827.150	FLDAEEVLRKSNKEDT	597	10940	BO - NEG	EQERLRRLESEARQRL	29	23493	BR - POS	-	-	-
TcCLB.504827.70	FLDAEEVLRKSNKEDT	101	15706	BO - NEG	RQQRLREIEESVNAEI	61	14245	BO - POS	-	-	-
TcCLB.504881.50	FLDAEEVLRKSNKEDT	533	13431	AR - NEG	AGGLGLSDARAALDKP	533	26645	CO - POS	AGGLGLSDARAALDKP	13214	POS
TcCLB.505025.10	FLDAEEVLRKSNKEDT	153	34198	BR - NEG	SASGGVVPDTATSHTA	9	21273	BR - POS	-	-	-
TcCLB.505025.137	FLDAEEVLRKSNKEDT	25	11284	BO - NEG	TTTTTTRAPSRLREID	165	39708	CO - POS	-	-	-
TcCLB.505025.30	FLDAEEVLRKSNKEDT	41	13469	BO - NEG	APTTTTTRAPSRLREM	189	32190	US - POS	-	-	-
TcCLB.505025.90	FLDAEEVLRKSNKEDT	197	18498	MX - NEG	KAKCSDANGGAAGNKA	285	6622	BR - POS	-	-	-
TcCLB.505037.60	FLDAEEVLRKSNKEDT	305	13960	US - NEG	SNSPSDIGRAVKTGRV	393	5999	BO - POS	-	-	-
TcCLB.505071.100	FLDAEEVLRKSNKEDT	281	11549	BO - NEG	TGHNATNNNNNNNNNN	281	9942	MX - POS	TGHNATNNNNNNNNNN	-1607	NEG
TcCLB.505071.110	FLDAEEVLRKSNKEDT	381	21044	US - NEG	TSRTPQKPPAGNAAER	33	7033	BR - POS	-	-	-
TcCLB.505101.30	FLDAEEVLRKSNKEDT	225	19853	BO - NEG	READSMHFDNSLKELD	221	3629	MX - POS	SMHFDNSLKELD	-16224	NEG
TcCLB.505171.40	FLDAEEVLRKSNKEDT	73	15417	MX - NEG	ARRQHEAEEWQLQEQM	45	16141	AR - POS	-	-	-
TcCLB.505183.20	FLDAEEVLRKSNKEDT	197	11204	MX - NEG	LPRNKSDLTNLVKEFM	541	10477	MX - POS	-	-	-
TcCLB.505183.30	FLDAEEVLRKSNKEDT	413	17809	CO - NEG	QPTHIPEELLLTASES	473	5387	MX - POS	-	-	-
TcCLB.505193.10	FLDAEEVLRKSNKEDT	709	25375	BO - NEG	SFLAQCEALYGVDEGR	501	12710	MX - POS	-	-	-
TcCLB.505193.100	FLDAEEVLRKSNKEDT	65	21228	BO - NEG	NILCRVQDPRKLLDTL	257	7413	US - POS	-	-	-
TcCLB.505193.90	FLDAEEVLRKSNKEDT	133	26753	CO - NEG	PLSSRSLTRPSLTANE	133	15752	MX - POS	PLSSRSLTRPSLTANE	-11001	NEG
TcCLB.505207.30	FLDAEEVLRKSNKEDT	149	24454	US - NEG	CNRWGMIVVTSPNENK	149	25881	US - POS	CNRWGMIVVTSPNENK	1427	POS
TcCLB.505317.20	FLDAEEVLRKSNKEDT	1	13679	US - NEG	MQVITAPNNVKRQSGT	1	14134	CO - POS	MQVITAPNNVKRQSGT	455	POS
TcCLB.505609.10	FLDAEEVLRKSNKEDT	525	11621	AR - NEG	TRGSKAKYGFQLTESN	525	8347	BO - POS	TRGSKAKYGFQLTESN	-3274	NEG
TcCLB.505609.40	FLDAEEVLRKSNKEDT	53	13001	US - NEG	QSNFENTESKGISHFY	685	5314	AR - POS	-	-	-
TcCLB.505779.20	FLDAEEVLRKSNKEDT	545	11434	BO - NEG	MEDGTLVFSLMAGDKS	253	23616	BO - POS	-	-	-
TcCLB.505807.160	FLDAEEVLRKSNKEDT	61	11743	US - NEG	IRCILDLFSTSLEEDE	481	7264	BR - POS	-	-	-
TcCLB.505843.10	FLDAEEVLRKSNKEDT	109	12555	US - NEG	LSEKNVKVRANILASD	113	26398	MX - POS	LSEKNVKVRANI	13843	POS
TcCLB.505925.10.1	FLDAEEVLRKSNKEDT	225	19885	BR - NEG	PAEPKPAEPKPAEPKP	229	47281	US - POS	AEPKPAEPKPAEPKP	27396	POS
TcCLB.505931.30	FLDAEEVLRKSNKEDT	197	21604	MX - NEG	EGVPTKQFLGGAGVAT	189	3715	BR - POS	LGGAGVAT	-17889	NEG
TcCLB.505937.29	FLDAEEVLRKSNKEDT	421	12883	US - NEG	FDVPPARAGGGGGGAQ	425	18416	CO - POS	FDVPPARAGGGG	5533	POS
TcCLB.505943.20	FLDAEEVLRKSNKEDT	97	11128	BO - NEG	NFGKVGKNSNSNIGGG	97	3060	US - POS	NFGKVGKNSNSNIGGG	-8068	NEG
TcCLB.505955.4	FLDAEEVLRKSNKEDT	113	10827	BR - NEG	GSAAGHNPDQPPDRAR	73	17516	BR - POS	-	-	-
TcCLB.505965.80	FLDAEEVLRKSNKEDT	37	11402	MX - NEG	GRVSGVAPDSNTRPST	177	1519	BR - POS	-	-	-
TcCLB.505983.40	FLDAEEVLRKSNKEDT	841	11645	BR - NEG	SSRTSEVDDAKPLLGK	841	33357	CO - POS	SSRTSEVDDAKPLLGK	21712	POS
TcCLB.505985.9	FLDAEEVLRKSNKEDT	397	28539	BO - NEG	MPLNSANEILLKDKLL	933	12658	US - POS	-	-	-
TcCLB.505989.74	FLDAEEVLRKSNKEDT	353	14026	MX - NEG	KESADTLEQLAALTEN	517	4646	AR - POS	-	-	-
TcCLB.505997.80	FLDAEEVLRKSNKEDT	185	11550	AR - NEG	ESVQQGTLNEDYKSMQ	797	16084	BR - POS	-	-	-
TcCLB.505999.140	FLDAEEVLRKSNKEDT	529	12873	CO - NEG	ETAVSAARNASPLREL	301	9175	CO - POS	-	-	-
TcCLB.505999.170	FLDAEEVLRKSNKEDT	33	12881	CO - NEG	LQSNQKRASALTSLMT	933	14290	BR - POS	-	-	-
TcCLB.506001.40	FLDAEEVLRKSNKEDT	245	26131	BO - NEG	GGTDGQREEGIHPQAG	821	10783	BO - POS	-	-	-
TcCLB.506001.50	FLDAEEVLRKSNKEDT	329	21389	BO - NEG	TSNPPVTQTTPRASSA	349	11113	BR - POS	-	-	-
TcCLB.506053.50	FLDAEEVLRKSNKEDT	669	13138	BR - NEG	EAATLSSSLLNSSQWD	881	27746	BO - POS	-	-	-
TcCLB.506067.300	FLDAEEVLRKSNKEDT	569	16859	AR - NEG	ARDGEVKGAALSSSLG	869	8931	MX - POS	-	-	-
TcCLB.506071.9	FLDAEEVLRKSNKEDT	441	16893	US - NEG	ACLPFDVPLARAGGGG	441	16292	CO - POS	ACLPFDVPLARAGGGG	-601	NEG
TcCLB.506097.9	FLDAEEVLRKSNKEDT	1105	17101	BR - NEG	TLNELIEKYVEPLVNF	877	13743	MX - POS	-	-	-
TcCLB.506109.29	FLDAEEVLRKSNKEDT	421	25784	AR - NEG	EAIGSPVTDYQEELNI	777	18917	BO - POS	-	-	-
TcCLB.506111.20	FLDAEEVLRKSNKEDT	1957	16501	US - NEG	VFARMPCASAQERAST	2177	16083	CO - POS	-	-	-
TcCLB.506129.50	FLDAEEVLRKSNKEDT	1173	21729	BR - NEG	SAEPKPAEPKPAEPKP	917	47551	US - POS	EPKPAEPKPAEPKP	25822	POS
TcCLB.506133.190	FLDAEEVLRKSNKEDT	249	11407	BO - NEG	IKWKDNDDVSRISVGE	217	18158	CO - POS	-	-	-
TcCLB.506133.61	FLDAEEVLRKSNKEDT	21	11151	AR - NEG	AEAEAKAAAEAAAKAR	161	34204	AR - POS	-	-	-
TcCLB.506135.50	FLDAEEVLRKSNKEDT	741	11579	US - NEG	DPSLLLLGTETGFTAP	137	5702	MX - POS	-	-	-
TcCLB.506135.90	FLDAEEVLRKSNKEDT	377	25960	BR - NEG	EPPARDQEGKQQREPF	421	6681	CO - POS	-	-	-
TcCLB.506139.70	FLDAEEVLRKSNKEDT	177	11214	BR - NEG	AAAITNDTARTGDSDG	321	23937	US - POS	-	-	-
TcCLB.506145.10	FLDAEEVLRKSNKEDT	669	13073	US - NEG	SQTYREPSISLANIWK	821	25482	CO - POS	-	-	-
TcCLB.506147.150	FLDAEEVLRKSNKEDT	461	25973	BO - NEG	ENIRDMPPEGDPRREK	29	8228	MX - POS	-	-	-
TcCLB.506151.20	FLDAEEVLRKSNKEDT	321	11029	BO - NEG	RRKRRQRSFLPEDWNP	533	22165	MX - POS	-	-	-
TcCLB.506153.6	FLDAEEVLRKSNKEDT	25	28584	BO - NEG	SGAPPSLKEAFDRAMQ	25	1821	US - POS	SGAPPSLKEAFDRAMQ	-26763	NEG
TcCLB.506155.130	FLDAEEVLRKSNKEDT	53	20277	BO - NEG	LRGTIRRTIKPPRSHS	93	2527	US - POS	-	-	-
TcCLB.506159.30	FLDAEEVLRKSNKEDT	417	19523	MX - NEG	VLSTAEEYAAAGFGDA	2365	13043	BR - POS	-	-	-
TcCLB.506163.60	FLDAEEVLRKSNKEDT	37	12921	BR - NEG	RQIDEKERNVQQWQEK	473	36422	AR - POS	-	-	-
TcCLB.506165.4	FLDAEEVLRKSNKEDT	365	17528	BO - NEG	WPAIQAKAGSYIDLMK	621	6468	BR - POS	-	-	-
TcCLB.506173.240	FLDAEEVLRKSNKEDT	29	13886	BR - NEG	PAVSTTRAPSRLREID	133	39708	CO - POS	-	-	-
TcCLB.506173.70	FLDAEEVLRKSNKEDT	253	33217	BO - NEG	AKYTQVLEEDISMEKK	149	10762	US - POS	-	-	-
TcCLB.506175.25	FLDAEEVLRKSNKEDT	97	28790	BO - NEG	NAPKKSLNASVAAEVP	125	12227	BO - POS	-	-	-
TcCLB.506177.150	FLDAEEVLRKSNKEDT	853	11410	BO - NEG	QLAHPSPEKPENTLRM	29	11194	BR - POS	-	-	-
TcCLB.506195.180	FLDAEEVLRKSNKEDT	9	13210	US - NEG	QRRQIAELLALQKYDS	41	2395	AR - POS	-	-	-
TcCLB.506195.309	FLDAEEVLRKSNKEDT	133	13550	US - NEG	LLHGMPGTGKSAIVRN	417	8139	MX - POS	-	-	-
TcCLB.506201.170	FLDAEEVLRKSNKEDT	417	36313	BO - NEG	EYTNQIQRSNQLQQEN	417	9746	BO - POS	EYTNQIQRSNQLQQEN	-26567	NEG
TcCLB.506203.120	FLDAEEVLRKSNKEDT	1081	12984	US - NEG	AYSVSPQREEVGPFEV	1081	9429	BO - POS	AYSVSPQREEVGPFEV	-3555	NEG
TcCLB.506203.25	FLDAEEVLRKSNKEDT	21	13107	AR - NEG	VANAEYKKGTIGNGGG	213	6409	CO - POS	-	-	-
TcCLB.506211.60	FLDAEEVLRKSNKEDT	365	31752	BO - NEG	SSNNNNNNTSNNNNNN	361	12942	BO - POS	NNNNTSNNNNNN	-18810	NEG
TcCLB.506211.80	FLDAEEVLRKSNKEDT	597	33538	CO - NEG	TEPAGKRDVGLLPYEQ	597	14610	MX - POS	TEPAGKRDVGLLPYEQ	-18928	NEG
TcCLB.506213.120	FLDAEEVLRKSNKEDT	581	12878	MX - NEG	GGGGYSRGGGFGQENG	61	20174	BR - POS	-	-	-
TcCLB.506213.40	FLDAEEVLRKSNKEDT	141	10964	CO - NEG	TSDTKFTPQYLPESEN	317	20175	BO - POS	-	-	-
TcCLB.506223.30	FLDAEEVLRKSNKEDT	197	13535	BO - NEG	MRQFLTAAEEAALSVI	265	10517	AR - POS	-	-	-
TcCLB.506227.160	FLDAEEVLRKSNKEDT	457	11695	MX - NEG	NESTDNNNNNINNNVS	457	20285	BO - POS	NESTDNNNNNINNNVS	8590	POS
TcCLB.506227.205	FLDAEEVLRKSNKEDT	73	18319	BR - NEG	HTPNSSNNNNNNNNNN	221	8254	MX - POS	-	-	-
TcCLB.506241.60	FLDAEEVLRKSNKEDT	109	11256	AR - NEG	LGDVKPNPLENDLLTH	109	12931	MX - POS	LGDVKPNPLENDLLTH	1675	POS
TcCLB.506243.110	FLDAEEVLRKSNKEDT	165	17027	CO - NEG	GPLGIKQAVEDFVATT	165	23712	CO - POS	GPLGIKQAVEDFVATT	6685	POS
TcCLB.506247.250	FLDAEEVLRKSNKEDT	305	23022	US - NEG	DSNALPVLSAYEERNK	305	8683	US - POS	DSNALPVLSAYEERNK	-14339	NEG
TcCLB.506247.320	FLDAEEVLRKSNKEDT	21	27594	BO - NEG	PTYGIDGTGDIFNLAN	173	4062	AR - POS	-	-	-
TcCLB.506247.390	FLDAEEVLRKSNKEDT	141	24834	BO - NEG	DFQRNQLYSFDEMRDQ	141	34265	MX - POS	DFQRNQLYSFDEMRDQ	9431	POS
TcCLB.506247.400	FLDAEEVLRKSNKEDT	177	11898	US - NEG	SLPGETSRSSLAAADE	177	9800	CO - POS	SLPGETSRSSLAAADE	-2098	NEG
TcCLB.506247.410	FLDAEEVLRKSNKEDT	213	19211	BO - NEG	KGTITKKTHGGVSFVP	213	7888	BO - POS	KGTITKKTHGGVSFVP	-11323	NEG
TcCLB.506251.10	FLDAEEVLRKSNKEDT	541	12716	AR - NEG	IAQPSFPKPPTEADIL	357	11985	MX - POS	-	-	-
TcCLB.506265.140	FLDAEEVLRKSNKEDT	401	16166	US - NEG	RHSQTKVATVLLPGDL	313	12117	CO - POS	-	-	-
TcCLB.506265.160	FLDAEEVLRKSNKEDT	17	27983	BO - NEG	PSVLASLHTAVEAARA	97	5927	US - POS	-	-	-
TcCLB.506265.20	FLDAEEVLRKSNKEDT	1733	10889	MX - NEG	LQKGYPFHRKHDPFTT	2205	26810	MX - POS	-	-	-
TcCLB.506265.60	FLDAEEVLRKSNKEDT	1165	16331	BO - NEG	YRSRKRAAENRDSNSE	481	18839	CO - POS	-	-	-
TcCLB.506267.10	FLDAEEVLRKSNKEDT	89	13780	US - NEG	GTEGQIPQSSSPRSGS	89	29297	AR - POS	GTEGQIPQSSSPRSGS	15517	POS
TcCLB.506267.80	FLDAEEVLRKSNKEDT	89	10883	BR - NEG	VENSQPSDTAQTEKRQ	341	12818	MX - POS	-	-	-
TcCLB.506279.100	FLDAEEVLRKSNKEDT	125	11317	AR - NEG	HERSSQSSSFSNGGFA	69	2308	BO - POS	-	-	-
TcCLB.506285.120	FLDAEEVLRKSNKEDT	49	29754	BO - NEG	AVSTTHAPSRLREIDG	161	27435	CO - POS	-	-	-
TcCLB.506285.50	FLDAEEVLRKSNKEDT	41	15259	MX - NEG	APSRLREIDGSLSSSA	177	37731	CO - POS	-	-	-
TcCLB.506287.130	FLDAEEVLRKSNKEDT	641	42930	MX - NEG	DSTGDSAKEVTNSSRR	589	5069	CO - POS	-	-	-
TcCLB.506287.80	FLDAEEVLRKSNKEDT	1145	13519	CO - NEG	RIYDALTETVYETTYQ	1145	10198	CO - POS	RIYDALTETVYETTYQ	-3321	NEG
TcCLB.506289.170	FLDAEEVLRKSNKEDT	273	11059	BO - NEG	VKPTADKITVPRGLNE	157	22506	MX - POS	-	-	-
TcCLB.506289.210	FLDAEEVLRKSNKEDT	273	11059	BO - NEG	VKPTADKITVPRGLNE	157	22506	MX - POS	-	-	-
TcCLB.506295.130	FLDAEEVLRKSNKEDT	201	13726	BO - NEG	TLRSLEASRAIAKMMR	257	5003	BR - POS	-	-	-
TcCLB.506297.280	FLDAEEVLRKSNKEDT	281	10811	AR - NEG	ERCFDHLDAMCTGEVP	337	4815	BO - POS	-	-	-
TcCLB.506297.300	FLDAEEVLRKSNKEDT	137	15230	CO - NEG	MSDEKRDGTPSNSKMS	197	10855	BR - POS	-	-	-
TcCLB.506297.80	FLDAEEVLRKSNKEDT	677	15715	BO - NEG	IDANETIKVLDLSSNE	277	13006	CO - POS	-	-	-
TcCLB.506301.30	FLDAEEVLRKSNKEDT	201	12882	BR - NEG	VVQQQLRCIEGIMEQL	425	7580	BO - POS	-	-	-
TcCLB.506303.60	FLDAEEVLRKSNKEDT	53	10932	US - NEG	MFLDSSEDEDEEQIAL	1025	18597	CO - POS	-	-	-
TcCLB.506303.80	FLDAEEVLRKSNKEDT	469	21270	AR - NEG	AEAEKQRAAEATKVAE	293	51283	CO - POS	AEATKVAE	30013	POS
TcCLB.506309.80	FLDAEEVLRKSNKEDT	17	11440	CO - NEG	APSRLREIDGSLGSSA	189	40365	CO - POS	-	-	-
TcCLB.506313.10	FLDAEEVLRKSNKEDT	233	12638	CO - NEG	NLGGKGVVKKNENVAM	65	6596	BR - POS	-	-	-
TcCLB.506315.10	FLDAEEVLRKSNKEDT	465	11743	AR - NEG	EKTPRGLNPVEFVSNL	489	6772	AR - POS	-	-	-
TcCLB.506317.20	FLDAEEVLRKSNKEDT	325	10969	BR - NEG	RHHVIGNISSSGGGGG	325	10167	BR - POS	RHHVIGNISSSGGGGG	-802	NEG
TcCLB.506319.50	FLDAEEVLRKSNKEDT	65	29566	CO - NEG	ASVQPSSSGATAAAAA	65	21754	US - POS	ASVQPSSSGATAAAAA	-7812	NEG
TcCLB.506321.210	FLDAEEVLRKSNKEDT	49	29219	CO - NEG	APTTTTTRAPSRLREI	173	33054	US - POS	-	-	-
TcCLB.506333.19	FLDAEEVLRKSNKEDT	929	11283	BR - NEG	VGEELEEAIAINKSLS	317	8777	US - POS	-	-	-
TcCLB.506335.130	FLDAEEVLRKSNKEDT	517	15559	BR - NEG	FEGGNCPSQTAAKERG	157	4562	BR - POS	-	-	-
TcCLB.506339.10	FLDAEEVLRKSNKEDT	757	16547	AR - NEG	SVVPPTPLVAATAQQT	753	11119	CO - POS	PTPLVAATAQQT	-5428	NEG
TcCLB.506341.20	FLDAEEVLRKSNKEDT	49	34113	BO - NEG	VCSLSLPTPLEAPREV	49	9456	BR - POS	VCSLSLPTPLEAPREV	-24657	NEG
TcCLB.506341.50	FLDAEEVLRKSNKEDT	53	11718	BR - NEG	GTTGAEQSLSLEAGDG	905	20501	MX - POS	-	-	-
TcCLB.506355.10	FLDAEEVLRKSNKEDT	293	10962	BO - NEG	AAAMGLAIGQSVNFDK	237	5330	CO - POS	-	-	-
TcCLB.506357.130	FLDAEEVLRKSNKEDT	1041	30735	BR - NEG	VFVPMLRRVDVNDELM	2541	24563	AR - POS	-	-	-
TcCLB.506367.160	FLDAEEVLRKSNKEDT	261	22362	BR - NEG	LYPGPVEDVKFLVEEH	261	15133	MX - POS	LYPGPVEDVKFLVEEH	-7229	NEG
TcCLB.506367.89	FLDAEEVLRKSNKEDT	161	11180	BO - NEG	FNEPRSVGDKRGASTG	165	12749	US - POS	FNEPRSVGDKRG	1569	POS
TcCLB.506391.30	FLDAEEVLRKSNKEDT	73	16180	BO - NEG	FHDALRVIGQSEPQNA	101	7034	CO - POS	-	-	-
TcCLB.506401.190	FLDAEEVLRKSNKEDT	525	18683	BR - NEG	QRLERELGEARREQER	353	15059	MX - POS	QRLEREL	-3624	NEG
TcCLB.506401.280	FLDAEEVLRKSNKEDT	737	12401	BR - NEG	TCKYGLVSAAGGFGMT	1341	33972	BR - POS	-	-	-
TcCLB.506405.120	FLDAEEVLRKSNKEDT	245	11029	BO - NEG	GAFGCGKTVISQALSK	245	7304	BO - POS	GAFGCGKTVISQALSK	-3725	NEG
TcCLB.506407.70	FLDAEEVLRKSNKEDT	9	13210	US - NEG	QRRQIAELLALQKYDS	41	2395	AR - POS	-	-	-
TcCLB.506409.50	FLDAEEVLRKSNKEDT	57	20773	BR - NEG	EAPAVSTTRAPSRLRE	145	37076	US - POS	-	-	-
TcCLB.506411.10	FLDAEEVLRKSNKEDT	45	20124	AR - NEG	AIYSFEGNRTFDNTAV	45	20618	AR - POS	AIYSFEGNRTFDNTAV	494	POS
TcCLB.506415.10	FLDAEEVLRKSNKEDT	269	13597	BO - NEG	STAEDYAAAGFGDAGS	2373	12503	BR - POS	-	-	-
TcCLB.506423.10	FLDAEEVLRKSNKEDT	161	20389	MX - NEG	SGSSTDDHATGSVPSS	181	28080	BO - POS	-	-	-
TcCLB.506425.130	FLDAEEVLRKSNKEDT	225	18145	AR - NEG	VSVPDRAPRTSVVEWK	177	2795	CO - POS	-	-	-
TcCLB.506435.10	FLDAEEVLRKSNKEDT	201	11826	US - NEG	TPLIWEEPMTLSLDCT	133	2382	BO - POS	-	-	-
TcCLB.506435.160	FLDAEEVLRKSNKEDT	401	16166	US - NEG	RHSQTKVATVLLPGDL	313	12117	CO - POS	-	-	-
TcCLB.506435.180	FLDAEEVLRKSNKEDT	17	27983	BO - NEG	PSVLASLHTAVEAARA	97	5927	US - POS	-	-	-
TcCLB.506435.20	FLDAEEVLRKSNKEDT	1725	12060	MX - NEG	QKGYPLHRKHDPFTTH	2201	27502	MX - POS	-	-	-
TcCLB.506435.90	FLDAEEVLRKSNKEDT	33	26103	AR - NEG	VDNVNGPLNRTDDDVV	525	9830	BR - POS	-	-	-
TcCLB.506441.20	FLDAEEVLRKSNKEDT	637	12842	MX - NEG	RSGREGRERGYPEEKE	741	40539	MX - POS	-	-	-
TcCLB.506443.100	FLDAEEVLRKSNKEDT	669	13015	BR - NEG	VPNGWTFEGHDAGAEW	517	7272	BO - POS	-	-	-
TcCLB.506443.30	FLDAEEVLRKSNKEDT	249	11404	US - NEG	ATVRLAALEAAHALVR	109	7053	AR - POS	-	-	-
TcCLB.506445.60	FLDAEEVLRKSNKEDT	345	41286	US - NEG	VQPKFDSQNKARLVSV	345	36622	AR - POS	VQPKFDSQNKARLVSV	-4664	NEG
TcCLB.506445.90	FLDAEEVLRKSNKEDT	193	23351	BR - NEG	LPSLSTESRPMQPAGY	153	4922	AR - POS	-	-	-
TcCLB.506451.20	FLDAEEVLRKSNKEDT	137	13760	US - NEG	EPSAEPASPFVARNQN	697	20481	MX - POS	-	-	-
TcCLB.506457.110	FLDAEEVLRKSNKEDT	529	11039	US - NEG	QREKCGDARAAYEAAA	629	15582	AR - POS	-	-	-
TcCLB.506457.130	FLDAEEVLRKSNKEDT	125	17763	US - NEG	VTRPFRRHDQNNRQST	153	7243	AR - POS	-	-	-
TcCLB.506465.20	FLDAEEVLRKSNKEDT	197	12249	AR - NEG	GFLALVDSNEKNDTGA	169	2475	US - POS	-	-	-
TcCLB.506465.30	FLDAEEVLRKSNKEDT	701	35167	US - NEG	ETETCRVSSSRQGGGG	1149	14398	BR - POS	-	-	-
TcCLB.506467.20	FLDAEEVLRKSNKEDT	133	26655	CO - NEG	PLSSRSLTRPSLTANE	133	35548	MX - POS	PLSSRSLTRPSLTANE	8893	POS
TcCLB.506467.29	FLDAEEVLRKSNKEDT	161	15116	BR - NEG	NILCRVSDPRKLLDTL	257	6614	US - POS	-	-	-
TcCLB.506471.120	FLDAEEVLRKSNKEDT	705	13252	BO - NEG	SYEERREIDDYIWKAE	265	13824	BR - POS	-	-	-
TcCLB.506471.30	FLDAEEVLRKSNKEDT	641	13252	BO - NEG	WSEPKPLFQTDSPNNK	241	9753	BR - POS	-	-	-
TcCLB.506475.130	FLDAEEVLRKSNKEDT	173	31927	AR - NEG	LVSEGKRSLLEQFNAS	173	18845	CO - POS	LVSEGKRSLLEQFNAS	-13082	NEG
TcCLB.506475.40	FLDAEEVLRKSNKEDT	321	13138	CO - NEG	QRHGFGVEYDPNKSTV	273	11028	US - POS	-	-	-
TcCLB.506477.40	FLDAEEVLRKSNKEDT	117	18633	CO - NEG	RRVGAVWGGELTQQRT	137	5083	CO - POS	-	-	-
TcCLB.506481.20	FLDAEEVLRKSNKEDT	233	13073	BO - NEG	LQQLLKENSGGNGNDQ	669	7807	BO - POS	-	-	-
TcCLB.506481.30	FLDAEEVLRKSNKEDT	177	10984	BR - NEG	AADASTLAVINNEKKQ	153	6453	CO - POS	-	-	-
TcCLB.506481.39	FLDAEEVLRKSNKEDT	153	11163	BO - NEG	YEDNNAPARGGFGGNF	1317	31593	BO - POS	-	-	-
TcCLB.506485.109	FLDAEEVLRKSNKEDT	689	11541	BR - NEG	VRDAEKKENAQHLATL	949	13146	AR - POS	-	-	-
TcCLB.506485.20	FLDAEEVLRKSNKEDT	205	18218	US - NEG	SGDSGGGSAPRKRPLL	205	11290	US - POS	SGDSGGGSAPRKRPLL	-6928	NEG
TcCLB.506485.60	FLDAEEVLRKSNKEDT	869	11682	BO - NEG	EGESLRQLESRVAALE	473	14653	US - POS	-	-	-
TcCLB.506487.24	FLDAEEVLRKSNKEDT	421	12883	US - NEG	FDVPPARAGGGGGGAQ	425	16296	CO - POS	FDVPPARAGGGG	3413	POS
TcCLB.506491.20	FLDAEEVLRKSNKEDT	3173	33318	CO - NEG	DLMSREIELEKAEKAR	3201	8344	MX - POS	-	-	-
TcCLB.506493.20	FLDAEEVLRKSNKEDT	173	14304	MX - NEG	WQKATAAAKEAQKKAE	65	4676	BR - POS	-	-	-
TcCLB.506493.30	FLDAEEVLRKSNKEDT	589	22156	BO - NEG	LGPRDGGNDGNNYNDI	481	8536	MX - POS	-	-	-
TcCLB.506493.70	FLDAEEVLRKSNKEDT	1061	15407	BO - NEG	IGSGAAKPIIPESLDE	1481	28917	MX - POS	-	-	-
TcCLB.506495.20	FLDAEEVLRKSNKEDT	161	20372	BO - NEG	RPNTLGRYMEALEKLY	181	13455	AR - POS	-	-	-
TcCLB.506499.40	FLDAEEVLRKSNKEDT	105	20729	BR - NEG	SETAPQTPIKTPANTT	385	11363	BR - POS	-	-	-
TcCLB.506499.70	FLDAEEVLRKSNKEDT	145	29082	BO - NEG	APSRLREIDGSLSSSA	189	40256	CO - POS	-	-	-
TcCLB.506501.190	FLDAEEVLRKSNKEDT	105	19444	AR - NEG	PTTTTTRTPSRLREMD	173	36609	CO - POS	-	-	-
TcCLB.506507.20	FLDAEEVLRKSNKEDT	49	34113	BO - NEG	VCSLSLPTPLEAPREV	49	9456	BR - POS	VCSLSLPTPLEAPREV	-24657	NEG
TcCLB.506515.29	FLDAEEVLRKSNKEDT	209	14843	MX - NEG	ASIKWGSPVSLNEFFP	181	9430	CO - POS	-	-	-
TcCLB.506517.100	FLDAEEVLRKSNKEDT	49	26263	BR - NEG	STPPGVPEAASAPKSR	933	7665	BR - POS	-	-	-
TcCLB.506517.14	FLDAEEVLRKSNKEDT	33	14759	US - NEG	PIVEDLERNDDNAGVS	117	3685	CO - POS	-	-	-
TcCLB.506525.70	FLDAEEVLRKSNKEDT	705	18663	AR - NEG	SPRVRPQLPPFVTQKD	53	6748	MX - POS	-	-	-
TcCLB.506529.130	FLDAEEVLRKSNKEDT	165	33026	CO - NEG	KQEQKSVSPAASLSKQ	1157	11421	MX - POS	-	-	-
TcCLB.506529.14	FLDAEEVLRKSNKEDT	21	13982	US - NEG	SSDPRAAANLYQEALS	13	3167	US - POS	NLYQEALS	-10815	NEG
TcCLB.506529.170	FLDAEEVLRKSNKEDT	285	33129	BR - NEG	SWRAAGRGGGGGGAGG	285	19228	BR - POS	SWRAAGRGGGGGGAGG	-13901	NEG
TcCLB.506529.360	FLDAEEVLRKSNKEDT	173	14097	US - NEG	PNSLREKTRWNVNTEL	173	25981	MX - POS	PNSLREKTRWNVNTEL	11884	POS
TcCLB.506529.40	FLDAEEVLRKSNKEDT	181	11795	US - NEG	RGVGKETAQSGNEQAR	181	24567	MX - POS	RGVGKETAQSGNEQAR	12772	POS
TcCLB.506529.400	FLDAEEVLRKSNKEDT	437	23333	AR - NEG	PLRKPASTIWGSGGGG	437	14993	BR - POS	PLRKPASTIWGSGGGG	-8340	NEG
TcCLB.506529.410	FLDAEEVLRKSNKEDT	225	27993	BO - NEG	NSHNSNNNNNSNNNNY	225	6114	AR - POS	NSHNSNNNNNSNNNNY	-21879	NEG
TcCLB.506529.480	FLDAEEVLRKSNKEDT	541	44561	BR - NEG	GGAGGGAGGGAGGGAG	541	41306	BR - POS	GGAGGGAGGGAGGGAG	-3255	NEG
TcCLB.506529.490	FLDAEEVLRKSNKEDT	281	12927	MX - NEG	SRFTGIANADNGNGDN	477	19084	AR - POS	-	-	-
TcCLB.506529.541	FLDAEEVLRKSNKEDT	121	17088	BO - NEG	PTHALWVRGPDESEAS	225	5529	CO - POS	-	-	-
TcCLB.506529.610	FLDAEEVLRKSNKEDT	129	14313	US - NEG	ESARLFPSITAAETRL	129	14535	US - POS	ESARLFPSITAAETRL	222	POS
TcCLB.506529.660	FLDAEEVLRKSNKEDT	201	12476	AR - NEG	LASRRDYEPRQPEKRA	237	3877	AR - POS	-	-	-
TcCLB.506529.80	FLDAEEVLRKSNKEDT	569	12166	MX - NEG	LFDYMRTGVFEAWASK	125	2673	MX - POS	-	-	-
TcCLB.506531.20	FLDAEEVLRKSNKEDT	169	21688	CO - NEG	GFLDGSTPMTTASETG	169	39855	MX - POS	GFLDGSTPMTTASETG	18167	POS
TcCLB.506531.40	FLDAEEVLRKSNKEDT	1841	14706	BO - NEG	QVGGRVGYAVGGDKCF	361	13482	US - POS	-	-	-
TcCLB.506531.9	FLDAEEVLRKSNKEDT	537	15915	AR - NEG	SVSSENRNYDNGTSLA	537	16831	AR - POS	SVSSENRNYDNGTSLA	916	POS
TcCLB.506533.34	FLDAEEVLRKSNKEDT	193	13156	AR - NEG	AQRMARKKHLPEDDLD	1013	40511	MX - POS	-	-	-
TcCLB.506537.299	FLDAEEVLRKSNKEDT	317	13706	CO - NEG	WTYKKAGNTLEKDDGV	425	8847	MX - POS	-	-	-
TcCLB.506543.20	FLDAEEVLRKSNKEDT	105	11487	BO - NEG	SHASGTNNNNSNNSNV	105	4229	BR - POS	SHASGTNNNNSNNSNV	-7258	NEG
TcCLB.506549.9	FLDAEEVLRKSNKEDT	1489	13705	BR - NEG	TAEEYAAAGFGDAGSI	2369	12752	BR - POS	-	-	-
TcCLB.506559.10	FLDAEEVLRKSNKEDT	257	14069	CO - NEG	IRKNVCALETLQQKRE	377	6598	BO - POS	-	-	-
TcCLB.506559.129	FLDAEEVLRKSNKEDT	629	14879	MX - NEG	LESFHETPFTESASSD	757	18596	CO - POS	-	-	-
TcCLB.506559.220	FLDAEEVLRKSNKEDT	93	44613	MX - NEG	QATAPTSNTLKPLDTS	97	19962	CO - POS	QATAPTSNTLKP	-24651	NEG
TcCLB.506559.240	FLDAEEVLRKSNKEDT	149	19557	BO - NEG	FTFGSSPYDLYLGESP	173	16180	MX - POS	-	-	-
TcCLB.506559.250	FLDAEEVLRKSNKEDT	889	12858	MX - NEG	GAITTETKPTSSIYEL	493	13268	AR - POS	-	-	-
TcCLB.506559.300	FLDAEEVLRKSNKEDT	53	22355	CO - NEG	SEFVETVKVLLPEDHP	217	38895	MX - POS	-	-	-
TcCLB.506559.364	FLDAEEVLRKSNKEDT	33	12012	BR - NEG	TSVSFQPSVDASDTGD	341	6905	AR - POS	-	-	-
TcCLB.506559.559	FLDAEEVLRKSNKEDT	741	13667	CO - NEG	LKESRRGEEKLDALQR	1053	28726	AR - POS	-	-	-
TcCLB.506561.10	FLDAEEVLRKSNKEDT	45	20372	BO - NEG	RPNTLGRYMEALEKLY	65	13455	AR - POS	-	-	-
TcCLB.506563.10	FLDAEEVLRKSNKEDT	409	14537	MX - NEG	NMSCNKYASNAVEKII	409	16614	CO - POS	NMSCNKYASNAVEKII	2077	POS
TcCLB.506563.120	FLDAEEVLRKSNKEDT	77	24697	MX - NEG	GLRVINEDVKTEHTDD	121	1562	MX - POS	-	-	-
TcCLB.506563.160	FLDAEEVLRKSNKEDT	133	16130	AR - NEG	ASRLYVWRAPALLPGD	133	29010	AR - POS	ASRLYVWRAPALLPGD	12880	POS
TcCLB.506569.50	FLDAEEVLRKSNKEDT	165	17027	CO - NEG	GPLGIKQAVEDFVATT	165	23712	CO - POS	GPLGIKQAVEDFVATT	6685	POS
TcCLB.506573.50	FLDAEEVLRKSNKEDT	277	13446	CO - NEG	IQEASKQRENILQQVA	277	21221	MX - POS	IQEASKQRENILQQVA	7775	POS
TcCLB.506573.60	FLDAEEVLRKSNKEDT	117	22836	US - NEG	HGALNVNIGGGGGGGG	117	19205	BR - POS	HGALNVNIGGGGGGGG	-3631	NEG
TcCLB.506579.30	FLDAEEVLRKSNKEDT	89	11487	US - NEG	GGVVKNMWGGDFGLEG	317	4875	CO - POS	-	-	-
TcCLB.506585.60	FLDAEEVLRKSNKEDT	89	12155	AR - NEG	ALCPVQEGDKNVANRV	69	5101	US - POS	-	-	-
TcCLB.506593.60	FLDAEEVLRKSNKEDT	161	27650	BR - NEG	DATRAVFPDNISKQRG	185	10210	US - POS	-	-	-
TcCLB.506595.104	FLDAEEVLRKSNKEDT	145	11352	BO - NEG	SEEGGDGEPTELHKKV	149	8029	CO - POS	SEEGGDGEPTEL	-3323	NEG
TcCLB.506599.210	FLDAEEVLRKSNKEDT	101	30252	CO - NEG	PVEATVMKTTTATTGD	225	12217	CO - POS	-	-	-
TcCLB.506599.420	FLDAEEVLRKSNKEDT	57	16822	BO - NEG	KEANPKETPVEATATK	265	21649	BO - POS	-	-	-
TcCLB.506601.40	FLDAEEVLRKSNKEDT	85	12960	MX - NEG	TSSEEINSPLPAEGKP	165	7791	BR - POS	-	-	-
TcCLB.506605.80	FLDAEEVLRKSNKEDT	33	25163	CO - NEG	AMDRHQAKKKNEVYER	369	4499	AR - POS	-	-	-
TcCLB.506611.40	FLDAEEVLRKSNKEDT	65	11620	US - NEG	AAMINETAPTGDSDGS	341	22331	US - POS	-	-	-
TcCLB.506621.70	FLDAEEVLRKSNKEDT	53	11177	MX - NEG	AFTAEARLVQAMAASK	1569	18325	AR - POS	-	-	-
TcCLB.506625.160	FLDAEEVLRKSNKEDT	205	12786	BR - NEG	QCAQTVEPKFTPTLWY	1473	13507	AR - POS	-	-	-
TcCLB.506627.10	FLDAEEVLRKSNKEDT	85	11077	BR - NEG	GNLGAMAGGNNASNAM	321	4239	MX - POS	-	-	-
TcCLB.506629.110	FLDAEEVLRKSNKEDT	261	22308	BR - NEG	LYPGPAEDVKFLVEEH	261	21311	MX - POS	LYPGPAEDVKFLVEEH	-997	NEG
TcCLB.506629.40	FLDAEEVLRKSNKEDT	193	12083	BR - NEG	HGKDNEHDDDNESEGD	417	9352	US - POS	-	-	-
TcCLB.506635.30	FLDAEEVLRKSNKEDT	457	23648	BR - NEG	MKASYDVLQTALTAAE	97	14176	BO - POS	-	-	-
TcCLB.506637.10	FLDAEEVLRKSNKEDT	737	14819	BO - NEG	NDDKCARTTSPTAQHN	497	8352	MX - POS	-	-	-
TcCLB.506637.60	FLDAEEVLRKSNKEDT	293	15414	BO - NEG	DYSASKLDEQLHIPRN	525	7637	CO - POS	-	-	-
TcCLB.506649.100	FLDAEEVLRKSNKEDT	409	12049	US - NEG	EDYTSGLEDLQRRVLR	165	7814	CO - POS	-	-	-
TcCLB.506649.80	FLDAEEVLRKSNKEDT	213	11364	US - NEG	APQQQPHPSPQQQQVQ	297	4177	MX - POS	-	-	-
TcCLB.506651.9	FLDAEEVLRKSNKEDT	701	15652	CO - NEG	CNEVMGSPVTDYLEEL	89	25740	BO - POS	-	-	-
TcCLB.506659.20	FLDAEEVLRKSNKEDT	1381	21781	AR - NEG	RNLAAGNGTPGAGGGA	465	32451	CO - POS	-	-	-
TcCLB.506667.40	FLDAEEVLRKSNKEDT	181	16275	BO - NEG	NTLPRGGNLPSPPEDG	181	19443	BR - POS	NTLPRGGNLPSPPEDG	3168	POS
TcCLB.506671.90	FLDAEEVLRKSNKEDT	125	25979	AR - NEG	PTGKTTPSVPSTGETP	265	35558	AR - POS	-	-	-
TcCLB.506673.30	FLDAEEVLRKSNKEDT	101	15706	BO - NEG	RQQRLREIEESVNAEI	61	14245	BO - POS	-	-	-
TcCLB.506679.160	FLDAEEVLRKSNKEDT	933	19213	MX - NEG	VSMLSGAVVPLNVGKG	933	29689	AR - POS	VSMLSGAVVPLNVGKG	10476	POS
TcCLB.506679.170	FLDAEEVLRKSNKEDT	1249	18983	BO - NEG	LPVIFCAGDGEPHKEE	13	8790	CO - POS	-	-	-
TcCLB.506679.190	FLDAEEVLRKSNKEDT	1185	13057	BO - NEG	WKIALQHVKEMLPALD	1185	28937	BO - POS	WKIALQHVKEMLPALD	15880	POS
TcCLB.506679.30	FLDAEEVLRKSNKEDT	209	11293	MX - NEG	LAFTVPEKRDTVNPVW	973	8649	MX - POS	-	-	-
TcCLB.506683.30	FLDAEEVLRKSNKEDT	225	19853	BO - NEG	READSMHFDNSLKELD	221	3629	MX - POS	SMHFDNSLKELD	-16224	NEG
TcCLB.506703.140	FLDAEEVLRKSNKEDT	77	11388	US - NEG	EANPKETSVEATATKT	361	23798	BO - POS	-	-	-
TcCLB.506703.20	FLDAEEVLRKSNKEDT	77	11388	US - NEG	SNPKETPVEATATKNT	361	33467	BO - POS	-	-	-
TcCLB.506703.90	FLDAEEVLRKSNKEDT	505	14923	BR - NEG	SSEGVQTVDAETGDTV	825	9732	MX - POS	-	-	-
TcCLB.506715.40	FLDAEEVLRKSNKEDT	357	15782	BO - NEG	KLLYDYPSVQNYPIEV	357	6681	BO - POS	KLLYDYPSVQNYPIEV	-9101	NEG
TcCLB.506717.200	FLDAEEVLRKSNKEDT	225	19853	BO - NEG	READSMHFDNSLKELD	221	3629	MX - POS	SMHFDNSLKELD	-16224	NEG
TcCLB.506717.240	FLDAEEVLRKSNKEDT	261	21740	US - NEG	EPLRNNTDFTQNKNAS	261	24371	BO - POS	EPLRNNTDFTQNKNAS	2631	POS
TcCLB.506717.4	FLDAEEVLRKSNKEDT	229	21908	BO - NEG	QLTADFKQAERERTDN	341	10103	BR - POS	-	-	-
TcCLB.506721.30	FLDAEEVLRKSNKEDT	1381	21569	BO - NEG	KNPAANRDEIRKIENA	3873	17418	BR - POS	-	-	-
TcCLB.506725.40	FLDAEEVLRKSNKEDT	49	17221	BO - NEG	SDNEPEQPLFYQVNMR	49	10897	BR - POS	SDNEPEQPLFYQVNMR	-6324	NEG
TcCLB.506725.50	FLDAEEVLRKSNKEDT	237	10841	BO - NEG	TGAPKEKSDYDDDFEA	705	20237	US - POS	-	-	-
TcCLB.506729.50	FLDAEEVLRKSNKEDT	169	12846	BO - NEG	DEKNVDRSGASSGTKA	213	7759	CO - POS	-	-	-
TcCLB.506733.140	FLDAEEVLRKSNKEDT	17	12659	BR - NEG	ALGMRQNPTFNAAGTN	141	9433	AR - POS	-	-	-
TcCLB.506733.80	FLDAEEVLRKSNKEDT	1077	19144	US - NEG	LGGEITDSEAPQSPDE	809	14215	BO - POS	-	-	-
TcCLB.506735.70	FLDAEEVLRKSNKEDT	285	10804	US - NEG	SPAKRLDDAAFDARIA	1609	10585	US - POS	-	-	-
TcCLB.506737.90	FLDAEEVLRKSNKEDT	769	12428	MX - NEG	FTTATIRNGDDEKKVM	357	18161	CO - POS	-	-	-
TcCLB.506741.100	FLDAEEVLRKSNKEDT	505	12626	BR - NEG	PVEGARKVKKEGDAEK	253	15432	CO - POS	-	-	-
TcCLB.506741.130	FLDAEEVLRKSNKEDT	253	15217	BO - NEG	QSSPAGQPPSGPKLLN	749	11572	BR - POS	-	-	-
TcCLB.506741.50	FLDAEEVLRKSNKEDT	177	11852	AR - NEG	TTTTTRAPSRLREFDG	321	36807	CO - POS	-	-	-
TcCLB.506743.180	FLDAEEVLRKSNKEDT	641	16688	BO - NEG	VAHKKCNNNDNDNNNQ	801	5697	MX - POS	-	-	-
TcCLB.506743.60	FLDAEEVLRKSNKEDT	1729	22617	US - NEG	ASDSCLSLTLPNQKKI	2333	20473	CO - POS	-	-	-
TcCLB.506753.50	FLDAEEVLRKSNKEDT	269	16858	BO - NEG	ERSALQKQLVQLRGEL	269	18731	CO - POS	ERSALQKQLVQLRGEL	1873	POS
TcCLB.506755.110	FLDAEEVLRKSNKEDT	297	16724	BO - NEG	SPRQVTQFCGKVGEFN	297	6893	MX - POS	SPRQVTQFCGKVGEFN	-9831	NEG
TcCLB.506755.120	FLDAEEVLRKSNKEDT	601	15151	BO - NEG	ATATTYAMKGRAAEAA	393	40086	CO - POS	-	-	-
TcCLB.506755.160	FLDAEEVLRKSNKEDT	97	39936	MX - NEG	REAATVAAGNKSQFGE	17	27931	AR - POS	-	-	-
TcCLB.506755.5	FLDAEEVLRKSNKEDT	21	16646	US - NEG	YRWTENDELADFLAAK	21	6427	MX - POS	YRWTENDELADFLAAK	-10219	NEG
TcCLB.506755.60	FLDAEEVLRKSNKEDT	141	15448	MX - NEG	DCVYVFGGNTAGGGVG	277	5683	BR - POS	-	-	-
TcCLB.506755.70	FLDAEEVLRKSNKEDT	53	14602	AR - NEG	DFSLQGTMLKTHMKGE	53	18607	AR - POS	DFSLQGTMLKTHMKGE	4005	POS
TcCLB.506757.60	FLDAEEVLRKSNKEDT	57	13712	US - NEG	HSEASVEQAASQQSRK	745	19347	MX - POS	-	-	-
TcCLB.506759.20	FLDAEEVLRKSNKEDT	57	14479	US - NEG	ATVMKTTTAKTGDSDG	233	18433	US - POS	-	-	-
TcCLB.506759.80	FLDAEEVLRKSNKEDT	101	17898	CO - NEG	ANPKETPVEATVIKTT	245	16473	BO - POS	-	-	-
TcCLB.506763.150	FLDAEEVLRKSNKEDT	401	15553	AR - NEG	LEGSDTHPAPTASEAA	401	17797	MX - POS	LEGSDTHPAPTASEAA	2244	POS
TcCLB.506763.260	FLDAEEVLRKSNKEDT	293	21640	US - NEG	GATADAKAAAEAAAKA	57	25431	AR - POS	AKAAAE	3791	POS
TcCLB.506763.30	FLDAEEVLRKSNKEDT	57	14479	US - NEG	ESTVTKTTTATTGDSD	213	27947	US - POS	-	-	-
TcCLB.506763.40	FLDAEEVLRKSNKEDT	177	20075	BO - NEG	RPVGESSWTACRTDKK	81	2964	US - POS	-	-	-
TcCLB.506765.40	FLDAEEVLRKSNKEDT	613	12243	BO - NEG	ESLGEEEVPLTGETPL	657	23710	AR - POS	-	-	-
TcCLB.506769.30	FLDAEEVLRKSNKEDT	401	15553	AR - NEG	LEGSDTHPAPTASEAA	401	17797	MX - POS	LEGSDTHPAPTASEAA	2244	POS
TcCLB.506773.120	FLDAEEVLRKSNKEDT	633	11117	AR - NEG	VSILIDSINSKAPTND	805	17229	AR - POS	-	-	-
TcCLB.506775.100	FLDAEEVLRKSNKEDT	665	11719	BO - NEG	ELVVFPAQLQSPSLSG	665	10987	BO - POS	ELVVFPAQLQSPSLSG	-732	NEG
TcCLB.506775.190	FLDAEEVLRKSNKEDT	133	11212	US - NEG	KVMRQEEAVSPRLASC	501	5211	CO - POS	-	-	-
TcCLB.506777.80	FLDAEEVLRKSNKEDT	289	10801	BO - NEG	QLSQFDEELYKVTGDG	241	6007	CO - POS	-	-	-
TcCLB.506779.130	FLDAEEVLRKSNKEDT	17	28618	AR - NEG	GSAATRGREGGGGGGG	17	16390	BR - POS	GSAATRGREGGGGGGG	-12228	NEG
TcCLB.506779.180	FLDAEEVLRKSNKEDT	417	11655	MX - NEG	FAPPMRNPAAPGGKAP	277	7570	MX - POS	-	-	-
TcCLB.506781.39	FLDAEEVLRKSNKEDT	121	19465	MX - NEG	NALRTNATANTGDSDG	285	25716	US - POS	-	-	-
TcCLB.506789.120	FLDAEEVLRKSNKEDT	61	13973	BR - NEG	IMTKLGEKQTAAAVGD	205	4953	MX - POS	-	-	-
TcCLB.506789.150	FLDAEEVLRKSNKEDT	397	22325	US - NEG	TFARPSLSSLQAARQA	397	33678	MX - POS	TFARPSLSSLQAARQA	11353	POS
TcCLB.506789.200	FLDAEEVLRKSNKEDT	293	17761	MX - NEG	TSEPTAATTEGKQQQQ	309	15786	BR - POS	-	-	-
TcCLB.506789.230	FLDAEEVLRKSNKEDT	433	10886	MX - NEG	HMNSARGGVGIALDKP	1277	23044	BR - POS	-	-	-
TcCLB.506789.270	FLDAEEVLRKSNKEDT	221	21976	US - NEG	FGNSISLDSLRASIAQ	221	33835	MX - POS	FGNSISLDSLRASIAQ	11859	POS
TcCLB.506791.10	FLDAEEVLRKSNKEDT	81	17501	BO - NEG	TSTVWRPSGTNNNNNN	745	12846	BR - POS	NNNNNN	-4655	NEG
TcCLB.506791.20	FLDAEEVLRKSNKEDT	481	11225	BO - NEG	AKLAHLPSLTAENAIV	605	9668	MX - POS	-	-	-
TcCLB.506791.30	FLDAEEVLRKSNKEDT	1453	21906	BR - NEG	TASRALTLDTAVATAA	749	16837	CO - POS	-	-	-
TcCLB.506793.30	FLDAEEVLRKSNKEDT	945	12407	MX - NEG	EHRSTGDAAADKQLAA	969	14632	BR - POS	-	-	-
TcCLB.506793.60	FLDAEEVLRKSNKEDT	33	12400	BR - NEG	PQHASYNSGSGSGGGG	33	8914	BO - POS	PQHASYNSGSGSGGGG	-3486	NEG
TcCLB.506793.80	FLDAEEVLRKSNKEDT	493	25526	BO - NEG	RRRMERQQQRGDGGGG	797	6817	BR - POS	-	-	-
TcCLB.506795.29	FLDAEEVLRKSNKEDT	65	10807	BO - NEG	IHASRVPLGMPDGAMT	17	4515	AR - POS	-	-	-
TcCLB.506795.44	FLDAEEVLRKSNKEDT	401	12202	US - NEG	TIEEVEKDRFQAAKKL	421	14690	AR - POS	-	-	-
TcCLB.506795.60	FLDAEEVLRKSNKEDT	29	15887	BO - NEG	SNSNNNNNNNNNNNNN	29	12289	MX - POS	SNSNNNNNNNNNNNNN	-3598	NEG
TcCLB.506797.110	FLDAEEVLRKSNKEDT	53	15234	BO - NEG	TQRIKTAFLSYAQGQD	49	3234	US - POS	KTAFLSYAQGQD	-12000	NEG
TcCLB.506805.20	FLDAEEVLRKSNKEDT	229	13800	US - NEG	PVEELLDSVNRYVSQK	229	11668	BR - POS	PVEELLDSVNRYVSQK	-2132	NEG
TcCLB.506811.160	FLDAEEVLRKSNKEDT	177	14546	AR - NEG	TKVAEAEKQRAAEATK	321	48730	CO - POS	AEAEKQRAA	34184	POS
TcCLB.506811.180	FLDAEEVLRKSNKEDT	53	10932	US - NEG	VFTDYRGNTWTRSADK	1065	18762	MX - POS	-	-	-
TcCLB.506813.140	FLDAEEVLRKSNKEDT	501	12525	MX - NEG	SIPLIGARLNDKDSTV	549	24118	CO - POS	-	-	-
TcCLB.506813.190	FLDAEEVLRKSNKEDT	777	13572	BO - NEG	QTEQDSLKKSENAGSG	773	12880	BR - POS	DSLKKSENAGSG	-692	NEG
TcCLB.506813.29	FLDAEEVLRKSNKEDT	289	16957	BO - NEG	PTVSSNTEKQRNNSAS	421	9316	BR - POS	-	-	-
TcCLB.506813.80	FLDAEEVLRKSNKEDT	245	16561	MX - NEG	EAQCKGKNGNEEDFTG	113	20298	CO - POS	-	-	-
TcCLB.506821.180	FLDAEEVLRKSNKEDT	241	15974	BR - NEG	LGASLLFKMTHPAPQE	241	14474	US - POS	LGASLLFKMTHPAPQE	-1500	NEG
TcCLB.506829.80	FLDAEEVLRKSNKEDT	161	27650	BR - NEG	WPPHCVQGTDGAELHS	93	11958	US - POS	-	-	-
TcCLB.506829.90	FLDAEEVLRKSNKEDT	1377	13626	CO - NEG	LQWLTHEKIVPPTTNE	1009	7019	MX - POS	-	-	-
TcCLB.506831.10	FLDAEEVLRKSNKEDT	149	28714	BR - NEG	RNEFLQLQIDEAKELY	77	11362	AR - POS	-	-	-
TcCLB.506831.40	FLDAEEVLRKSNKEDT	173	12392	BO - NEG	LISVTMPSIEVGVVGG	353	4421	CO - POS	-	-	-
TcCLB.506833.9	FLDAEEVLRKSNKEDT	77	20640	US - NEG	AEERLRAEDDARLLLD	165	4888	AR - POS	-	-	-
TcCLB.506835.60	FLDAEEVLRKSNKEDT	481	14760	BO - NEG	NSQQRRHFAMNSTASD	541	12449	BR - POS	-	-	-
TcCLB.506839.30	FLDAEEVLRKSNKEDT	73	42387	US - NEG	FYDEMINLNGQDETYK	909	12961	MX - POS	-	-	-
TcCLB.506839.60	FLDAEEVLRKSNKEDT	477	16666	MX - NEG	LTAATAPPATTETKSA	605	14695	AR - POS	-	-	-
TcCLB.506843.10	FLDAEEVLRKSNKEDT	85	13260	BR - NEG	PFVFVTNSDVKFSPDL	85	28021	MX - POS	PFVFVTNSDVKFSPDL	14761	POS
TcCLB.506851.10	FLDAEEVLRKSNKEDT	289	28981	BR - NEG	LHERLFKNNNNNNGNG	417	18261	BR - POS	-	-	-
TcCLB.506851.30	FLDAEEVLRKSNKEDT	349	15274	BO - NEG	EFNDATPSNLRKQFTI	25	9934	BO - POS	-	-	-
TcCLB.506855.160	FLDAEEVLRKSNKEDT	185	18028	US - NEG	AALHKFPSLTASETRE	185	16488	BR - POS	AALHKFPSLTASETRE	-1540	NEG
TcCLB.506855.310	FLDAEEVLRKSNKEDT	457	12993	US - NEG	EQLRQLEDVLTGKHES	1009	11214	MX - POS	-	-	-
TcCLB.506855.360	FLDAEEVLRKSNKEDT	577	11132	BO - NEG	READSTPTTTNTASKG	509	7093	CO - POS	-	-	-
TcCLB.506855.90	FLDAEEVLRKSNKEDT	625	19219	AR - NEG	QEQLRKIDAATERNRN	501	24642	AR - POS	-	-	-
TcCLB.506859.180	FLDAEEVLRKSNKEDT	257	17847	BO - NEG	KAPEAAAEFDYRELGE	25	9903	AR - POS	-	-	-
TcCLB.506859.240	FLDAEEVLRKSNKEDT	345	42663	US - NEG	AVAAGAGAGAGAGGAE	349	16035	BO - POS	AVAAGAGAGAGA	-26628	NEG
TcCLB.506859.49	FLDAEEVLRKSNKEDT	765	34907	BO - NEG	WTTTGGKLPTPVEIDG	765	13780	BR - POS	WTTTGGKLPTPVEIDG	-21127	NEG
TcCLB.506863.10	FLDAEEVLRKSNKEDT	637	15579	BR - NEG	DSTAKSLSVLNKKVGD	785	24222	CO - POS	-	-	-
TcCLB.506863.70	FLDAEEVLRKSNKEDT	1285	12348	BO - NEG	QEDDKRGNSQGFSNSN	1105	4463	CO - POS	-	-	-
TcCLB.506867.10	FLDAEEVLRKSNKEDT	121	16239	US - NEG	LFQTQRSIAQLRAAQS	389	5760	CO - POS	-	-	-
TcCLB.506879.60	FLDAEEVLRKSNKEDT	49	11492	CO - NEG	QESQEKRTSGATADAK	49	5534	US - POS	QESQEKRTSGATADAK	-5958	NEG
TcCLB.506885.200	FLDAEEVLRKSNKEDT	613	22337	MX - NEG	QQQQQQQQESPQTDSF	357	15119	MX - POS	-	-	-
TcCLB.506885.320	FLDAEEVLRKSNKEDT	229	15545	AR - NEG	AAFSAGRYQEALAFYE	13	21979	AR - POS	-	-	-
TcCLB.506885.400	FLDAEEVLRKSNKEDT	309	27198	BO - NEG	GTGGVSIYGERFDDEN	81	9607	BO - POS	-	-	-
TcCLB.506885.480	FLDAEEVLRKSNKEDT	565	12532	BR - NEG	DPEIGAFNPRKASIPP	773	28647	CO - POS	-	-	-
TcCLB.506885.489	FLDAEEVLRKSNKEDT	445	23860	AR - NEG	ARMPCASAQERASTVA	3113	14348	CO - POS	-	-	-
TcCLB.506885.50	FLDAEEVLRKSNKEDT	293	12045	AR - NEG	SLAIPPRNVYEAENAY	17	20077	MX - POS	-	-	-
TcCLB.506885.70	FLDAEEVLRKSNKEDT	429	21031	AR - NEG	ARGTQRGGGGGGGVGG	429	13892	BR - POS	ARGTQRGGGGGGGVGG	-7139	NEG
TcCLB.506887.20	FLDAEEVLRKSNKEDT	269	25726	US - NEG	DRNKNLGDHIEFSQNK	265	22005	AR - POS	NLGDHIEFSQNK	-3721	NEG
TcCLB.506887.40	FLDAEEVLRKSNKEDT	113	21029	BR - NEG	ATRTHTNAGGKDVMDL	173	5673	BO - POS	-	-	-
TcCLB.506887.50	FLDAEEVLRKSNKEDT	421	24031	CO - NEG	MQHMRMKERINITTLP	421	36295	MX - POS	MQHMRMKERINITTLP	12264	POS
TcCLB.506895.80	FLDAEEVLRKSNKEDT	141	16488	MX - NEG	LSRVWGPSPKSNQPGS	233	6842	US - POS	-	-	-
TcCLB.506899.10	FLDAEEVLRKSNKEDT	217	14110	BO - NEG	AGEVKSAALSSSLGNL	321	7641	MX - POS	-	-	-
TcCLB.506907.14	FLDAEEVLRKSNKEDT	937	16281	AR - NEG	NSCVDNIPLIEQWDAE	209	11371	BR - POS	-	-	-
TcCLB.506907.30	FLDAEEVLRKSNKEDT	125	11119	CO - NEG	QAVAEQPRRHENTESG	173	2462	AR - POS	-	-	-
TcCLB.506925.100	FLDAEEVLRKSNKEDT	233	10907	BR - NEG	NTSGMSPEEKERVLIE	129	41044	MX - POS	-	-	-
TcCLB.506925.170	FLDAEEVLRKSNKEDT	97	12069	BO - NEG	TAIQHASLTNFETGAS	97	22406	MX - POS	TAIQHASLTNFETGAS	10337	POS
TcCLB.506925.180	FLDAEEVLRKSNKEDT	37	16760	BO - NEG	SGGNSGISSQKRISAV	41	16945	AR - POS	SGGNSGISSQKR	185	POS
TcCLB.506925.200	FLDAEEVLRKSNKEDT	129	28939	AR - NEG	LLRADAYSALKRHDKA	125	27224	AR - POS	DAYSALKRHDKA	-1715	NEG
TcCLB.506925.220	FLDAEEVLRKSNKEDT	601	14342	BO - NEG	GRLEDSNPTIFSGKGP	601	8252	MX - POS	GRLEDSNPTIFSGKGP	-6090	NEG
TcCLB.506925.70	FLDAEEVLRKSNKEDT	325	12234	BO - NEG	QFPQQPPQQQQQQQMA	369	5999	MX - POS	-	-	-
TcCLB.506931.70	FLDAEEVLRKSNKEDT	305	12938	BR - NEG	LEERLEAVQRQLTKEQ	325	15118	AR - POS	-	-	-
TcCLB.506933.30	FLDAEEVLRKSNKEDT	89	28226	BR - NEG	TVYRQTSVYGKSDELF	417	9389	BR - POS	-	-	-
TcCLB.506933.40	FLDAEEVLRKSNKEDT	917	13201	BR - NEG	LREEQRELEKGVFSDV	97	4363	CO - POS	-	-	-
TcCLB.506933.50	FLDAEEVLRKSNKEDT	97	21318	US - NEG	EPLVKPATNANEEFDR	97	28017	CO - POS	EPLVKPATNANEEFDR	6699	POS
TcCLB.506939.120	FLDAEEVLRKSNKEDT	521	11123	BR - NEG	SSLLYKSGKSEDKKEE	441	21535	BO - POS	-	-	-
TcCLB.506939.180	FLDAEEVLRKSNKEDT	33	13198	BR - NEG	AITTQTNDTTTTGDSD	353	25050	US - POS	-	-	-
TcCLB.506941.159	FLDAEEVLRKSNKEDT	309	11300	US - NEG	NSYDSVENIITERFNH	229	3572	BO - POS	-	-	-
TcCLB.506941.194	FLDAEEVLRKSNKEDT	1773	15075	BO - NEG	SGLREPNDIERHGRLA	2409	28466	CO - POS	-	-	-
TcCLB.506941.238	FLDAEEVLRKSNKEDT	121	20743	MX - NEG	LRGVALAAEANGLPWY	185	2950	CO - POS	-	-	-
TcCLB.506941.40	FLDAEEVLRKSNKEDT	173	18586	CO - NEG	FCERNRLLSINVEKDK	173	30673	MX - POS	FCERNRLLSINVEKDK	12087	POS
TcCLB.506941.90	FLDAEEVLRKSNKEDT	393	12295	AR - NEG	KFTEDYPAAHNNFYGP	73	7803	BO - POS	-	-	-
TcCLB.506943.30	FLDAEEVLRKSNKEDT	205	15716	BO - NEG	QFAGNTLKNDFDVLIR	325	2148	US - POS	-	-	-
TcCLB.506945.160	FLDAEEVLRKSNKEDT	65	27843	BR - NEG	WGAHGGGAFSGKDPSK	265	7785	BR - POS	-	-	-
TcCLB.506947.20	FLDAEEVLRKSNKEDT	677	12548	BR - NEG	RIPRSLEDGDNDDEPP	561	10828	US - POS	-	-	-
TcCLB.506949.20	FLDAEEVLRKSNKEDT	2489	11836	BO - NEG	SSHNNNNNNNNNNNNN	2489	9475	MX - POS	SSHNNNNNNNNNNNNN	-2361	NEG
TcCLB.506951.80	FLDAEEVLRKSNKEDT	245	29311	BO - NEG	ETREEGTNGQEEEVNT	825	7973	CO - POS	-	-	-
TcCLB.506951.90	FLDAEEVLRKSNKEDT	701	12721	BO - NEG	GFHPQVKEAEAATLSS	865	22820	US - POS	-	-	-
TcCLB.506953.49	FLDAEEVLRKSNKEDT	221	11700	BO - NEG	TLRDHPQELCEYLMEN	25	13346	BO - POS	-	-	-
TcCLB.506955.198	FLDAEEVLRKSNKEDT	333	10886	BR - NEG	LLQRKRSALIMSEYPQ	105	8362	BO - POS	-	-	-
TcCLB.506955.240	FLDAEEVLRKSNKEDT	301	11564	BO - NEG	KASTPPAVPDNAQGTP	781	14163	BR - POS	-	-	-
TcCLB.506955.270	FLDAEEVLRKSNKEDT	581	11048	AR - NEG	GGAAEAPEQPSEPKYK	61	11114	BO - POS	-	-	-
TcCLB.506957.120	FLDAEEVLRKSNKEDT	877	16859	BO - NEG	GPEKPVEEAQKQRFPA	549	9543	BR - POS	-	-	-
TcCLB.506957.140	FLDAEEVLRKSNKEDT	741	12283	BO - NEG	TVGRSTKTETAPRTSY	821	9625	AR - POS	-	-	-
TcCLB.506957.23	FLDAEEVLRKSNKEDT	349	20427	US - NEG	HEMRKADNAQQKTAIL	2553	26925	AR - POS	-	-	-
TcCLB.506957.80	FLDAEEVLRKSNKEDT	277	14692	BR - NEG	TLETLGGNVTAMYSRH	881	15783	BO - POS	-	-	-
TcCLB.506959.110	FLDAEEVLRKSNKEDT	233	23550	AR - NEG	LPQHQSGNIGGSGGGG	233	18119	BR - POS	LPQHQSGNIGGSGGGG	-5431	NEG
TcCLB.506959.140	FLDAEEVLRKSNKEDT	69	40409	MX - NEG	ATLSSANSSRSINMEA	61	48364	CO - POS	SRSINMEA	7955	POS
TcCLB.506959.50	FLDAEEVLRKSNKEDT	217	12246	BO - NEG	SRRTVAADGSDGVKLD	277	21630	US - POS	-	-	-
TcCLB.506961.25	FLDAEEVLRKSNKEDT	473	13996	BR - NEG	AADTDSAKGKATGGSA	701	26975	BR - POS	-	-	-
TcCLB.506961.50	FLDAEEVLRKSNKEDT	421	12883	US - NEG	FDVPPARAGGGGGGAQ	425	16719	CO - POS	FDVPPARAGGGG	3836	POS
TcCLB.506963.30	FLDAEEVLRKSNKEDT	13	11051	MX - NEG	SVAKEAWVAEEQQDGS	173	5389	BO - POS	-	-	-
TcCLB.506965.10	FLDAEEVLRKSNKEDT	77	11969	BR - NEG	APSRLRRIDGSLSSSA	237	15347	US - POS	-	-	-
TcCLB.506965.140	FLDAEEVLRKSNKEDT	89	10880	MX - NEG	ATEKRQNGDNEKVGDS	317	22826	CO - POS	-	-	-
TcCLB.506967.60	FLDAEEVLRKSNKEDT	265	11219	BO - NEG	GFLSNNFSENKWRDEY	525	6459	MX - POS	-	-	-
TcCLB.506973.5	FLDAEEVLRKSNKEDT	37	11974	CO - NEG	AIRTNATANTGDSDGS	233	21373	US - POS	-	-	-
TcCLB.506975.60	FLDAEEVLRKSNKEDT	1001	20467	BR - NEG	NRKTPATLEDLQRWES	1001	24557	BO - POS	NRKTPATLEDLQRWES	4090	POS
TcCLB.506975.80	FLDAEEVLRKSNKEDT	441	24358	BR - NEG	GDDSDGDDNDDASSLS	669	5683	MX - POS	-	-	-
TcCLB.506989.180	FLDAEEVLRKSNKEDT	465	25287	BR - NEG	QRRTSLSAPGDLVTTR	433	24902	US - POS	-	-	-
TcCLB.506989.20	FLDAEEVLRKSNKEDT	121	12541	US - NEG	QNDEESGEKEENTEMN	325	8846	CO - POS	-	-	-
TcCLB.506989.250	FLDAEEVLRKSNKEDT	261	13376	US - NEG	FGAAKGFGTAAAIGGQ	53	13354	BR - POS	-	-	-
TcCLB.506999.140	FLDAEEVLRKSNKEDT	717	12157	BO - NEG	IRVAAEEERVLDVGCD	381	4968	AR - POS	-	-	-
TcCLB.506999.180	FLDAEEVLRKSNKEDT	701	24229	US - NEG	PILKSNSKVRVNIDTA	701	22649	MX - POS	PILKSNSKVRVNIDTA	-1580	NEG
TcCLB.507001.60	FLDAEEVLRKSNKEDT	141	15528	BO - NEG	NETDFLDDAFFVEKDP	141	6382	US - POS	NETDFLDDAFFVEKDP	-9146	NEG
TcCLB.507007.50	FLDAEEVLRKSNKEDT	633	15015	MX - NEG	STTRRLAMGAVAGEKV	173	10770	US - POS	-	-	-
TcCLB.507007.70	FLDAEEVLRKSNKEDT	17	13249	BR - NEG	VTLQVSGASDVDVKFT	17	24407	MX - POS	VTLQVSGASDVDVKFT	11158	POS
TcCLB.507007.80	FLDAEEVLRKSNKEDT	389	12283	BR - NEG	SLTSSSVFNPREAGRV	601	8377	CO - POS	-	-	-
TcCLB.507009.70	FLDAEEVLRKSNKEDT	197	10792	BO - NEG	QLALSGKKGNFSSTEK	109	4606	CO - POS	-	-	-
TcCLB.507009.80	FLDAEEVLRKSNKEDT	13	24426	BO - NEG	DADELENDTSSSDDES	157	3389	BO - POS	-	-	-
TcCLB.507011.10	FLDAEEVLRKSNKEDT	329	26048	AR - NEG	IGNAIGEGKPLLGKRI	329	15833	CO - POS	IGNAIGEGKPLLGKRI	-10215	NEG
TcCLB.507011.20	FLDAEEVLRKSNKEDT	313	11167	AR - NEG	VGNCVGEGKPQLGRRY	313	4123	CO - POS	VGNCVGEGKPQLGRRY	-7044	NEG
TcCLB.507011.260	FLDAEEVLRKSNKEDT	209	12402	US - NEG	ESPSLSSLRSLRDGSF	209	23153	CO - POS	ESPSLSSLRSLRDGSF	10751	POS
TcCLB.507013.20	FLDAEEVLRKSNKEDT	253	12287	AR - NEG	LRIDAVSKDPSEGALV	653	10639	MX - POS	-	-	-
TcCLB.507017.30	FLDAEEVLRKSNKEDT	61	11645	US - NEG	IRCILDLFSTSLEEDE	481	7264	BR - POS	-	-	-
TcCLB.507019.10	FLDAEEVLRKSNKEDT	189	38072	US - NEG	SRQMASPAATAAETAA	189	43017	CO - POS	SRQMASPAATAAETAA	4945	POS
TcCLB.507019.60	FLDAEEVLRKSNKEDT	9	12019	CO - NEG	KWKTEGLLPEDYVHED	345	14232	MX - POS	-	-	-
TcCLB.507021.50	FLDAEEVLRKSNKEDT	777	28738	MX - NEG	SSEGPNTPIKGQYDAL	705	10943	BR - POS	-	-	-
TcCLB.507021.70	FLDAEEVLRKSNKEDT	761	16938	BO - NEG	AWAPSLSTSTSTAAKP	105	27220	MX - POS	-	-	-
TcCLB.507023.110	FLDAEEVLRKSNKEDT	113	10845	BR - NEG	YDMESILISARSGDRV	153	6082	BO - POS	-	-	-
TcCLB.507023.170	FLDAEEVLRKSNKEDT	101	11301	US - NEG	ETSLGSQSLRQAQSPQ	101	21927	MX - POS	ETSLGSQSLRQAQSPQ	10626	POS
TcCLB.507023.250	FLDAEEVLRKSNKEDT	485	25325	BR - NEG	SSFLSSGAAAGEKCEA	173	8813	US - POS	-	-	-
TcCLB.507027.70	FLDAEEVLRKSNKEDT	117	13622	MX - NEG	KMVLVIRRDVKEVSPN	117	1837	CO - POS	KMVLVIRRDVKEVSPN	-11785	NEG
TcCLB.507031.100	FLDAEEVLRKSNKEDT	465	11284	CO - NEG	RMQWKRDGLLLNDFDH	273	6945	BO - POS	-	-	-
TcCLB.507031.29	FLDAEEVLRKSNKEDT	253	18510	US - NEG	PCAVNFYTGEAPDGSS	289	13258	AR - POS	-	-	-
TcCLB.507037.70	FLDAEEVLRKSNKEDT	321	28267	US - NEG	DLDMSISSLREGAGSG	321	33727	CO - POS	DLDMSISSLREGAGSG	5460	POS
TcCLB.507041.40	FLDAEEVLRKSNKEDT	537	13451	CO - NEG	VSLSIDLEAPAARGRA	817	8194	AR - POS	-	-	-
TcCLB.507041.80	FLDAEEVLRKSNKEDT	129	22496	BO - NEG	VFPIEDDEEEAASSGG	61	3521	CO - POS	-	-	-
TcCLB.507047.130	FLDAEEVLRKSNKEDT	377	24373	BR - NEG	QWKADLDVLSGNSRDD	249	2339	MX - POS	-	-	-
TcCLB.507049.179	FLDAEEVLRKSNKEDT	297	12609	US - NEG	PLTTDDKKENMQQETS	185	12700	AR - POS	-	-	-
TcCLB.507053.100	FLDAEEVLRKSNKEDT	377	17968	MX - NEG	DAFGWGANDAWVQHDV	85	8521	BO - POS	-	-	-
TcCLB.507053.110	FLDAEEVLRKSNKEDT	581	28099	BO - NEG	EEKPKKLNAQQVALNN	57	20988	MX - POS	-	-	-
TcCLB.507059.50	FLDAEEVLRKSNKEDT	577	11019	AR - NEG	GSVSGGGDTNNKKIDW	201	10727	AR - POS	-	-	-
TcCLB.507059.60	FLDAEEVLRKSNKEDT	197	20480	BO - NEG	TTGGTKLEAIEKLKAA	377	10085	AR - POS	-	-	-
TcCLB.507061.30	FLDAEEVLRKSNKEDT	113	13266	US - NEG	LCVDPSNKNQLVIDNT	161	16583	BO - POS	-	-	-
TcCLB.507063.180	FLDAEEVLRKSNKEDT	181	27695	BR - NEG	LRRREQLVEQQLEAAR	177	2250	MX - POS	EQLVEQQLEAAR	-25445	NEG
TcCLB.507065.60	FLDAEEVLRKSNKEDT	113	10995	BO - NEG	AAMKTATPTTGDSDGS	349	19847	US - POS	-	-	-
TcCLB.507069.150	FLDAEEVLRKSNKEDT	29	13020	BO - NEG	AMKNTTATTGDSDGST	229	15640	US - POS	-	-	-
TcCLB.507069.160	FLDAEEVLRKSNKEDT	593	15933	AR - NEG	GTPATADANAPTAKGV	861	10670	US - POS	-	-	-
TcCLB.507071.190	FLDAEEVLRKSNKEDT	577	11592	AR - NEG	KNADGTPLSGGDKAVA	809	15291	MX - POS	-	-	-
TcCLB.507071.80	FLDAEEVLRKSNKEDT	261	14495	BO - NEG	PSLVEVKGDVFAVAEA	97	7176	AR - POS	-	-	-
TcCLB.507081.30	FLDAEEVLRKSNKEDT	673	32104	BR - NEG	KGLHRERVVENAEKQR	869	4278	BR - POS	-	-	-
TcCLB.507083.109	FLDAEEVLRKSNKEDT	1481	12213	BO - NEG	TAPDTPIRVDVELEPS	1093	22280	BO - POS	-	-	-
TcCLB.507085.30	FLDAEEVLRKSNKEDT	209	14843	MX - NEG	AHSAPSTPVDSSAHGT	685	30077	MX - POS	-	-	-
TcCLB.507089.130	FLDAEEVLRKSNKEDT	237	10841	BO - NEG	TGAPKEKSDYDDDFEA	705	18275	US - POS	-	-	-
TcCLB.507089.140	FLDAEEVLRKSNKEDT	49	17221	BO - NEG	APTPTAQQLRRHDTAA	25	12658	AR - POS	-	-	-
TcCLB.507089.30	FLDAEEVLRKSNKEDT	421	17196	MX - NEG	QQQQQQQQQQRPQIMT	357	25194	MX - POS	-	-	-
TcCLB.507093.160	FLDAEEVLRKSNKEDT	173	10890	BO - NEG	VLSVISDTRKQLFDVA	549	18102	BO - POS	-	-	-
TcCLB.507093.184	FLDAEEVLRKSNKEDT	185	22814	BR - NEG	YKERRYTSVEEAFPLH	45	4321	AR - POS	-	-	-
TcCLB.507093.72	FLDAEEVLRKSNKEDT	477	16439	BO - NEG	GELLLRQPSIPPNEAG	477	9912	US - POS	GELLLRQPSIPPNEAG	-6527	NEG
TcCLB.507099.10	FLDAEEVLRKSNKEDT	365	36246	AR - NEG	GPRTMEEMLNEVLTRM	313	31368	MX - POS	-	-	-
TcCLB.507099.110	FLDAEEVLRKSNKEDT	17	14873	MX - NEG	PNNFVLKPGNSKYPGG	337	22410	CO - POS	-	-	-
TcCLB.507099.70	FLDAEEVLRKSNKEDT	845	10944	US - NEG	SENNLENTDDVRYDDD	617	16702	CO - POS	-	-	-
TcCLB.507113.9	FLDAEEVLRKSNKEDT	441	17254	MX - NEG	LHPGGSAVYVSGGVEL	221	18011	MX - POS	-	-	-
TcCLB.507121.40	FLDAEEVLRKSNKEDT	297	16803	BR - NEG	PFAFVTNSDVKFSPDL	297	31824	MX - POS	PFAFVTNSDVKFSPDL	15021	POS
TcCLB.507163.90	FLDAEEVLRKSNKEDT	69	14324	US - NEG	VHPLSKLRGNLKTSPS	69	19215	MX - POS	VHPLSKLRGNLKTSPS	4891	POS
TcCLB.507165.40	FLDAEEVLRKSNKEDT	157	19637	BO - NEG	CSKYHTQYSAPERHAS	317	3187	BR - POS	-	-	-
TcCLB.507167.20	FLDAEEVLRKSNKEDT	629	17199	CO - NEG	SQGGRRRTRSDFEGDT	21	17227	BO - POS	-	-	-
TcCLB.507179.20	FLDAEEVLRKSNKEDT	1405	12380	CO - NEG	VCNEVMGSPVTDYLEE	793	25111	BO - POS	-	-	-
TcCLB.507213.40	FLDAEEVLRKSNKEDT	309	12093	BO - NEG	ETGVKEAFAAPSLVSA	97	9418	MX - POS	-	-	-
TcCLB.507237.320	FLDAEEVLRKSNKEDT	201	12143	BR - NEG	AEHSLRIDADGNGVAL	13	3157	MX - POS	-	-	-
TcCLB.507243.9	FLDAEEVLRKSNKEDT	421	32647	AR - NEG	ACLPFDVPVARSGGGG	421	13044	BR - POS	ACLPFDVPVARSGGGG	-19603	NEG
TcCLB.507257.170	FLDAEEVLRKSNKEDT	53	14290	BO - NEG	QGLQEDKEGDLRRQQH	77	7345	MX - POS	-	-	-
TcCLB.507257.20	FLDAEEVLRKSNKEDT	341	13646	AR - NEG	QRLHLALQSDEKEAKV	341	8370	US - POS	QRLHLALQSDEKEAKV	-5276	NEG
TcCLB.507257.50	FLDAEEVLRKSNKEDT	1469	22667	BO - NEG	VACNRAAELNDKVVQL	1013	19062	CO - POS	-	-	-
TcCLB.507275.20	FLDAEEVLRKSNKEDT	525	11835	US - NEG	IQRLQQSNPLFFNIND	525	4038	BO - POS	IQRLQQSNPLFFNIND	-7797	NEG
TcCLB.507295.30	FLDAEEVLRKSNKEDT	133	42008	MX - NEG	EDAAATTTNTTKAPIT	133	21696	CO - POS	EDAAATTTNTTKAPIT	-20312	NEG
TcCLB.507313.20	FLDAEEVLRKSNKEDT	273	14872	AR - NEG	YSRTKPQVEGTNERGL	189	20978	MX - POS	-	-	-
TcCLB.507317.40	FLDAEEVLRKSNKEDT	197	14102	AR - NEG	TTKITNSSTTSLNKDT	197	6596	CO - POS	TTKITNSSTTSLNKDT	-7506	NEG
TcCLB.507317.50	FLDAEEVLRKSNKEDT	805	20628	BR - NEG	TETCRVSSSRQGGGGG	1197	17384	BR - POS	-	-	-
TcCLB.507379.9	FLDAEEVLRKSNKEDT	1	24075	US - NEG	FDVPVARAGGGGGGAG	5	14211	US - POS	FDVPVARAGGGG	-9864	NEG
TcCLB.507411.10	FLDAEEVLRKSNKEDT	577	13644	AR - NEG	NVLLYNRPLSAAEVGA	705	13730	MX - POS	-	-	-
TcCLB.507427.10	FLDAEEVLRKSNKEDT	473	13996	BR - NEG	EMVSQIFFGSDGINLE	649	27769	US - POS	-	-	-
TcCLB.507429.30	FLDAEEVLRKSNKEDT	37	11263	US - NEG	EAPTTTTTRAPSRLRE	253	37096	US - POS	-	-	-
TcCLB.507467.70	FLDAEEVLRKSNKEDT	29	20193	CO - NEG	WYLPSYDGEPEEKGAY	1153	16299	MX - POS	-	-	-
TcCLB.507479.51	FLDAEEVLRKSNKEDT	85	13260	BR - NEG	PFVFVTNSDVKFSPDL	85	28021	MX - POS	PFVFVTNSDVKFSPDL	14761	POS
TcCLB.507483.20	FLDAEEVLRKSNKEDT	73	16180	BO - NEG	FHDALRVIGQSEPQNA	101	7034	CO - POS	-	-	-
TcCLB.507485.100	FLDAEEVLRKSNKEDT	689	21606	CO - NEG	TATLMAPAVQEVELFG	69	5108	US - POS	-	-	-
TcCLB.507485.90	FLDAEEVLRKSNKEDT	541	20779	AR - NEG	GGGAVRRPRIDVEESC	557	34464	AR - POS	-	-	-
TcCLB.507491.130	FLDAEEVLRKSNKEDT	281	15739	BR - NEG	DGSVAPILQGSLPGNM	229	16127	BO - POS	-	-	-
TcCLB.507515.100	FLDAEEVLRKSNKEDT	941	19265	BO - NEG	NNSNNNNNNNNNNNNN	945	12289	MX - POS	NNSNNNNNNNNN	-6976	NEG
TcCLB.507515.140	FLDAEEVLRKSNKEDT	165	11420	US - NEG	KSNGSSAAAGGDKNAF	137	6444	US - POS	-	-	-
TcCLB.507515.50	FLDAEEVLRKSNKEDT	133	15797	BO - NEG	EEGRRLPQESASQEVI	109	4560	BR - POS	-	-	-
TcCLB.507515.70	FLDAEEVLRKSNKEDT	761	16884	BR - NEG	ICNMKACLHSPRTASG	1109	5577	CO - POS	-	-	-
TcCLB.507517.10	FLDAEEVLRKSNKEDT	373	11009	CO - NEG	LGRAWTGVDDAEELKI	21	11952	BR - POS	-	-	-
TcCLB.507517.50	FLDAEEVLRKSNKEDT	417	11447	MX - NEG	TVKELQEKLTALSGNK	269	12023	MX - POS	-	-	-
TcCLB.507517.90	FLDAEEVLRKSNKEDT	217	15132	MX - NEG	AELYEVEFLGAIPIDP	217	7545	BO - POS	AELYEVEFLGAIPIDP	-7587	NEG
TcCLB.507521.100	FLDAEEVLRKSNKEDT	141	13062	BR - NEG	PNSNANTTAAAIASDN	209	15281	CO - POS	-	-	-
TcCLB.507521.130	FLDAEEVLRKSNKEDT	661	11755	CO - NEG	IEQLTRELGPEPARSA	585	18494	BO - POS	-	-	-
TcCLB.507527.30	FLDAEEVLRKSNKEDT	377	11883	US - NEG	IQKMLKDGNLLEVEVH	821	22607	MX - POS	-	-	-
TcCLB.507529.10	FLDAEEVLRKSNKEDT	57	11330	BR - NEG	AAARRCVDGPDDSDGD	69	3140	BO - POS	-	-	-
TcCLB.507539.10	FLDAEEVLRKSNKEDT	41	14971	CO - NEG	SVDGQTDGKKASPFAS	41	5697	BR - POS	SVDGQTDGKKASPFAS	-9274	NEG
TcCLB.507541.10	FLDAEEVLRKSNKEDT	1	11566	BR - NEG	AACTGSTFDDVLSPSR	221	9592	MX - POS	-	-	-
TcCLB.507555.80	FLDAEEVLRKSNKEDT	769	12675	BO - NEG	CFWMKQIQPTGEQAEE	577	7920	AR - POS	-	-	-
TcCLB.507559.50	FLDAEEVLRKSNKEDT	433	15793	CO - NEG	GSERNKKTQNVGQRFR	217	4871	US - POS	-	-	-
TcCLB.507587.24	FLDAEEVLRKSNKEDT	1493	16511	BR - NEG	GVGDACLPFDVPPARA	417	5597	AR - POS	-	-	-
TcCLB.507589.14	FLDAEEVLRKSNKEDT	317	21162	US - NEG	PVSGERASGLVVENIK	261	6426	MX - POS	-	-	-
TcCLB.507601.140	FLDAEEVLRKSNKEDT	601	12543	AR - NEG	EDEGEDYDDGFLVQHR	601	26976	CO - POS	EDEGEDYDDGFLVQHR	14433	POS
TcCLB.507601.90	FLDAEEVLRKSNKEDT	565	23183	BO - NEG	KTKHFQTLVIPNERRV	437	4373	MX - POS	-	-	-
TcCLB.507603.120	FLDAEEVLRKSNKEDT	801	25591	BO - NEG	VRDRSQFERQEYIQEQ	145	10103	BO - POS	-	-	-
TcCLB.507603.140	FLDAEEVLRKSNKEDT	401	21706	US - NEG	VVVPHSIFEGQDKNAG	401	22313	BO - POS	VVVPHSIFEGQDKNAG	607	POS
TcCLB.507603.180	FLDAEEVLRKSNKEDT	945	11152	BR - NEG	SLPKKTVLPQSTETRE	481	10007	AR - POS	-	-	-
TcCLB.507603.50	FLDAEEVLRKSNKEDT	305	13425	BR - NEG	RFTNSLDEYAPYDAEK	377	4375	MX - POS	-	-	-
TcCLB.507603.60	FLDAEEVLRKSNKEDT	241	11523	US - NEG	MQEKKYLEMQEIEAKR	469	6005	MX - POS	-	-	-
TcCLB.507611.110	FLDAEEVLRKSNKEDT	185	18131	AR - NEG	PARYIHDAGVLNEITT	229	4776	CO - POS	-	-	-
TcCLB.507611.120	FLDAEEVLRKSNKEDT	165	17027	CO - NEG	GPLGIKQAVEDFVATT	165	23712	CO - POS	GPLGIKQAVEDFVATT	6685	POS
TcCLB.507611.50	FLDAEEVLRKSNKEDT	65	15669	US - NEG	RLDSGSLKSIRTAARE	65	32163	MX - POS	RLDSGSLKSIRTAARE	16494	POS
TcCLB.507615.130	FLDAEEVLRKSNKEDT	213	11248	BO - NEG	AAREGEWGGVWDIPIV	425	5248	CO - POS	-	-	-
TcCLB.507615.19	FLDAEEVLRKSNKEDT	397	11116	CO - NEG	QRRRSILREIDDVENH	105	17690	BO - POS	-	-	-
TcCLB.507615.80	FLDAEEVLRKSNKEDT	641	22145	MX - NEG	DENKESGEKLSQDYLR	525	6722	BR - POS	-	-	-
TcCLB.507615.90	FLDAEEVLRKSNKEDT	1493	29953	MX - NEG	GPRPSSFVPTPEPRVP	49	7026	BR - POS	-	-	-
TcCLB.507623.140	FLDAEEVLRKSNKEDT	121	22809	US - NEG	LFQTQRSIAQLRAAQS	389	5760	CO - POS	-	-	-
TcCLB.507623.50	FLDAEEVLRKSNKEDT	97	11128	BO - NEG	TVPVERADTALDIISA	385	7410	AR - POS	-	-	-
TcCLB.507623.60	FLDAEEVLRKSNKEDT	697	13094	MX - NEG	TQSASNKDDNNNINNN	693	19428	MX - POS	SNKDDNNNINNN	6334	POS
TcCLB.507639.50	FLDAEEVLRKSNKEDT	253	26718	US - NEG	EVAEKPISTAPRGRIT	253	36217	US - POS	EVAEKPISTAPRGRIT	9499	POS
TcCLB.507641.210	FLDAEEVLRKSNKEDT	413	17188	AR - NEG	RDLHFELKKGEKLVNT	413	4922	AR - POS	RDLHFELKKGEKLVNT	-12266	NEG
TcCLB.507643.50	FLDAEEVLRKSNKEDT	753	23313	CO - NEG	FDVPPARSGGGGGTAP	425	14701	BR - POS	-	-	-
TcCLB.507649.40	FLDAEEVLRKSNKEDT	633	28448	AR - NEG	AITEFCDVMYGQRFKE	633	23461	BO - POS	AITEFCDVMYGQRFKE	-4987	NEG
TcCLB.507653.40	FLDAEEVLRKSNKEDT	1957	11376	CO - NEG	VLSTAEEYAAAGFGDA	2389	13043	BR - POS	-	-	-
TcCLB.507669.14	FLDAEEVLRKSNKEDT	33	12455	BR - NEG	EPRENEKALTGMALLN	33	20843	MX - POS	EPRENEKALTGMALLN	8388	POS
TcCLB.507669.160	FLDAEEVLRKSNKEDT	29	16305	BO - NEG	MDDGTRIPEDVEVFLR	1	11988	MX - POS	-	-	-
TcCLB.507669.80	FLDAEEVLRKSNKEDT	241	12534	BO - NEG	HTIMDQSSLSASEIGQ	241	12941	MX - POS	HTIMDQSSLSASEIGQ	407	POS
TcCLB.507669.90	FLDAEEVLRKSNKEDT	61	17049	MX - NEG	SLGNRETPQECEGNSQ	61	29469	BO - POS	SLGNRETPQECEGNSQ	12420	POS
TcCLB.507677.140	FLDAEEVLRKSNKEDT	249	41824	BO - NEG	KAERGGESSVANAGKG	141	8203	CO - POS	-	-	-
TcCLB.507681.40	FLDAEEVLRKSNKEDT	109	10871	CO - NEG	TFTPKPSLPQLLDQNH	405	10243	MX - POS	-	-	-
TcCLB.507681.90	FLDAEEVLRKSNKEDT	81	18074	AR - NEG	YPSMPGQFSFEQLVES	245	7263	MX - POS	-	-	-
TcCLB.507683.40	FLDAEEVLRKSNKEDT	665	12058	MX - NEG	VPTAISENANGGGGGG	309	9119	BR - POS	-	-	-
TcCLB.507691.20	FLDAEEVLRKSNKEDT	3413	16334	CO - NEG	LSTAEEYAAAGFGDAG	2373	14528	BR - POS	-	-	-
TcCLB.507693.5	FLDAEEVLRKSNKEDT	233	18336	US - NEG	QRLEETRNGREEHAQA	69	18342	CO - POS	-	-	-
TcCLB.507711.10	FLDAEEVLRKSNKEDT	333	13974	CO - NEG	SGLLDQVKRGIEDREA	333	10099	BO - POS	SGLLDQVKRGIEDREA	-3875	NEG
TcCLB.507711.200	FLDAEEVLRKSNKEDT	437	12578	BO - NEG	GKLPWDVAPTAGENIP	289	6740	BO - POS	-	-	-
TcCLB.507715.70	FLDAEEVLRKSNKEDT	3457	19977	BO - NEG	SETHEKLPIEDRIAVF	1341	20197	CO - POS	-	-	-
TcCLB.507735.20	FLDAEEVLRKSNKEDT	3645	12400	CO - NEG	EIQRCYWSQPLNIGKL	3501	15474	AR - POS	-	-	-
TcCLB.507735.30	FLDAEEVLRKSNKEDT	133	13485	MX - NEG	KTQSVWPAPSTTTTTR	45	11612	MX - POS	-	-	-
TcCLB.507737.20	FLDAEEVLRKSNKEDT	745	13170	BO - NEG	DTRAYSAGGGGGGGDG	801	15278	US - POS	-	-	-
TcCLB.507747.230	FLDAEEVLRKSNKEDT	169	12709	BR - NEG	CVCMEEGGKEKKGGGG	25	9163	US - POS	-	-	-
TcCLB.507747.80	FLDAEEVLRKSNKEDT	97	12056	AR - NEG	APSRLREIDGSLSSSA	185	37731	CO - POS	-	-	-
TcCLB.507765.110	FLDAEEVLRKSNKEDT	197	22534	BO - NEG	RTPGQFLSEVDADEKE	341	6307	CO - POS	-	-	-
TcCLB.507765.130	FLDAEEVLRKSNKEDT	293	17134	CO - NEG	ATPTPPVQQKEQQQQQ	153	11049	MX - POS	-	-	-
TcCLB.507765.20	FLDAEEVLRKSNKEDT	457	13249	US - NEG	GLQCHELAAIFGDKKF	113	8212	US - POS	-	-	-
TcCLB.507787.80	FLDAEEVLRKSNKEDT	65	26110	MX - NEG	PGACTTTNTGKVHFAF	69	5175	CO - POS	PGACTTTNTGKV	-20935	NEG
TcCLB.507793.30	FLDAEEVLRKSNKEDT	157	19637	BO - NEG	IFAEEIKKGRENVVAA	53	3378	CO - POS	-	-	-
TcCLB.507801.140	FLDAEEVLRKSNKEDT	53	19841	BO - NEG	ISEVDPVKNAKEKGNT	69	18262	MX - POS	-	-	-
TcCLB.507801.19	FLDAEEVLRKSNKEDT	101	20910	US - NEG	MPKILANSLPSLRAAS	101	40399	CO - POS	MPKILANSLPSLRAAS	19489	POS
TcCLB.507803.40	FLDAEEVLRKSNKEDT	41	22951	BR - NEG	LVIDQLKRRIDGNARE	769	16415	MX - POS	-	-	-
TcCLB.507807.20	FLDAEEVLRKSNKEDT	137	17897	BR - NEG	VRLRRREQLVEQQLEA	129	2335	MX - POS	LVEQQLEA	-15562	NEG
TcCLB.507809.100	FLDAEEVLRKSNKEDT	333	15704	AR - NEG	PIEYASCPDYDEDDAQ	1545	12140	MX - POS	-	-	-
TcCLB.507809.130	FLDAEEVLRKSNKEDT	969	22969	AR - NEG	ETKNMNKKKIIHGNDD	273	30464	MX - POS	-	-	-
TcCLB.507809.80	FLDAEEVLRKSNKEDT	529	14434	BO - NEG	SITTNDDNTSNNNNNN	521	11624	MX - POS	TSNNNNNN	-2810	NEG
TcCLB.507825.20	FLDAEEVLRKSNKEDT	269	20527	BO - NEG	EDAKRILERRMKVMPS	245	8618	BR - POS	-	-	-
TcCLB.507831.40	FLDAEEVLRKSNKEDT	525	26302	AR - NEG	PEFSLRAIDEIWDQWN	9	14427	AR - POS	-	-	-
TcCLB.507837.10	FLDAEEVLRKSNKEDT	61	16052	BO - NEG	RGELYERLPDPDEFPA	749	4259	MX - POS	-	-	-
TcCLB.507837.100	FLDAEEVLRKSNKEDT	1525	16845	AR - NEG	ERELAAAAAAEAAATK	593	18566	AR - POS	-	-	-
TcCLB.507849.60	FLDAEEVLRKSNKEDT	397	11444	AR - NEG	QLNLKIKELEEALVEK	397	7218	US - POS	QLNLKIKELEEALVEK	-4226	NEG
TcCLB.507849.80	FLDAEEVLRKSNKEDT	205	10929	BO - NEG	QDQLAQLNFSKKLRDH	41	9935	AR - POS	-	-	-
TcCLB.507851.40	FLDAEEVLRKSNKEDT	169	15887	BO - NEG	DINNNNNNNNNNNNNN	165	12289	MX - POS	NNNNNNNNNNNNNN	-3598	NEG
TcCLB.507857.30	FLDAEEVLRKSNKEDT	61	23043	MX - NEG	DSLGNRETPQESEGNS	61	35487	BO - POS	DSLGNRETPQESEGNS	12444	POS
TcCLB.507857.50	FLDAEEVLRKSNKEDT	241	18679	BO - NEG	TIMDQSSLSASEIGQL	241	23951	MX - POS	TIMDQSSLSASEIGQL	5272	POS
TcCLB.507867.5	FLDAEEVLRKSNKEDT	57	16804	AR - NEG	MCRGSGATATDKPNSC	57	30424	BR - POS	MCRGSGATATDKPNSC	13620	POS
TcCLB.507873.30	FLDAEEVLRKSNKEDT	205	13510	AR - NEG	EVLEPLEEVYKPSLRV	25	6584	BO - POS	-	-	-
TcCLB.507873.50	FLDAEEVLRKSNKEDT	225	21651	BR - NEG	YQEVIASPDPFSSTED	153	7093	BR - POS	-	-	-
TcCLB.507875.10	FLDAEEVLRKSNKEDT	425	42942	BO - NEG	NDHIGITVGKKSENVM	229	12458	BR - POS	-	-	-
TcCLB.507875.170	FLDAEEVLRKSNKEDT	145	11352	BO - NEG	SEEGGDGEPTELHKKV	149	8029	CO - POS	SEEGGDGEPTEL	-3323	NEG
TcCLB.507875.220	FLDAEEVLRKSNKEDT	233	13926	BO - NEG	GILPGVWAKPKPEDSK	357	13303	MX - POS	-	-	-
TcCLB.507887.20	FLDAEEVLRKSNKEDT	485	16635	BR - NEG	GLEDMLGGDPPKSSSL	621	34583	MX - POS	-	-	-
TcCLB.507895.110	FLDAEEVLRKSNKEDT	53	12019	CO - NEG	DVESRRAVKASHHVRE	257	9778	US - POS	-	-	-
TcCLB.507895.164	FLDAEEVLRKSNKEDT	73	11280	BO - NEG	PWLLLESIPAPQLPNK	141	6105	BR - POS	-	-	-
TcCLB.507897.30	FLDAEEVLRKSNKEDT	437	11468	US - NEG	DTNNMSSKDRGFVTNE	137	8798	CO - POS	-	-	-
TcCLB.507907.30	FLDAEEVLRKSNKEDT	217	29968	US - NEG	GWGMIVVTSPNENKYE	217	28677	US - POS	GWGMIVVTSPNENKYE	-1291	NEG
TcCLB.507907.60	FLDAEEVLRKSNKEDT	217	29968	US - NEG	GWGMIVVTSPNENKYE	217	28677	US - POS	GWGMIVVTSPNENKYE	-1291	NEG
TcCLB.507921.9	FLDAEEVLRKSNKEDT	417	19523	MX - NEG	VLSTAEEYAAAGFGDA	2365	13043	BR - POS	-	-	-
TcCLB.507927.20	FLDAEEVLRKSNKEDT	121	13549	US - NEG	ARIALENAHSANSENG	777	16036	MX - POS	-	-	-
TcCLB.507927.4	FLDAEEVLRKSNKEDT	169	17617	MX - NEG	GRHKVSLDDFELKATI	125	3853	BO - POS	-	-	-
TcCLB.507927.40	FLDAEEVLRKSNKEDT	193	23294	CO - NEG	EGRAQRNQWSNQEHHV	941	7041	BO - POS	-	-	-
TcCLB.507933.10	FLDAEEVLRKSNKEDT	453	29750	BO - NEG	CCEHEQQENGLRREID	925	23033	BO - POS	-	-	-
TcCLB.507933.29	FLDAEEVLRKSNKEDT	13	14477	US - NEG	QCKGDATSLNRLLRQR	17	2422	CO - POS	QCKGDATSLNRL	-12055	NEG
TcCLB.507951.114	FLDAEEVLRKSNKEDT	153	19219	BR - NEG	DLSVTETSKAAGAAWK	225	12032	US - POS	-	-	-
TcCLB.507953.170	FLDAEEVLRKSNKEDT	41	13601	CO - NEG	PGTAKETPQGDEGGEP	237	31414	BO - POS	-	-	-
TcCLB.507957.150	FLDAEEVLRKSNKEDT	105	20729	BR - NEG	GSGDNEAPGAGGGQGA	101	10065	CO - POS	NEAPGAGGGQGA	-10664	NEG
TcCLB.507957.220	FLDAEEVLRKSNKEDT	401	12835	AR - NEG	EGSDTHPAPTASEAAP	401	20311	MX - POS	EGSDTHPAPTASEAAP	7476	POS
TcCLB.507957.229	FLDAEEVLRKSNKEDT	89	10868	AR - NEG	KAPSTTTTEAPTTTTT	181	22114	AR - POS	-	-	-
TcCLB.507957.270	FLDAEEVLRKSNKEDT	105	19366	AR - NEG	PITTTTRAPSRFREMD	173	35723	US - POS	-	-	-
TcCLB.507957.50	FLDAEEVLRKSNKEDT	153	35157	MX - NEG	TTTTTRVPSRLREIDD	197	33766	CO - POS	-	-	-
TcCLB.507959.110	FLDAEEVLRKSNKEDT	41	20083	AR - NEG	VTITKRNDTAATGDSD	321	9792	US - POS	-	-	-
TcCLB.507963.10	FLDAEEVLRKSNKEDT	465	11351	CO - NEG	RMQWKRDGLLLNDFDH	273	6945	BO - POS	-	-	-
TcCLB.507969.40	FLDAEEVLRKSNKEDT	117	27189	MX - NEG	PVAAAAGASFETPQES	113	3265	BO - POS	AAGASFETPQES	-23924	NEG
TcCLB.507979.30	FLDAEEVLRKSNKEDT	209	14843	MX - NEG	STSSTPFESGDKSTPS	773	9255	BR - POS	-	-	-
TcCLB.507987.30	FLDAEEVLRKSNKEDT	193	17133	MX - NEG	SNGSGSSIGGGGSNLE	161	3424	AR - POS	-	-	-
TcCLB.507991.120	FLDAEEVLRKSNKEDT	69	20621	BO - NEG	GTSQSIRAFTISASES	205	13114	MX - POS	-	-	-
TcCLB.507991.50	FLDAEEVLRKSNKEDT	313	17336	CO - NEG	LPATGLMQQTNYKVHW	1113	8996	US - POS	-	-	-
TcCLB.507993.140	FLDAEEVLRKSNKEDT	205	27164	US - NEG	GAPRAGAGGGAAGIGG	209	33661	CO - POS	GAPRAGAGGGAA	6497	POS
TcCLB.507993.220	FLDAEEVLRKSNKEDT	77	15317	US - NEG	LEHCGSIASLKDATSL	77	22847	MX - POS	LEHCGSIASLKDATSL	7530	POS
TcCLB.507995.20	FLDAEEVLRKSNKEDT	97	11041	BO - NEG	THNAEGKGQEGLHPQV	241	36417	BO - POS	-	-	-
TcCLB.507997.50	FLDAEEVLRKSNKEDT	149	13413	AR - NEG	ETQPPQPQELKQQSGQ	149	13772	MX - POS	ETQPPQPQELKQQSGQ	359	POS
TcCLB.507997.60	FLDAEEVLRKSNKEDT	281	19670	BO - NEG	YRRLELHEEAICMFLY	797	3232	BR - POS	-	-	-
TcCLB.508013.110	FLDAEEVLRKSNKEDT	85	33851	BO - NEG	ANPKETPVEATATKNT	221	34088	BO - POS	-	-	-
TcCLB.508013.40	FLDAEEVLRKSNKEDT	249	21085	BO - NEG	SEGVQTVYAETGDTVQ	825	27593	MX - POS	-	-	-
TcCLB.508041.60	FLDAEEVLRKSNKEDT	137	15230	CO - NEG	GKLKPFLRQNGYDEEK	405	7349	BR - POS	-	-	-
TcCLB.508043.40	FLDAEEVLRKSNKEDT	165	18663	BO - NEG	FVEGVTKYQVENWAQC	165	20883	BO - POS	FVEGVTKYQVENWAQC	2220	POS
TcCLB.508045.120	FLDAEEVLRKSNKEDT	533	16156	AR - NEG	SLLEHEVLLEHGHLSE	953	16997	MX - POS	-	-	-
TcCLB.508045.30	FLDAEEVLRKSNKEDT	177	10792	BO - NEG	STLLDKLPPDTISLDI	425	7122	AR - POS	-	-	-
TcCLB.508045.60	FLDAEEVLRKSNKEDT	321	29276	MX - NEG	SWQQFTESGDSDGLQN	141	29638	CO - POS	-	-	-
TcCLB.508047.60	FLDAEEVLRKSNKEDT	797	20328	MX - NEG	METRKGGTNGQEEEVN	857	13063	CO - POS	-	-	-
TcCLB.508061.20	FLDAEEVLRKSNKEDT	249	13528	BO - NEG	EEEAPLTGEKPLELFG	665	31671	AR - POS	-	-	-
TcCLB.508061.50	FLDAEEVLRKSNKEDT	421	17051	US - NEG	FDVPPARAGGGGGAQG	425	17963	CO - POS	FDVPPARAGGGG	912	POS
TcCLB.508089.10	FLDAEEVLRKSNKEDT	441	24358	BR - NEG	NASTANAEKVPNGFKF	465	4200	US - POS	-	-	-
TcCLB.508109.10	FLDAEEVLRKSNKEDT	57	28633	AR - NEG	GETTAAAAGGGGGGGG	57	19715	US - POS	GETTAAAAGGGGGGGG	-8918	NEG
TcCLB.508111.40	FLDAEEVLRKSNKEDT	3101	41820	BO - NEG	ENDHIGITVGKKSENV	2901	12905	BR - POS	-	-	-
TcCLB.508119.160	FLDAEEVLRKSNKEDT	37	30427	AR - NEG	FYQPYSNGVDVGGGGG	37	21373	US - POS	FYQPYSNGVDVGGGGG	-9054	NEG
TcCLB.508121.150	FLDAEEVLRKSNKEDT	765	14668	MX - NEG	PVEGARKVKKEGDAEK	253	15432	CO - POS	-	-	-
TcCLB.508125.100	FLDAEEVLRKSNKEDT	153	13474	AR - NEG	TPTTTTTRAPSRLREF	149	29400	US - POS	TTTRAPSRLREF	15926	POS
TcCLB.508125.140	FLDAEEVLRKSNKEDT	81	13296	US - NEG	NPKETPVEATAMKNTT	337	31705	BO - POS	-	-	-
TcCLB.508131.19	FLDAEEVLRKSNKEDT	149	19557	BO - NEG	FTFGSSPYDLYLGESP	173	16180	MX - POS	-	-	-
TcCLB.508133.10	FLDAEEVLRKSNKEDT	169	11116	BR - NEG	HIRKNVCALETLQQKR	165	5539	BO - POS	NVCALETLQQKR	-5577	NEG
TcCLB.508135.10	FLDAEEVLRKSNKEDT	193	12425	BO - NEG	AEEKESQHVTQQKGGV	77	2337	AR - POS	-	-	-
TcCLB.508139.160	FLDAEEVLRKSNKEDT	161	13557	CO - NEG	PLGIKQAVEDFVATTA	165	16677	CO - POS	PLGIKQAVEDFV	3120	POS
TcCLB.508141.20	FLDAEEVLRKSNKEDT	185	18355	US - NEG	DVRVGRMDPDQAHLTQ	641	17300	BR - POS	-	-	-
TcCLB.508145.49	FLDAEEVLRKSNKEDT	1933	10821	MX - NEG	GVDAAADKRFALEALA	1313	9639	MX - POS	-	-	-
TcCLB.508147.79	FLDAEEVLRKSNKEDT	105	19005	AR - NEG	APTTTTTRAPSRLRES	173	34319	US - POS	-	-	-
TcCLB.508153.1090	FLDAEEVLRKSNKEDT	289	20232	BR - NEG	HKRDYADEAAVASDNA	289	22805	CO - POS	HKRDYADEAAVASDNA	2573	POS
TcCLB.508153.460	FLDAEEVLRKSNKEDT	1037	12857	BR - NEG	DTGDTPSDALEGLQNS	1037	27851	BR - POS	DTGDTPSDALEGLQNS	14994	POS
TcCLB.508153.790	FLDAEEVLRKSNKEDT	193	12329	US - NEG	LKRVPLRTGEAGEDDE	273	10764	AR - POS	-	-	-
TcCLB.508153.840	FLDAEEVLRKSNKEDT	365	11568	MX - NEG	GSSTKTAAQNVTSLTG	425	16887	MX - POS	-	-	-
TcCLB.508157.50	FLDAEEVLRKSNKEDT	189	11289	AR - NEG	DNTDSKEISHFYIGGD	285	2664	BO - POS	-	-	-
TcCLB.508161.10	FLDAEEVLRKSNKEDT	57	23329	AR - NEG	GEPTAAAAGGGGGGGS	57	14796	BR - POS	GEPTAAAAGGGGGGGS	-8533	NEG
TcCLB.508161.50	FLDAEEVLRKSNKEDT	77	10989	BO - NEG	EPSAEPASPFVARDQN	557	20777	MX - POS	-	-	-
TcCLB.508163.140	FLDAEEVLRKSNKEDT	209	17673	CO - NEG	SKVYPQEKPAPNAREV	209	9441	BR - POS	SKVYPQEKPAPNAREV	-8232	NEG
TcCLB.508163.250	FLDAEEVLRKSNKEDT	541	14989	AR - NEG	DGPTVNPEAGASSGEN	877	14170	AR - POS	-	-	-
TcCLB.508163.320	FLDAEEVLRKSNKEDT	121	28585	AR - NEG	TPSVPSTGETPTITAT	265	20341	AR - POS	-	-	-
TcCLB.508165.210	FLDAEEVLRKSNKEDT	313	22997	BO - NEG	NEKEKRDVGLKSTTSP	317	22976	MX - POS	NEKEKRDVGLKS	-21	NEG
TcCLB.508165.80	FLDAEEVLRKSNKEDT	201	13603	BR - NEG	PTHGNAVTTIPLPGDA	197	14557	AR - POS	NAVTTIPLPGDA	954	POS
TcCLB.508173.120	FLDAEEVLRKSNKEDT	45	34878	BR - NEG	TECKYGKDEKCKRECR	137	4126	BR - POS	-	-	-
TcCLB.508173.200	FLDAEEVLRKSNKEDT	1029	21885	US - NEG	MLLREGQRSTGERTEG	1	12486	AR - POS	-	-	-
TcCLB.508175.160	FLDAEEVLRKSNKEDT	101	11424	BO - NEG	YYVAKYTLNQIRQLKG	193	23660	CO - POS	-	-	-
TcCLB.508179.30	FLDAEEVLRKSNKEDT	333	10904	CO - NEG	NKDGSNGRASPDTAHY	61	15659	BR - POS	-	-	-
TcCLB.508179.60	FLDAEEVLRKSNKEDT	89	23137	BO - NEG	LPGAMSKNTIQESNGN	205	9402	AR - POS	-	-	-
TcCLB.508181.124	FLDAEEVLRKSNKEDT	365	11568	MX - NEG	GSFTKTAAQNVTSLTG	425	20126	MX - POS	-	-	-
TcCLB.508199.30	FLDAEEVLRKSNKEDT	1313	18361	BO - NEG	LVSPAIGSSHWPFLPT	465	20280	MX - POS	-	-	-
TcCLB.508205.30	FLDAEEVLRKSNKEDT	329	16162	AR - NEG	DAVALKVFNKRDLTSE	49	16055	CO - POS	-	-	-
TcCLB.508207.270	FLDAEEVLRKSNKEDT	33	18451	US - NEG	ELGERAAILNEVLSPP	353	8443	MX - POS	-	-	-
TcCLB.508211.50	FLDAEEVLRKSNKEDT	961	22740	BO - NEG	NNNNSNNNNNNNNNNN	969	11707	MX - POS	NNNNSNNNNNN	-11033	NEG
TcCLB.508213.30	FLDAEEVLRKSNKEDT	133	16112	BO - NEG	QLQQYGKIATAPAAAA	37	31918	AR - POS	-	-	-
TcCLB.508213.9	FLDAEEVLRKSNKEDT	761	16884	BR - NEG	RSGSLGHGTGHSGNKI	553	9703	US - POS	-	-	-
TcCLB.508221.150	FLDAEEVLRKSNKEDT	125	21948	MX - NEG	SVPGSDSPAGGFGAET	105	19547	BR - POS	-	-	-
TcCLB.508221.210	FLDAEEVLRKSNKEDT	189	15735	BO - NEG	IAGGNLPSPPEDGVDS	189	19529	BR - POS	IAGGNLPSPPEDGVDS	3794	POS
TcCLB.508221.590	FLDAEEVLRKSNKEDT	321	18943	BO - NEG	ASSLLYKSGNNNNEEL	485	23709	BR - POS	-	-	-
TcCLB.508221.960	FLDAEEVLRKSNKEDT	57	14479	US - NEG	CSEAALALPVTGESED	25	25133	AR - POS	-	-	-
TcCLB.508221.970	FLDAEEVLRKSNKEDT	177	13552	BO - NEG	LAATAAPKLTSSEQGN	177	32435	MX - POS	LAATAAPKLTSSEQGN	18883	POS
TcCLB.508225.4	FLDAEEVLRKSNKEDT	249	16851	BO - NEG	AATAQVENNADASTPG	61	6471	MX - POS	-	-	-
TcCLB.508229.30	FLDAEEVLRKSNKEDT	181	14158	BO - NEG	TKATTVTANTTDTTKP	233	3774	US - POS	-	-	-
TcCLB.508231.60	FLDAEEVLRKSNKEDT	3189	26664	BO - NEG	LRDMWLSADDLAISDK	3189	25488	BO - POS	LRDMWLSADDLAISDK	-1176	NEG
TcCLB.508241.130	FLDAEEVLRKSNKEDT	201	11431	MX - NEG	NDDEDDDDNNNINNNK	201	14423	MX - POS	NDDEDDDDNNNINNNK	2992	POS
TcCLB.508245.70	FLDAEEVLRKSNKEDT	93	17753	MX - NEG	GSVSGGVGGAGGSRGG	97	14774	MX - POS	GSVSGGVGGAGG	-2979	NEG
TcCLB.508257.170	FLDAEEVLRKSNKEDT	2577	22670	BR - NEG	KDYPSNPVEWLTERQW	3869	19930	BO - POS	-	-	-
TcCLB.508257.180	FLDAEEVLRKSNKEDT	177	21471	AR - NEG	LIDALKRNGVHAEPLE	77	32590	AR - POS	-	-	-
TcCLB.508257.230	FLDAEEVLRKSNKEDT	2429	25481	MX - NEG	QEYMLREIEAKDGSMS	601	14878	BO - POS	-	-	-
TcCLB.508261.130	FLDAEEVLRKSNKEDT	113	11358	CO - NEG	EESAKDENALRTNATA	285	32778	BO - POS	-	-	-
TcCLB.508261.60	FLDAEEVLRKSNKEDT	129	11522	AR - NEG	TTTTTRAPSHIREIDG	181	19339	CO - POS	-	-	-
TcCLB.508267.10	FLDAEEVLRKSNKEDT	105	11487	BO - NEG	SHASGTNNNNSNNSNV	105	4229	BR - POS	SHASGTNNNNSNNSNV	-7258	NEG
TcCLB.508269.40	FLDAEEVLRKSNKEDT	137	27191	CO - NEG	LEEREREEARAEKEYM	153	7837	CO - POS	-	-	-
TcCLB.508271.30	FLDAEEVLRKSNKEDT	37	12738	US - NEG	NERGNSGPGDRNNNKS	37	6710	US - POS	NERGNSGPGDRNNNKS	-6028	NEG
TcCLB.508277.360	FLDAEEVLRKSNKEDT	1165	20060	BR - NEG	NTTGRSGSAGGGGGGG	913	13495	BR - POS	-	-	-
TcCLB.508277.370	FLDAEEVLRKSNKEDT	345	41286	US - NEG	VQPKFDSQNKARLVSV	345	36622	AR - POS	VQPKFDSQNKARLVSV	-4664	NEG
TcCLB.508277.380	FLDAEEVLRKSNKEDT	69	25037	AR - NEG	DKTIQKPLLIEEPYRW	817	21113	CO - POS	-	-	-
TcCLB.508285.10	FLDAEEVLRKSNKEDT	417	14482	BO - NEG	PPEGRAFQPAALQRNP	417	10013	BO - POS	PPEGRAFQPAALQRNP	-4469	NEG
TcCLB.508293.140	FLDAEEVLRKSNKEDT	245	31915	AR - NEG	AENGEESAKDKNALRA	365	24176	BO - POS	-	-	-
TcCLB.508293.80	FLDAEEVLRKSNKEDT	137	11251	CO - NEG	EESEKQQQSDEVQVQQ	269	17021	BO - POS	-	-	-
TcCLB.508295.70	FLDAEEVLRKSNKEDT	125	11785	AR - NEG	RQRGDKAPAAEADNRT	113	1509	AR - POS	-	-	-
TcCLB.508303.65	FLDAEEVLRKSNKEDT	37	27028	BO - NEG	ERAQERVADVVGGKLD	121	7179	CO - POS	-	-	-
TcCLB.508305.40	FLDAEEVLRKSNKEDT	597	13560	AR - NEG	EKADKKEAGNGKSELH	401	5119	MX - POS	-	-	-
TcCLB.508307.10	FLDAEEVLRKSNKEDT	453	14101	AR - NEG	QRCKAVLESAEKEKAE	453	7384	US - POS	QRCKAVLESAEKEKAE	-6717	NEG
TcCLB.508307.140	FLDAEEVLRKSNKEDT	1005	12108	US - NEG	DTSGLRETERQGEAAD	1073	8970	CO - POS	-	-	-
TcCLB.508313.14	FLDAEEVLRKSNKEDT	245	19522	BO - NEG	DAAASALLYKSSESTT	417	18162	BO - POS	-	-	-
TcCLB.508313.30	FLDAEEVLRKSNKEDT	293	20729	CO - NEG	GSQSQAIPAATARNTL	293	17215	BR - POS	GSQSQAIPAATARNTL	-3514	NEG
TcCLB.508317.20	FLDAEEVLRKSNKEDT	397	11444	AR - NEG	QLNLKIKELEEALVEK	397	7218	US - POS	QLNLKIKELEEALVEK	-4226	NEG
TcCLB.508319.30	FLDAEEVLRKSNKEDT	57	23312	US - NEG	PDYHKRFHSQDKNMWV	57	29468	BO - POS	PDYHKRFHSQDKNMWV	6156	POS
TcCLB.508321.50	FLDAEEVLRKSNKEDT	269	14888	AR - NEG	ELRLVQPPDGAKPGDR	377	5765	AR - POS	-	-	-
TcCLB.508325.230	FLDAEEVLRKSNKEDT	961	16023	BR - NEG	SAEPKPAEPKPAEPKP	1125	47551	US - POS	AEPKPAEPKPAEPKP	31528	POS
TcCLB.508325.30	FLDAEEVLRKSNKEDT	421	17051	US - NEG	GVFARMSCTSAQERAS	3085	25023	CO - POS	-	-	-
TcCLB.508347.100	FLDAEEVLRKSNKEDT	641	22145	MX - NEG	DENKESGEKLSQDYLR	525	6722	BR - POS	-	-	-
TcCLB.508347.50	FLDAEEVLRKSNKEDT	213	14151	BO - NEG	ALEWSLKAAAAAAAAA	217	7907	US - POS	ALEWSLKAAAAA	-6244	NEG
TcCLB.508347.90	FLDAEEVLRKSNKEDT	1505	32055	MX - NEG	LDTGPATSANAASATT	1529	6894	US - POS	-	-	-
TcCLB.508355.140	FLDAEEVLRKSNKEDT	709	13151	CO - NEG	SEQKKESDAPLQPEND	21	10249	BO - POS	-	-	-
TcCLB.508355.160	FLDAEEVLRKSNKEDT	17	19548	BO - NEG	GKKGSAEVDGEDLAEI	741	11228	AR - POS	-	-	-
TcCLB.508355.280	FLDAEEVLRKSNKEDT	405	28417	BR - NEG	EEQLRRQIEENRRRSE	253	7484	BO - POS	-	-	-
TcCLB.508355.70	FLDAEEVLRKSNKEDT	29	27219	CO - NEG	FVVAMTTGAIADAFQG	29	26384	US - POS	FVVAMTTGAIADAFQG	-835	NEG
TcCLB.508365.200	FLDAEEVLRKSNKEDT	293	22401	CO - NEG	TVAGSQSQTIPAATAR	293	8853	BR - POS	TVAGSQSQTIPAATAR	-13548	NEG
TcCLB.508365.40	FLDAEEVLRKSNKEDT	293	22401	CO - NEG	GSHLPGSAPTGDKPPL	69	26343	US - POS	-	-	-
TcCLB.508365.50	FLDAEEVLRKSNKEDT	61	12421	BR - NEG	AVSTTRAPSRLREIDG	169	36179	CO - POS	-	-	-
TcCLB.508373.29	FLDAEEVLRKSNKEDT	197	21623	BO - NEG	AEECMRLIDATAEYAA	33	7879	AR - POS	-	-	-
TcCLB.508385.10	FLDAEEVLRKSNKEDT	1457	22612	BR - NEG	GIAARFQSADEEMLCN	821	17782	BO - POS	-	-	-
TcCLB.508385.30	FLDAEEVLRKSNKEDT	77	27095	BO - NEG	NGSCNNSNNNNNNNNN	73	12481	MX - POS	NNSNNNNNNNNN	-14614	NEG
TcCLB.508385.40	FLDAEEVLRKSNKEDT	465	30782	AR - NEG	TTTTKATTMTIGGGGG	465	19581	US - POS	TTTTKATTMTIGGGGG	-11201	NEG
TcCLB.508387.100	FLDAEEVLRKSNKEDT	149	15571	US - NEG	HAEMAGAAIRRLAKEK	25	17238	AR - POS	-	-	-
TcCLB.508387.150	FLDAEEVLRKSNKEDT	493	18859	US - NEG	VTFARPSLSSLQAARQ	493	29277	MX - POS	VTFARPSLSSLQAARQ	10418	POS
TcCLB.508387.30	FLDAEEVLRKSNKEDT	157	12785	US - NEG	GNSISLDSLRASIAQF	157	24401	MX - POS	GNSISLDSLRASIAQF	11616	POS
TcCLB.508387.80	FLDAEEVLRKSNKEDT	453	12978	BO - NEG	GSDGVRLLRNIDDDPV	193	17990	AR - POS	-	-	-
TcCLB.508389.10	FLDAEEVLRKSNKEDT	61	13973	BR - NEG	IMTKLGEKQTAIAVGD	205	3535	MX - POS	-	-	-
TcCLB.508389.130	FLDAEEVLRKSNKEDT	161	20389	MX - NEG	SGSSTDDHATGSVPSS	181	28080	BO - POS	-	-	-
TcCLB.508389.154	FLDAEEVLRKSNKEDT	121	37169	US - NEG	GVGSAGGGSGAGGGSG	121	33490	BR - POS	GVGSAGGGSGAGGGSG	-3679	NEG
TcCLB.508389.50	FLDAEEVLRKSNKEDT	101	20530	BR - NEG	DYEKQQQSDETQVQQH	237	22874	BO - POS	-	-	-
TcCLB.508403.10	FLDAEEVLRKSNKEDT	1481	27512	US - NEG	THHRPCVGSLASLRLA	1481	34557	CO - POS	THHRPCVGSLASLRLA	7045	POS
TcCLB.508405.100	FLDAEEVLRKSNKEDT	141	11244	MX - NEG	QTPQQQQRSMQQGMTR	193	19514	MX - POS	-	-	-
TcCLB.508405.80	FLDAEEVLRKSNKEDT	285	14680	BO - NEG	VAAQLIHDIGAPAHHM	741	3714	BO - POS	-	-	-
TcCLB.508409.150	FLDAEEVLRKSNKEDT	57	15805	AR - NEG	DDFYADVSSFAGGSGG	89	3776	BR - POS	-	-	-
TcCLB.508409.170	FLDAEEVLRKSNKEDT	17	12661	BO - NEG	FCDSSFDFETKRRVVM	453	7664	BO - POS	-	-	-
TcCLB.508409.280	FLDAEEVLRKSNKEDT	89	17822	MX - NEG	ETGFANAHLANFILDS	85	4114	MX - POS	ANAHLANFILDS	-13708	NEG
TcCLB.508409.310	FLDAEEVLRKSNKEDT	313	14507	BR - NEG	WTPLNGIINEVLLESA	265	24561	MX - POS	-	-	-
TcCLB.508409.320	FLDAEEVLRKSNKEDT	413	15310	CO - NEG	GSEHRLPQATAAATHL	193	21201	CO - POS	-	-	-
TcCLB.508409.90	FLDAEEVLRKSNKEDT	93	11019	BO - NEG	PEATNSPVQALPGDTL	93	21537	AR - POS	PEATNSPVQALPGDTL	10518	POS
TcCLB.508413.20	FLDAEEVLRKSNKEDT	341	19678	CO - NEG	KEGAQAVLSLCVEADK	341	26212	MX - POS	KEGAQAVLSLCVEADK	6534	POS
TcCLB.508427.40	FLDAEEVLRKSNKEDT	21	11314	MX - NEG	ANPKETPVEATAMKNT	213	33852	BO - POS	-	-	-
TcCLB.508433.180	FLDAEEVLRKSNKEDT	129	19237	AR - NEG	TDTPGSMKGATTSRPA	277	6285	MX - POS	-	-	-
TcCLB.508435.15	FLDAEEVLRKSNKEDT	9	15183	AR - NEG	QVPCNNVTANMLRLGD	9	22830	MX - POS	QVPCNNVTANMLRLGD	7647	POS
TcCLB.508435.70	FLDAEEVLRKSNKEDT	157	11975	BO - NEG	GLPGPGVGDTDSPGLT	93	8307	BO - POS	-	-	-
TcCLB.508443.50	FLDAEEVLRKSNKEDT	377	11034	BO - NEG	IGLRMLDEKARDPNDR	397	2568	CO - POS	-	-	-
TcCLB.508445.80	FLDAEEVLRKSNKEDT	261	13742	CO - NEG	PPESDGRKEKGFFLNY	261	11180	CO - POS	PPESDGRKEKGFFLNY	-2562	NEG
TcCLB.508461.240	FLDAEEVLRKSNKEDT	281	14781	BR - NEG	AQLQQQQQQRRREMER	81	17175	MX - POS	-	-	-
TcCLB.508461.320	FLDAEEVLRKSNKEDT	1029	19658	CO - NEG	AYHEAVTEKDDVPPEY	45	35530	CO - POS	-	-	-
TcCLB.508461.460	FLDAEEVLRKSNKEDT	145	16570	BR - NEG	TATRKTNEDFDLDEMQ	193	3483	MX - POS	-	-	-
TcCLB.508461.50	FLDAEEVLRKSNKEDT	317	11020	AR - NEG	FFNDTAVKANALNTSH	241	4268	MX - POS	-	-	-
TcCLB.508463.10	FLDAEEVLRKSNKEDT	89	13949	AR - NEG	ALTETIQEALADKNHA	89	22663	CO - POS	ALTETIQEALADKNHA	8714	POS
TcCLB.508463.20	FLDAEEVLRKSNKEDT	489	11443	CO - NEG	AYAKTGDVAKMEAMRA	837	8510	BR - POS	-	-	-
TcCLB.508465.60	FLDAEEVLRKSNKEDT	149	15689	BO - NEG	TQYWTEVLQRRDKRDQ	317	28110	BR - POS	-	-	-
TcCLB.508479.180	FLDAEEVLRKSNKEDT	409	10843	CO - NEG	LTLKQLKQAIEDIYAS	409	18497	CO - POS	LTLKQLKQAIEDIYAS	7654	POS
TcCLB.508493.110	FLDAEEVLRKSNKEDT	421	22631	MX - NEG	ETHKDPEPQNTSPAFT	421	34710	AR - POS	ETHKDPEPQNTSPAFT	12079	POS
TcCLB.508495.100	FLDAEEVLRKSNKEDT	329	14431	MX - NEG	DPTDKKPVEVLNEAKK	77	21868	CO - POS	-	-	-
TcCLB.508501.140	FLDAEEVLRKSNKEDT	125	19283	MX - NEG	PTTTTTRAPSLLRESD	241	24005	US - POS	-	-	-
TcCLB.508501.320	FLDAEEVLRKSNKEDT	9	12716	MX - NEG	SRVWGPSPKSDQPGSQ	105	2672	BO - POS	-	-	-
TcCLB.508501.80	FLDAEEVLRKSNKEDT	421	22631	MX - NEG	EAHKDPEPQNTSPAFT	421	34710	AR - POS	EAHKDPEPQNTSPAFT	12079	POS
TcCLB.508503.80	FLDAEEVLRKSNKEDT	81	26713	BR - NEG	AEMEAYAEDWKLLGKC	57	16163	CO - POS	-	-	-
TcCLB.508515.60	FLDAEEVLRKSNKEDT	397	11298	BR - NEG	QLKGGINRGIIDRRHQ	245	19899	MX - POS	-	-	-
TcCLB.508517.9	FLDAEEVLRKSNKEDT	181	12921	BR - NEG	ELRGSPVTDYQEELNI	533	18895	BO - POS	-	-	-
TcCLB.508523.30	FLDAEEVLRKSNKEDT	249	11344	BO - NEG	GRINAKNSHNESTKPS	141	12051	US - POS	-	-	-
TcCLB.508525.20	FLDAEEVLRKSNKEDT	9	11430	AR - NEG	DAVLLRKVEKMLVMYL	909	3728	BO - POS	-	-	-
TcCLB.508533.10	FLDAEEVLRKSNKEDT	2033	16755	US - NEG	EAPPPHPSDTVPRRKD	2033	23736	AR - POS	EAPPPHPSDTVPRRKD	6981	POS
TcCLB.508533.50	FLDAEEVLRKSNKEDT	685	16800	BO - NEG	VSLKEQRRMLSMYETG	685	9747	CO - POS	VSLKEQRRMLSMYETG	-7053	NEG
TcCLB.508539.20	FLDAEEVLRKSNKEDT	41	19783	BO - NEG	AAALEYKKLEGHNQSS	21	6331	BR - POS	-	-	-
TcCLB.508541.160	FLDAEEVLRKSNKEDT	41	13238	CO - NEG	SVDGQTDDKKASPFAS	41	3252	US - POS	SVDGQTDDKKASPFAS	-9986	NEG
TcCLB.508543.110	FLDAEEVLRKSNKEDT	525	18683	BR - NEG	AYAKEISRNEEIIRAL	97	5006	AR - POS	-	-	-
TcCLB.508543.180	FLDAEEVLRKSNKEDT	629	23206	BR - NEG	CKYGLVSAAGGFGMTV	1233	34050	BR - POS	-	-	-
TcCLB.508547.110	FLDAEEVLRKSNKEDT	453	15635	AR - NEG	RILGGAVMAIHGDKEQ	337	27950	US - POS	-	-	-
TcCLB.508547.150	FLDAEEVLRKSNKEDT	201	12635	CO - NEG	GYLKKNFLPQFTNPDK	201	18077	CO - POS	GYLKKNFLPQFTNPDK	5442	POS
TcCLB.508547.170	FLDAEEVLRKSNKEDT	41	17107	CO - NEG	PPPPAPKNEAERYAQI	201	17700	BO - POS	-	-	-
TcCLB.508547.80	FLDAEEVLRKSNKEDT	757	15936	BO - NEG	LASVLPQGEATSFSTP	129	33357	CO - POS	-	-	-
TcCLB.508551.30	FLDAEEVLRKSNKEDT	293	10962	BO - NEG	ALPEQQSPIEVATPGN	525	5395	BO - POS	-	-	-
TcCLB.508551.39	FLDAEEVLRKSNKEDT	293	10962	BO - NEG	AAAMGLAIGQSVNFDK	237	5330	CO - POS	-	-	-
TcCLB.508567.70	FLDAEEVLRKSNKEDT	81	13943	MX - NEG	SDCGSYNSGGDLGFFG	65	2848	US - POS	-	-	-
TcCLB.508569.10	FLDAEEVLRKSNKEDT	13	17745	BR - NEG	VSQQPQPQPQPQPQQQ	465	15935	MX - POS	-	-	-
TcCLB.508569.130	FLDAEEVLRKSNKEDT	393	20072	AR - NEG	SNERNQKFNELKLHDK	393	30786	AR - POS	SNERNQKFNELKLHDK	10714	POS
TcCLB.508577.110	FLDAEEVLRKSNKEDT	141	13062	BR - NEG	PNSNPNTAAAAIASDN	209	17393	CO - POS	-	-	-
TcCLB.508577.70	FLDAEEVLRKSNKEDT	837	15943	BO - NEG	ERLTRELGPEPARSAP	437	24615	BO - POS	-	-	-
TcCLB.508581.10	FLDAEEVLRKSNKEDT	61	21473	AR - NEG	GKEVMLITAPVYSKDN	369	8289	BR - POS	-	-	-
TcCLB.508593.50	FLDAEEVLRKSNKEDT	281	19670	BO - NEG	YRRLELHEEAICMFLY	797	3232	BR - POS	-	-	-
TcCLB.508597.9	FLDAEEVLRKSNKEDT	721	12549	BO - NEG	PYIIEKYAVSAFLNED	721	10126	BO - POS	PYIIEKYAVSAFLNED	-2423	NEG
TcCLB.508601.90	FLDAEEVLRKSNKEDT	353	12202	US - NEG	PELLQCDPRYDAREVD	181	4518	BR - POS	-	-	-
TcCLB.508607.10	FLDAEEVLRKSNKEDT	145	15887	BO - NEG	EVCYNNNNNNNNNNNN	141	12695	MX - POS	NNNNNNNNNNNN	-3192	NEG
TcCLB.508607.30	FLDAEEVLRKSNKEDT	3405	15899	CO - NEG	VFARMSCTSAQERAST	3081	28547	CO - POS	-	-	-
TcCLB.508607.50	FLDAEEVLRKSNKEDT	705	17656	BO - NEG	SVDSAENMTFANTLLY	489	10902	CO - POS	-	-	-
TcCLB.508607.60	FLDAEEVLRKSNKEDT	85	12824	BR - NEG	PFVFVTNSDVKFSPDL	85	28021	MX - POS	PFVFVTNSDVKFSPDL	15197	POS
TcCLB.508613.10	FLDAEEVLRKSNKEDT	81	21717	BO - NEG	TQVEFTDIGEKFLKVD	85	18073	MX - POS	TQVEFTDIGEKF	-3644	NEG
TcCLB.508633.130	FLDAEEVLRKSNKEDT	117	13133	MX - NEG	LPPPATPGGAGANSAA	133	8604	CO - POS	-	-	-
TcCLB.508637.130	FLDAEEVLRKSNKEDT	85	15624	MX - NEG	MPCNGKYELEQLKEVF	85	16414	BO - POS	MPCNGKYELEQLKEVF	790	POS
TcCLB.508637.66	FLDAEEVLRKSNKEDT	273	14424	AR - NEG	GKLDTKAALGNLLDKL	249	2666	MX - POS	-	-	-
TcCLB.508641.280	FLDAEEVLRKSNKEDT	1081	12984	US - NEG	EEEEENARKQTHRDLS	1865	10873	BO - POS	-	-	-
TcCLB.508643.9	FLDAEEVLRKSNKEDT	569	11281	MX - NEG	QYAAAPVEDYVAEAVF	569	7291	MX - POS	QYAAAPVEDYVAEAVF	-3990	NEG
TcCLB.508645.20	FLDAEEVLRKSNKEDT	25	13304	AR - NEG	YGRTLKNRDNLPEWIP	245	5286	CO - POS	-	-	-
TcCLB.508647.100	FLDAEEVLRKSNKEDT	377	12799	BO - NEG	AQESTTIKTGELGEDG	29	3191	AR - POS	-	-	-
TcCLB.508647.120	FLDAEEVLRKSNKEDT	113	16626	MX - NEG	WVVQRAAPAGSKFFAS	461	24942	US - POS	-	-	-
TcCLB.508647.270	FLDAEEVLRKSNKEDT	197	11204	MX - NEG	KSDLINLVKQFMWEPQ	545	7473	MX - POS	-	-	-
TcCLB.508647.280	FLDAEEVLRKSNKEDT	413	17809	CO - NEG	TERYLQDKDYLGMRER	197	5538	US - POS	-	-	-
TcCLB.508647.30	FLDAEEVLRKSNKEDT	69	12786	US - NEG	LEREIERRLQDPQLQL	37	6063	MX - POS	-	-	-
TcCLB.508649.14	FLDAEEVLRKSNKEDT	29	35230	US - NEG	LSSMKQIIASYKPSDT	29	9846	BR - POS	LSSMKQIIASYKPSDT	-25384	NEG
TcCLB.508659.18	FLDAEEVLRKSNKEDT	621	13539	MX - NEG	GQITTYPLNVAKRQRQ	621	26413	AR - POS	GQITTYPLNVAKRQRQ	12874	POS
TcCLB.508665.14	FLDAEEVLRKSNKEDT	245	11126	CO - NEG	GKKITSEFQDQNYDAL	145	4091	CO - POS	-	-	-
TcCLB.508667.30	FLDAEEVLRKSNKEDT	149	16469	BR - NEG	LLGSVPDTARVVEHNM	117	23309	BR - POS	-	-	-
TcCLB.508667.40	FLDAEEVLRKSNKEDT	729	14735	US - NEG	AAQGLRARSRLMGDDK	77	12256	US - POS	-	-	-
TcCLB.508677.50	FLDAEEVLRKSNKEDT	89	17145	BR - NEG	ALLPDRIRYASAKERE	157	11099	AR - POS	-	-	-
TcCLB.508689.10	FLDAEEVLRKSNKEDT	317	11075	BO - NEG	PTTTATTANNTNNNVD	217	6091	MX - POS	-	-	-
TcCLB.508693.199	FLDAEEVLRKSNKEDT	65	12349	CO - NEG	PLRPNENGDATKGDFP	65	3523	MX - POS	PLRPNENGDATKGDFP	-8826	NEG
TcCLB.508693.90	FLDAEEVLRKSNKEDT	353	19420	MX - NEG	KESADTLEQLAALTEN	517	4646	AR - POS	-	-	-
TcCLB.508697.10	FLDAEEVLRKSNKEDT	577	13644	AR - NEG	NVLLYNRPLSAAEVGA	705	13730	MX - POS	-	-	-
TcCLB.508707.10	FLDAEEVLRKSNKEDT	321	15537	AR - NEG	VQFGGKVKNSILLMYN	321	3107	CO - POS	VQFGGKVKNSILLMYN	-12430	NEG
TcCLB.508707.110	FLDAEEVLRKSNKEDT	373	10786	CO - NEG	FDTPGDIGRAAAVVVK	285	5666	BR - POS	-	-	-
TcCLB.508707.180	FLDAEEVLRKSNKEDT	1049	10928	BO - NEG	MQAPALDPITGEQLTG	937	34831	AR - POS	-	-	-
TcCLB.508707.194	FLDAEEVLRKSNKEDT	317	12036	BR - NEG	LGVKVNAKDAIDIRKQ	153	4804	US - POS	-	-	-
TcCLB.508707.220	FLDAEEVLRKSNKEDT	373	12950	US - NEG	VLHTENEKSRKNVLTE	373	15713	MX - POS	VLHTENEKSRKNVLTE	2763	POS
TcCLB.508707.320	FLDAEEVLRKSNKEDT	441	12198	BO - NEG	ELSYAPPSLEELTAVE	277	5722	BO - POS	-	-	-
TcCLB.508707.90	FLDAEEVLRKSNKEDT	377	16583	MX - NEG	MECSGKTLAAGPKLDL	141	2604	MX - POS	-	-	-
TcCLB.508719.9	FLDAEEVLRKSNKEDT	25	19882	BO - NEG	PLLNQMGAQGRDIKRE	25	15987	CO - POS	PLLNQMGAQGRDIKRE	-3895	NEG
TcCLB.508723.110	FLDAEEVLRKSNKEDT	393	15294	US - NEG	FSLESIKSLRGASLER	393	17563	CO - POS	FSLESIKSLRGASLER	2269	POS
TcCLB.508723.70	FLDAEEVLRKSNKEDT	525	28840	BR - NEG	LLHLSCDDNFYPERLD	513	14085	MX - POS	-	-	-
TcCLB.508735.30	FLDAEEVLRKSNKEDT	81	11209	AR - NEG	QNDGTEAGDTHGPTAA	421	6440	BR - POS	-	-	-
TcCLB.508737.100	FLDAEEVLRKSNKEDT	45	29022	BO - NEG	APWSSNNNNNNNNRNN	49	9659	MX - POS	APWSSNNNNNNN	-19363	NEG
TcCLB.508737.130	FLDAEEVLRKSNKEDT	1	18794	BO - NEG	HVGGKIRAAINTDGVL	113	25790	MX - POS	-	-	-
TcCLB.508739.50	FLDAEEVLRKSNKEDT	885	13955	MX - NEG	PFLPPSLGNTFNDPSL	45	21112	MX - POS	-	-	-
TcCLB.508741.130	FLDAEEVLRKSNKEDT	1617	10835	BO - NEG	SSGGGTPQTGSAAPYA	1685	19918	BO - POS	-	-	-
TcCLB.508741.20	FLDAEEVLRKSNKEDT	125	27826	AR - NEG	SRPTFLAAPVVAGGGG	125	11940	BR - POS	SRPTFLAAPVVAGGGG	-15886	NEG
TcCLB.508741.270	FLDAEEVLRKSNKEDT	317	14118	BO - NEG	GPSASENGAAGGAGAT	305	16439	BR - POS	-	-	-
TcCLB.508747.50	FLDAEEVLRKSNKEDT	337	13474	AR - NEG	TTTRAPSRLREFDGSL	337	29340	CO - POS	TTTRAPSRLREFDGSL	15866	POS
TcCLB.508759.20	FLDAEEVLRKSNKEDT	493	14539	BR - NEG	GGAAEAPEQSPEHPFE	61	8017	BO - POS	-	-	-
TcCLB.508761.90	FLDAEEVLRKSNKEDT	293	20729	CO - NEG	GSQSQAIPAATARNTL	293	17215	BR - POS	GSQSQAIPAATARNTL	-3514	NEG
TcCLB.508771.50	FLDAEEVLRKSNKEDT	281	27272	AR - NEG	QLSPFEMPVFPNIDSL	241	3779	AR - POS	-	-	-
TcCLB.508777.100	FLDAEEVLRKSNKEDT	189	18248	CO - NEG	CTVAEVRVADLSVPNT	77	6618	CO - POS	-	-	-
TcCLB.508777.110	FLDAEEVLRKSNKEDT	737	13186	BR - NEG	HFYRCGTRLIDLDTEV	165	23690	AR - POS	-	-	-
TcCLB.508779.9	FLDAEEVLRKSNKEDT	185	34988	US - NEG	AALHKFPSLTANETRE	185	34130	CO - POS	AALHKFPSLTANETRE	-858	NEG
TcCLB.508779.90	FLDAEEVLRKSNKEDT	41	19219	AR - NEG	YLSCKEASDAAERGLL	577	21747	MX - POS	-	-	-
TcCLB.508785.4	FLDAEEVLRKSNKEDT	57	23312	US - NEG	PDYHKRFHSQDKNMWV	57	29468	BO - POS	PDYHKRFHSQDKNMWV	6156	POS
TcCLB.508799.80	FLDAEEVLRKSNKEDT	633	10852	AR - NEG	RGKDNKIVPYNDEYAD	625	17634	CO - POS	PYNDEYAD	6782	POS
TcCLB.508809.50	FLDAEEVLRKSNKEDT	53	29054	US - NEG	FGEENPFLSHNKEKHA	53	28845	BO - POS	FGEENPFLSHNKEKHA	-209	NEG
TcCLB.508813.50	FLDAEEVLRKSNKEDT	577	11852	MX - NEG	HEQPFLDDVKAVANGK	625	8181	MX - POS	-	-	-
TcCLB.508817.110	FLDAEEVLRKSNKEDT	365	17528	BO - NEG	WPAIQAKAGSYIDLMK	621	6468	BR - POS	-	-	-
TcCLB.508817.30	FLDAEEVLRKSNKEDT	401	14805	CO - NEG	DGSGGDSNNNKNGESG	153	8847	AR - POS	-	-	-
TcCLB.508817.70	FLDAEEVLRKSNKEDT	253	31582	BO - NEG	WMRQGELEEVLARYKG	901	10866	CO - POS	-	-	-
TcCLB.508821.30	FLDAEEVLRKSNKEDT	325	11026	US - NEG	RQIDEKERNVQQWQEK	473	36422	AR - POS	-	-	-
TcCLB.508827.79	FLDAEEVLRKSNKEDT	65	17375	BO - NEG	QAIQDGVHVDKQTFSM	93	10963	US - POS	-	-	-
TcCLB.508831.20	FLDAEEVLRKSNKEDT	29	13376	BR - NEG	NAKVASASGNALSCVR	33	4103	MX - POS	NAKVASASGNAL	-9273	NEG
TcCLB.508837.120	FLDAEEVLRKSNKEDT	177	14630	BO - NEG	MIAVEQKQVAQQEAER	177	3602	AR - POS	MIAVEQKQVAQQEAER	-11028	NEG
TcCLB.508839.50	FLDAEEVLRKSNKEDT	221	13136	BO - NEG	KLSDNAAENTPMDTKQ	153	10959	AR - POS	-	-	-
TcCLB.508851.200	FLDAEEVLRKSNKEDT	325	12959	CO - NEG	AEGQQLAWRVEQTKME	325	6771	MX - POS	AEGQQLAWRVEQTKME	-6188	NEG
TcCLB.508857.150	FLDAEEVLRKSNKEDT	377	25594	CO - NEG	DSTGSGSDSDSDSDSN	565	6037	BR - POS	-	-	-
TcCLB.508857.30	FLDAEEVLRKSNKEDT	441	24358	BR - NEG	NASTANAEKVPNGFKF	465	4200	US - POS	-	-	-
TcCLB.508859.118	FLDAEEVLRKSNKEDT	441	24358	BR - NEG	NASTANAEKVPNGFKF	465	4200	US - POS	-	-	-
TcCLB.508859.40	FLDAEEVLRKSNKEDT	349	25929	BO - NEG	FFAYRSSIEDLTDVKD	105	24838	CO - POS	-	-	-
TcCLB.508865.20	FLDAEEVLRKSNKEDT	1509	21781	AR - NEG	RNLAAGNGTPGAGGGA	593	32451	CO - POS	-	-	-
TcCLB.508871.60	FLDAEEVLRKSNKEDT	137	15708	AR - NEG	VESPTTQGPPPDSAVS	117	7534	CO - POS	-	-	-
TcCLB.508873.250	FLDAEEVLRKSNKEDT	261	15841	BO - NEG	TRMGLIKAVAAVDGGD	61	6052	AR - POS	-	-	-
TcCLB.508873.390	FLDAEEVLRKSNKEDT	245	26696	BO - NEG	VAIVLQNGAQGSAYVD	633	9533	CO - POS	-	-	-
TcCLB.508873.460	FLDAEEVLRKSNKEDT	109	30984	AR - NEG	SGKEGIPTTPPPGGGG	109	12766	US - POS	SGKEGIPTTPPPGGGG	-18218	NEG
TcCLB.508879.100	FLDAEEVLRKSNKEDT	205	11358	BR - NEG	MVERDGVSDDAEDVKW	205	24222	BR - POS	MVERDGVSDDAEDVKW	12864	POS
TcCLB.508879.170	FLDAEEVLRKSNKEDT	193	20650	BO - NEG	MSLETPMAAVATPEGS	77	3742	AR - POS	-	-	-
TcCLB.508879.220	FLDAEEVLRKSNKEDT	609	11579	US - NEG	DPSLLLLGTETGFTAP	5	5702	MX - POS	-	-	-
TcCLB.508881.130	FLDAEEVLRKSNKEDT	641	42930	MX - NEG	TNVMEESDAVRSHETI	73	4138	CO - POS	-	-	-
TcCLB.508891.90	FLDAEEVLRKSNKEDT	693	39029	US - NEG	CGVSSSSSQPQSTTPR	693	40987	AR - POS	CGVSSSSSQPQSTTPR	1958	POS
TcCLB.508895.40	FLDAEEVLRKSNKEDT	597	33538	CO - NEG	TEPAGKRDVGLLPYEQ	597	14610	MX - POS	TEPAGKRDVGLLPYEQ	-18928	NEG
TcCLB.508895.60	FLDAEEVLRKSNKEDT	285	25627	BO - NEG	TNNSSSNNNNNNTSNN	281	12601	BO - POS	SSNNNNNNTSNN	-13026	NEG
TcCLB.508897.30	FLDAEEVLRKSNKEDT	17	19498	BR - NEG	KELEELALADQEDMAV	145	7096	MX - POS	-	-	-
TcCLB.508897.40	FLDAEEVLRKSNKEDT	453	12320	CO - NEG	STTTMPTAGATSAATA	897	4805	AR - POS	-	-	-
TcCLB.508899.20	FLDAEEVLRKSNKEDT	537	16839	BO - NEG	LAVRACPGKGTKLQVF	2073	11650	MX - POS	-	-	-
TcCLB.508899.40	FLDAEEVLRKSNKEDT	1313	12034	BR - NEG	TVDEEKIRQKRLKELA	1161	21582	MX - POS	-	-	-
TcCLB.508909.100	FLDAEEVLRKSNKEDT	609	26285	CO - NEG	TVLPSWQMPAATEKES	777	9279	CO - POS	-	-	-
TcCLB.508909.150	FLDAEEVLRKSNKEDT	613	15027	BR - NEG	VRARYAFSETPTQLLQ	137	5545	CO - POS	-	-	-
TcCLB.508909.270	FLDAEEVLRKSNKEDT	49	30850	BR - NEG	NDNVSAISTNNTTAAA	257	6609	BR - POS	-	-	-
TcCLB.508911.60	FLDAEEVLRKSNKEDT	957	17699	MX - NEG	RVGNRGSVSQRLQEDG	957	12858	BO - POS	RVGNRGSVSQRLQEDG	-4841	NEG
TcCLB.508927.20	FLDAEEVLRKSNKEDT	85	11628	BO - NEG	SHFVEEVDQRMTKDIE	193	11351	MX - POS	-	-	-
TcCLB.508943.10	FLDAEEVLRKSNKEDT	201	46366	BR - NEG	EESDENNDDAEDRKND	97	8252	BR - POS	-	-	-
TcCLB.508951.90	FLDAEEVLRKSNKEDT	201	16316	MX - NEG	EVGVTKDFKVPSINGL	5	2630	MX - POS	-	-	-
TcCLB.508959.20	FLDAEEVLRKSNKEDT	117	12259	BO - NEG	SSSSHNNNNNNNNNNS	117	9127	MX - POS	SSSSHNNNNNNNNNNS	-3132	NEG
TcCLB.508961.10	FLDAEEVLRKSNKEDT	221	13334	US - NEG	KLSDDAAENTPMDTKQ	153	10914	AR - POS	-	-	-
TcCLB.508965.50	FLDAEEVLRKSNKEDT	85	18922	BO - NEG	VPNFVAATADKPVGTQ	1269	45714	MX - POS	-	-	-
TcCLB.508965.60	FLDAEEVLRKSNKEDT	229	15022	BO - NEG	TGKIYALKILDKDQVV	373	26249	AR - POS	-	-	-
TcCLB.508965.90	FLDAEEVLRKSNKEDT	605	31278	MX - NEG	HVPVSVKSPKKNTVGN	53	24725	MX - POS	-	-	-
TcCLB.508973.50	FLDAEEVLRKSNKEDT	521	38061	AR - NEG	RILGGAVMAIHGDKEQ	337	27950	US - POS	-	-	-
TcCLB.508973.80	FLDAEEVLRKSNKEDT	757	15936	BO - NEG	KFRAVELGAFTPQAEQ	449	18283	BO - POS	-	-	-
TcCLB.508973.9	FLDAEEVLRKSNKEDT	201	12635	CO - NEG	GYLKKNFLPQFTNPDK	201	18077	CO - POS	GYLKKNFLPQFTNPDK	5442	POS
TcCLB.508975.20	FLDAEEVLRKSNKEDT	329	18329	AR - NEG	VVVLQNLETFAEKQRQ	209	14075	BR - POS	-	-	-
TcCLB.508977.10	FLDAEEVLRKSNKEDT	245	14906	BO - NEG	NKAPIEVQVDGSIEGD	713	5900	BO - POS	-	-	-
TcCLB.508987.39	FLDAEEVLRKSNKEDT	245	13482	US - NEG	DNNAKSETSGATSGAT	241	5980	US - POS	KSETSGATSGAT	-7502	NEG
TcCLB.508989.90	FLDAEEVLRKSNKEDT	489	25856	BR - NEG	MKEELTNLPIRQSTDK	165	16904	CO - POS	-	-	-
TcCLB.508995.20	FLDAEEVLRKSNKEDT	21	18633	CO - NEG	RRVGAVWGGELTQQRT	41	5083	CO - POS	-	-	-
TcCLB.508999.200	FLDAEEVLRKSNKEDT	81	15558	BR - NEG	QVELDFEKGSNIKALG	81	13664	BR - POS	QVELDFEKGSNIKALG	-1894	NEG
TcCLB.508999.269	FLDAEEVLRKSNKEDT	133	16130	AR - NEG	ASRLYVWRAPALLPGD	133	29010	AR - POS	ASRLYVWRAPALLPGD	12880	POS
TcCLB.509005.10	FLDAEEVLRKSNKEDT	73	14030	BO - NEG	RPEPGSKLAEYIQSIN	101	8478	AR - POS	-	-	-
TcCLB.509007.20	FLDAEEVLRKSNKEDT	605	23873	MX - NEG	HVPVTVTSPKKNTVGN	53	18611	MX - POS	-	-	-
TcCLB.509007.60	FLDAEEVLRKSNKEDT	229	12532	BO - NEG	HMNSKNNNNNNNCGSS	229	21341	BR - POS	HMNSKNNNNNNNCGSS	8809	POS
TcCLB.509007.70	FLDAEEVLRKSNKEDT	85	18690	BO - NEG	QAAAVPNFAAATADKP	1265	47463	MX - POS	-	-	-
TcCLB.509011.30	FLDAEEVLRKSNKEDT	261	11307	US - NEG	DTMRTLASLRLAAEDE	261	13190	CO - POS	DTMRTLASLRLAAEDE	1883	POS
TcCLB.509011.60	FLDAEEVLRKSNKEDT	501	32216	BO - NEG	DEIVGMPLDKLLGLRR	481	4488	MX - POS	-	-	-
TcCLB.509013.19	FLDAEEVLRKSNKEDT	421	14614	MX - NEG	YPEGKTLPLLPDKLSR	657	17075	BR - POS	-	-	-
TcCLB.509023.10	FLDAEEVLRKSNKEDT	525	16063	AR - NEG	LRDLTRDMDNAKREKE	321	17500	MX - POS	-	-	-
TcCLB.509023.200	FLDAEEVLRKSNKEDT	77	28209	BO - NEG	KRMQVAPPAISGDKEK	177	17851	US - POS	-	-	-
TcCLB.509023.50	FLDAEEVLRKSNKEDT	533	14194	BO - NEG	YTVSTIAYGQTGAGKT	69	8675	BR - POS	-	-	-
TcCLB.509025.20	FLDAEEVLRKSNKEDT	61	11077	MX - NEG	TTVLQSLSTAAKPNPA	237	21294	AR - POS	-	-	-
TcCLB.509025.29	FLDAEEVLRKSNKEDT	353	14006	MX - NEG	SKVFLSDIVPDAQELN	117	6860	US - POS	-	-	-
TcCLB.509027.40	FLDAEEVLRKSNKEDT	429	12757	MX - NEG	NTGSNKQKNISNIGNS	429	9152	MX - POS	NTGSNKQKNISNIGNS	-3605	NEG
TcCLB.509027.70	FLDAEEVLRKSNKEDT	185	11737	US - NEG	YNFAASGKQKPKPPVN	29	3406	CO - POS	-	-	-
TcCLB.509029.140	FLDAEEVLRKSNKEDT	729	12184	BR - NEG	HPTHEVHGEDSWRSRV	333	12548	MX - POS	-	-	-
TcCLB.509039.20	FLDAEEVLRKSNKEDT	249	13009	US - NEG	EACRGGVYEDYDEDEE	129	6625	CO - POS	-	-	-
TcCLB.509047.110	FLDAEEVLRKSNKEDT	169	17617	MX - NEG	SPTGTIDLTNARFVEN	45	5782	BO - POS	-	-	-
TcCLB.509047.60	FLDAEEVLRKSNKEDT	193	23294	CO - NEG	WDAVATLFKATESEAT	289	11272	BO - POS	-	-	-
TcCLB.509049.30	FLDAEEVLRKSNKEDT	225	13554	MX - NEG	LLRRVDSERRFFRERA	89	6729	CO - POS	-	-	-
TcCLB.509051.50	FLDAEEVLRKSNKEDT	233	34445	BR - NEG	NFKESLTPEQRRLLLE	405	3252	BO - POS	-	-	-
TcCLB.509051.60	FLDAEEVLRKSNKEDT	69	13693	BO - NEG	LHLLTFRRLPVTGAEE	41	1748	BO - POS	-	-	-
TcCLB.509053.110	FLDAEEVLRKSNKEDT	169	12348	AR - NEG	EGMATSNSNNNNNQNN	729	5350	MX - POS	-	-	-
TcCLB.509053.50	FLDAEEVLRKSNKEDT	77	31259	BR - NEG	AVGWDAVKEDYLANAA	77	2302	BR - POS	AVGWDAVKEDYLANAA	-28957	NEG
TcCLB.509055.40	FLDAEEVLRKSNKEDT	509	14621	MX - NEG	TLLSRARDEETPQTTE	509	25851	BO - POS	TLLSRARDEETPQTTE	11230	POS
TcCLB.509065.40	FLDAEEVLRKSNKEDT	205	15716	BO - NEG	ASYDGTDAKGRPLLSG	301	13002	AR - POS	-	-	-
TcCLB.509065.79	FLDAEEVLRKSNKEDT	181	15277	US - NEG	SIMKTSPSSSLREATK	181	9406	MX - POS	SIMKTSPSSSLREATK	-5871	NEG
TcCLB.509067.50	FLDAEEVLRKSNKEDT	265	24676	BO - NEG	ERRQEKEVKYLETHSP	37	9851	MX - POS	-	-	-
TcCLB.509069.14	FLDAEEVLRKSNKEDT	61	21637	US - NEG	SLLTEIGEFMEQNKNR	61	11295	BO - POS	SLLTEIGEFMEQNKNR	-10342	NEG
TcCLB.509073.10	FLDAEEVLRKSNKEDT	141	11247	BR - NEG	VVEEFYNLDDFADPNE	309	3997	US - POS	-	-	-
TcCLB.509073.100	FLDAEEVLRKSNKEDT	373	10786	CO - NEG	REIAGRRIDFLCREEC	97	5120	US - POS	-	-	-
TcCLB.509073.30	FLDAEEVLRKSNKEDT	1049	10928	BO - NEG	MQAPTLDPLTGEQLTG	937	18494	AR - POS	-	-	-
TcCLB.509079.20	FLDAEEVLRKSNKEDT	185	34198	BR - NEG	SASGGVVPDTATSHTA	41	21273	BR - POS	-	-	-
TcCLB.509081.5	FLDAEEVLRKSNKEDT	25	10881	BR - NEG	SAPGISSLEAASEIES	25	18265	MX - POS	SAPGISSLEAASEIES	7384	POS
TcCLB.509085.60	FLDAEEVLRKSNKEDT	441	15803	MX - NEG	ARMPCASAQERASTVA	3105	14348	CO - POS	-	-	-
TcCLB.509097.20	FLDAEEVLRKSNKEDT	269	16655	BO - NEG	TYSFEVKAAAGNTAAA	197	12212	AR - POS	-	-	-
TcCLB.509097.60	FLDAEEVLRKSNKEDT	49	13546	MX - NEG	APSRLRRIDGSLSSSA	149	15347	US - POS	-	-	-
TcCLB.509099.120	FLDAEEVLRKSNKEDT	141	11224	BO - NEG	MTPPAFSPEALQRNAP	141	10740	BO - POS	MTPPAFSPEALQRNAP	-484	NEG
TcCLB.509099.50	FLDAEEVLRKSNKEDT	317	13781	BR - NEG	ADHQKARVQRGNDWRP	453	33896	MX - POS	-	-	-
TcCLB.509103.39	FLDAEEVLRKSNKEDT	101	20910	US - NEG	MPKILANSLPSLRAAS	101	40399	CO - POS	MPKILANSLPSLRAAS	19489	POS
TcCLB.509105.150	FLDAEEVLRKSNKEDT	13	10865	MX - NEG	ALELFEEIAENKEDYK	241	10753	CO - POS	-	-	-
TcCLB.509105.90	FLDAEEVLRKSNKEDT	69	29470	US - NEG	WGSGGSGGGGGGWGSG	69	21901	BR - POS	WGSGGSGGGGGGWGSG	-7569	NEG
TcCLB.509115.20	FLDAEEVLRKSNKEDT	581	12572	AR - NEG	GNVSEEGENNRIYWND	217	10387	AR - POS	-	-	-
TcCLB.509127.30	FLDAEEVLRKSNKEDT	1	18794	BO - NEG	HVGGKIRAAINTDGVL	113	25790	MX - POS	-	-	-
TcCLB.509151.120	FLDAEEVLRKSNKEDT	509	12262	BO - NEG	TTTINSTNNNNNNNNN	505	9966	MX - POS	NSTNNNNNNNNN	-2296	NEG
TcCLB.509151.130	FLDAEEVLRKSNKEDT	157	14617	BO - NEG	GYYVAKYTLNQIRQLK	249	14351	CO - POS	-	-	-
TcCLB.509153.80	FLDAEEVLRKSNKEDT	613	38151	BO - NEG	VVERRRGGVQRRQPSG	537	13911	BO - POS	-	-	-
TcCLB.509155.30	FLDAEEVLRKSNKEDT	837	21652	BR - NEG	EAYAKVTIERGRRRVF	745	25459	MX - POS	-	-	-
TcCLB.509157.110	FLDAEEVLRKSNKEDT	377	11034	BO - NEG	VIPPSPSPNTDRAKND	101	2976	BR - POS	-	-	-
TcCLB.509161.30	FLDAEEVLRKSNKEDT	37	11463	CO - NEG	QVIVQHPIGDADTFAF	41	10424	CO - POS	QVIVQHPIGDAD	-1039	NEG
TcCLB.509165.34	FLDAEEVLRKSNKEDT	145	11352	BO - NEG	SEEGGDGEPTELHKKV	149	8029	CO - POS	SEEGGDGEPTEL	-3323	NEG
TcCLB.509165.40	FLDAEEVLRKSNKEDT	81	27980	US - NEG	GAAAPAATAEEEEDDD	85	32125	CO - POS	GAAAPAATAEEE	4145	POS
TcCLB.509167.130	FLDAEEVLRKSNKEDT	257	18891	BR - NEG	AFYRQVMADKAASERA	53	7221	US - POS	-	-	-
TcCLB.509167.160	FLDAEEVLRKSNKEDT	177	17711	MX - NEG	ALEGDDKDISLMDKEE	329	27624	MX - POS	-	-	-
TcCLB.509167.20	FLDAEEVLRKSNKEDT	193	13044	BO - NEG	LLISVTMPSIEVGVVG	369	4296	CO - POS	-	-	-
TcCLB.509167.50	FLDAEEVLRKSNKEDT	149	28463	BR - NEG	RNEFLQLQIDEAKELY	77	11362	AR - POS	-	-	-
TcCLB.509167.60	FLDAEEVLRKSNKEDT	105	15384	BR - NEG	EKKLQEERNYIAYLNE	105	12411	BO - POS	EKKLQEERNYIAYLNE	-2973	NEG
TcCLB.509171.70	FLDAEEVLRKSNKEDT	481	24895	BR - NEG	SSFLSSGAAAGEKCEA	173	5613	US - POS	-	-	-
TcCLB.509177.30	FLDAEEVLRKSNKEDT	605	11659	BO - NEG	VAAHYKNQPNDLQLMS	553	3126	MX - POS	-	-	-
TcCLB.509179.100	FLDAEEVLRKSNKEDT	469	15059	BR - NEG	EFLQLRKKLDPDDLFA	469	5449	AR - POS	EFLQLRKKLDPDDLFA	-9610	NEG
TcCLB.509179.180	FLDAEEVLRKSNKEDT	5	20787	CO - NEG	PGVVKQQEQQQYQPMP	5	7557	AR - POS	PGVVKQQEQQQYQPMP	-13230	NEG
TcCLB.509179.30	FLDAEEVLRKSNKEDT	481	13682	AR - NEG	LPQNGQEGDELKKRLR	181	9579	MX - POS	-	-	-
TcCLB.509195.40	FLDAEEVLRKSNKEDT	33	15714	BO - NEG	TAAPTTTTASAPSHLR	177	17852	AR - POS	-	-	-
TcCLB.509207.90	FLDAEEVLRKSNKEDT	73	11510	AR - NEG	GDAAVHGGLPRDQAYE	185	3398	BO - POS	-	-	-
TcCLB.509211.20	FLDAEEVLRKSNKEDT	1285	12348	BO - NEG	QEDDKRGNSQGFSNSN	1105	4463	CO - POS	-	-	-
TcCLB.509213.90	FLDAEEVLRKSNKEDT	309	23396	CO - NEG	RNSVCPKTRLVIPEDE	337	3604	CO - POS	-	-	-
TcCLB.509217.40	FLDAEEVLRKSNKEDT	757	23513	US - NEG	TMETREGGTNGQEEEV	837	7887	CO - POS	-	-	-
TcCLB.509217.90	FLDAEEVLRKSNKEDT	245	30026	MX - NEG	SKSRTAQPDSASGNTP	205	27376	BR - POS	-	-	-
TcCLB.509223.60	FLDAEEVLRKSNKEDT	85	13260	BR - NEG	PFVFVTNSDVKFSPDL	85	28021	MX - POS	PFVFVTNSDVKFSPDL	14761	POS
TcCLB.509229.10	FLDAEEVLRKSNKEDT	193	35137	BR - NEG	PEDIPASSSSLSAATS	193	37528	MX - POS	PEDIPASSSSLSAATS	2391	POS
TcCLB.509229.90	FLDAEEVLRKSNKEDT	17	12659	BR - NEG	EENTETPAKGEQPHPA	721	6700	BR - POS	-	-	-
TcCLB.509231.39	FLDAEEVLRKSNKEDT	53	18179	MX - NEG	GGYYNPVMVAGAGGGG	49	20634	BR - POS	NPVMVAGAGGGG	2455	POS
TcCLB.509233.120	FLDAEEVLRKSNKEDT	749	32791	BR - NEG	TNSRFWTTPTGEAWLP	905	12035	AR - POS	-	-	-
TcCLB.509233.230	FLDAEEVLRKSNKEDT	45	19070	BO - NEG	NNNNKNNNNNNNGSDS	57	24081	BR - POS	NNNNNNN	5011	POS
TcCLB.509237.30	FLDAEEVLRKSNKEDT	85	11628	BO - NEG	SHFVEEVDQRMTKDIE	193	11351	MX - POS	-	-	-
TcCLB.509245.20	FLDAEEVLRKSNKEDT	117	15624	MX - NEG	MPCNGKYELEQLKEVF	117	16414	BO - POS	MPCNGKYELEQLKEVF	790	POS
TcCLB.509247.10	FLDAEEVLRKSNKEDT	789	13035	AR - NEG	SHVRPVISSGGFGSLH	13	9313	US - POS	-	-	-
TcCLB.509247.30	FLDAEEVLRKSNKEDT	1177	18179	CO - NEG	MQQPKAPPPLQQQQQQ	1113	21456	US - POS	-	-	-
TcCLB.509251.80	FLDAEEVLRKSNKEDT	357	20978	US - NEG	GSVSGEGTNNKKIDWK	201	26778	BR - POS	-	-	-
TcCLB.509265.110	FLDAEEVLRKSNKEDT	765	19885	BR - NEG	SAEPKPAEPKPAEPKP	869	47551	US - POS	AEPKPAEPKPAEPKP	27666	POS
TcCLB.509267.10	FLDAEEVLRKSNKEDT	653	19124	BO - NEG	WPWIPKGSITSIDKNA	9	8551	MX - POS	-	-	-
TcCLB.509287.240	FLDAEEVLRKSNKEDT	421	12883	US - NEG	VFARMSCTSAQERAST	3085	28547	CO - POS	-	-	-
TcCLB.509287.50	FLDAEEVLRKSNKEDT	221	11700	BO - NEG	CVLGQYTASADGSTPG	349	22659	CO - POS	-	-	-
TcCLB.509295.50	FLDAEEVLRKSNKEDT	89	17145	BR - NEG	ALLPDRIRYASAKERE	157	17220	AR - POS	-	-	-
TcCLB.509295.80	FLDAEEVLRKSNKEDT	121	14439	MX - NEG	YIRDAGVLNEMQASDR	109	14717	CO - POS	-	-	-
TcCLB.509295.90	FLDAEEVLRKSNKEDT	189	17935	MX - NEG	KYIRDAGVLNEMQASD	177	13476	CO - POS	-	-	-
TcCLB.509297.10	FLDAEEVLRKSNKEDT	1105	23798	AR - NEG	ESAVVASGGGGGGGGA	1109	11196	BR - POS	ESAVVASGGGGG	-12602	NEG
TcCLB.509319.10	FLDAEEVLRKSNKEDT	229	11956	BO - NEG	MTPPAFSPEALQRNAP	141	10740	BO - POS	-	-	-
TcCLB.509319.90	FLDAEEVLRKSNKEDT	317	13781	BR - NEG	ADHQKARVQRGNDWRP	453	33896	MX - POS	-	-	-
TcCLB.509333.10	FLDAEEVLRKSNKEDT	537	13493	AR - NEG	SLSDHDVLLEHGHLSD	957	23042	MX - POS	-	-	-
TcCLB.509353.10	FLDAEEVLRKSNKEDT	145	13581	US - NEG	DAAHPLHQANKQREER	145	7861	MX - POS	DAAHPLHQANKQREER	-5720	NEG
TcCLB.509377.20	FLDAEEVLRKSNKEDT	537	11578	AR - NEG	AAAAAKVPAQEVAAQT	701	24124	MX - POS	-	-	-
TcCLB.509393.20	FLDAEEVLRKSNKEDT	281	15739	BR - NEG	DGSVAPILQGSLPGNM	229	16127	BO - POS	-	-	-
TcCLB.509395.20	FLDAEEVLRKSNKEDT	193	12868	AR - NEG	AQRMARKKHLPEDDLD	1013	40511	MX - POS	-	-	-
TcCLB.509395.40	FLDAEEVLRKSNKEDT	745	10947	AR - NEG	QTQQQPQQQKQQKQQK	869	23648	MX - POS	-	-	-
TcCLB.509399.100	FLDAEEVLRKSNKEDT	773	14296	BO - NEG	VGVSRAAGAAENRGDV	773	10076	BO - POS	VGVSRAAGAAENRGDV	-4220	NEG
TcCLB.509399.130	FLDAEEVLRKSNKEDT	725	15742	US - NEG	QPPHPSNSFAAAAGGG	245	6765	BR - POS	-	-	-
TcCLB.509399.140	FLDAEEVLRKSNKEDT	457	32142	AR - NEG	YSMGASQGVVVGGGGG	457	18868	US - POS	YSMGASQGVVVGGGGG	-13274	NEG
TcCLB.509399.60	FLDAEEVLRKSNKEDT	1841	12632	BO - NEG	QVGGRVGYAVGGDKCF	361	15597	US - POS	-	-	-
TcCLB.509399.80	FLDAEEVLRKSNKEDT	169	15787	CO - NEG	FLDGSTPMTTASETGP	169	36030	MX - POS	FLDGSTPMTTASETGP	20243	POS
TcCLB.509399.90	FLDAEEVLRKSNKEDT	557	16367	AR - NEG	NCSVSSENRNYDNGTS	557	19672	AR - POS	NCSVSSENRNYDNGTS	3305	POS
TcCLB.509419.70	FLDAEEVLRKSNKEDT	585	16859	AR - NEG	DGTLVFPVEGTKKKEN	265	10426	BR - POS	-	-	-
TcCLB.509419.90	FLDAEEVLRKSNKEDT	545	14850	AR - NEG	PSTPAGQQPSEWGHLV	713	11131	BR - POS	-	-	-
TcCLB.509429.120	FLDAEEVLRKSNKEDT	305	13425	BR - NEG	RFTNSLDEYAPYDAEK	377	4375	MX - POS	-	-	-
TcCLB.509429.130	FLDAEEVLRKSNKEDT	241	11523	US - NEG	MQEKKYLEMQEIETKR	469	5785	MX - POS	-	-	-
TcCLB.509429.190	FLDAEEVLRKSNKEDT	801	25591	BO - NEG	VRDRSQFERQEYIQEQ	145	10103	BO - POS	-	-	-
TcCLB.509429.250	FLDAEEVLRKSNKEDT	945	11115	BR - NEG	SLPKKTVLPQSTETRE	481	10007	AR - POS	-	-	-
TcCLB.509429.80	FLDAEEVLRKSNKEDT	837	15856	AR - NEG	IKDLSSIVTGEADGIY	597	3361	AR - POS	-	-	-
TcCLB.509437.30	FLDAEEVLRKSNKEDT	749	30963	BR - NEG	WLPLRSGRELDCETCD	709	12411	MX - POS	-	-	-
TcCLB.509437.50	FLDAEEVLRKSNKEDT	149	19982	MX - NEG	LKRSRVTLDPHGNAVD	149	19816	MX - POS	LKRSRVTLDPHGNAVD	-166	NEG
TcCLB.509441.10	FLDAEEVLRKSNKEDT	389	12042	BO - NEG	STNVTDLLMDAKQKIS	189	5878	BR - POS	-	-	-
TcCLB.509451.50	FLDAEEVLRKSNKEDT	45	27913	BO - NEG	TAAAIPAAARQGDHRA	149	13786	BR - POS	-	-	-
TcCLB.509453.70	FLDAEEVLRKSNKEDT	621	12144	BR - NEG	FIPKPPPSPTTTTTTK	61	14809	AR - POS	-	-	-
TcCLB.509455.120	FLDAEEVLRKSNKEDT	217	17567	MX - NEG	EEAENGAGGAAGGGGG	217	11640	BR - POS	EEAENGAGGAAGGGGG	-5927	NEG
TcCLB.509457.60	FLDAEEVLRKSNKEDT	105	13360	BR - NEG	VVVHCFGGGDAYVSDK	21	9835	US - POS	-	-	-
TcCLB.509461.80	FLDAEEVLRKSNKEDT	385	18897	MX - NEG	GVQKADTEYLDYLESL	385	18536	BO - POS	GVQKADTEYLDYLESL	-361	NEG
TcCLB.509461.90	FLDAEEVLRKSNKEDT	465	18448	US - NEG	IPSICRGLSQNIKDDV	2425	13091	CO - POS	-	-	-
TcCLB.509471.30	FLDAEEVLRKSNKEDT	129	15367	AR - NEG	AENLESAVEAFVDLNA	129	12833	MX - POS	AENLESAVEAFVDLNA	-2534	NEG
TcCLB.509483.19	FLDAEEVLRKSNKEDT	417	19069	MX - NEG	FDVPPAGSGGGGGGAE	425	8053	CO - POS	FDVPPAGS	-11016	NEG
TcCLB.509493.110	FLDAEEVLRKSNKEDT	37	18561	MX - NEG	TTTTTRAPSLLRESDG	157	20179	US - POS	-	-	-
TcCLB.509493.39	FLDAEEVLRKSNKEDT	157	35405	MX - NEG	PTTTTTTTNTTKAPTA	157	24028	CO - POS	PTTTTTTTNTTKAPTA	-11377	NEG
TcCLB.509495.30	FLDAEEVLRKSNKEDT	209	14843	MX - NEG	VDSSAHGTPSTPVDSS	717	30068	MX - POS	-	-	-
TcCLB.509507.10	FLDAEEVLRKSNKEDT	221	22846	BO - NEG	IIDFTRAAEVEPDNGT	109	5426	BR - POS	-	-	-
TcCLB.509507.30	FLDAEEVLRKSNKEDT	33	18451	US - NEG	ELGERAAILNEVLSPP	353	8443	MX - POS	-	-	-
TcCLB.509525.220	FLDAEEVLRKSNKEDT	61	14971	BR - NEG	AVSTTRAPSRLREIDG	169	36179	CO - POS	-	-	-
TcCLB.509525.234	FLDAEEVLRKSNKEDT	57	20773	BR - NEG	EAPAVSTTRAPSRLRE	145	37076	US - POS	-	-	-
TcCLB.509525.260	FLDAEEVLRKSNKEDT	301	12015	AR - NEG	RVTPKHDVGLNTTSAQ	185	2868	MX - POS	-	-	-
TcCLB.509525.380	FLDAEEVLRKSNKEDT	49	37807	BO - NEG	PAVSTTRAPSRLREID	149	39708	CO - POS	-	-	-
TcCLB.509525.70	FLDAEEVLRKSNKEDT	205	12015	AR - NEG	RVTPKHDVGLNTTSAQ	89	2868	MX - POS	-	-	-
TcCLB.509527.120	FLDAEEVLRKSNKEDT	773	12521	AR - NEG	KGSNGAGAGGASTPAT	777	14539	CO - POS	KGSNGAGAGGAS	2018	POS
TcCLB.509539.40	FLDAEEVLRKSNKEDT	229	21908	BO - NEG	QLTADFKQAERERTDN	341	10103	BR - POS	-	-	-
TcCLB.509545.79	FLDAEEVLRKSNKEDT	97	20203	MX - NEG	AAAGSVSGGVGGAGGS	97	20584	MX - POS	AAAGSVSGGVGGAGGS	381	POS
TcCLB.509549.100	FLDAEEVLRKSNKEDT	77	25052	MX - NEG	FVFEKSQRNMEALSPS	73	10899	CO - POS	KSQRNMEALSPS	-14153	NEG
TcCLB.509551.50	FLDAEEVLRKSNKEDT	389	11711	BR - NEG	INDVILQEAQRDTKPL	633	5036	US - POS	-	-	-
TcCLB.509551.90	FLDAEEVLRKSNKEDT	633	15015	MX - NEG	SNTRRLAMGAVAGEKG	173	12078	US - POS	-	-	-
TcCLB.509561.100	FLDAEEVLRKSNKEDT	1085	12905	MX - NEG	VLRRVGDDDPKDGPAL	693	12246	US - POS	-	-	-
TcCLB.509563.50	FLDAEEVLRKSNKEDT	1089	13778	AR - NEG	KKRAEDAAAEDGNGGN	289	8754	AR - POS	-	-	-
TcCLB.509565.9	FLDAEEVLRKSNKEDT	1629	12711	BO - NEG	RELDAIERYLDEQLNP	1205	16119	BO - POS	-	-	-
TcCLB.509567.34	FLDAEEVLRKSNKEDT	245	15316	US - NEG	DNDAKSETSGATSGAT	241	5980	US - POS	KSETSGATSGAT	-9336	NEG
TcCLB.509569.100	FLDAEEVLRKSNKEDT	113	22258	BO - NEG	RPRVGDADVPPGAKVF	113	7917	BO - POS	RPRVGDADVPPGAKVF	-14341	NEG
TcCLB.509583.10	FLDAEEVLRKSNKEDT	33	12537	US - NEG	GLIKITKDGNTLLGEM	53	7312	MX - POS	-	-	-
TcCLB.509585.10	FLDAEEVLRKSNKEDT	2029	23156	AR - NEG	IWAFGGPLPGSDGRID	1477	26093	US - POS	-	-	-
TcCLB.509587.10	FLDAEEVLRKSNKEDT	637	26397	BR - NEG	AYHNSLPNDERRRLAL	1145	46247	CO - POS	-	-	-
TcCLB.509589.40	FLDAEEVLRKSNKEDT	629	20368	US - NEG	GATSPAVVEAVAEDKN	405	41333	CO - POS	-	-	-
TcCLB.509599.20	FLDAEEVLRKSNKEDT	985	17790	BO - NEG	YVPPVKLAHAPVCATS	1985	23768	US - POS	-	-	-
TcCLB.509607.20	FLDAEEVLRKSNKEDT	13	17745	BR - NEG	PQLQPQPQPQPQPQQQ	273	22356	MX - POS	-	-	-
TcCLB.509611.170	FLDAEEVLRKSNKEDT	389	15369	CO - NEG	LQTVVYVTVPIENLTK	461	8322	BR - POS	-	-	-
TcCLB.509611.189	FLDAEEVLRKSNKEDT	1113	15001	BR - NEG	ERYSTTVLAGSTGAGV	425	10458	BR - POS	-	-	-
TcCLB.509611.20	FLDAEEVLRKSNKEDT	81	13943	MX - NEG	SDCGSYNSGGDLGFFG	65	2848	US - POS	-	-	-
TcCLB.509617.70	FLDAEEVLRKSNKEDT	1209	16411	MX - NEG	CGVEVGSDNKVIELQE	1093	27659	BR - POS	-	-	-
TcCLB.509621.10	FLDAEEVLRKSNKEDT	385	11989	BO - NEG	ALFTKGKAPRSGVDLE	717	7499	BO - POS	-	-	-
TcCLB.509627.10	FLDAEEVLRKSNKEDT	1037	24845	BR - NEG	EKENYEDVKFTHAGEI	549	38555	MX - POS	-	-	-
TcCLB.509629.10	FLDAEEVLRKSNKEDT	389	15312	US - NEG	VGTNSDPDSFSSTNVS	833	40810	CO - POS	-	-	-
TcCLB.509631.140	FLDAEEVLRKSNKEDT	885	34303	BO - NEG	DEYTNQIQRSNQLQQE	885	7861	BO - POS	DEYTNQIQRSNQLQQE	-26442	NEG
TcCLB.509643.30	FLDAEEVLRKSNKEDT	205	19925	BO - NEG	SPPHTSPEEREDAWKR	141	5143	AR - POS	-	-	-
TcCLB.509643.80	FLDAEEVLRKSNKEDT	957	30306	BO - NEG	ALHIIHQKPEARGSLP	373	12153	BO - POS	-	-	-
TcCLB.509647.110	FLDAEEVLRKSNKEDT	169	11170	CO - NEG	APPALRRKDGAAAVAG	365	12514	CO - POS	-	-	-
TcCLB.509647.13	FLDAEEVLRKSNKEDT	437	12578	BO - NEG	SLMELVDVKSRVGAIP	673	8786	BR - POS	-	-	-
TcCLB.509647.150	FLDAEEVLRKSNKEDT	593	16563	US - NEG	EKKNTPLQDQLEALAG	297	25610	CO - POS	-	-	-
TcCLB.509647.190	FLDAEEVLRKSNKEDT	509	26409	BR - NEG	STRESGTFTIASANKW	613	6536	US - POS	-	-	-
TcCLB.509663.10	FLDAEEVLRKSNKEDT	1113	39990	US - NEG	SEVLHTPIDTSPRKSS	1113	37685	AR - POS	SEVLHTPIDTSPRKSS	-2305	NEG
TcCLB.509665.20	FLDAEEVLRKSNKEDT	337	16466	US - NEG	NTSNPPVTQTTPRASS	357	8898	BR - POS	-	-	-
TcCLB.509669.20	FLDAEEVLRKSNKEDT	1209	15562	MX - NEG	GWDCGVEVGSDNKVIE	1089	34623	BR - POS	-	-	-
TcCLB.509669.75	FLDAEEVLRKSNKEDT	97	32109	BO - NEG	NAPEKSLNASVAEEVP	125	13233	BO - POS	-	-	-
TcCLB.509671.50	FLDAEEVLRKSNKEDT	217	18771	BR - NEG	ALARLSREKMLEMQRL	213	3342	CO - POS	LSREKMLEMQRL	-15429	NEG
TcCLB.509683.10	FLDAEEVLRKSNKEDT	585	18560	BO - NEG	DCSEPSGDGEPIHVQL	1813	6544	CO - POS	-	-	-
TcCLB.509683.20	FLDAEEVLRKSNKEDT	361	19389	BR - NEG	QAKQEAFLRRRKDDKA	85	2743	US - POS	-	-	-
TcCLB.509693.150	FLDAEEVLRKSNKEDT	525	11039	US - NEG	CGDACAAYEAAAASKN	629	29893	AR - POS	-	-	-
TcCLB.509693.170	FLDAEEVLRKSNKEDT	125	17763	US - NEG	VTRPFRRHDQNNRQST	153	7243	AR - POS	-	-	-
TcCLB.509693.40	FLDAEEVLRKSNKEDT	13	14477	US - NEG	QCKGDATSLNRLLRQR	17	2422	CO - POS	QCKGDATSLNRL	-12055	NEG
TcCLB.509695.120	FLDAEEVLRKSNKEDT	189	24114	AR - NEG	IEHADAVVPLDNDALS	189	31843	MX - POS	IEHADAVVPLDNDALS	7729	POS
TcCLB.509695.70	FLDAEEVLRKSNKEDT	309	14615	BO - NEG	PERKDENKNNVSINNY	201	4262	BR - POS	-	-	-
TcCLB.509695.80	FLDAEEVLRKSNKEDT	305	17604	MX - NEG	GENEENEEEEVHAGPS	165	6528	AR - POS	-	-	-
TcCLB.509699.40	FLDAEEVLRKSNKEDT	129	11680	BO - NEG	ALGTLSRVWGNRKGKE	361	6718	AR - POS	-	-	-
TcCLB.509715.60	FLDAEEVLRKSNKEDT	141	11238	CO - NEG	PRADKLLHDHEVDDDA	461	4095	MX - POS	-	-	-
TcCLB.509719.69	FLDAEEVLRKSNKEDT	53	18179	MX - NEG	GGYYNPVMVAGAGGGG	49	20634	BR - POS	NPVMVAGAGGGG	2455	POS
TcCLB.509721.50	FLDAEEVLRKSNKEDT	217	12159	BR - NEG	AAGGTVPAAAEETGLP	217	11460	US - POS	AAGGTVPAAAEETGLP	-699	NEG
TcCLB.509733.130	FLDAEEVLRKSNKEDT	217	17930	BO - NEG	DESKQQKEGPPALASA	277	10677	US - POS	-	-	-
TcCLB.509733.90	FLDAEEVLRKSNKEDT	985	13965	BO - NEG	YYVPPVKLAHAPVCAT	1985	21146	US - POS	-	-	-
TcCLB.509739.10	FLDAEEVLRKSNKEDT	249	11870	BO - NEG	SASGGVERPQRVDLFV	89	37922	BO - POS	-	-	-
TcCLB.509747.50	FLDAEEVLRKSNKEDT	69	17137	US - NEG	VEMHYRVGDTGDNNVK	69	35428	MX - POS	VEMHYRVGDTGDNNVK	18291	POS
TcCLB.509747.60	FLDAEEVLRKSNKEDT	417	12292	BO - NEG	KDRGPTVSIPNIPKVL	17	48664	CO - POS	-	-	-
TcCLB.509747.70	FLDAEEVLRKSNKEDT	257	35138	BR - NEG	RANDAGFGAGDGEVGW	265	1478	CO - POS	RANDAGFG	-33660	NEG
TcCLB.509751.10	FLDAEEVLRKSNKEDT	69	14324	US - NEG	VHPLSKLRGNLKTSPS	69	19215	MX - POS	VHPLSKLRGNLKTSPS	4891	POS
TcCLB.509753.240	FLDAEEVLRKSNKEDT	149	44654	MX - NEG	TTTTHTPSRLREIDGS	177	27237	CO - POS	-	-	-
TcCLB.509755.10	FLDAEEVLRKSNKEDT	565	10877	AR - NEG	IALYEKKDEGDTPSLG	429	4956	US - POS	-	-	-
TcCLB.509755.50	FLDAEEVLRKSNKEDT	765	16547	AR - NEG	AASSLLYKSAESEDKK	433	13696	CO - POS	-	-	-
TcCLB.509769.110	FLDAEEVLRKSNKEDT	37	12024	BO - NEG	GKPVDRDHTKIFVDEF	497	5816	CO - POS	-	-	-
TcCLB.509769.130	FLDAEEVLRKSNKEDT	113	36917	BR - NEG	PDHQPASGVEPKWQPH	873	23251	AR - POS	-	-	-
TcCLB.509769.148	FLDAEEVLRKSNKEDT	153	13984	CO - NEG	SLEEPSKAAIPNLIDY	17	4324	BO - POS	-	-	-
TcCLB.509769.30	FLDAEEVLRKSNKEDT	785	15434	BO - NEG	LFEPRFSPEELSKPLR	1177	11512	BR - POS	-	-	-
TcCLB.509769.33	FLDAEEVLRKSNKEDT	137	10845	BR - NEG	VALFNREEAMAQDRQQ	253	4975	US - POS	-	-	-
TcCLB.509769.80	FLDAEEVLRKSNKEDT	325	34618	BR - NEG	NIDHNDFPEEDWPQKS	241	15575	CO - POS	-	-	-
TcCLB.509775.30	FLDAEEVLRKSNKEDT	2949	16809	BO - NEG	LMHHVVPNTGEIRGKD	873	30974	AR - POS	-	-	-
TcCLB.509775.40	FLDAEEVLRKSNKEDT	113	12765	US - NEG	LCVDPSNKNQLVIDNT	161	16583	BO - POS	-	-	-
TcCLB.509775.9	FLDAEEVLRKSNKEDT	137	11574	BO - NEG	VYPFFEVYEDGSTGVG	445	3087	US - POS	-	-	-
TcCLB.509777.21	FLDAEEVLRKSNKEDT	177	16178	CO - NEG	APHHHARGRGTEWKTS	205	3081	BR - POS	-	-	-
TcCLB.509777.80	FLDAEEVLRKSNKEDT	9	11698	MX - NEG	GIHKEIPKTPREYEKL	173	10674	BR - POS	-	-	-
TcCLB.509779.30	FLDAEEVLRKSNKEDT	753	14327	BO - NEG	TRQRGPVVPNVTEEKT	753	19767	MX - POS	TRQRGPVVPNVTEEKT	5440	POS
TcCLB.509789.20	FLDAEEVLRKSNKEDT	393	15294	US - NEG	FSLESIKSLRGASLER	393	17563	CO - POS	FSLESIKSLRGASLER	2269	POS
TcCLB.509789.59	FLDAEEVLRKSNKEDT	517	31714	BR - NEG	FKGWEKRTEGPETATV	925	13404	BR - POS	-	-	-
TcCLB.509793.69	FLDAEEVLRKSNKEDT	21	21909	BO - NEG	PILNQMGAQGRDIKRE	25	15849	CO - POS	PILNQMGAQGRD	-6060	NEG
TcCLB.509795.60	FLDAEEVLRKSNKEDT	77	24795	US - NEG	LDSKLKAVKRPREEKE	77	17761	US - POS	LDSKLKAVKRPREEKE	-7034	NEG
TcCLB.509799.110	FLDAEEVLRKSNKEDT	149	23373	BO - NEG	SLVRKQLDVQRNGRAL	149	13085	CO - POS	SLVRKQLDVQRNGRAL	-10288	NEG
TcCLB.509801.10	FLDAEEVLRKSNKEDT	125	13994	BO - NEG	IVNDGEEDFIFNEYAI	5	8043	MX - POS	-	-	-
TcCLB.509805.140	FLDAEEVLRKSNKEDT	401	12853	CO - NEG	SEAQSRQVEMYPLWLE	37	9580	CO - POS	-	-	-
TcCLB.509805.170	FLDAEEVLRKSNKEDT	57	25999	BO - NEG	GVQAKKKTDGEAGDKV	293	5108	US - POS	-	-	-
TcCLB.509805.40	FLDAEEVLRKSNKEDT	693	24592	BO - NEG	SNNNNNNNNNNNNNNN	697	12124	MX - POS	SNNNNNNNNNNN	-12468	NEG
TcCLB.509809.20	FLDAEEVLRKSNKEDT	177	15769	CO - NEG	ELIWTFKKMENAISPY	69	10014	BR - POS	-	-	-
TcCLB.509817.50	FLDAEEVLRKSNKEDT	201	13729	MX - NEG	RVWGPSPKSNQPGSQS	297	6924	US - POS	-	-	-
TcCLB.509819.10	FLDAEEVLRKSNKEDT	1485	28981	US - NEG	HRPCVGSLASLRLAVE	1485	28494	CO - POS	HRPCVGSLASLRLAVE	-487	NEG
TcCLB.509831.20	FLDAEEVLRKSNKEDT	545	12100	BR - NEG	ADILSKYVGDSEKNLR	321	17814	CO - POS	-	-	-
TcCLB.509831.33	FLDAEEVLRKSNKEDT	193	10902	BR - NEG	KLTVKVQTNNQSASVD	161	11756	BR - POS	-	-	-
TcCLB.509835.30	FLDAEEVLRKSNKEDT	173	13574	CO - NEG	ALAESGALSGSDGAPL	425	50763	US - POS	-	-	-
TcCLB.509837.20	FLDAEEVLRKSNKEDT	245	16783	BR - NEG	QVIISGNLPLSWERDK	93	3155	BO - POS	-	-	-
TcCLB.509845.9	FLDAEEVLRKSNKEDT	393	14637	BR - NEG	LSTAEEYAAAGFGDAG	1269	14528	BR - POS	-	-	-
TcCLB.509859.60	FLDAEEVLRKSNKEDT	229	24420	MX - NEG	DANRHKSSAVPRGREA	397	11454	MX - POS	-	-	-
TcCLB.509875.120	FLDAEEVLRKSNKEDT	597	13365	BO - NEG	GGKWETVFKGKTTTQS	597	5821	MX - POS	GGKWETVFKGKTTTQS	-7544	NEG
TcCLB.509877.40	FLDAEEVLRKSNKEDT	29	16305	BO - NEG	MDDGTRIPEDVEVFLR	1	11988	MX - POS	-	-	-
TcCLB.509879.30	FLDAEEVLRKSNKEDT	33	10857	BR - NEG	EPRENEKALTGMALLN	33	9441	US - POS	EPRENEKALTGMALLN	-1416	NEG
TcCLB.509893.10	FLDAEEVLRKSNKEDT	365	30284	BR - NEG	LLPQRVRDGMRIDVGD	797	8154	MX - POS	-	-	-
TcCLB.509893.20	FLDAEEVLRKSNKEDT	225	18355	US - NEG	DVRVGRMDPDQAHLTQ	681	17300	BR - POS	-	-	-
TcCLB.509897.110	FLDAEEVLRKSNKEDT	565	24329	AR - NEG	VGNEECALRNGESNEI	653	8524	BO - POS	-	-	-
TcCLB.509897.140	FLDAEEVLRKSNKEDT	245	15571	BO - NEG	VGQCGSKESPNSGAGG	177	11020	BO - POS	-	-	-
TcCLB.509897.150	FLDAEEVLRKSNKEDT	193	17133	MX - NEG	TRKRETNETGDSDGST	481	11632	US - POS	-	-	-
TcCLB.509897.20	FLDAEEVLRKSNKEDT	753	30412	MX - NEG	FTLVATVSIDNVPKEG	577	47378	CO - POS	-	-	-
TcCLB.509897.200	FLDAEEVLRKSNKEDT	517	27082	CO - NEG	VLKESKDGTQVLEKGA	137	15023	BO - POS	-	-	-
TcCLB.509897.270	FLDAEEVLRKSNKEDT	753	40735	US - NEG	SVSGGGTNNKKIDWKD	201	34593	BR - POS	-	-	-
TcCLB.509897.70	FLDAEEVLRKSNKEDT	753	19988	MX - NEG	PDSWTMLIGSGGSGVE	229	9090	BO - POS	-	-	-
TcCLB.509899.110	FLDAEEVLRKSNKEDT	101	20472	BO - NEG	GAQGGDLKEALNAGLR	109	11312	CO - POS	GAQGGDLK	-9160	NEG
TcCLB.509905.200	FLDAEEVLRKSNKEDT	161	12163	BO - NEG	TSRTEDVQFVVPEVSL	717	16640	MX - POS	-	-	-
TcCLB.509915.60	FLDAEEVLRKSNKEDT	417	14482	BO - NEG	PPEGRAFQPAALQRNP	417	10013	BO - POS	PPEGRAFQPAALQRNP	-4469	NEG
TcCLB.509931.10	FLDAEEVLRKSNKEDT	1	10905	BR - NEG	SAFVFVTTSDVKFHPD	1	2786	MX - POS	SAFVFVTTSDVKFHPD	-8119	NEG
TcCLB.509937.110	FLDAEEVLRKSNKEDT	569	14103	BO - NEG	VDKWRTIEDDDYANGA	293	17853	CO - POS	-	-	-
TcCLB.509937.190	FLDAEEVLRKSNKEDT	349	24309	BO - NEG	SIKWSVVLPTPLESDC	349	13098	BR - POS	SIKWSVVLPTPLESDC	-11211	NEG
TcCLB.509937.20	FLDAEEVLRKSNKEDT	401	12777	US - NEG	TIEEVEKDRFQAAKKL	421	14690	AR - POS	-	-	-
TcCLB.509937.39	FLDAEEVLRKSNKEDT	65	10807	BO - NEG	MPALRRFVEQKLLAEK	169	4543	CO - POS	-	-	-
TcCLB.509957.20	FLDAEEVLRKSNKEDT	165	17027	CO - NEG	GPLGIKQAVEDFVATT	165	23712	CO - POS	GPLGIKQAVEDFVATT	6685	POS
TcCLB.509965.150	FLDAEEVLRKSNKEDT	509	14621	MX - NEG	TSLSRARDEETPQTTE	509	25957	BO - POS	TSLSRARDEETPQTTE	11336	POS
TcCLB.509965.250	FLDAEEVLRKSNKEDT	169	12348	AR - NEG	RGNAQRRQDGMATSNN	721	10508	MX - POS	-	-	-
TcCLB.509965.350	FLDAEEVLRKSNKEDT	13	13693	BO - NEG	VKAGEVAHLPFTGEPP	489	23811	BO - POS	-	-	-
TcCLB.509965.360	FLDAEEVLRKSNKEDT	157	30782	BR - NEG	LLSLYATAPPLSPASA	101	8211	MX - POS	-	-	-
TcCLB.509967.160	FLDAEEVLRKSNKEDT	189	24114	AR - NEG	IEHADAVVPLDNDALS	189	31843	MX - POS	IEHADAVVPLDNDALS	7729	POS
TcCLB.509967.20	FLDAEEVLRKSNKEDT	753	12957	BO - NEG	AERVGFFKPALDLAKE	1153	10296	BO - POS	-	-	-
TcCLB.509967.70	FLDAEEVLRKSNKEDT	661	16844	BO - NEG	GVLLFGPPGTGKTMLA	437	10699	MX - POS	-	-	-
TcCLB.509967.90	FLDAEEVLRKSNKEDT	109	14210	US - NEG	REVLPERKDGNKNNVS	197	12005	BR - POS	-	-	-
TcCLB.509977.80	FLDAEEVLRKSNKEDT	121	15040	BR - NEG	GGSSGGQDNSSEKNGS	105	8817	AR - POS	-	-	-
TcCLB.509979.130	FLDAEEVLRKSNKEDT	329	13644	BO - NEG	VHMNILPQSGDDLNQP	821	16085	US - POS	-	-	-
TcCLB.509979.30	FLDAEEVLRKSNKEDT	1089	23667	BO - NEG	ATQVEFTDIGEKFLKV	1089	17956	AR - POS	ATQVEFTDIGEKFLKV	-5711	NEG
TcCLB.509979.40	FLDAEEVLRKSNKEDT	2189	12083	AR - NEG	DDSWLTGLEKIPSEAA	2097	12037	US - POS	-	-	-
TcCLB.510003.30	FLDAEEVLRKSNKEDT	585	11671	BO - NEG	ETDATSTASDKLRCQE	941	19791	BR - POS	-	-	-
TcCLB.510021.10	FLDAEEVLRKSNKEDT	133	46963	MX - NEG	TPSRLRETDDSLSSSA	173	31077	CO - POS	-	-	-
TcCLB.510021.120	FLDAEEVLRKSNKEDT	757	11335	CO - NEG	LKFTGGSADLEEDIAS	729	11214	MX - POS	-	-	-
TcCLB.510021.130	FLDAEEVLRKSNKEDT	101	27845	BR - NEG	INQLPKGTETKGDADR	193	43698	AR - POS	-	-	-
TcCLB.510025.100	FLDAEEVLRKSNKEDT	89	21983	BR - NEG	TPSGGPAPSSTAETEN	249	15682	MX - POS	-	-	-
TcCLB.510025.160	FLDAEEVLRKSNKEDT	97	34978	MX - NEG	SVSGGAGGAGGSGGGG	101	26952	BR - POS	SVSGGAGGAGGS	-8026	NEG
TcCLB.510025.260	FLDAEEVLRKSNKEDT	105	26302	BR - NEG	GIGGNEAPGAGGGQGA	101	15588	BR - POS	NEAPGAGGGQGA	-10714	NEG
TcCLB.510029.50	FLDAEEVLRKSNKEDT	89	10999	US - NEG	RTTLGWGAAADTALTE	41	3408	CO - POS	-	-	-
TcCLB.510039.60	FLDAEEVLRKSNKEDT	1005	18824	AR - NEG	ELQRWVKDYVDVQLNA	1005	35089	CO - POS	ELQRWVKDYVDVQLNA	16265	POS
TcCLB.510041.30	FLDAEEVLRKSNKEDT	49	11838	MX - NEG	SMMEKDVDGNENEEKE	341	4315	AR - POS	-	-	-
TcCLB.510043.50	FLDAEEVLRKSNKEDT	969	10951	BO - NEG	YVQLEEHLDGQIDAVL	793	8717	BO - POS	-	-	-
TcCLB.510045.20	FLDAEEVLRKSNKEDT	533	13431	AR - NEG	AGGLGLSDARAALDKP	533	26645	CO - POS	AGGLGLSDARAALDKP	13214	POS
TcCLB.510047.80	FLDAEEVLRKSNKEDT	189	12188	MX - NEG	DGGSTENKESRGVVPV	785	24539	AR - POS	-	-	-
TcCLB.510055.100	FLDAEEVLRKSNKEDT	957	13007	MX - NEG	GVSRVDNRGSVSQRLQ	957	12836	BO - POS	GVSRVDNRGSVSQRLQ	-171	NEG
TcCLB.510057.20	FLDAEEVLRKSNKEDT	613	15027	BR - NEG	YAFSETPTQFPQASQI	141	10057	CO - POS	-	-	-
TcCLB.510061.30	FLDAEEVLRKSNKEDT	333	12459	BR - NEG	GSPAGAVSRTKTGDEM	805	8576	BR - POS	-	-	-
TcCLB.510073.70	FLDAEEVLRKSNKEDT	297	25771	AR - NEG	SSSSSGNAGGGGGGGG	301	17994	US - POS	SSSSSGNAGGGG	-7777	NEG
TcCLB.510073.80	FLDAEEVLRKSNKEDT	457	32142	AR - NEG	YSMGASQGVVVGGGGG	457	18868	US - POS	YSMGASQGVVVGGGGG	-13274	NEG
TcCLB.510075.50	FLDAEEVLRKSNKEDT	1285	26247	AR - NEG	EKDDKTNNNNNNNNND	685	22661	BR - POS	-	-	-
TcCLB.510077.40	FLDAEEVLRKSNKEDT	149	14015	BO - NEG	RNGLQTNNNNNNNNNR	149	10241	MX - POS	RNGLQTNNNNNNNNNR	-3774	NEG
TcCLB.510089.50	FLDAEEVLRKSNKEDT	577	13137	US - NEG	TACKPLSEYVYMVMEH	413	5948	US - POS	-	-	-
TcCLB.510091.110	FLDAEEVLRKSNKEDT	245	35256	AR - NEG	GGGGGGGGGGGGGGGG	245	25902	BR - POS	GGGGGGGGGGGGGGGG	-9354	NEG
TcCLB.510091.30	FLDAEEVLRKSNKEDT	665	11314	BO - NEG	PFLALVRPRVDWTDEE	421	10660	BO - POS	-	-	-
TcCLB.510091.50	FLDAEEVLRKSNKEDT	45	16264	CO - NEG	GNFFAYLGLPQTPELD	41	6464	BO - POS	AYLGLPQTPELD	-9800	NEG
TcCLB.510091.90	FLDAEEVLRKSNKEDT	837	12931	CO - NEG	SLILDRFLAAAMDKVF	569	31082	US - POS	-	-	-
TcCLB.510099.20	FLDAEEVLRKSNKEDT	129	13052	BO - NEG	GLVGATSFLGKMKRAG	129	14971	MX - POS	GLVGATSFLGKMKRAG	1919	POS
TcCLB.510101.250	FLDAEEVLRKSNKEDT	677	13110	BO - NEG	SGNPEINQQDIDQMVQ	749	13182	AR - POS	-	-	-
TcCLB.510101.350	FLDAEEVLRKSNKEDT	297	19378	CO - NEG	ATPTPPVQQKEQQQQQ	157	11049	MX - POS	-	-	-
TcCLB.510101.380	FLDAEEVLRKSNKEDT	197	22534	BO - NEG	ILEDSQAELYQSAMDK	877	6461	AR - POS	-	-	-
TcCLB.510101.470	FLDAEEVLRKSNKEDT	453	13973	US - NEG	GLQCHELAAIFGDKKF	113	8212	US - POS	-	-	-
TcCLB.510105.250	FLDAEEVLRKSNKEDT	173	11884	BO - NEG	DAWKRDVGNKEVDKII	173	7786	US - POS	DAWKRDVGNKEVDKII	-4098	NEG
TcCLB.510105.70	FLDAEEVLRKSNKEDT	141	11238	CO - NEG	PRADKLLHDHEVDDDA	461	3295	MX - POS	-	-	-
TcCLB.510121.110	FLDAEEVLRKSNKEDT	681	22156	BO - NEG	RDESREVEEDGNATAA	797	6764	CO - POS	-	-	-
TcCLB.510121.150	FLDAEEVLRKSNKEDT	1029	13967	BO - NEG	IGSGAAKPIIPESLDE	1449	28917	MX - POS	-	-	-
TcCLB.510127.70	FLDAEEVLRKSNKEDT	33	14075	CO - NEG	GTFSKAIVDRNDRSEL	33	4330	MX - POS	GTFSKAIVDRNDRSEL	-9745	NEG
TcCLB.510131.90	FLDAEEVLRKSNKEDT	225	11528	MX - NEG	RKRAEGEVDGEGVDID	85	7285	CO - POS	-	-	-
TcCLB.510141.4	FLDAEEVLRKSNKEDT	57	15805	AR - NEG	DDFYADVSSFAGGSGG	89	3776	BR - POS	-	-	-
TcCLB.510143.120	FLDAEEVLRKSNKEDT	313	13297	BR - NEG	PLNGIINEVLLESATQ	269	21100	MX - POS	-	-	-
TcCLB.510143.24	FLDAEEVLRKSNKEDT	349	26315	MX - NEG	GGAGGFPGGAGGFPGG	293	12155	BO - POS	GGAGGFPGGAGGFPGG	-14160	NEG
TcCLB.510143.90	FLDAEEVLRKSNKEDT	89	17822	MX - NEG	ETGFANAHLANFILDS	85	4114	MX - POS	ANAHLANFILDS	-13708	NEG
TcCLB.510149.70	FLDAEEVLRKSNKEDT	121	12541	US - NEG	QQNDEESGEKEENTEM	325	5953	CO - POS	-	-	-
TcCLB.510155.40	FLDAEEVLRKSNKEDT	181	20601	BO - NEG	DTRIPFLPDSEVPELA	341	3139	BR - POS	-	-	-
TcCLB.510155.80	FLDAEEVLRKSNKEDT	349	12245	CO - NEG	VDEAILEGAKSEFKAS	381	7483	AR - POS	-	-	-
TcCLB.510161.20	FLDAEEVLRKSNKEDT	705	16076	BO - NEG	YEKWNVNKKEDGINSN	705	7620	BO - POS	YEKWNVNKKEDGINSN	-8456	NEG
TcCLB.510163.20	FLDAEEVLRKSNKEDT	257	15320	CO - NEG	HHAFRGEPLPANAMDR	117	23535	BO - POS	-	-	-
TcCLB.510163.60	FLDAEEVLRKSNKEDT	269	19099	BO - NEG	VTVPVYSNRKGKERAE	385	8007	AR - POS	-	-	-
TcCLB.510173.80	FLDAEEVLRKSNKEDT	217	16663	BR - NEG	LTAAGGTVPAAAEETG	217	12045	US - POS	LTAAGGTVPAAAEETG	-4618	NEG
TcCLB.510175.60	FLDAEEVLRKSNKEDT	425	14662	MX - NEG	FDVPSARAGAGGGGAQ	425	16100	CO - POS	FDVPSARAGAGGGGAQ	1438	POS
TcCLB.510183.20	FLDAEEVLRKSNKEDT	701	20238	BR - NEG	VQLVYENDYELICKPL	605	7448	US - POS	-	-	-
TcCLB.510183.30	FLDAEEVLRKSNKEDT	885	14376	MX - NEG	HVLTAAGGGGGAGGDR	885	21374	BR - POS	HVLTAAGGGGGAGGDR	6998	POS
TcCLB.510187.234	FLDAEEVLRKSNKEDT	289	10861	BO - NEG	GLLNSRTTAAASTAAA	297	3797	BR - POS	GLLNSRTT	-7064	NEG
TcCLB.510187.240	FLDAEEVLRKSNKEDT	629	13426	CO - NEG	AWRILADKTEFRKRPE	125	5111	CO - POS	-	-	-
TcCLB.510191.70	FLDAEEVLRKSNKEDT	57	23329	AR - NEG	GETTAAAAGGGGGGGS	57	14796	BR - POS	GETTAAAAGGGGGGGS	-8533	NEG
TcCLB.510197.80	FLDAEEVLRKSNKEDT	137	13815	US - NEG	RGGTNGQEEEGIQPRI	793	11646	CO - POS	-	-	-
TcCLB.510205.50	FLDAEEVLRKSNKEDT	21	12302	MX - NEG	NPKETPVEATATKNTT	225	29764	BO - POS	-	-	-
TcCLB.510207.30	FLDAEEVLRKSNKEDT	493	12831	BR - NEG	PSTPAGQQPSEWGHLV	753	11131	BR - POS	-	-	-
TcCLB.510213.70	FLDAEEVLRKSNKEDT	97	10906	US - NEG	TAMKNTTATTGDSDGS	369	20553	US - POS	-	-	-
TcCLB.510239.70	FLDAEEVLRKSNKEDT	221	46344	MX - NEG	EGGLRATTNTEKNNLE	225	20462	CO - POS	EGGLRATTNTEK	-25882	NEG
TcCLB.510241.10	FLDAEEVLRKSNKEDT	489	42683	US - NEG	RLQEEVAEKQKRRLTQ	233	10497	BR - POS	-	-	-
TcCLB.510247.10	FLDAEEVLRKSNKEDT	1229	28056	CO - NEG	DIEKLTEDLAQREADN	801	6076	US - POS	-	-	-
TcCLB.510257.50	FLDAEEVLRKSNKEDT	309	23396	CO - NEG	RNSVCPKTRLVIPEDE	337	3541	CO - POS	-	-	-
TcCLB.510265.100	FLDAEEVLRKSNKEDT	301	16565	BO - NEG	GTRPMASTETLFLGKD	297	12900	MX - POS	MASTETLFLGKD	-3665	NEG
TcCLB.510265.40	FLDAEEVLRKSNKEDT	305	13810	AR - NEG	ASRINTNKKSGDNLKN	681	5433	CO - POS	-	-	-
TcCLB.510279.120	FLDAEEVLRKSNKEDT	65	20079	MX - NEG	TTAIVNGTAPTGDSDG	297	25059	US - POS	-	-	-
TcCLB.510279.140	FLDAEEVLRKSNKEDT	161	37873	BR - NEG	AVTKQKEGSGPQPQDN	161	18136	CO - POS	AVTKQKEGSGPQPQDN	-19737	NEG
TcCLB.510279.210	FLDAEEVLRKSNKEDT	121	33188	AR - NEG	RSELGAGSQTGGGGGG	121	23294	BR - POS	RSELGAGSQTGGGGGG	-9894	NEG
TcCLB.510279.230	FLDAEEVLRKSNKEDT	521	19070	BR - NEG	GPTVNPEAGASSGENG	885	14722	AR - POS	-	-	-
TcCLB.510279.320	FLDAEEVLRKSNKEDT	785	14668	MX - NEG	SQGASSGKYYVWRDVK	69	9582	AR - POS	-	-	-
TcCLB.510279.330	FLDAEEVLRKSNKEDT	185	13746	BO - NEG	TVKTITTQTNTTSKSG	441	22097	AR - POS	-	-	-
TcCLB.510285.20	FLDAEEVLRKSNKEDT	237	14594	BR - NEG	QNRSVKQLFDVALQPN	465	15188	BO - POS	-	-	-
TcCLB.510289.44	FLDAEEVLRKSNKEDT	1	11517	BR - NEG	MSHKRRRDDAAKSEAA	93	2594	AR - POS	-	-	-
TcCLB.510291.14	FLDAEEVLRKSNKEDT	621	13539	MX - NEG	GQITTYPLNVAKRQRQ	621	26413	AR - POS	GQITTYPLNVAKRQRQ	12874	POS
TcCLB.510303.160	FLDAEEVLRKSNKEDT	837	21652	BR - NEG	EAYAKVTIERGRRRVF	745	25459	MX - POS	-	-	-
TcCLB.510305.30	FLDAEEVLRKSNKEDT	129	22245	CO - NEG	ACLKSVLDTFPAQSKP	557	9581	AR - POS	-	-	-
TcCLB.510305.9	FLDAEEVLRKSNKEDT	509	30676	BO - NEG	YNAVLTTQGSNQLEEV	509	14336	BO - POS	YNAVLTTQGSNQLEEV	-16340	NEG
TcCLB.510307.330	FLDAEEVLRKSNKEDT	441	15547	MX - NEG	TAEEYAAAGFGGAGSI	2397	18319	BR - POS	-	-	-
TcCLB.510311.10	FLDAEEVLRKSNKEDT	297	25416	BO - NEG	GTRPMASTETLFLGKD	297	20483	MX - POS	GTRPMASTETLFLGKD	-4933	NEG
TcCLB.510311.160	FLDAEEVLRKSNKEDT	289	20232	BR - NEG	HKRDYADEAAVASDNA	289	22805	CO - POS	HKRDYADEAAVASDNA	2573	POS
TcCLB.510323.110	FLDAEEVLRKSNKEDT	17	12564	US - NEG	GLPLTSRCNTPPERAT	13	7330	BR - POS	TSRCNTPPERAT	-5234	NEG
TcCLB.510323.90	FLDAEEVLRKSNKEDT	297	11365	BO - NEG	GEVVPTASRDWSLNKE	57	9989	MX - POS	-	-	-
TcCLB.510329.190	FLDAEEVLRKSNKEDT	693	36547	MX - NEG	AEMQKFEDLRGAMERA	241	9449	BR - POS	-	-	-
TcCLB.510329.20	FLDAEEVLRKSNKEDT	317	14571	BR - NEG	MCGKTFRRGEVAQHVK	257	4497	BO - POS	-	-	-
TcCLB.510329.230	FLDAEEVLRKSNKEDT	341	13646	AR - NEG	QRLHLALQSDEKEAKV	341	8370	US - POS	QRLHLALQSDEKEAKV	-5276	NEG
TcCLB.510329.260	FLDAEEVLRKSNKEDT	985	28160	BO - NEG	NGVRPLHPSLSSAEAG	985	16089	CO - POS	NGVRPLHPSLSSAEAG	-12071	NEG
TcCLB.510329.380	FLDAEEVLRKSNKEDT	53	14290	BO - NEG	QGLQEDKEGDLRRQQH	77	7345	MX - POS	-	-	-
TcCLB.510329.70	FLDAEEVLRKSNKEDT	25	11066	US - NEG	HAVDEKDNPSKETDKS	493	12393	MX - POS	-	-	-
TcCLB.510337.30	FLDAEEVLRKSNKEDT	177	12965	MX - NEG	PTCGKFGGATGNFNAH	209	18302	BO - POS	-	-	-
TcCLB.510339.70	FLDAEEVLRKSNKEDT	721	23068	AR - NEG	RGQKNVCLLQRPQTGE	69	37105	AR - POS	-	-	-
TcCLB.510341.4	FLDAEEVLRKSNKEDT	245	11012	US - NEG	DLLPHDGIKGGVHVVL	161	9066	BR - POS	-	-	-
TcCLB.510349.40	FLDAEEVLRKSNKEDT	389	12343	BO - NEG	EAIHKAALAEKGHVSE	781	10601	CO - POS	-	-	-
TcCLB.510351.70	FLDAEEVLRKSNKEDT	565	23183	BO - NEG	KTKHFQTLVIPNERRV	437	4373	MX - POS	-	-	-
TcCLB.510355.10	FLDAEEVLRKSNKEDT	441	15288	MX - NEG	STAEEYAAAGFGDAGS	2389	13160	BR - POS	-	-	-
TcCLB.510355.210	FLDAEEVLRKSNKEDT	269	12466	BO - NEG	ERSALQKQLVQIRGEL	269	18237	CO - POS	ERSALQKQLVQIRGEL	5771	POS
TcCLB.510355.90	FLDAEEVLRKSNKEDT	1717	29200	BR - NEG	STAEEYAAAGFGDAGS	2369	13160	BR - POS	-	-	-
TcCLB.510359.130	FLDAEEVLRKSNKEDT	713	11409	BO - NEG	GLACATTVHLTGTESK	757	25020	BR - POS	-	-	-
TcCLB.510359.170	FLDAEEVLRKSNKEDT	97	34662	MX - NEG	ANLASEAATVAAGNKS	13	22269	US - POS	-	-	-
TcCLB.510359.350	FLDAEEVLRKSNKEDT	201	13345	AR - NEG	VATSPHDGGSGRLPED	77	4076	MX - POS	-	-	-
TcCLB.510359.60	FLDAEEVLRKSNKEDT	53	14602	AR - NEG	DFSLQGTMLKTHMKGE	53	18607	AR - POS	DFSLQGTMLKTHMKGE	4005	POS
TcCLB.510361.110	FLDAEEVLRKSNKEDT	69	16743	US - NEG	LNNVEGSAPRKVSLEA	69	10534	US - POS	LNNVEGSAPRKVSLEA	-6209	NEG
TcCLB.510361.190	FLDAEEVLRKSNKEDT	397	15284	US - NEG	LEGSDAHPAPTASEAA	397	16240	MX - POS	LEGSDAHPAPTASEAA	956	POS
TcCLB.510361.30	FLDAEEVLRKSNKEDT	53	12903	CO - NEG	TITKRNETTTPADTDG	321	3351	BO - POS	-	-	-
TcCLB.510361.80	FLDAEEVLRKSNKEDT	573	16859	AR - NEG	SGPESLNENQGAGGGR	749	9533	BR - POS	-	-	-
TcCLB.510363.220	FLDAEEVLRKSNKEDT	197	11645	BO - NEG	AATAAPKLTSSEQGNI	197	36296	MX - POS	AATAAPKLTSSEQGNI	24651	POS
TcCLB.510363.260	FLDAEEVLRKSNKEDT	53	13940	CO - NEG	DAVEKEKEKGNVGPKF	261	9750	MX - POS	-	-	-
TcCLB.510369.10	FLDAEEVLRKSNKEDT	97	26835	CO - NEG	AATVIKTTTATTGDSD	225	24850	US - POS	-	-	-
TcCLB.510377.330	FLDAEEVLRKSNKEDT	757	14048	CO - NEG	FSGNFSGNTWRDEYLG	529	25374	AR - POS	-	-	-
TcCLB.510377.400	FLDAEEVLRKSNKEDT	113	15508	BR - NEG	PTTTTTRAPSRLREID	173	37597	CO - POS	-	-	-
TcCLB.510377.410	FLDAEEVLRKSNKEDT	73	13647	CO - NEG	TTTTRAPSRLREIDGS	177	32882	CO - POS	-	-	-
TcCLB.510377.430	FLDAEEVLRKSNKEDT	97	34978	MX - NEG	SVSGGAGGAGGSGGGG	101	26952	BR - POS	SVSGGAGGAGGS	-8026	NEG
TcCLB.510391.30	FLDAEEVLRKSNKEDT	129	11522	AR - NEG	TTTTTRAPSHIREIDG	181	19339	CO - POS	-	-	-
TcCLB.510391.40	FLDAEEVLRKSNKEDT	129	11522	AR - NEG	TTTTTRAPSHIREIDG	181	19339	CO - POS	-	-	-
TcCLB.510407.40	FLDAEEVLRKSNKEDT	349	15277	BO - NEG	SIKWSEVLPTPPESDC	349	7723	BR - POS	SIKWSEVLPTPPESDC	-7554	NEG
TcCLB.510421.170	FLDAEEVLRKSNKEDT	517	19488	BO - NEG	SSSSGGGGGGGEQKPV	309	14168	BR - POS	-	-	-
TcCLB.510421.280	FLDAEEVLRKSNKEDT	665	11314	BO - NEG	PFLALVRPRVDWTDEE	421	10660	BO - POS	-	-	-
TcCLB.510421.300	FLDAEEVLRKSNKEDT	45	17531	CO - NEG	HDLQRRVHPDQANVQA	65	13848	BR - POS	-	-	-
TcCLB.510421.330	FLDAEEVLRKSNKEDT	49	11051	CO - NEG	LILDRFLAAAMDKVFT	481	30410	BR - POS	-	-	-
TcCLB.510421.50	FLDAEEVLRKSNKEDT	573	12913	US - NEG	TACKPLSEYVYMVMEH	413	5948	US - POS	-	-	-
TcCLB.510431.170	FLDAEEVLRKSNKEDT	65	13651	BO - NEG	WRRVPPLPDEVYAEST	177	12866	CO - POS	-	-	-
TcCLB.510431.190	FLDAEEVLRKSNKEDT	465	13164	BR - NEG	LSDEPGKEEKKVIPGK	1361	15281	US - POS	-	-	-
TcCLB.510431.200	FLDAEEVLRKSNKEDT	1	15017	BO - NEG	AIFHALQDSSAHEDGA	33	3542	MX - POS	-	-	-
TcCLB.510433.20	FLDAEEVLRKSNKEDT	177	15391	US - NEG	STSTRFQRTRPRVDGG	265	31448	MX - POS	-	-	-
TcCLB.510435.40	FLDAEEVLRKSNKEDT	117	18008	US - NEG	VWVEREQWASPVHEAL	101	8636	CO - POS	-	-	-
TcCLB.510437.10	FLDAEEVLRKSNKEDT	65	18461	AR - NEG	LSIEVPTDKESDYWQL	345	4824	US - POS	-	-	-
TcCLB.510437.30	FLDAEEVLRKSNKEDT	33	11176	AR - NEG	NDRAVKRLASAQVVAS	97	2069	CO - POS	-	-	-
TcCLB.510437.60	FLDAEEVLRKSNKEDT	53	11685	BO - NEG	VLYIDQTTPQFSSSGG	337	12060	BR - POS	-	-	-
TcCLB.510437.70	FLDAEEVLRKSNKEDT	709	11480	BO - NEG	EENYKEIVSRFLQENR	709	17092	BO - POS	EENYKEIVSRFLQENR	5612	POS
TcCLB.510445.50	FLDAEEVLRKSNKEDT	65	27843	BR - NEG	WGAHGGGAFSGKDPSK	265	7785	BR - POS	-	-	-
TcCLB.510461.30	FLDAEEVLRKSNKEDT	137	12422	BR - NEG	SGTSTGGSGSGGGGGG	137	9541	BR - POS	SGTSTGGSGSGGGGGG	-2881	NEG
TcCLB.510463.120	FLDAEEVLRKSNKEDT	105	12547	BR - NEG	KNALRTNATANTGDSD	325	28128	US - POS	-	-	-
TcCLB.510463.140	FLDAEEVLRKSNKEDT	105	12547	BR - NEG	VPGAPGVPGSGGGGGG	153	8987	CO - POS	-	-	-
TcCLB.510463.90	FLDAEEVLRKSNKEDT	105	12547	BR - NEG	KNALRTNATANTGDSD	325	28128	US - POS	-	-	-
TcCLB.510465.10	FLDAEEVLRKSNKEDT	441	15505	MX - NEG	VLSTAEEYAAAGFGDA	2385	13043	BR - POS	-	-	-
TcCLB.510465.74	FLDAEEVLRKSNKEDT	265	18159	AR - NEG	TDDGEESAKDKNALRT	269	28876	BO - POS	TDDGEESAKDKN	10717	POS
TcCLB.510469.10	FLDAEEVLRKSNKEDT	113	11358	CO - NEG	NGEESAKDENALRTNA	289	37264	BO - POS	-	-	-
TcCLB.510477.90	FLDAEEVLRKSNKEDT	57	19651	BR - NEG	APAVSTTRAPSRLREM	157	40783	US - POS	-	-	-
TcCLB.510483.360	FLDAEEVLRKSNKEDT	505	11077	MX - NEG	GSIPIPLMGARLNDKD	553	26834	CO - POS	-	-	-
TcCLB.510491.80	FLDAEEVLRKSNKEDT	309	14530	BO - NEG	LAGTHCKYSNNNNNNS	309	16942	BR - POS	LAGTHCKYSNNNNNNS	2412	POS
TcCLB.510497.90	FLDAEEVLRKSNKEDT	21	14708	BR - NEG	PTTTTTRAPSRLREID	149	37597	CO - POS	-	-	-
TcCLB.510503.100	FLDAEEVLRKSNKEDT	245	10910	BO - NEG	SSQGSMGWATASNIPA	625	4659	BR - POS	-	-	-
TcCLB.510509.20	FLDAEEVLRKSNKEDT	385	18897	MX - NEG	GVQKADTEYLDYLESL	385	18536	BO - POS	GVQKADTEYLDYLESL	-361	NEG
TcCLB.510509.9	FLDAEEVLRKSNKEDT	465	18448	US - NEG	WILENENSTIGGAVRM	397	10824	CO - POS	-	-	-
TcCLB.510513.70	FLDAEEVLRKSNKEDT	137	12799	CO - NEG	VQEADKQRQNLIIMRQ	137	9596	MX - POS	VQEADKQRQNLIIMRQ	-3203	NEG
TcCLB.510515.80	FLDAEEVLRKSNKEDT	229	24420	MX - NEG	EVGGNEEVGNPANGNK	229	6678	MX - POS	EVGGNEEVGNPANGNK	-17742	NEG
TcCLB.510517.30	FLDAEEVLRKSNKEDT	613	10920	CO - NEG	KGRDKAPVEGSVKAKY	729	17297	MX - POS	-	-	-
TcCLB.510517.40	FLDAEEVLRKSNKEDT	553	40966	CO - NEG	DVSAALGIQRAAAWFD	61	3132	BO - POS	-	-	-
TcCLB.510517.50	FLDAEEVLRKSNKEDT	797	11519	MX - NEG	APPTPRYEYEYLQEGG	921	17232	BO - POS	-	-	-
TcCLB.510519.120	FLDAEEVLRKSNKEDT	857	11264	BR - NEG	PGVSTEVKNNGQHEVL	209	7453	CO - POS	-	-	-
TcCLB.510523.20	FLDAEEVLRKSNKEDT	205	14775	BO - NEG	EEPVYSSDYDDVLNLS	205	10992	BO - POS	EEPVYSSDYDDVLNLS	-3783	NEG
TcCLB.510531.60	FLDAEEVLRKSNKEDT	597	17274	BR - NEG	AYVRNLEQQRLEEKLA	597	14549	BO - POS	AYVRNLEQQRLEEKLA	-2725	NEG
TcCLB.510533.10	FLDAEEVLRKSNKEDT	2545	13883	US - NEG	AAVFDDDRFFALTEDD	2665	33439	CO - POS	-	-	-
TcCLB.510533.110	FLDAEEVLRKSNKEDT	693	22814	BR - NEG	LKLVEANRDEFRVQES	769	14773	BR - POS	-	-	-
TcCLB.510535.20	FLDAEEVLRKSNKEDT	2033	28768	MX - NEG	SLQSKVEVSNAAKELL	2509	10340	CO - POS	-	-	-
TcCLB.510561.50	FLDAEEVLRKSNKEDT	453	13742	CO - NEG	SHTNVAPTASETNPLT	453	21542	MX - POS	SHTNVAPTASETNPLT	7800	POS
TcCLB.510565.110	FLDAEEVLRKSNKEDT	109	21577	BR - NEG	MTAEMEAYAEDWKLLG	81	16360	CO - POS	-	-	-
TcCLB.510571.20	FLDAEEVLRKSNKEDT	33	14293	CO - NEG	LDGLSVNNSLRKIILD	301	6566	BO - POS	-	-	-
TcCLB.510595.49	FLDAEEVLRKSNKEDT	73	11280	BO - NEG	PWLLLESIPAPQLPNK	141	6105	BR - POS	-	-	-
TcCLB.510603.40	FLDAEEVLRKSNKEDT	81	19536	BO - NEG	SVGGSSVIMAAAIDKT	321	26684	BR - POS	-	-	-
TcCLB.510607.80	FLDAEEVLRKSNKEDT	441	11402	MX - NEG	ARMSCASAQERASTVA	3109	14022	CO - POS	-	-	-
TcCLB.510609.110	FLDAEEVLRKSNKEDT	801	20926	AR - NEG	RMERQQQRGGGGGGGG	801	17701	BR - POS	RMERQQQRGGGGGGGG	-3225	NEG
TcCLB.510609.130	FLDAEEVLRKSNKEDT	49	10833	BR - NEG	TTTTTGNDNNNSNSNN	429	5297	MX - POS	-	-	-
TcCLB.510609.80	FLDAEEVLRKSNKEDT	261	11664	CO - NEG	LTLTWQVKEGSEAAVP	21	6819	BR - POS	-	-	-
TcCLB.510611.30	FLDAEEVLRKSNKEDT	973	12245	AR - NEG	EHRSTGDAAADKQLAA	973	14632	BR - POS	EHRSTGDAAADKQLAA	2387	POS
TcCLB.510621.60	FLDAEEVLRKSNKEDT	161	20389	MX - NEG	SGSSTDDHATGSVPSS	181	28080	BO - POS	-	-	-
TcCLB.510625.190	FLDAEEVLRKSNKEDT	113	18800	MX - NEG	AESGEESAKDKNALRT	225	38081	BO - POS	-	-	-
TcCLB.510625.40	FLDAEEVLRKSNKEDT	809	12807	AR - NEG	QVTSGTSPDGTKTVGG	813	14022	CO - POS	QVTSGTSPDGTK	1215	POS
TcCLB.510627.110	FLDAEEVLRKSNKEDT	193	14137	CO - NEG	AESGEESAKDKNALRT	257	38081	BO - POS	-	-	-
TcCLB.510627.190	FLDAEEVLRKSNKEDT	137	12159	MX - NEG	NALRTNATANTGDSDG	265	25716	US - POS	-	-	-
TcCLB.510627.80	FLDAEEVLRKSNKEDT	141	25641	MX - NEG	KNALRTNATANTGDSD	285	28128	US - POS	-	-	-
TcCLB.510629.150	FLDAEEVLRKSNKEDT	169	37382	MX - NEG	GGPGASVGAGGSGAGG	169	32745	BO - POS	GGPGASVGAGGSGAGG	-4637	NEG
TcCLB.510629.350	FLDAEEVLRKSNKEDT	197	28363	AR - NEG	ESGEESAKDKNALRTN	321	40552	BO - POS	-	-	-
TcCLB.510629.430	FLDAEEVLRKSNKEDT	17	15012	BO - NEG	NNNNNNSNNNNNNNQG	21	9024	MX - POS	NNNNNNSNNNNN	-5988	NEG
TcCLB.510629.440	FLDAEEVLRKSNKEDT	177	13492	AR - NEG	AKHSLLEVPQNEETLN	377	21842	BO - POS	-	-	-
TcCLB.510633.9	FLDAEEVLRKSNKEDT	421	12883	US - NEG	FDVPPARAGGGGGGAQ	425	16719	CO - POS	FDVPPARAGGGG	3836	POS
TcCLB.510645.20	FLDAEEVLRKSNKEDT	117	27177	MX - NEG	PLCRLINPTDALAEYK	81	3694	BR - POS	-	-	-
TcCLB.510645.30	FLDAEEVLRKSNKEDT	225	13843	CO - NEG	VEVTESPIKDVKIIAM	33	10897	BR - POS	-	-	-
TcCLB.510647.30	FLDAEEVLRKSNKEDT	361	10819	BR - NEG	KFFFRNIDMEQIEKMT	117	5032	MX - POS	-	-	-
TcCLB.510655.40	FLDAEEVLRKSNKEDT	253	16463	MX - NEG	LTGSMNPKFDAERFDA	61	13071	AR - POS	-	-	-
TcCLB.510657.10	FLDAEEVLRKSNKEDT	289	15172	US - NEG	CIRSREFRALLEQEDL	553	11752	BR - POS	-	-	-
TcCLB.510657.110	FLDAEEVLRKSNKEDT	33	17457	MX - NEG	YLFPELLPKVPEDTAP	33	28531	AR - POS	YLFPELLPKVPEDTAP	11074	POS
TcCLB.510657.20	FLDAEEVLRKSNKEDT	209	11909	US - NEG	PFATSATTPNVPKTTL	33	26601	CO - POS	-	-	-
TcCLB.510659.110	FLDAEEVLRKSNKEDT	253	12287	AR - NEG	LRIEAVSKDPSEGALV	653	7080	MX - POS	-	-	-
TcCLB.510659.170	FLDAEEVLRKSNKEDT	393	13489	AR - NEG	TETIQEALADKNHAWI	397	26208	CO - POS	TETIQEALADKN	12719	POS
TcCLB.510659.210	FLDAEEVLRKSNKEDT	417	13229	MX - NEG	GVTKKPRVNRPVKCAD	161	4375	US - POS	-	-	-
TcCLB.510659.4	FLDAEEVLRKSNKEDT	149	15689	BO - NEG	LLQRRRGATDDILLDE	165	5443	AR - POS	-	-	-
TcCLB.510659.50	FLDAEEVLRKSNKEDT	469	14902	BR - NEG	PIPPPSSAAHADKVQS	37	14748	MX - POS	-	-	-
TcCLB.510661.120	FLDAEEVLRKSNKEDT	1033	20303	BO - NEG	GFTNLLEAIAADEKAS	849	10267	CO - POS	-	-	-
TcCLB.510667.14	FLDAEEVLRKSNKEDT	313	11704	AR - NEG	VGNSVGEGKPQLGRRY	313	4010	CO - POS	VGNSVGEGKPQLGRRY	-7694	NEG
TcCLB.510667.20	FLDAEEVLRKSNKEDT	329	26048	AR - NEG	IGNAIGEGKPLLGKRI	329	15833	CO - POS	IGNAIGEGKPLLGKRI	-10215	NEG
TcCLB.510679.30	FLDAEEVLRKSNKEDT	249	11151	BO - NEG	VELLLRSGGAAKADYD	5	1874	US - POS	-	-	-
TcCLB.510683.20	FLDAEEVLRKSNKEDT	501	33234	BO - NEG	DEIVGMPLDKLLGHRR	481	4370	MX - POS	-	-	-
TcCLB.510687.120	FLDAEEVLRKSNKEDT	213	32141	BR - NEG	GGGGRGNYGGGGRGNY	213	12685	BR - POS	GGGGRGNYGGGGRGNY	-19456	NEG
TcCLB.510687.80	FLDAEEVLRKSNKEDT	217	28534	US - NEG	IRSSSDITPPRGASKT	217	8182	MX - POS	IRSSSDITPPRGASKT	-20352	NEG
TcCLB.510689.60	FLDAEEVLRKSNKEDT	205	13510	AR - NEG	EVLEPLEEVYKPSLRV	25	6869	BO - POS	-	-	-
TcCLB.510691.4	FLDAEEVLRKSNKEDT	37	23490	BR - NEG	KIEALLRSNATPEAEF	37	1453	CO - POS	KIEALLRSNATPEAEF	-22037	NEG
TcCLB.510693.240	FLDAEEVLRKSNKEDT	817	11028	MX - NEG	ELLLVKGKAGGGSSDS	217	6063	BR - POS	-	-	-
TcCLB.510697.50	FLDAEEVLRKSNKEDT	521	11212	BR - NEG	ISHFYIGGDGEKADNK	697	8624	CO - POS	-	-	-
TcCLB.510705.10	FLDAEEVLRKSNKEDT	113	10995	BO - NEG	AAMKTTTATTGDSDGS	349	22420	US - POS	-	-	-
TcCLB.510709.70	FLDAEEVLRKSNKEDT	565	14819	AR - NEG	LPVYSKKDENEKEKGV	373	13804	BR - POS	-	-	-
TcCLB.510713.130	FLDAEEVLRKSNKEDT	97	22945	BR - NEG	NSTQTTGDDDPAADVA	185	33604	BO - POS	-	-	-
TcCLB.510713.160	FLDAEEVLRKSNKEDT	597	13560	AR - NEG	EKADKKEAGNGKSELH	401	5119	MX - POS	-	-	-
TcCLB.510713.30	FLDAEEVLRKSNKEDT	505	14588	MX - NEG	KEGSIPLIGARLNDKD	549	22201	CO - POS	-	-	-
TcCLB.510713.90	FLDAEEVLRKSNKEDT	581	11056	AR - NEG	NKDTITSPMTENAPET	733	11498	AR - POS	-	-	-
TcCLB.510715.20	FLDAEEVLRKSNKEDT	581	14850	AR - NEG	GKKWQVLSGDKTFKEL	621	11467	BR - POS	-	-	-
TcCLB.510715.64	FLDAEEVLRKSNKEDT	133	11153	CO - NEG	AENGEESAKDKNALRT	269	39676	BO - POS	-	-	-
TcCLB.510719.110	FLDAEEVLRKSNKEDT	257	38170	BR - NEG	TPLLWVEPVSTSREDR	101	2220	CO - POS	-	-	-
TcCLB.510719.130	FLDAEEVLRKSNKEDT	69	17137	US - NEG	VEMHYRVGDTGDNNVK	69	35428	MX - POS	VEMHYRVGDTGDNNVK	18291	POS
TcCLB.510719.60	FLDAEEVLRKSNKEDT	185	11110	CO - NEG	TRKILVTRFDAAMDKS	185	6570	AR - POS	TRKILVTRFDAAMDKS	-4540	NEG
TcCLB.510729.10	FLDAEEVLRKSNKEDT	309	14387	MX - NEG	TLGHFFKKNGITKNLT	417	13389	BO - POS	-	-	-
TcCLB.510729.100	FLDAEEVLRKSNKEDT	229	15545	AR - NEG	AAFSAGRYQEALAFYE	13	21979	AR - POS	-	-	-
TcCLB.510729.220	FLDAEEVLRKSNKEDT	609	35131	AR - NEG	AGGGISTGSGGGGGGG	609	21375	US - POS	AGGGISTGSGGGGGGG	-13756	NEG
TcCLB.510731.110	FLDAEEVLRKSNKEDT	25	26864	BO - NEG	LQVPRRQEFTLPTPVE	25	9350	BR - POS	LQVPRRQEFTLPTPVE	-17514	NEG
TcCLB.510731.20	FLDAEEVLRKSNKEDT	269	25726	US - NEG	DRNKNLGDHIEFSQNK	265	22005	AR - POS	NLGDHIEFSQNK	-3721	NEG
TcCLB.510731.40	FLDAEEVLRKSNKEDT	421	22260	CO - NEG	MQHMRMKERINISTLP	421	32149	MX - POS	MQHMRMKERINISTLP	9889	POS
TcCLB.510735.100	FLDAEEVLRKSNKEDT	121	14254	AR - NEG	EAEGFSVNSLAKLPTT	181	7555	BR - POS	-	-	-
TcCLB.510735.40	FLDAEEVLRKSNKEDT	461	19572	BO - NEG	EENRLAREKREKELEE	417	7833	BR - POS	-	-	-
TcCLB.510741.140	FLDAEEVLRKSNKEDT	1033	16081	BO - NEG	GFTNLLEAIAADEKAS	849	10267	CO - POS	-	-	-
TcCLB.510747.120	FLDAEEVLRKSNKEDT	33	17457	MX - NEG	YLFPELLPKVPEDTAP	33	28531	AR - POS	YLFPELLPKVPEDTAP	11074	POS
TcCLB.510747.170	FLDAEEVLRKSNKEDT	621	14395	MX - NEG	NFQSMKLSGGFGSGER	73	23999	BR - POS	-	-	-
TcCLB.510749.40	FLDAEEVLRKSNKEDT	209	11909	US - NEG	VKGEAAKFNAEFQDNG	209	15280	MX - POS	VKGEAAKFNAEFQDNG	3371	POS
TcCLB.510753.30	FLDAEEVLRKSNKEDT	193	11053	BO - NEG	GIRNVVAPELYGQEKK	729	9978	BR - POS	-	-	-
TcCLB.510757.20	FLDAEEVLRKSNKEDT	341	18570	CO - NEG	KEGAQAVLSICVEADK	341	24831	MX - POS	KEGAQAVLSICVEADK	6261	POS
TcCLB.510767.40	FLDAEEVLRKSNKEDT	385	24868	BR - NEG	LRRENEALARLSREKM	373	16743	CO - POS	-	-	-
TcCLB.510769.130	FLDAEEVLRKSNKEDT	109	11256	AR - NEG	LGDVKPNPLENDLLTH	109	12931	MX - POS	LGDVKPNPLENDLLTH	1675	POS
TcCLB.510771.9	FLDAEEVLRKSNKEDT	2449	19640	CO - NEG	LSAVQRMVDALPKEPQ	225	25077	AR - POS	-	-	-
TcCLB.510773.100	FLDAEEVLRKSNKEDT	889	16281	AR - NEG	SSCVDNIPLIEQWDAE	161	11371	BR - POS	-	-	-
TcCLB.510773.70	FLDAEEVLRKSNKEDT	169	13378	BR - NEG	QQQHMYTASGDSSSCT	441	10019	CO - POS	-	-	-
TcCLB.510787.10	FLDAEEVLRKSNKEDT	209	14843	MX - NEG	AHGTPSTPVDSSAHGT	673	30068	MX - POS	-	-	-
TcCLB.510797.10	FLDAEEVLRKSNKEDT	109	11999	CO - NEG	KYMPVATLSNKQPLVT	677	14715	CO - POS	-	-	-
TcCLB.510799.60	FLDAEEVLRKSNKEDT	41	11779	BR - NEG	EAPAVSTTRAPSRLRE	261	37076	US - POS	-	-	-
TcCLB.510799.70	FLDAEEVLRKSNKEDT	505	16412	CO - NEG	QPSVDSILYFDDEKKY	397	7234	AR - POS	-	-	-
TcCLB.510801.10	FLDAEEVLRKSNKEDT	1209	14968	MX - NEG	FARMEEELRYLRKDPD	181	10417	BR - POS	-	-	-
TcCLB.510807.30	FLDAEEVLRKSNKEDT	125	11785	AR - NEG	HERSSQSSSFSNGGFA	69	2308	BO - POS	-	-	-
TcCLB.510817.50	FLDAEEVLRKSNKEDT	593	10850	BO - NEG	PVSTNFIGLSYSMDKK	581	7459	BR - POS	-	-	-
TcCLB.510817.60	FLDAEEVLRKSNKEDT	13	14686	BR - NEG	YTQKLEDVAGDNFTPT	13	8463	CO - POS	YTQKLEDVAGDNFTPT	-6223	NEG
TcCLB.510821.20	FLDAEEVLRKSNKEDT	517	23273	MX - NEG	PVSGLQEPSTMQLRQM	1581	28813	CO - POS	-	-	-
TcCLB.510821.50	FLDAEEVLRKSNKEDT	197	10964	MX - NEG	TDVLLNAIKQNARGDA	205	9704	BR - POS	TDVLLNAI	-1260	NEG
TcCLB.510823.80	FLDAEEVLRKSNKEDT	373	13076	CO - NEG	CPGPKKLMDAVLLEIG	381	4312	BO - POS	CPGPKKLM	-8764	NEG
TcCLB.510847.20	FLDAEEVLRKSNKEDT	85	16803	BR - NEG	PFAFVTNSDVKFSPDL	85	31824	MX - POS	PFAFVTNSDVKFSPDL	15021	POS
TcCLB.510853.50	FLDAEEVLRKSNKEDT	85	16803	BR - NEG	PFAFVTNSDVKFSPDL	85	31824	MX - POS	PFAFVTNSDVKFSPDL	15021	POS
TcCLB.510855.20	FLDAEEVLRKSNKEDT	329	12523	CO - NEG	VVYVTVPIENLTKVLE	405	12885	BR - POS	-	-	-
TcCLB.510861.80	FLDAEEVLRKSNKEDT	9	13949	BO - NEG	ISCAPFTSTHLERYSP	89	3627	BO - POS	-	-	-
TcCLB.510863.9	FLDAEEVLRKSNKEDT	209	14468	AR - NEG	SEFPISAVGSEEEGTR	157	9250	BR - POS	-	-	-
TcCLB.510877.120	FLDAEEVLRKSNKEDT	277	16910	US - NEG	SGDVVICVTPNISEGL	277	15940	MX - POS	SGDVVICVTPNISEGL	-970	NEG
TcCLB.510877.140	FLDAEEVLRKSNKEDT	389	11075	BO - NEG	EDVLVREESQKRDETH	237	8476	AR - POS	-	-	-
TcCLB.510879.190	FLDAEEVLRKSNKEDT	201	13390	BR - NEG	NTTTNPDGVLTRQEFE	161	8137	BO - POS	-	-	-
TcCLB.510885.40	FLDAEEVLRKSNKEDT	165	33026	CO - NEG	KQEQKSVSPAASLSKQ	1157	11421	MX - POS	-	-	-
TcCLB.510885.50	FLDAEEVLRKSNKEDT	109	12789	US - NEG	PPRSRESSSGVTLERL	285	15021	AR - POS	-	-	-
TcCLB.510885.80	FLDAEEVLRKSNKEDT	353	14750	US - NEG	EDREVREQGGDGIALG	649	12964	US - POS	-	-	-
TcCLB.510889.190	FLDAEEVLRKSNKEDT	541	44561	BR - NEG	GGAGGGAGGGAGGGAG	541	41306	BR - POS	GGAGGGAGGGAGGGAG	-3255	NEG
TcCLB.510889.200	FLDAEEVLRKSNKEDT	281	12927	MX - NEG	LRLAVLRAALASKESE	1013	19307	CO - POS	-	-	-
TcCLB.510889.290	FLDAEEVLRKSNKEDT	129	23005	US - NEG	ESARLLPSITAAETRL	129	16589	US - POS	ESARLLPSITAAETRL	-6416	NEG
TcCLB.510889.330	FLDAEEVLRKSNKEDT	201	12476	AR - NEG	LASRRDYEPRQPEKRA	237	3877	AR - POS	-	-	-
TcCLB.510889.50	FLDAEEVLRKSNKEDT	173	14097	US - NEG	PNSLREKTRWNVNTEL	173	25981	MX - POS	PNSLREKTRWNVNTEL	11884	POS
TcCLB.510897.10	FLDAEEVLRKSNKEDT	393	11913	US - NEG	VFEKGVEDISRICEES	357	5131	BR - POS	-	-	-
TcCLB.510901.100	FLDAEEVLRKSNKEDT	813	15319	AR - NEG	RLGNFSRRGGRGGGGG	813	6751	US - POS	RLGNFSRRGGRGGGGG	-8568	NEG
TcCLB.510901.160	FLDAEEVLRKSNKEDT	149	13529	BO - NEG	PGGCPSASVTKRMPGA	125	1101	MX - POS	-	-	-
TcCLB.510901.250	FLDAEEVLRKSNKEDT	601	12558	BR - NEG	THVASKQPANLAFPSI	313	5633	BO - POS	-	-	-
TcCLB.510901.80	FLDAEEVLRKSNKEDT	1085	23066	BO - NEG	SNNNTNNNNNNNNNMS	1085	13548	MX - POS	SNNNTNNNNNNNNNMS	-9518	NEG
TcCLB.510903.20	FLDAEEVLRKSNKEDT	37	11402	MX - NEG	GRVSGVAPDSNTRPST	177	1519	BR - POS	-	-	-
TcCLB.510905.19	FLDAEEVLRKSNKEDT	181	24139	US - NEG	PVSGERASGLVVENIK	125	6426	MX - POS	-	-	-
TcCLB.510919.9	FLDAEEVLRKSNKEDT	245	21391	BO - NEG	EKRIHWKDNDDVSRIS	209	13143	CO - POS	-	-	-
TcCLB.510921.20	FLDAEEVLRKSNKEDT	65	12095	CO - NEG	APSRLREIDGSLSSSA	193	39913	CO - POS	-	-	-
TcCLB.510921.40	FLDAEEVLRKSNKEDT	245	21391	BO - NEG	EKRIHWKDNDDVSRIS	209	13143	CO - POS	-	-	-
TcCLB.510933.80	FLDAEEVLRKSNKEDT	241	12106	MX - NEG	NKITITKPEEPKKLTT	729	14718	BR - POS	-	-	-
TcCLB.510941.3	FLDAEEVLRKSNKEDT	89	36446	BO - NEG	KGDFCNEPALVAQEAG	89	18141	CO - POS	KGDFCNEPALVAQEAG	-18305	NEG
TcCLB.510943.23	FLDAEEVLRKSNKEDT	289	17136	AR - NEG	PTTSFGGQQTTSDKST	169	19930	BR - POS	-	-	-
TcCLB.510943.30	FLDAEEVLRKSNKEDT	13	10888	BR - NEG	YRQHSDKERDRIAQER	13	9869	MX - POS	YRQHSDKERDRIAQER	-1019	NEG
TcCLB.510945.60	FLDAEEVLRKSNKEDT	309	14795	US - NEG	TISSGALPEDVAVMTD	593	13705	MX - POS	-	-	-
TcCLB.510955.40	FLDAEEVLRKSNKEDT	437	12662	BO - NEG	YYSPQYAQTFLEKIEN	489	6277	BO - POS	-	-	-
TcCLB.510963.5	FLDAEEVLRKSNKEDT	5	12776	AR - NEG	TMESWSVSDKMNYGER	313	2229	BO - POS	-	-	-
TcCLB.510967.13	FLDAEEVLRKSNKEDT	1	11517	BR - NEG	MSHKRRRDDAAKSEAT	93	2158	AR - POS	-	-	-
TcCLB.510973.9	FLDAEEVLRKSNKEDT	245	22013	BO - NEG	EAYLRNLNNKLSDNLN	9	6282	US - POS	-	-	-
TcCLB.510975.40	FLDAEEVLRKSNKEDT	1009	16705	BO - NEG	CVNDAISSANSLRTVR	905	3971	BR - POS	-	-	-
TcCLB.510989.20	FLDAEEVLRKSNKEDT	149	22570	AR - NEG	AGEGGGGAHTAGGGGG	153	14131	BR - POS	AGEGGGGAHTAG	-8439	NEG
TcCLB.510989.50	FLDAEEVLRKSNKEDT	981	25791	MX - NEG	RSDESQTLLIKDFSKS	977	44551	MX - POS	SQTLLIKDFSKS	18760	POS
TcCLB.510997.30	FLDAEEVLRKSNKEDT	217	12246	BO - NEG	SRRIVAADGSDGVKLD	277	21630	US - POS	-	-	-
TcCLB.511001.130	FLDAEEVLRKSNKEDT	1901	11885	BR - NEG	TLETLGGNVAAMYSRH	881	11899	BO - POS	-	-	-
TcCLB.511001.160	FLDAEEVLRKSNKEDT	281	19992	US - NEG	LDSNFLVDQRPERVDV	2861	39054	BO - POS	-	-	-
TcCLB.511001.180	FLDAEEVLRKSNKEDT	317	12738	US - NEG	AQATSSKASLLAARRQ	317	11834	CO - POS	AQATSSKASLLAARRQ	-904	NEG
TcCLB.511001.240	FLDAEEVLRKSNKEDT	117	15126	MX - NEG	LEEIQNKTLGAGGAGG	117	9344	US - POS	LEEIQNKTLGAGGAGG	-5782	NEG
TcCLB.511001.70	FLDAEEVLRKSNKEDT	741	12867	BO - NEG	NAVMLRTVLEENDDGN	389	6004	CO - POS	-	-	-
TcCLB.511001.90	FLDAEEVLRKSNKEDT	877	16859	BO - NEG	VLKRSGEYLPASDNAA	153	11230	CO - POS	-	-	-
TcCLB.511003.160	FLDAEEVLRKSNKEDT	797	11796	CO - NEG	KLNVSVYTPASTAHQT	797	15989	BR - POS	KLNVSVYTPASTAHQT	4193	POS
TcCLB.511003.30	FLDAEEVLRKSNKEDT	537	20026	BO - NEG	LNNDKTDDNINQNAEP	537	27713	BO - POS	LNNDKTDDNINQNAEP	7687	POS
TcCLB.511025.30	FLDAEEVLRKSNKEDT	349	16915	CO - NEG	TVPTTTTTNTNTNTNT	569	5625	BO - POS	-	-	-
TcCLB.511041.40	FLDAEEVLRKSNKEDT	293	10962	BO - NEG	VYPGVADNNVKNGVAI	397	6173	BR - POS	-	-	-
TcCLB.511043.30	FLDAEEVLRKSNKEDT	93	21983	MX - NEG	LKGGVPGAGEGGSAGG	89	8811	BR - POS	VPGAGEGGSAGG	-13172	NEG
TcCLB.511061.51	FLDAEEVLRKSNKEDT	265	13354	US - NEG	SAIANGTAPTGDSDSS	281	9348	US - POS	-	-	-
TcCLB.511071.130	FLDAEEVLRKSNKEDT	209	11702	US - NEG	ALKEQLREFEQRSGAE	1149	22618	MX - POS	-	-	-
TcCLB.511071.140	FLDAEEVLRKSNKEDT	285	26623	BO - NEG	ERVITSKQSALIDVQS	33	3197	BO - POS	-	-	-
TcCLB.511079.10	FLDAEEVLRKSNKEDT	85	11233	AR - NEG	AVSTTRVPSRLREMDS	149	32259	CO - POS	-	-	-
TcCLB.511089.130	FLDAEEVLRKSNKEDT	97	17890	CO - NEG	EANPKETTVEATAMKT	197	15805	BO - POS	-	-	-
TcCLB.511099.160	FLDAEEVLRKSNKEDT	25	11787	BR - NEG	APAVSTTRAPSRLREM	165	40783	US - POS	-	-	-
TcCLB.511109.110	FLDAEEVLRKSNKEDT	77	11352	US - NEG	TGAIKRGEGILNVQRS	77	3900	US - POS	TGAIKRGEGILNVQRS	-7452	NEG
TcCLB.511109.70	FLDAEEVLRKSNKEDT	789	23722	US - NEG	TLQQVLDTFTQNKTRD	789	27448	BO - POS	TLQQVLDTFTQNKTRD	3726	POS
TcCLB.511113.9	FLDAEEVLRKSNKEDT	2053	11061	US - NEG	SETHEKLPIEDRIAVF	1341	20197	CO - POS	-	-	-
TcCLB.511119.10	FLDAEEVLRKSNKEDT	1	13772	MX - NEG	VPVARAGAGGGGAQGC	1	13987	US - POS	VPVARAGAGGGGAQGC	215	POS
TcCLB.511127.20	FLDAEEVLRKSNKEDT	525	24074	AR - NEG	EQAARDADSMKQRVRD	413	16363	BR - POS	-	-	-
TcCLB.511127.220	FLDAEEVLRKSNKEDT	77	23183	BO - NEG	EKRLQVAPPAISGDKE	177	28877	MX - POS	-	-	-
TcCLB.511127.280	FLDAEEVLRKSNKEDT	173	11802	AR - NEG	SDVTKTTSDAPPAGSL	121	14616	BO - POS	-	-	-
TcCLB.511127.290	FLDAEEVLRKSNKEDT	501	14218	MX - NEG	SNKQKNISNIGNSISS	501	28414	MX - POS	SNKQKNISNIGNSISS	14196	POS
TcCLB.511127.320	FLDAEEVLRKSNKEDT	177	11737	US - NEG	QATATTTTNNTTTTTT	81	7526	BR - POS	-	-	-
TcCLB.511127.330	FLDAEEVLRKSNKEDT	185	11737	US - NEG	EEQFFSRRSGSKRDRD	65	3204	AR - POS	-	-	-
TcCLB.511127.60	FLDAEEVLRKSNKEDT	533	14194	BO - NEG	YTVSTIAYGQTGAGKT	69	8675	BR - POS	-	-	-
TcCLB.511131.30	FLDAEEVLRKSNKEDT	577	11132	BO - NEG	SLPSVGTPASVRSAPI	429	13679	CO - POS	-	-	-
TcCLB.511131.80	FLDAEEVLRKSNKEDT	361	12871	BO - NEG	DEAQQSAMDYIRQERE	809	10221	BR - POS	-	-	-
TcCLB.511133.30	FLDAEEVLRKSNKEDT	221	17053	BO - NEG	GAEWLQILNEKPEAMR	305	19852	BO - POS	-	-	-
TcCLB.511145.30	FLDAEEVLRKSNKEDT	293	21827	BR - NEG	TNRAKAIPRSGSVPGC	241	10431	BR - POS	-	-	-
TcCLB.511149.180	FLDAEEVLRKSNKEDT	397	22782	AR - NEG	ALPVYPTNTQKGQVNE	397	5465	US - POS	ALPVYPTNTQKGQVNE	-17317	NEG
TcCLB.511149.80	FLDAEEVLRKSNKEDT	125	11785	AR - NEG	YERPSQSSSFSNGGFA	69	3013	BO - POS	-	-	-
TcCLB.511153.100	FLDAEEVLRKSNKEDT	317	11538	MX - NEG	HRRLEAEDAAVDAALL	153	4322	AR - POS	-	-	-
TcCLB.511153.40	FLDAEEVLRKSNKEDT	441	15135	MX - NEG	LQGPGQPPQASKPQPQ	337	24544	US - POS	-	-	-
TcCLB.511165.100	FLDAEEVLRKSNKEDT	133	11212	US - NEG	MQTDKGEAPESAHSAP	117	4711	BO - POS	-	-	-
TcCLB.511173.130	FLDAEEVLRKSNKEDT	249	13718	BO - NEG	QSQFSPAGQPPSGPKL	745	12542	BR - POS	-	-	-
TcCLB.511173.470	FLDAEEVLRKSNKEDT	501	18213	BR - NEG	QFSPAGQPPSGPKLLN	745	8775	BR - POS	-	-	-
TcCLB.511173.64	FLDAEEVLRKSNKEDT	45	31215	MX - NEG	KDANPKETPVEATATK	217	28862	BO - POS	-	-	-
TcCLB.511173.80	FLDAEEVLRKSNKEDT	249	14635	BO - NEG	SQFSPAGQPPSGPKLL	745	8318	BR - POS	-	-	-
TcCLB.511179.100	FLDAEEVLRKSNKEDT	37	22278	BO - NEG	ERAQERVADVVGGKLD	121	7179	CO - POS	-	-	-
TcCLB.511181.90	FLDAEEVLRKSNKEDT	549	16424	MX - NEG	GPAGEWTHQFAAYQGK	49	9861	BR - POS	-	-	-
TcCLB.511183.260	FLDAEEVLRKSNKEDT	257	14987	BR - NEG	RSLRAPAAAPPGASTA	141	13231	AR - POS	-	-	-
TcCLB.511183.560	FLDAEEVLRKSNKEDT	257	14987	BR - NEG	RSLRAPAAAPPGASTA	141	13231	AR - POS	-	-	-
TcCLB.511183.80	FLDAEEVLRKSNKEDT	257	14987	BR - NEG	NHDENKGNNSKETPVQ	257	10207	BR - POS	NHDENKGNNSKETPVQ	-4780	NEG
TcCLB.511185.80	FLDAEEVLRKSNKEDT	249	13210	MX - NEG	VTDSPSAEPASPFVAR	741	14993	MX - POS	-	-	-
TcCLB.511189.100	FLDAEEVLRKSNKEDT	525	15600	BO - NEG	DAMSSANSLRTVRMNI	425	6034	BR - POS	-	-	-
TcCLB.511189.60	FLDAEEVLRKSNKEDT	149	16469	BR - NEG	LLGSVPDTARVVEHNM	117	23309	BR - POS	-	-	-
TcCLB.511189.70	FLDAEEVLRKSNKEDT	809	14854	US - NEG	DVLPARSIDKNPWKFS	853	8321	US - POS	-	-	-
TcCLB.511189.90	FLDAEEVLRKSNKEDT	533	17166	BR - NEG	SQEGNVTETFSAALAT	261	16481	BO - POS	-	-	-
TcCLB.511197.60	FLDAEEVLRKSNKEDT	329	19856	US - NEG	GHAEDPNIPKPNDGVL	53	21289	BR - POS	-	-	-
TcCLB.511201.58	FLDAEEVLRKSNKEDT	281	23885	BR - NEG	RELLFDEDVKFTTKTN	285	30578	MX - POS	RELLFDEDVKFT	6693	POS
TcCLB.511211.230	FLDAEEVLRKSNKEDT	709	11480	BO - NEG	EENYKEIVSRFLQENR	709	17092	BO - POS	EENYKEIVSRFLQENR	5612	POS
TcCLB.511211.235	FLDAEEVLRKSNKEDT	53	11685	BO - NEG	VLYIDQTTPQFSSSGG	337	12060	BR - POS	-	-	-
TcCLB.511213.50	FLDAEEVLRKSNKEDT	113	10827	BR - NEG	GSAAGHNPDQPPDRAR	73	17516	BR - POS	-	-	-
TcCLB.511213.60	FLDAEEVLRKSNKEDT	413	11693	MX - NEG	EPSLNPDTGISDKATA	133	6384	BO - POS	-	-	-
TcCLB.511215.110	FLDAEEVLRKSNKEDT	533	15887	BO - NEG	DECAYQNNNNNNNNNN	529	14871	MX - POS	YQNNNNNNNNNN	-1016	NEG
TcCLB.511215.20	FLDAEEVLRKSNKEDT	1241	14980	BO - NEG	VTRRIPLVDVQDVQFD	505	20044	AR - POS	-	-	-
TcCLB.511217.160	FLDAEEVLRKSNKEDT	121	30191	MX - NEG	NVNIGGGGGGGGGGGG	121	24836	BR - POS	NVNIGGGGGGGGGGGG	-5355	NEG
TcCLB.511217.170	FLDAEEVLRKSNKEDT	277	14179	CO - NEG	IQEASKQRENILQQIA	277	19745	MX - POS	IQEASKQRENILQQIA	5566	POS
TcCLB.511221.60	FLDAEEVLRKSNKEDT	521	11751	CO - NEG	GTLVFPVEGTKKKENE	253	7002	BR - POS	-	-	-
TcCLB.511229.90	FLDAEEVLRKSNKEDT	177	18422	BO - NEG	TTLLSQRLPEDVIVAA	93	15575	MX - POS	-	-	-
TcCLB.511231.60	FLDAEEVLRKSNKEDT	557	11236	BO - NEG	AEQIKETAAAPTGRAL	793	11884	MX - POS	-	-	-
TcCLB.511233.130	FLDAEEVLRKSNKEDT	329	16598	BR - NEG	DPNKKLKEGGNSPPES	297	30894	MX - POS	-	-	-
TcCLB.511233.140	FLDAEEVLRKSNKEDT	641	10877	AR - NEG	GSSKVASGGVEGADSQ	821	6392	MX - POS	-	-	-
TcCLB.511237.10	FLDAEEVLRKSNKEDT	45	20124	AR - NEG	AIYSFEGNRTFDNTAV	45	20618	AR - POS	AIYSFEGNRTFDNTAV	494	POS
TcCLB.511239.140	FLDAEEVLRKSNKEDT	61	20345	AR - NEG	DEFYEKALLRGLGGGG	61	12782	BR - POS	DEFYEKALLRGLGGGG	-7563	NEG
TcCLB.511239.70	FLDAEEVLRKSNKEDT	33	25163	CO - NEG	AMDRHQAKKKNEVYER	369	4499	AR - POS	-	-	-
TcCLB.511245.170	FLDAEEVLRKSNKEDT	149	22570	AR - NEG	GGGAHTAGGGGGVGGG	157	12821	US - POS	GGGAHTAG	-9749	NEG
TcCLB.511245.240	FLDAEEVLRKSNKEDT	61	15887	BO - NEG	NNANININNTDKNNNN	49	20632	BR - POS	-	-	-
TcCLB.511251.10	FLDAEEVLRKSNKEDT	69	18015	AR - NEG	LARLRIDNDAFAAELR	61	1922	MX - POS	DAFAAELR	-16093	NEG
TcCLB.511253.20	FLDAEEVLRKSNKEDT	713	12612	AR - NEG	YASRARDIVNVTKVNE	373	3431	BR - POS	-	-	-
TcCLB.511255.130	FLDAEEVLRKSNKEDT	297	12835	AR - NEG	EGSDTHPAPTASEAAP	297	20311	MX - POS	EGSDTHPAPTASEAAP	7476	POS
TcCLB.511255.190	FLDAEEVLRKSNKEDT	349	13677	CO - NEG	GDTMRGNESPQTPEVS	773	19502	BO - POS	-	-	-
TcCLB.511255.330	FLDAEEVLRKSNKEDT	101	14679	CO - NEG	TAMKTTTATTGDSDGS	217	22420	US - POS	-	-	-
TcCLB.511255.50	FLDAEEVLRKSNKEDT	181	18429	BR - NEG	HGNTKETPVEATAVKA	313	18437	BO - POS	-	-	-
TcCLB.511255.540	FLDAEEVLRKSNKEDT	97	13135	MX - NEG	AGGPSGLPGAGGGGGS	109	20258	CO - POS	-	-	-
TcCLB.511255.630	FLDAEEVLRKSNKEDT	301	12228	MX - NEG	TVQRDNMPNTLTGNDG	189	8529	BR - POS	-	-	-
TcCLB.511259.180	FLDAEEVLRKSNKEDT	109	30063	US - NEG	LRTNATANTGDSDGST	257	14844	US - POS	-	-	-
TcCLB.511259.220	FLDAEEVLRKSNKEDT	293	19528	CO - NEG	GSQSQAIPAATARNTL	293	17423	BR - POS	GSQSQAIPAATARNTL	-2105	NEG
TcCLB.511261.100	FLDAEEVLRKSNKEDT	177	28357	BR - NEG	EKEEANREFLLSLQEE	381	5137	CO - POS	-	-	-
TcCLB.511261.80	FLDAEEVLRKSNKEDT	517	19189	BO - NEG	DGKPFDLSQLEVLAGK	717	23109	AR - POS	-	-	-
TcCLB.511269.20	FLDAEEVLRKSNKEDT	693	24592	BO - NEG	SNNNNNNNNNNNNNNN	697	12124	MX - POS	SNNNNNNNNNNN	-12468	NEG
TcCLB.511275.20	FLDAEEVLRKSNKEDT	137	12138	CO - NEG	VVEGADGLNGKLTASS	493	13895	AR - POS	-	-	-
TcCLB.511277.120	FLDAEEVLRKSNKEDT	125	13994	BO - NEG	IVNDGEEDFIFNEYAI	5	8043	MX - POS	-	-	-
TcCLB.511277.240	FLDAEEVLRKSNKEDT	217	14284	US - NEG	ALRINQTQEMTPAAYI	93	8526	BR - POS	-	-	-
TcCLB.511277.260	FLDAEEVLRKSNKEDT	113	18053	BO - NEG	PREHFRIGCMLTHPGM	233	1581	US - POS	-	-	-
TcCLB.511277.280	FLDAEEVLRKSNKEDT	193	11605	BR - NEG	AVAQQHWEECVDDQVQ	277	2345	BO - POS	-	-	-
TcCLB.511277.580	FLDAEEVLRKSNKEDT	217	28716	AR - NEG	GAPRAGAGGGAAGIGG	209	31672	CO - POS	GGAAGIGG	2956	POS
TcCLB.511281.53	FLDAEEVLRKSNKEDT	229	11566	BR - NEG	APCEQENGLGFHHHHL	113	15640	BO - POS	-	-	-
TcCLB.511283.120	FLDAEEVLRKSNKEDT	329	12253	BO - NEG	SDGVVVARPAQKQSSK	433	18929	MX - POS	-	-	-
TcCLB.511283.180	FLDAEEVLRKSNKEDT	241	20952	MX - NEG	ERRRRQKEAAEKAAYE	821	15880	CO - POS	-	-	-
TcCLB.511283.240	FLDAEEVLRKSNKEDT	517	12818	BO - NEG	SAVTVLQLDGNTHLSA	205	4245	BO - POS	-	-	-
TcCLB.511283.280	FLDAEEVLRKSNKEDT	393	12951	BO - NEG	NQILQSLGKDEGKQPL	1437	24799	BO - POS	-	-	-
TcCLB.511283.310	FLDAEEVLRKSNKEDT	149	25524	US - NEG	FVPVGGVVPQDTTSRR	149	33039	AR - POS	FVPVGGVVPQDTTSRR	7515	POS
TcCLB.511283.80	FLDAEEVLRKSNKEDT	705	17437	AR - NEG	QTLDREKKLLNALRKS	473	9480	MX - POS	-	-	-
TcCLB.511285.120	FLDAEEVLRKSNKEDT	557	14286	MX - NEG	GGGYSRGGGFGQENGF	61	22992	BR - POS	-	-	-
TcCLB.511287.4	FLDAEEVLRKSNKEDT	409	13388	BR - NEG	IHDLLREFDPNKNGNR	225	8218	US - POS	-	-	-
TcCLB.511291.110	FLDAEEVLRKSNKEDT	89	10999	US - NEG	RTTLGWGAAADTALTE	41	3408	CO - POS	-	-	-
TcCLB.511303.130	FLDAEEVLRKSNKEDT	29	12620	CO - NEG	LLSILAPITGERNFDV	925	33658	AR - POS	-	-	-
TcCLB.511303.140	FLDAEEVLRKSNKEDT	417	11235	US - NEG	NRASVPQETTPASLSL	417	10430	AR - POS	NRASVPQETTPASLSL	-805	NEG
TcCLB.511303.30	FLDAEEVLRKSNKEDT	481	13682	AR - NEG	GMMREKLRDTLNTYDC	481	7354	US - POS	GMMREKLRDTLNTYDC	-6328	NEG
TcCLB.511303.90	FLDAEEVLRKSNKEDT	605	11659	BO - NEG	VAAHYKNQPNDLQLMS	553	3126	MX - POS	-	-	-
TcCLB.511313.20	FLDAEEVLRKSNKEDT	569	18366	CO - NEG	EPSTMDSRRVDREDII	229	5606	AR - POS	-	-	-
TcCLB.511315.30	FLDAEEVLRKSNKEDT	425	12334	BO - NEG	CMAAMEGKVRDVVRTI	425	10168	MX - POS	CMAAMEGKVRDVVRTI	-2166	NEG
TcCLB.511317.40	FLDAEEVLRKSNKEDT	9	27700	MX - NEG	HVKGGVTTNTVKNNTG	9	14365	CO - POS	HVKGGVTTNTVKNNTG	-13335	NEG
TcCLB.511317.79	FLDAEEVLRKSNKEDT	125	15241	US - NEG	FERIAEIKEASPNKQF	125	1039	CO - POS	FERIAEIKEASPNKQF	-14202	NEG
TcCLB.511323.10	FLDAEEVLRKSNKEDT	209	14843	MX - NEG	STSSTPVDSGANSTSL	677	16900	CO - POS	-	-	-
TcCLB.511337.20	FLDAEEVLRKSNKEDT	337	11219	CO - NEG	PSHGYNYSAALLEEAA	181	6689	BR - POS	-	-	-
TcCLB.511355.20	FLDAEEVLRKSNKEDT	169	27032	BR - NEG	MSTHHDSSLPVIGEEA	433	4411	MX - POS	-	-	-
TcCLB.511367.220	FLDAEEVLRKSNKEDT	309	11514	US - NEG	LEEGPAPQNTRPLRSR	309	28121	AR - POS	LEEGPAPQNTRPLRSR	16607	POS
TcCLB.511373.30	FLDAEEVLRKSNKEDT	97	11445	MX - NEG	KNAIRTNATANTGDSD	289	28128	US - POS	-	-	-
TcCLB.511381.19	FLDAEEVLRKSNKEDT	53	16767	CO - NEG	DLRMTAARKNDSSDLL	993	6114	BR - POS	-	-	-
TcCLB.511383.50	FLDAEEVLRKSNKEDT	177	14630	BO - NEG	MIAVEQKQVAQQEAER	177	3602	AR - POS	MIAVEQKQVAQQEAER	-11028	NEG
TcCLB.511385.80	FLDAEEVLRKSNKEDT	169	13378	BR - NEG	ASSGGNGKWASERESN	573	7232	CO - POS	-	-	-
TcCLB.511385.90	FLDAEEVLRKSNKEDT	937	14421	AR - NEG	GANSCVDNIPLIEQWD	205	15796	BR - POS	-	-	-
TcCLB.511389.70	FLDAEEVLRKSNKEDT	693	27491	MX - NEG	MGHTGMQSVQQFSYVP	713	7041	MX - POS	-	-	-
TcCLB.511391.140	FLDAEEVLRKSNKEDT	121	21264	MX - NEG	RADKEPDKLNSSDLLV	649	7374	BR - POS	-	-	-
TcCLB.511393.30	FLDAEEVLRKSNKEDT	433	11582	AR - NEG	PSHDGSLVPLNIAKPT	113	25070	AR - POS	-	-	-
TcCLB.511395.10	FLDAEEVLRKSNKEDT	77	16532	US - NEG	HANLRVSAAFLEKDIA	77	5081	MX - POS	HANLRVSAAFLEKDIA	-11451	NEG
TcCLB.511395.14	FLDAEEVLRKSNKEDT	13	31216	AR - NEG	VPSLSSSPRSDGGGGG	13	18571	BR - POS	VPSLSSSPRSDGGGGG	-12645	NEG
TcCLB.511395.20	FLDAEEVLRKSNKEDT	285	15887	BO - NEG	ATNSNNNNNNNNNNNN	285	12182	MX - POS	ATNSNNNNNNNNNNNN	-3705	NEG
TcCLB.511401.120	FLDAEEVLRKSNKEDT	245	15810	BO - NEG	AQNGDVKAAALSSSLG	873	7863	MX - POS	-	-	-
TcCLB.511401.30	FLDAEEVLRKSNKEDT	249	10940	BO - NEG	GVNVVPAPTASSARTS	757	9080	BR - POS	-	-	-
TcCLB.511407.80	FLDAEEVLRKSNKEDT	229	24048	CO - NEG	TGIGRRFDGDVTDTSP	225	2790	BO - POS	RRFDGDVTDTSP	-21258	NEG
TcCLB.511411.24	FLDAEEVLRKSNKEDT	25	28584	BO - NEG	SGAPPSLKEAFDRAMQ	25	1821	US - POS	SGAPPSLKEAFDRAMQ	-26763	NEG
TcCLB.511419.80	FLDAEEVLRKSNKEDT	257	14114	BO - NEG	AAKLKEADTLHREMNQ	285	13572	CO - POS	-	-	-
TcCLB.511421.10	FLDAEEVLRKSNKEDT	33	12881	CO - NEG	ERYAPGKLGNVDAQLE	385	15803	BR - POS	-	-	-
TcCLB.511421.110	FLDAEEVLRKSNKEDT	169	12179	US - NEG	LSRHRQYVFSQNKKPS	169	19693	BO - POS	LSRHRQYVFSQNKKPS	7514	POS
TcCLB.511421.190	FLDAEEVLRKSNKEDT	153	16389	CO - NEG	LIVAFAFTTGATADAR	153	3888	BR - POS	LIVAFAFTTGATADAR	-12501	NEG
TcCLB.511429.10	FLDAEEVLRKSNKEDT	573	12614	BR - NEG	HVQAFLSNKEEEKEKD	41	8609	CO - POS	-	-	-
TcCLB.511429.30	FLDAEEVLRKSNKEDT	593	13135	US - NEG	DSQSLLREYALSGDKA	517	29749	BO - POS	-	-	-
TcCLB.511431.20	FLDAEEVLRKSNKEDT	173	31927	AR - NEG	LVSEGKRSLLEQFNAS	173	18845	CO - POS	LVSEGKRSLLEQFNAS	-13082	NEG
TcCLB.511435.20	FLDAEEVLRKSNKEDT	433	13954	BR - NEG	SASSSSSSPTTTTMQE	821	21537	AR - POS	-	-	-
TcCLB.511435.30	FLDAEEVLRKSNKEDT	321	12406	CO - NEG	QRHGFGVEYDPNKSTV	273	11028	US - POS	-	-	-
TcCLB.511437.20	FLDAEEVLRKSNKEDT	109	17027	CO - NEG	GPLGIKQAVEDFVATT	109	23712	CO - POS	GPLGIKQAVEDFVATT	6685	POS
TcCLB.511439.10	FLDAEEVLRKSNKEDT	77	17027	CO - NEG	GPLGIKQAVEDFVATT	77	23712	CO - POS	GPLGIKQAVEDFVATT	6685	POS
TcCLB.511441.10	FLDAEEVLRKSNKEDT	381	12771	BR - NEG	NSPELVELEKKIADRV	417	8758	BO - POS	-	-	-
TcCLB.511445.120	FLDAEEVLRKSNKEDT	221	21666	CO - NEG	ELQVEAPLQPHANVLN	125	7848	BO - POS	-	-	-
TcCLB.511445.40	FLDAEEVLRKSNKEDT	505	16412	CO - NEG	SAHRSFMAPGFIEDKL	229	4655	BO - POS	-	-	-
TcCLB.511449.70	FLDAEEVLRKSNKEDT	673	12765	BR - NEG	FYIGGGGGSAGGAGRQ	677	14558	BR - POS	FYIGGGGGSAGG	1793	POS
TcCLB.511451.90	FLDAEEVLRKSNKEDT	197	18498	MX - NEG	VTTRKRETNETGDSDG	465	18681	US - POS	-	-	-
TcCLB.511459.60	FLDAEEVLRKSNKEDT	41	19783	BO - NEG	AAALEYKKLEGHNQSS	21	6331	BR - POS	-	-	-
TcCLB.511461.10	FLDAEEVLRKSNKEDT	25	11898	CO - NEG	RRRSIDDEEYPLDPDA	493	10250	MX - POS	-	-	-
TcCLB.511461.4	FLDAEEVLRKSNKEDT	133	22258	CO - NEG	VLERVKAKDRAVRKQL	117	7557	CO - POS	-	-	-
TcCLB.511463.10	FLDAEEVLRKSNKEDT	457	20596	US - NEG	SHLSRTTLKTHDKLLV	105	10116	BO - POS	-	-	-
TcCLB.511465.10	FLDAEEVLRKSNKEDT	121	16853	MX - NEG	QNKTLGAGGAGGAGEK	121	18893	AR - POS	QNKTLGAGGAGGAGEK	2040	POS
TcCLB.511467.20	FLDAEEVLRKSNKEDT	1557	27235	BO - NEG	EACIKQLQEQLQSERR	1557	21266	CO - POS	EACIKQLQEQLQSERR	-5969	NEG
TcCLB.511467.50	FLDAEEVLRKSNKEDT	761	11876	US - NEG	ERQNLENEREVIVQKY	761	19396	BO - POS	ERQNLENEREVIVQKY	7520	POS
TcCLB.511469.110	FLDAEEVLRKSNKEDT	385	20949	BR - NEG	PFHVPPARAGGGGGGA	385	16346	CO - POS	PFHVPPARAGGGGGGA	-4603	NEG
TcCLB.511469.70	FLDAEEVLRKSNKEDT	201	13726	BO - NEG	TLRSLEASRAIAKMVR	257	5823	BR - POS	-	-	-
TcCLB.511481.10	FLDAEEVLRKSNKEDT	97	13639	MX - NEG	LSNSDLESVNSFNDIL	97	8947	US - POS	LSNSDLESVNSFNDIL	-4692	NEG
TcCLB.511481.30	FLDAEEVLRKSNKEDT	157	11244	CO - NEG	DDDARNVSKKSRLEAA	253	5443	US - POS	-	-	-
TcCLB.511501.50	FLDAEEVLRKSNKEDT	137	17636	BO - NEG	RFSLATPERNDESFHR	13	4610	CO - POS	-	-	-
TcCLB.511507.30	FLDAEEVLRKSNKEDT	857	12767	BR - NEG	DGRYFLKNALGHEERE	541	11592	CO - POS	-	-	-
TcCLB.511507.70	FLDAEEVLRKSNKEDT	169	12910	US - NEG	EFLYDDNPVSVIDQLC	249	9538	US - POS	-	-	-
TcCLB.511509.21	FLDAEEVLRKSNKEDT	301	11509	BR - NEG	GSLPYDDELFAEMLLK	193	9010	US - POS	-	-	-
TcCLB.511511.10	FLDAEEVLRKSNKEDT	1609	13476	AR - NEG	FEILTPNATEELNQAK	1453	10802	AR - POS	-	-	-
TcCLB.511511.159	FLDAEEVLRKSNKEDT	309	11300	US - NEG	NSYDSVENIITERFNH	229	3572	BO - POS	-	-	-
TcCLB.511511.40	FLDAEEVLRKSNKEDT	173	18586	CO - NEG	FCERNRLLSINVEKDK	173	30673	MX - POS	FCERNRLLSINVEKDK	12087	POS
TcCLB.511511.90	FLDAEEVLRKSNKEDT	393	12295	AR - NEG	TACVPYLAPPRLMAFG	37	5845	BR - POS	-	-	-
TcCLB.511517.150	FLDAEEVLRKSNKEDT	145	12712	AR - NEG	ICVGAALTVYSDASLN	141	4287	BO - POS	AALTVYSDASLN	-8425	NEG
TcCLB.511517.70	FLDAEEVLRKSNKEDT	149	11643	BO - NEG	DGQSLHGKPLNVAMKR	145	5066	AR - POS	LHGKPLNVAMKR	-6577	NEG
TcCLB.511525.11	FLDAEEVLRKSNKEDT	9	11430	AR - NEG	LETERLSAVYSDPEEV	97	864	BO - POS	-	-	-
TcCLB.511527.20	FLDAEEVLRKSNKEDT	641	11103	BO - NEG	MPAEAYKESLSLVDAK	369	3428	BR - POS	-	-	-
TcCLB.511531.59	FLDAEEVLRKSNKEDT	45	14628	CO - NEG	QGSKVSGVPQGTSTHS	165	5597	CO - POS	-	-	-
TcCLB.511537.60	FLDAEEVLRKSNKEDT	441	12198	BO - NEG	VAHESPPSISSNKKPP	449	6734	MX - POS	VAHESPPS	-5464	NEG
TcCLB.511543.30	FLDAEEVLRKSNKEDT	321	15537	AR - NEG	VQFGGKVKNSILLMYN	321	3107	CO - POS	VQFGGKVKNSILLMYN	-12430	NEG
TcCLB.511545.190	FLDAEEVLRKSNKEDT	165	15154	US - NEG	NTRNKSKEGNRGSMQG	37	4986	MX - POS	-	-	-
TcCLB.511545.199	FLDAEEVLRKSNKEDT	261	14895	US - NEG	TTALEQPRTPLFYDEK	257	30887	MX - POS	EQPRTPLFYDEK	15992	POS
TcCLB.511553.140	FLDAEEVLRKSNKEDT	197	18435	MX - NEG	CSDANGGAAGNKAKQS	289	5996	CO - POS	-	-	-
TcCLB.511555.110	FLDAEEVLRKSNKEDT	1057	15608	MX - NEG	RGDGGSNSPSRHAEPQ	2637	12715	BR - POS	-	-	-
TcCLB.511557.29	FLDAEEVLRKSNKEDT	173	11261	BR - NEG	PSDSTESKPLMEVGVA	297	20400	AR - POS	-	-	-
TcCLB.511563.9	FLDAEEVLRKSNKEDT	441	11142	MX - NEG	LFSVQNSSWSAPSIEY	669	13177	AR - POS	-	-	-
TcCLB.511573.58	FLDAEEVLRKSNKEDT	297	13262	BO - NEG	QYLVEKMMLVAPNLTE	293	16776	MX - POS	EKMMLVAPNLTE	3514	POS
TcCLB.511577.30	FLDAEEVLRKSNKEDT	585	25785	BO - NEG	KSTQALKDAGNNFDVA	57	15711	MX - POS	-	-	-
TcCLB.511577.80	FLDAEEVLRKSNKEDT	105	11164	US - NEG	GTKQPPKPQPEQLLPR	93	5536	MX - POS	-	-	-
TcCLB.511585.80	FLDAEEVLRKSNKEDT	349	13317	CO - NEG	VDEAILEGAKSEFKAS	381	7483	AR - POS	-	-	-
TcCLB.511587.100	FLDAEEVLRKSNKEDT	341	12300	BR - NEG	SQGGRRRARSEFESDT	21	15350	BO - POS	-	-	-
TcCLB.511589.150	FLDAEEVLRKSNKEDT	325	12959	CO - NEG	AEGQQLAWRVEQTKME	325	6771	MX - POS	AEGQQLAWRVEQTKME	-6188	NEG
TcCLB.511589.20	FLDAEEVLRKSNKEDT	101	17283	US - NEG	LVQAKDELTAYERFLT	293	9203	BR - POS	-	-	-
TcCLB.511589.240	FLDAEEVLRKSNKEDT	177	18422	BO - NEG	TALLSQRLPEDVIVAA	93	15032	MX - POS	-	-	-
TcCLB.511593.60	FLDAEEVLRKSNKEDT	25	13835	MX - NEG	EGLKLPTLKAPAAPAA	189	42328	US - POS	-	-	-
TcCLB.511595.30	FLDAEEVLRKSNKEDT	25	13835	MX - NEG	ASKGAITNDADEGNEE	285	8800	BR - POS	-	-	-
TcCLB.511597.10	FLDAEEVLRKSNKEDT	93	15449	AR - NEG	EWGHLVGSSKDASGGV	269	16784	MX - POS	-	-	-
TcCLB.511599.80	FLDAEEVLRKSNKEDT	569	16315	AR - NEG	PSAEGASPSVSGDKKT	721	10695	BR - POS	-	-	-
TcCLB.511607.40	FLDAEEVLRKSNKEDT	233	44199	MX - NEG	EGDLKATTNTEKNNLE	237	16225	CO - POS	EGDLKATTNTEK	-27974	NEG
TcCLB.511613.180	FLDAEEVLRKSNKEDT	257	11660	US - NEG	SSGTEGQIPQSSSPRS	257	17009	AR - POS	SSGTEGQIPQSSSPRS	5349	POS
TcCLB.511621.240	FLDAEEVLRKSNKEDT	697	13319	BR - NEG	VLLTPLQELPLAALEA	665	12489	AR - POS	-	-	-
TcCLB.511621.40	FLDAEEVLRKSNKEDT	89	10839	CO - NEG	GSALSSAFYPNVASNK	85	2231	US - POS	SSAFYPNVASNK	-8608	NEG
TcCLB.511623.10	FLDAEEVLRKSNKEDT	709	23340	AR - NEG	EEWKSLLSRSGHAAKS	709	7993	AR - POS	EEWKSLLSRSGHAAKS	-15347	NEG
TcCLB.511625.100	FLDAEEVLRKSNKEDT	29	11296	BR - NEG	PTTTTTRASSRLREID	169	30416	US - POS	-	-	-
TcCLB.511625.90	FLDAEEVLRKSNKEDT	73	15821	BR - NEG	GTEAGDTHGPSAVSDA	269	7011	BR - POS	-	-	-
TcCLB.511627.100	FLDAEEVLRKSNKEDT	45	11721	BO - NEG	IFEEDPVKNAKEKGNT	69	18660	MX - POS	-	-	-
TcCLB.511631.9	FLDAEEVLRKSNKEDT	249	18708	MX - NEG	FSSSGTGCAADVEGHH	145	7607	MX - POS	-	-	-
TcCLB.511633.70	FLDAEEVLRKSNKEDT	245	13693	BR - NEG	MLSEGKFPVEDKKYSN	261	6929	CO - POS	-	-	-
TcCLB.511643.40	FLDAEEVLRKSNKEDT	829	13268	US - NEG	QAQNADVKAAALSSNL	829	29113	MX - POS	QAQNADVKAAALSSNL	15845	POS
TcCLB.511645.10	FLDAEEVLRKSNKEDT	421	14345	MX - NEG	AHKDPEPQNTSPAFTA	421	29468	AR - POS	AHKDPEPQNTSPAFTA	15123	POS
TcCLB.511647.4	FLDAEEVLRKSNKEDT	405	28457	US - NEG	REMGTALGKVVVNDKD	137	17145	CO - POS	-	-	-
TcCLB.511649.80	FLDAEEVLRKSNKEDT	57	13393	BR - NEG	LDIFGFENFNKNSFEQ	449	11139	MX - POS	-	-	-
TcCLB.511653.50	FLDAEEVLRKSNKEDT	753	15217	BO - NEG	TRQRGTVVPNLTEEKT	753	19741	MX - POS	TRQRGTVVPNLTEEKT	4524	POS
TcCLB.511661.30	FLDAEEVLRKSNKEDT	1761	14259	BR - NEG	DNDDEDDDDEGQLHNV	69	15452	BR - POS	-	-	-
TcCLB.511669.10	FLDAEEVLRKSNKEDT	693	12330	BO - NEG	NAEPTSAENTDDVSRT	941	34524	CO - POS	-	-	-
TcCLB.511671.50	FLDAEEVLRKSNKEDT	217	16645	BO - NEG	STAAKSPAESPFKSVF	617	46926	MX - POS	-	-	-
TcCLB.511671.60	FLDAEEVLRKSNKEDT	1149	25080	BR - NEG	DKPSPFGQAAAGDKPS	1033	55090	BO - POS	-	-	-
TcCLB.511693.30	FLDAEEVLRKSNKEDT	453	13938	CO - NEG	QNVLWEFLQEDASSFE	265	5448	MX - POS	-	-	-
TcCLB.511711.40	FLDAEEVLRKSNKEDT	201	17651	AR - NEG	WRVLTKSDGADLMQRS	229	3268	US - POS	-	-	-
TcCLB.511713.20	FLDAEEVLRKSNKEDT	573	15781	MX - NEG	QLEKLHQELEAEAQKR	305	8191	BR - POS	-	-	-
TcCLB.511715.80	FLDAEEVLRKSNKEDT	261	13742	CO - NEG	PPESDGRKEKGFFLNY	261	11180	CO - POS	PPESDGRKEKGFFLNY	-2562	NEG
TcCLB.511717.190	FLDAEEVLRKSNKEDT	125	11007	MX - NEG	STVDFRRIDDVESEVI	109	22336	AR - POS	-	-	-
TcCLB.511717.40	FLDAEEVLRKSNKEDT	169	11497	MX - NEG	QPLRARKMGLLLEDED	25	8386	US - POS	-	-	-
TcCLB.511725.130	FLDAEEVLRKSNKEDT	129	19753	AR - NEG	RLASPVPALQAVEGHP	129	21377	AR - POS	RLASPVPALQAVEGHP	1624	POS
TcCLB.511725.174	FLDAEEVLRKSNKEDT	21	10936	BO - NEG	DATDERPSFNNEENME	45	1488	AR - POS	-	-	-
TcCLB.511725.80	FLDAEEVLRKSNKEDT	1585	14294	US - NEG	GRGCGWNLPEDREGNT	2193	12986	MX - POS	-	-	-
TcCLB.511727.210	FLDAEEVLRKSNKEDT	665	14576	BO - NEG	TRSLKKISEGAFSAVF	921	7020	MX - POS	-	-	-
TcCLB.511727.50	FLDAEEVLRKSNKEDT	57	13661	BO - NEG	DGAVIAKEVYQDGQGN	833	8293	BO - POS	-	-	-
TcCLB.511727.60	FLDAEEVLRKSNKEDT	381	11513	US - NEG	ATHFEQASPMHLAFHH	469	4468	CO - POS	-	-	-
TcCLB.511729.60	FLDAEEVLRKSNKEDT	233	16142	CO - NEG	IYIGTWKDGNIVGQGE	329	5571	US - POS	-	-	-
TcCLB.511731.40	FLDAEEVLRKSNKEDT	281	20640	US - NEG	AEERLRAEDDARLLLD	369	4888	AR - POS	-	-	-
TcCLB.511731.70	FLDAEEVLRKSNKEDT	13	13132	BO - NEG	RLAMKYADLELTTRGE	129	1804	AR - POS	-	-	-
TcCLB.511733.120	FLDAEEVLRKSNKEDT	341	13732	BO - NEG	DYDAGAQYSDDFEDDD	101	16816	US - POS	-	-	-
TcCLB.511737.70	FLDAEEVLRKSNKEDT	145	12712	AR - NEG	ICVGAALTVYSDASLN	141	4287	BO - POS	AALTVYSDASLN	-8425	NEG
TcCLB.511741.20	FLDAEEVLRKSNKEDT	521	18257	BO - NEG	LRVINRWIDMMGEESF	281	9132	MX - POS	-	-	-
TcCLB.511741.40	FLDAEEVLRKSNKEDT	149	11643	BO - NEG	DGQSLHGKPLNVAMKR	145	5066	AR - POS	LHGKPLNVAMKR	-6577	NEG
TcCLB.511747.7	FLDAEEVLRKSNKEDT	857	12857	BR - NEG	MQSAFTIRVGEKQADG	1	18454	US - POS	-	-	-
TcCLB.511749.9	FLDAEEVLRKSNKEDT	421	27189	CO - NEG	LSTINRSAVLSNKESG	421	13368	CO - POS	LSTINRSAVLSNKESG	-13821	NEG
TcCLB.511753.30	FLDAEEVLRKSNKEDT	777	20239	MX - NEG	SSEGPNTPIKDQYDAL	705	15094	CO - POS	-	-	-
TcCLB.511753.80	FLDAEEVLRKSNKEDT	137	14388	BO - NEG	IDWDAALRAVETGGTA	137	3761	MX - POS	IDWDAALRAVETGGTA	-10627	NEG
TcCLB.511755.60	FLDAEEVLRKSNKEDT	1505	14284	BO - NEG	RWAIVYGMQFAEGHNQ	277	10915	BO - POS	-	-	-
TcCLB.511761.80	FLDAEEVLRKSNKEDT	317	11882	US - NEG	LSILAPVTGNRNFDVD	925	14444	AR - POS	-	-	-
TcCLB.511767.130	FLDAEEVLRKSNKEDT	165	17027	CO - NEG	GPLGIKQAVEDFVATT	165	23712	CO - POS	GPLGIKQAVEDFVATT	6685	POS
TcCLB.511767.20	FLDAEEVLRKSNKEDT	421	12883	US - NEG	FDVPPARAGGGGGGAQ	425	16296	CO - POS	FDVPPARAGGGG	3413	POS
TcCLB.511777.10	FLDAEEVLRKSNKEDT	57	14666	US - NEG	SRPTTVVKGNGIYMLA	177	4373	CO - POS	-	-	-
TcCLB.511793.10	FLDAEEVLRKSNKEDT	33	15714	BO - NEG	EVNVKVTVSEVLNELG	33	7295	AR - POS	EVNVKVTVSEVLNELG	-8419	NEG
TcCLB.511797.167	FLDAEEVLRKSNKEDT	97	20773	MX - NEG	GSGSSTDDHATGSVPS	117	30762	BO - POS	-	-	-
TcCLB.511801.14	FLDAEEVLRKSNKEDT	353	12202	US - NEG	PELLQCDPRYDGREVD	181	4429	BR - POS	-	-	-
TcCLB.511801.70	FLDAEEVLRKSNKEDT	573	13165	BR - NEG	YYLHLRLAGGKAFVDN	133	4113	US - POS	-	-	-
TcCLB.511803.10	FLDAEEVLRKSNKEDT	73	12299	US - NEG	SVSLRDMFDAKYGSSH	205	5906	CO - POS	-	-	-
TcCLB.511807.120	FLDAEEVLRKSNKEDT	225	19853	BO - NEG	DAKERLREFREVRDES	121	4082	US - POS	-	-	-
TcCLB.511807.130	FLDAEEVLRKSNKEDT	125	17928	BO - NEG	IQLQQSQPQLQPQKQG	357	11056	MX - POS	-	-	-
TcCLB.511807.180	FLDAEEVLRKSNKEDT	93	11770	US - NEG	IATVEGEEPKPLETKM	629	11424	BO - POS	-	-	-
TcCLB.511809.110	FLDAEEVLRKSNKEDT	169	11359	BO - NEG	LKDKRKAEATIKSLRD	193	7824	CO - POS	-	-	-
TcCLB.511811.20	FLDAEEVLRKSNKEDT	169	13032	BO - NEG	EVLKLRIERDVTLMKA	209	4401	MX - POS	-	-	-
TcCLB.511813.10	FLDAEEVLRKSNKEDT	161	11212	US - NEG	ADVAYTVGLYDANTEK	293	34484	CO - POS	-	-	-
TcCLB.511815.180	FLDAEEVLRKSNKEDT	257	22675	BO - NEG	KAPEAAAEFDYRELGE	25	9903	AR - POS	-	-	-
TcCLB.511815.24	FLDAEEVLRKSNKEDT	769	35927	BO - NEG	ESFWTTTGGKLPTPVE	769	10302	BR - POS	ESFWTTTGGKLPTPVE	-25625	NEG
TcCLB.511817.20	FLDAEEVLRKSNKEDT	453	21299	MX - NEG	AFSTVAAGAGAGGAGM	453	28999	BO - POS	AFSTVAAGAGAGGAGM	7700	POS
TcCLB.511817.60	FLDAEEVLRKSNKEDT	205	12503	BO - NEG	EEPVSSSDYDDVLNLS	205	8401	BO - POS	EEPVSSSDYDDVLNLS	-4102	NEG
TcCLB.511819.20	FLDAEEVLRKSNKEDT	529	17274	BR - NEG	AYVRNLEQQRLEEKLA	529	14549	BO - POS	AYVRNLEQQRLEEKLA	-2725	NEG
TcCLB.511821.10	FLDAEEVLRKSNKEDT	953	13883	US - NEG	AAVFDDDRFFALTEDD	1073	33439	CO - POS	-	-	-
TcCLB.511821.100	FLDAEEVLRKSNKEDT	697	33237	BR - NEG	LKLVEANRDEFRVQES	773	14773	BR - POS	-	-	-
TcCLB.511821.110	FLDAEEVLRKSNKEDT	669	12818	US - NEG	SPKKATGDGDDAEDAR	669	4191	BR - POS	SPKKATGDGDDAEDAR	-8627	NEG
TcCLB.511821.179	FLDAEEVLRKSNKEDT	933	14642	BR - NEG	EFVGLLEAARAAEKSA	1073	12465	BR - POS	-	-	-
TcCLB.511821.40	FLDAEEVLRKSNKEDT	101	20244	AR - NEG	FGDTESSSSSSSGGGG	101	11596	BR - POS	FGDTESSSSSSSGGGG	-8648	NEG
TcCLB.511825.220	FLDAEEVLRKSNKEDT	637	15579	BR - NEG	DSTAKSLSVLNKKVGD	785	24222	CO - POS	-	-	-
TcCLB.511827.20	FLDAEEVLRKSNKEDT	2041	21383	MX - NEG	PERRLTLKSSPFGYVD	1325	7876	BO - POS	-	-	-
TcCLB.511839.30	FLDAEEVLRKSNKEDT	73	32196	US - NEG	DGDADGDEGDDGGDDE	77	13646	BR - POS	DGDADGDEGDDG	-18550	NEG
TcCLB.511865.60	FLDAEEVLRKSNKEDT	397	11978	BO - NEG	QDENPSLDAQEGFYAG	401	12560	AR - POS	QDENPSLDAQEG	582	POS
TcCLB.511865.70	FLDAEEVLRKSNKEDT	161	24799	BR - NEG	PTVVRATGEVDLVPHT	137	6818	AR - POS	-	-	-
TcCLB.511867.130	FLDAEEVLRKSNKEDT	473	13017	US - NEG	RQKERNIEVLECKPEA	173	12520	MX - POS	-	-	-
TcCLB.511867.200	FLDAEEVLRKSNKEDT	733	18089	BO - NEG	QRQRIEEEDFLRRLEQ	717	7915	CO - POS	-	-	-
TcCLB.511867.90	FLDAEEVLRKSNKEDT	313	12805	MX - NEG	LLLPIDCVPSSPGDLA	217	19654	US - POS	-	-	-
TcCLB.511871.30	FLDAEEVLRKSNKEDT	397	11978	BO - NEG	QDENPSLDAQEGFYAG	401	12560	AR - POS	QDENPSLDAQEG	582	POS
TcCLB.511899.10	FLDAEEVLRKSNKEDT	53	25432	BO - NEG	LFRTEMKKAGLTLSGH	81	2783	US - POS	-	-	-
TcCLB.511899.40	FLDAEEVLRKSNKEDT	285	26623	BO - NEG	LRQIAAAQIAAVKEAG	13	4504	MX - POS	-	-	-
TcCLB.511899.50	FLDAEEVLRKSNKEDT	449	12690	BR - NEG	SQALISAQEKRLQEMA	517	7669	AR - POS	-	-	-
TcCLB.511903.120	FLDAEEVLRKSNKEDT	329	15447	BO - NEG	CEQKHEAWKAAMKKYA	305	8013	BR - POS	-	-	-
TcCLB.511907.89	FLDAEEVLRKSNKEDT	13	15234	BO - NEG	TQRIKTAFLSYAQGQD	9	3234	US - POS	KTAFLSYAQGQD	-12000	NEG
TcCLB.511911.10	FLDAEEVLRKSNKEDT	281	13902	US - NEG	SLGEEEVLLTGERPPE	645	13301	BO - POS	-	-	-
TcCLB.511911.60	FLDAEEVLRKSNKEDT	573	16156	AR - NEG	TLTSDEQNFGPEGRKD	905	10314	CO - POS	-	-	-
TcCLB.511917.10	FLDAEEVLRKSNKEDT	129	12239	BO - NEG	FTLVATVSIDNVPKSG	461	51109	CO - POS	-	-	-
TcCLB.511921.150	FLDAEEVLRKSNKEDT	749	30412	MX - NEG	SVSGGGTNNKKIDWKD	205	34025	BR - POS	-	-	-
TcCLB.511923.30	FLDAEEVLRKSNKEDT	753	19988	MX - NEG	VSSGGGTNNKKIDWEV	205	34273	BR - POS	-	-	-
TcCLB.511923.60	FLDAEEVLRKSNKEDT	573	17297	AR - NEG	GDVNATALSSNLGNVS	825	11018	BO - POS	-	-	-
TCSYLVIO_000002	FLDAEEVLRKSNKEDT	193	12868	AR - NEG	AQRMTRKKHLPEDDLD	1013	38628	MX - POS	-	-	-
TCSYLVIO_000006	FLDAEEVLRKSNKEDT	481	15548	CO - NEG	YSVFAYPGTGKARDML	745	8931	MX - POS	-	-	-
TCSYLVIO_000008	FLDAEEVLRKSNKEDT	65	13657	BO - NEG	NLLTRVAALEAREAEA	309	6162	AR - POS	-	-	-
TCSYLVIO_000024	FLDAEEVLRKSNKEDT	153	19156	BO - NEG	PYIIEKHAVSAFLNED	153	20425	BO - POS	PYIIEKHAVSAFLNED	1269	POS
TCSYLVIO_000030	FLDAEEVLRKSNKEDT	1205	11192	AR - NEG	LQESKKSSQQQVLSDE	549	9335	BO - POS	-	-	-
TCSYLVIO_000050	FLDAEEVLRKSNKEDT	573	11467	AR - NEG	EYDTQYAAKDKVISGS	233	23035	AR - POS	-	-	-
TCSYLVIO_000058	FLDAEEVLRKSNKEDT	121	16239	US - NEG	LFQTQRSIAQLRAAQS	389	5760	CO - POS	-	-	-
TCSYLVIO_000065	FLDAEEVLRKSNKEDT	5	19779	BO - NEG	PSERIKWGDPKPLPKP	5	3625	BR - POS	PSERIKWGDPKPLPKP	-16154	NEG
TCSYLVIO_000070	FLDAEEVLRKSNKEDT	177	16156	AR - NEG	ATVSIDKAPETGSSPI	181	4808	BO - POS	ATVSIDKAPETG	-11348	NEG
TCSYLVIO_000073	FLDAEEVLRKSNKEDT	105	11296	AR - NEG	SIDKAPETGSSPIPLM	113	5123	BO - POS	SIDKAPET	-6173	NEG
TCSYLVIO_000076	FLDAEEVLRKSNKEDT	281	17957	BO - NEG	SGPFVEGVTKYQVENW	281	18360	BO - POS	SGPFVEGVTKYQVENW	403	POS
TCSYLVIO_000080	FLDAEEVLRKSNKEDT	177	10792	BO - NEG	STLLDKLPPDTISLDI	425	7122	AR - POS	-	-	-
TCSYLVIO_000081	FLDAEEVLRKSNKEDT	45	11979	CO - NEG	VSPLAKTRANERRNGE	125	5137	MX - POS	-	-	-
TCSYLVIO_000082	FLDAEEVLRKSNKEDT	429	25723	MX - NEG	GRSWQQFTESGDSDGL	245	29808	CO - POS	-	-	-
TCSYLVIO_000102	FLDAEEVLRKSNKEDT	49	20213	MX - NEG	ANSLPHATEDKQGTGN	109	8900	AR - POS	-	-	-
TCSYLVIO_000110	FLDAEEVLRKSNKEDT	1	11299	US - NEG	YDGQGVPRYDGETPEN	45	6182	BR - POS	-	-	-
TCSYLVIO_000121	FLDAEEVLRKSNKEDT	465	16543	US - NEG	TGSNSSRNQLRAASLC	465	13244	CO - POS	TGSNSSRNQLRAASLC	-3299	NEG
TCSYLVIO_000122	FLDAEEVLRKSNKEDT	385	18897	MX - NEG	GVQKADTEYLDYLESL	385	18536	BO - POS	GVQKADTEYLDYLESL	-361	NEG
TCSYLVIO_000134	FLDAEEVLRKSNKEDT	225	12006	MX - NEG	CAWMKRDETPQEQEKY	229	27209	BO - POS	CAWMKRDETPQE	15203	POS
TCSYLVIO_000135	FLDAEEVLRKSNKEDT	177	16156	AR - NEG	ATVSIDKAPKEGSSPI	181	2146	AR - POS	ATVSIDKAPKEG	-14010	NEG
TCSYLVIO_000138	FLDAEEVLRKSNKEDT	397	11444	AR - NEG	QLNLKIKELEEALVEK	397	7218	US - POS	QLNLKIKELEEALVEK	-4226	NEG
TCSYLVIO_000140	FLDAEEVLRKSNKEDT	233	10929	BO - NEG	QDQLAQLNFSKKLRDH	69	10717	AR - POS	-	-	-
TCSYLVIO_000173	FLDAEEVLRKSNKEDT	297	14681	MX - NEG	DANRHKSSAVPRGREA	465	11454	MX - POS	-	-	-
TCSYLVIO_000175	FLDAEEVLRKSNKEDT	117	15827	BO - NEG	CTLDSISKPMNTASRQ	177	23988	AR - POS	-	-	-
TCSYLVIO_000179	FLDAEEVLRKSNKEDT	553	41937	CO - NEG	DVSAALGIQRAAAWFD	61	3132	BO - POS	-	-	-
TCSYLVIO_000187	FLDAEEVLRKSNKEDT	329	18836	US - NEG	HPKILKNENAQQKVRA	3441	33129	MX - POS	-	-	-
TCSYLVIO_000188	FLDAEEVLRKSNKEDT	281	13984	CO - NEG	SLEEPSKAAIPNLIDY	145	4324	BO - POS	-	-	-
TCSYLVIO_000195	FLDAEEVLRKSNKEDT	325	33378	BR - NEG	NIDHNDFPEEDWPQKS	241	15575	CO - POS	-	-	-
TCSYLVIO_000201	FLDAEEVLRKSNKEDT	137	10924	BR - NEG	NREEPMAQDRQQADEK	257	2434	MX - POS	-	-	-
TCSYLVIO_000202	FLDAEEVLRKSNKEDT	785	15434	BO - NEG	LFEPRFSPEELSKPLR	1177	11512	BR - POS	-	-	-
TCSYLVIO_000243	FLDAEEVLRKSNKEDT	349	19272	CO - NEG	YDMASLSCASGATAAS	349	7394	US - POS	YDMASLSCASGATAAS	-11878	NEG
TCSYLVIO_000248	FLDAEEVLRKSNKEDT	121	11555	AR - NEG	KFDDSVALEFGHWDKQ	117	2860	BO - POS	SVALEFGHWDKQ	-8695	NEG
TCSYLVIO_000275	FLDAEEVLRKSNKEDT	149	16469	BR - NEG	LLGSVPDTARVVEHNM	117	23309	BR - POS	-	-	-
TCSYLVIO_000276	FLDAEEVLRKSNKEDT	105	15832	US - NEG	RWLDVLPAGSIDKNPW	149	27946	BO - POS	-	-	-
TCSYLVIO_000281	FLDAEEVLRKSNKEDT	333	13831	BO - NEG	NDAMSSANSLRTVRMN	233	6684	BR - POS	-	-	-
TCSYLVIO_000296	FLDAEEVLRKSNKEDT	481	18640	CO - NEG	RTGIGRRVDGDVTDTS	477	3262	MX - POS	GRRVDGDVTDTS	-15378	NEG
TCSYLVIO_000298	FLDAEEVLRKSNKEDT	501	13191	BO - NEG	GLTEAIFAPNTPKTTG	73	7754	CO - POS	-	-	-
TCSYLVIO_000303	FLDAEEVLRKSNKEDT	73	21010	BO - NEG	SDSWTKLIGSGGSGIE	57	3355	BO - POS	-	-	-
TCSYLVIO_000309	FLDAEEVLRKSNKEDT	373	11644	BO - NEG	VGHAEDPNMPKPNDGV	85	14552	BR - POS	-	-	-
TCSYLVIO_000335	FLDAEEVLRKSNKEDT	85	10865	MX - NEG	NLGTIARSGTKAFMEA	9	5539	AR - POS	-	-	-
TCSYLVIO_000356	FLDAEEVLRKSNKEDT	121	12180	MX - NEG	YFQVSLPKKSGIGNQL	121	14253	US - POS	YFQVSLPKKSGIGNQL	2073	POS
TCSYLVIO_000376	FLDAEEVLRKSNKEDT	281	26758	AR - NEG	QLSPFEMPVFPNIDSL	241	3779	AR - POS	-	-	-
TCSYLVIO_000377	FLDAEEVLRKSNKEDT	257	13363	BO - NEG	LAAWGAGDKKNQAGAT	213	12160	AR - POS	-	-	-
TCSYLVIO_000384	FLDAEEVLRKSNKEDT	3453	18553	BO - NEG	SETHEKLPIEDRIAVF	1341	20197	CO - POS	-	-	-
TCSYLVIO_000397	FLDAEEVLRKSNKEDT	789	23722	US - NEG	TLQQVLDTFTQNKTRD	789	27448	BO - POS	TLQQVLDTFTQNKTRD	3726	POS
TCSYLVIO_000407	FLDAEEVLRKSNKEDT	245	11126	CO - NEG	GKKITSEFQDQNYDAL	145	4091	CO - POS	-	-	-
TCSYLVIO_000410	FLDAEEVLRKSNKEDT	25	12167	BO - NEG	LEAYLRNLNNKLSDNL	21	4952	AR - POS	LRNLNNKLSDNL	-7215	NEG
TCSYLVIO_000411	FLDAEEVLRKSNKEDT	25	12167	BO - NEG	LEAYLRNLNNKLSDNL	21	4952	AR - POS	LRNLNNKLSDNL	-7215	NEG
TCSYLVIO_000419	FLDAEEVLRKSNKEDT	557	14360	BO - NEG	VISSPKTAQTGNLLKE	721	8272	CO - POS	-	-	-
TCSYLVIO_000421	FLDAEEVLRKSNKEDT	157	19346	BO - NEG	EDDGTALDPNEYSYLQ	157	6758	MX - POS	EDDGTALDPNEYSYLQ	-12588	NEG
TCSYLVIO_000422	FLDAEEVLRKSNKEDT	153	18165	BR - NEG	DSVNKAHELEKQAIQQ	313	3307	US - POS	-	-	-
TCSYLVIO_000426	FLDAEEVLRKSNKEDT	385	14116	BO - NEG	NDSQNIGNNNNNNNIG	393	7615	MX - POS	NDSQNIGN	-6501	NEG
TCSYLVIO_000427	FLDAEEVLRKSNKEDT	317	13781	BR - NEG	ADHQKARVQRGNDWRP	453	33896	MX - POS	-	-	-
TCSYLVIO_000432	FLDAEEVLRKSNKEDT	117	11224	BO - NEG	MTPPAFSPEALQRNAP	117	10740	BO - POS	MTPPAFSPEALQRNAP	-484	NEG
TCSYLVIO_000458	FLDAEEVLRKSNKEDT	697	13319	BR - NEG	VLLTPLQELPLAALEA	665	12489	AR - POS	-	-	-
TCSYLVIO_000483	FLDAEEVLRKSNKEDT	77	13151	BO - NEG	GKVGDEGNKQIDWKET	33	7381	BO - POS	-	-	-
TCSYLVIO_000491	FLDAEEVLRKSNKEDT	53	11301	BO - NEG	PPYIIEKCAVSAFLNE	53	9144	BO - POS	PPYIIEKCAVSAFLNE	-2157	NEG
TCSYLVIO_000504	FLDAEEVLRKSNKEDT	489	25856	BR - NEG	MKEELTNLPIRQSTDK	165	16904	CO - POS	-	-	-
TCSYLVIO_000530	FLDAEEVLRKSNKEDT	121	19712	BO - NEG	GTDEEAYGVDDDDDDL	25	15777	MX - POS	-	-	-
TCSYLVIO_000575	FLDAEEVLRKSNKEDT	137	11907	BO - NEG	STWADEYLGVNATVNK	149	4294	US - POS	-	-	-
TCSYLVIO_000596	FLDAEEVLRKSNKEDT	57	12670	BR - NEG	AARIIVNYPDEVDVKA	61	4937	MX - POS	AARIIVNYPDEV	-7733	NEG
TCSYLVIO_000623	FLDAEEVLRKSNKEDT	17	16491	BO - NEG	ACGDGRRRVYEIGDKG	81	4829	BO - POS	-	-	-
TCSYLVIO_000635	FLDAEEVLRKSNKEDT	105	21129	MX - NEG	HALGVPVGSSTTKSST	21	6133	CO - POS	-	-	-
TCSYLVIO_000699	FLDAEEVLRKSNKEDT	33	21921	MX - NEG	DMANGNVAPEVAHRLR	41	1536	BR - POS	DMANGNVA	-20385	NEG
TCSYLVIO_000731	FLDAEEVLRKSNKEDT	125	13203	MX - NEG	AEHNLKINFDKSEAAL	101	14074	MX - POS	-	-	-
TCSYLVIO_000786	FLDAEEVLRKSNKEDT	233	22617	US - NEG	VPREYAAPGDKANGVY	237	16241	BR - POS	VPREYAAPGDKA	-6376	NEG
TCSYLVIO_000839	FLDAEEVLRKSNKEDT	49	32517	BO - NEG	PWSSNNNNNNNNRNNN	53	9801	MX - POS	PWSSNNNNNNNN	-22716	NEG
TCSYLVIO_000841	FLDAEEVLRKSNKEDT	1	25566	BO - NEG	HVGGKIRAAINTDGTL	113	20657	MX - POS	-	-	-
TCSYLVIO_000872	FLDAEEVLRKSNKEDT	125	27826	AR - NEG	SRPTFLAAPVVAGGGG	125	11940	BR - POS	SRPTFLAAPVVAGGGG	-15886	NEG
TCSYLVIO_000875	FLDAEEVLRKSNKEDT	225	13611	BR - NEG	RLSQRCCDVAMDADLG	129	2330	AR - POS	-	-	-
TCSYLVIO_000877	FLDAEEVLRKSNKEDT	1605	14228	BO - NEG	ENVSLCNNNNNNNNNN	1601	12739	MX - POS	LCNNNNNNNNNN	-1489	NEG
TCSYLVIO_000895	FLDAEEVLRKSNKEDT	1301	11899	CO - NEG	LRDIEREIERLQKLDI	1333	9457	BR - POS	-	-	-
TCSYLVIO_000926	FLDAEEVLRKSNKEDT	129	11355	CO - NEG	HHSTQHHEVPQEKELE	45	15732	BO - POS	-	-	-
TCSYLVIO_000932	FLDAEEVLRKSNKEDT	125	11785	AR - NEG	KTETYRRDDKAPAAEA	109	3318	AR - POS	-	-	-
TCSYLVIO_000936	FLDAEEVLRKSNKEDT	61	11752	BR - NEG	PTTTTTRAPSRLREID	177	37597	CO - POS	-	-	-
TCSYLVIO_000940	FLDAEEVLRKSNKEDT	377	13558	BO - NEG	LEAERQVANAQEKANG	209	16474	CO - POS	-	-	-
TCSYLVIO_000949	FLDAEEVLRKSNKEDT	45	20124	AR - NEG	AIYSFEGNRTFDNTAV	45	20618	AR - POS	AIYSFEGNRTFDNTAV	494	POS
TCSYLVIO_000968	FLDAEEVLRKSNKEDT	201	13726	BO - NEG	TLRSLEASRAIAKMMR	257	5003	BR - POS	-	-	-
TCSYLVIO_000990	FLDAEEVLRKSNKEDT	553	19692	BR - NEG	VAADHEMLKKARDNAT	789	12090	CO - POS	-	-	-
TCSYLVIO_000991	FLDAEEVLRKSNKEDT	5	13569	MX - NEG	LRELEDAMEARSRAIA	145	12602	CO - POS	-	-	-
TCSYLVIO_000995	FLDAEEVLRKSNKEDT	177	14630	BO - NEG	MIAVEQKQVAQQEAER	177	3602	AR - POS	MIAVEQKQVAQQEAER	-11028	NEG
TCSYLVIO_001005	FLDAEEVLRKSNKEDT	1241	12311	BO - NEG	VTRRIPLVDVQDVQFD	505	20044	AR - POS	-	-	-
TCSYLVIO_001010	FLDAEEVLRKSNKEDT	177	13138	US - NEG	LEEMMAAQKELEERYA	853	10713	MX - POS	-	-	-
TCSYLVIO_001019	FLDAEEVLRKSNKEDT	221	13334	US - NEG	TQSTIRAAATPKRDSF	561	7312	BR - POS	-	-	-
TCSYLVIO_001024	FLDAEEVLRKSNKEDT	529	11973	BR - NEG	SAGSGGTEPAKALNKP	605	18456	BR - POS	-	-	-
TCSYLVIO_001031	FLDAEEVLRKSNKEDT	1933	14467	MX - NEG	AVEYAKLTSQAAAAEA	869	15180	MX - POS	-	-	-
TCSYLVIO_001043	FLDAEEVLRKSNKEDT	309	21599	CO - NEG	RNSVCPKTRLVIPEDE	337	3604	CO - POS	-	-	-
TCSYLVIO_001061	FLDAEEVLRKSNKEDT	181	19847	AR - NEG	VLGDVKPNPLENDLLT	181	16086	MX - POS	VLGDVKPNPLENDLLT	-3761	NEG
TCSYLVIO_001071	FLDAEEVLRKSNKEDT	857	11732	AR - NEG	PQLYSKVAFDFSQSPE	1005	7435	MX - POS	-	-	-
TCSYLVIO_001075	FLDAEEVLRKSNKEDT	217	18771	BR - NEG	ALARLSREKMLEMQRL	213	3342	CO - POS	LSREKMLEMQRL	-15429	NEG
TCSYLVIO_001079	FLDAEEVLRKSNKEDT	45	11822	BR - NEG	VLCRVAHIHADDKLPL	113	7362	BR - POS	-	-	-
TCSYLVIO_001091	FLDAEEVLRKSNKEDT	69	11498	MX - NEG	NGQSSPEDTVPVQQLQ	69	8377	AR - POS	NGQSSPEDTVPVQQLQ	-3121	NEG
TCSYLVIO_001101	FLDAEEVLRKSNKEDT	269	13597	BO - NEG	TNPRGVLEVTVPKDDK	2929	17539	US - POS	-	-	-
TCSYLVIO_001109	FLDAEEVLRKSNKEDT	2649	11565	MX - NEG	TAPDTPIRVDVELEPS	1077	22280	BO - POS	-	-	-
TCSYLVIO_001114	FLDAEEVLRKSNKEDT	1041	11152	US - NEG	CDPPKSSSLVGNETCD	625	20089	MX - POS	-	-	-
TCSYLVIO_001116	FLDAEEVLRKSNKEDT	197	21623	BO - NEG	TTGGTKLEAIEKLKAA	377	10085	AR - POS	-	-	-
TCSYLVIO_001125	FLDAEEVLRKSNKEDT	241	13607	BO - NEG	TQVLEKGASEDEKKKL	141	5483	US - POS	-	-	-
TCSYLVIO_001127	FLDAEEVLRKSNKEDT	213	13092	BO - NEG	GTALSYVVGNGKEDRF	181	10765	US - POS	-	-	-
TCSYLVIO_001130	FLDAEEVLRKSNKEDT	133	11021	BR - NEG	EIGALNPNKASAPPAV	145	16396	BR - POS	-	-	-
TCSYLVIO_001131	FLDAEEVLRKSNKEDT	1	15150	CO - NEG	VGDAQCELGNGESNEI	69	9401	BO - POS	-	-	-
TCSYLVIO_001136	FLDAEEVLRKSNKEDT	1	15124	BO - NEG	WPVGKQGQNQLYHFAN	305	3690	MX - POS	-	-	-
TCSYLVIO_001149	FLDAEEVLRKSNKEDT	125	17928	BO - NEG	IQLQQPQPQLQPQKQG	357	14220	MX - POS	-	-	-
TCSYLVIO_001175	FLDAEEVLRKSNKEDT	129	12902	BR - NEG	ASQVLTTKTADTPEEV	69	5703	US - POS	-	-	-
TCSYLVIO_001180	FLDAEEVLRKSNKEDT	453	13820	US - NEG	ETQRSVLVDQRTKFDD	697	3433	BR - POS	-	-	-
TCSYLVIO_001206	FLDAEEVLRKSNKEDT	797	18220	BR - NEG	DARLLREIETAKTRAA	545	18685	MX - POS	-	-	-
TCSYLVIO_001208	FLDAEEVLRKSNKEDT	269	11714	BR - NEG	PFEQGLERHLEKQRRF	337	7372	MX - POS	-	-	-
[truncated: 870 more rows]
