# Supplementary material for: The Trypanosoma cruzi Antigen and Epitope Atlas: antibody specificities in Chagas disease patients across the Americas
Source: Nat Commun. 2023 Apr 3;14:1850. doi: 10.1038/s41467-023-37522-9 (PMC10070320; doi:10.1038/s41467-023-37522-9)
Supplement: Supplementary file 6 — Supplementary Data 5 [file 41467_2023_37522_MOESM6_ESM.xlsx]

## Sheet: S5 - Cluster data for pools
Ricci A et al 2022 - Chagas Antigen and Epitope Atlas
Table S5. Best antigenic region per cluster in pooled serum samples.
This table shows a representative antigenic region with the highest seroprevalence in CHAGASTOPE-v1 for each selected cluster. For regions, the seroprevalence ("Sero") is calculated simply as the percentage of sera where the region proved to be antigenic. For clusters, the seroprevalence is calculated as the percentage of sera where any of its regions proved to be antigenic (see Methods). The col…
Cluster						Best Antigenic Region in Cluster
Cluster ID	Sero	# Regions	Repetitive Regions	Cross-reactive Regions	Known Regions	Region ID	Sero	Locus Identifier	Start - End	Description	Best 16mer
15	1	169	5 (3%)	0 (0%)	6 (4%)	1145	1	TCSYLVIO_004530	9 - 244	trans-sialidase, putative	GTNSDPDSFSSTNVSG
19	1	1	0 (0%)	0 (0%)	1 (100%)	1015	1	TCSYLVIO_004014	253 - 324	mucin-associated surface protein (MASP), putative	ALNRAAAADKRVAELE
29	1	3	3 (100%)	0 (0%)	3 (100%)	1024	1	TCSYLVIO_004056	57 - 140	hypothetical protein	TTTSTPAAGGFGSATT
85	1	3	0 (0%)	0 (0%)	0 (0%)	1075	1	TCSYLVIO_004283	221 - 276	60S ribosomal protein L4, putative	KEAMAFLKAIGAVDDV
207	1	3	0 (0%)	0 (0%)	3 (100%)	1193	1	TCSYLVIO_004686	1 - 88	hypothetical protein	TSAKLGKSVGLTAALS
341	1	6	0 (0%)	0 (0%)	0 (0%)	1316	1	TCSYLVIO_005086	201 - 260	40S ribosomal protein S3A, putative	VRTPRFDAQALLNAHG
358	1	636	355 (56%)	5 (1%)	620 (97%)	165	1	TCSYLVIO_000936	133 - 218	mucin TcMUCII, putative	PTTTTTRAPSRLREID
394	1	20	18 (90%)	0 (0%)	20 (100%)	3749	1	TcCLB.505925.10	1 - 748	trans-sialidase, putative (fragment)	NPAEPKPAEPKSAEPK
490	1	3	3 (100%)	0 (0%)	3 (100%)	4101	1	TcCLB.506303.80	161 - 1256	hypothetical protein, conserved	AEAEKQRAAEATKVAE
503	1	3	0 (0%)	2 (67%)	0 (0%)	8361	1	TcCLB.510729.160	85 - 206	hypothetical protein, conserved	ANTKGNGVHVVVRKDI
516	1	8	0 (0%)	0 (0%)	0 (0%)	1835	1	TCSYLVIO_006975	1 - 88	metacaspase, putative,cysteine peptidase, Clan CD, family C13, putative	ERPPRVDFEEFFQQAE
525	1	5	0 (0%)	0 (0%)	0 (0%)	1508	1	TCSYLVIO_005782	129 - 184	Gim5A protein, putative,glycosomal membrane protein, putative	PRGSCKALLPEDAEKK
759	1	3	0 (0%)	0 (0%)	0 (0%)	174	1	TCSYLVIO_000971	89 - 144	2-oxoisovalerate dehydrogenase beta subunit, mitochondrial precursor, putative	GFAIGMASAGWKPIAE
784	1	3	0 (0%)	0 (0%)	3 (100%)	4687	1	TcCLB.506755.140	217 - 272	ATP-dependent helicase, putative	LERQLLQGTFAAGDKH
822	1	2	0 (0%)	0 (0%)	2 (100%)	1812	1	TCSYLVIO_006913	57 - 108	hypothetical protein	AAQLTSAGDKPFNEER
1105	1	2	0 (0%)	0 (0%)	0 (0%)	2143	1	TCSYLVIO_008131	181 - 236	hypothetical protein	RITAASADKAERFSSA
1216	1	1	0 (0%)	0 (0%)	0 (0%)	23	1	TCSYLVIO_000132	621 - 661	hypothetical protein	LDPAINADKPNRLRDA
1266	1	4	0 (0%)	0 (0%)	0 (0%)	2371	1	TCSYLVIO_009166	1 - 60	60S ribosomal protein L7, putative	SVPAPESAIKRAAFKR
1361	1	3	0 (0%)	0 (0%)	3 (100%)	2511	1	TCSYLVIO_009765	149 - 208	60S ribosomal protein L7a, putative	QRLFDVATEKKKNPEA
1584	1	3	0 (0%)	0 (0%)	0 (0%)	278	1	TCSYLVIO_001348	93 - 148	reiske iron-sulfur protein precursor, putative	FRKYILKPRLPEELED
1626	1	8	8 (100%)	0 (0%)	8 (100%)	865	1	TCSYLVIO_003468	69 - 170	trans-sialidase, putative	TPVDSSAHSTPSTPVD
1711	1	2	0 (0%)	0 (0%)	0 (0%)	300	1	TCSYLVIO_001410	229 - 284	NADH-cytochrome b5 reductase, putative	VCGPPPFMEAISGDKD
1897	1	2	0 (0%)	0 (0%)	0 (0%)	618	1	TCSYLVIO_002563	269 - 324	hypothetical protein	CEVVPIRFNEIAAADK
2266	1	3	3 (100%)	0 (0%)	3 (100%)	420	1	TCSYLVIO_001829	1 - 136	60S ribosomal protein L23a, putative	KAAAPKKAAAPKKAAA
2284	1	2	2 (100%)	0 (0%)	2 (100%)	672	1	TCSYLVIO_002779	1 - 84	nucleoporin (NUP54/57), putative	FGTAANTAGGFGTAAN
2696	1	2	0 (0%)	0 (0%)	0 (0%)	942	1	TCSYLVIO_003708	1 - 44	hypothetical protein	VYEKFEGAVSGDKGYM
2753	1	2	2 (100%)	0 (0%)	2 (100%)	5386	1	TcCLB.507447.19	1 - 738	microtubule-associated protein, putative (fragment)	QDAYRPVDPSAYKRAL
2837	1	4	4 (100%)	0 (0%)	4 (100%)	5619	1	TcCLB.507765.60	73 - 229	40S ribosomal protein S21, putative	QQGRNEPQARKQQGRD
2883	1	1	0 (0%)	0 (0%)	1 (100%)	5743	1	TcCLB.507949.210	477 - 532	trans-sialidase, Group II, putative	ALSDAASGDKWYDEYL
2980	1	3	0 (0%)	0 (0%)	1 (33%)	607	1	TCSYLVIO_002530	65 - 120	hypothetical protein	WRRNSSAEAGDKPVVS
3038	1	1	1 (100%)	1 (100%)	1 (100%)	6268	1	TcCLB.508389.154	85 - 156	Mucin-associated surface protein (MASP), subgroup S097	AGGGSGAGGGSGTSAG
3147	1	3	3 (100%)	0 (0%)	3 (100%)	659	1	TCSYLVIO_002712	189 - 252	surface antigen 2 (CA-2), putative	AAADDKPSPFGQAAAG
3169	1	7	6 (86%)	0 (0%)	7 (100%)	6669	1	TcCLB.508831.150	21 - 124	Nucleoporin NUP149	AKPPAESPFKSVFGAP
3206	1	3	0 (0%)	0 (0%)	0 (0%)	720	1	TCSYLVIO_002923	1249 - 1304	hypothetical protein	PVPNFVAATADKPVGT
3300	1	1	0 (0%)	0 (0%)	1 (100%)	7102	1	TcCLB.509395.20	3113 - 3168	phosphatidylinositol kinase related protein, putative	PPLLFAAAGDKRRGKH
3576	1	2	0 (0%)	0 (0%)	0 (0%)	8189	1	TcCLB.510583.40	29 - 80	mucin TcMUCII, putative	ASGAPPVPKPAAKPEV
3593	1	2	0 (0%)	0 (0%)	0 (0%)	824	1	TCSYLVIO_003288	97 - 152	reticulon domain protein, putative	TNRWHLTSDDIHEAVN
3784	1	1	1 (100%)	0 (0%)	1 (100%)	9115	1	TcCLB.511487.170	189 - 276	Mucin-associated surface protein (MASP), subgroup S001	ATAAAAADKDEAEEED
279	1	288	2 (1%)	3 (1%)	279 (97%)	5218	0.83	TcCLB.507069.220	137 - 212	Mucin-associated surface protein (MASP), subgroup S070	SLSSGAARASNKTNPN
1392	1	5	0 (0%)	0 (0%)	4 (80%)	3098	0.83	TcCLB.503665.30	129 - 212	Mucin-associated surface protein (MASP), subgroup S072	SPTLKAPAAPAAPAAA
2103	1	2	2 (100%)	0 (0%)	2 (100%)	3777	0.83	TcCLB.505977.26	77 - 112	60S acidic ribosomal protein P2, putative	ADAKKEEEEEDDDMGF
2626	1	3	0 (0%)	0 (0%)	0 (0%)	5699	0.83	TcCLB.507867.80	1229 - 1312	Bait on Hook 2, putative	AHMFQVAQAASKNKEG
391	1	21	0 (0%)	1 (5%)	0 (0%)	66	0.33	TCSYLVIO_000314	109 - 164	trans-sialidase, putative	LYKSGKSGDKKEELIA
43	0.83	6	6 (100%)	0 (0%)	6 (100%)	1037	0.83	TCSYLVIO_004114	389 - 600	hypothetical protein	ASGAVPEGEEYPAEAE
159	0.83	2	0 (0%)	0 (0%)	0 (0%)	1144	0.83	TCSYLVIO_004524	9 - 64	glycerol-3-phosphate acyltransferase, putative	LHETQAVPTGDKDAEK
359	0.83	41	35 (85%)	0 (0%)	36 (88%)	2355	0.83	TCSYLVIO_009094	137 - 224	60S ribosomal protein L19, putative	KAAAAPAKAAAAPAKA
370	0.83	2	0 (0%)	2 (100%)	0 (0%)	1347	0.83	TCSYLVIO_005178	1057 - 1108	hypothetical protein	ELQRWVKDYVDVQLNA
377	0.83	48	0 (0%)	0 (0%)	0 (0%)	8151	0.83	TcCLB.510557.30	41 - 92	hypothetical protein	QNEDWRQSAAADRPNT
460	0.83	4	1 (25%)	0 (0%)	0 (0%)	1448	0.83	TCSYLVIO_005498	105 - 192	hypothetical protein	GAPLDISSLAGSDGVG
506	0.83	2	0 (0%)	0 (0%)	0 (0%)	1490	0.83	TCSYLVIO_005684	689 - 744	AMP deaminase, putative	EADFQRKTDSFNEDDW
575	0.83	2	0 (0%)	0 (0%)	2 (100%)	1557	0.83	TCSYLVIO_006000	1057 - 1108	hypothetical protein	LMYEDKNAPARGGFGG
578	0.83	3	0 (0%)	0 (0%)	0 (0%)	156	0.83	TCSYLVIO_000881	125 - 176	hypothetical protein	GRGSGGALPTRGGFGA
606	0.83	5	0 (0%)	0 (0%)	0 (0%)	1586	0.83	TCSYLVIO_006088	1 - 40	40S ribosomal protein S2, putative	QRAPSGEQRGFGRGRG
837	0.83	3	0 (0%)	0 (0%)	0 (0%)	1826	0.83	TCSYLVIO_006948	113 - 164	hypothetical protein	ESAHLIPSITAAETRL
930	0.83	1	0 (0%)	0 (0%)	1 (100%)	1922	0.83	TCSYLVIO_007295	129 - 180	hypothetical protein	KYENWTAAAASDKKGF
941	0.83	3	0 (0%)	0 (0%)	0 (0%)	9072	0.83	TcCLB.511429.30	501 - 556	conserved protein, unknown function	LLREYALSGDKALPFD
1088	0.83	1	0 (0%)	0 (0%)	0 (0%)	2104	0.83	TCSYLVIO_007987	237 - 288	hypothetical protein	SPGKATAKDKDDDREF
1156	0.83	5	0 (0%)	0 (0%)	0 (0%)	2193	0.83	TCSYLVIO_008297	205 - 245	40S ribosomal protein SA, putative	PVAEVDEGFGWVERDN
1165	0.83	4	4 (100%)	0 (0%)	4 (100%)	2206	0.83	TCSYLVIO_008367	1 - 80	RNA-binding protein, putative	PASKPAAKPAAKPAAK
1299	0.83	1	0 (0%)	0 (0%)	0 (0%)	2414	0.83	TCSYLVIO_009355	413 - 464	NIMA-related kinase, putative	NGNGYVEKPAPSAAET
1357	0.83	3	0 (0%)	0 (0%)	1 (33%)	4218	0.83	TcCLB.506401.280	1325 - 1380	hypothetical protein, conserved	GLVSAAGGFGMTVTTP
1360	0.83	3	2 (67%)	0 (0%)	3 (100%)	2510	0.83	TCSYLVIO_009765	1 - 96	60S ribosomal protein L7a, putative	AAKPAAKPAAKPAAKT
1366	0.83	3	0 (0%)	0 (0%)	0 (0%)	2516	0.83	TCSYLVIO_009781	321 - 376	ATP-dependent DEAD/H RNA helicase, putative	GAVMAIHGDKEQSQRD
1550	0.83	3	0 (0%)	0 (0%)	0 (0%)	2744	0.83	TCSYLVIO_010662	13 - 88	hypothetical protein	GANTATAGGFGANSTV
1568	0.83	4	4 (100%)	1 (25%)	0 (0%)	3510	0.83	TcCLB.504221.9	121 - 939	membrane associated protein, putative	AQREAEERAQREAEER
1595	0.83	3	0 (0%)	0 (0%)	0 (0%)	2799	0.83	TCSYLVIO_010929	1093 - 1148	myosin heavy chain, putative	SEVLHTPIDTSPRKSS
1715	0.83	2	2 (100%)	0 (0%)	2 (100%)	5039	0.83	TcCLB.506959.90	21 - 496	hypothetical protein, conserved	APEPPRTAPAAPEPPR
1844	0.83	4	0 (0%)	0 (0%)	0 (0%)	4704	0.83	TcCLB.506759.210	17 - 72	mucin TcMUCII, putative	TNTTTQAPTANKPGGA
2355	0.83	2	0 (0%)	0 (0%)	0 (0%)	982	0.83	TCSYLVIO_003869	201 - 256	G-actin binding protein, putative	SLSEFVETVKVLLPED
2583	0.83	2	2 (100%)	2 (100%)	0 (0%)	8243	0.83	TcCLB.510629.150	153 - 208	Mucin-associated surface protein (MASP), subgroup S097	ASVGAGGSGAGGGGGS
2615	0.83	3	0 (0%)	0 (0%)	0 (0%)	821	0.83	TCSYLVIO_003279	481 - 564	hypothetical protein	GEESDQSAASDKTEFL
2670	0.83	2	0 (0%)	0 (0%)	0 (0%)	775	0.83	TCSYLVIO_003123	173 - 224	protein kinase, putative	SRQMASPAATAAETAA
2688	0.83	2	0 (0%)	0 (0%)	0 (0%)	5174	0.83	TcCLB.507031.60	81 - 136	nuclear cap binding complex subunit CBP30, putative	QERVPQQRAIAHDKVE
2836	0.83	4	0 (0%)	0 (0%)	0 (0%)	5618	0.83	TcCLB.507765.60	1 - 40	40S ribosomal protein S21, putative	GTYNEEGVNVDLYIPR
2864	0.83	1	0 (0%)	0 (0%)	0 (0%)	5696	0.83	TcCLB.507867.5	37 - 92	trans-sialidase, putative (fragment)	SGATATDKPNSCQGSS
2920	0.83	1	1 (100%)	0 (0%)	1 (100%)	5871	0.83	TcCLB.508119.200	1 - 568	hypothetical protein	TTEARPLDVTVGSALL
3051	0.83	2	0 (0%)	0 (0%)	0 (0%)	6322	0.83	TcCLB.508453.10	277 - 332	Mucin-associated surface protein (MASP), subgroup S055	QNQENPPGKEQKTKTG
3165	0.83	1	0 (0%)	0 (0%)	0 (0%)	6664	0.83	TcCLB.508829.9	201 - 256	dynein heavy chain, putative (fragment)	GDPLVWADFLRIGAVD
3232	0.83	2	0 (0%)	0 (0%)	0 (0%)	8697	0.83	TcCLB.511127.220	161 - 216	cdc2-related kinase 12	EKRLQVAPPAISGDKE
3233	0.83	2	0 (0%)	0 (0%)	0 (0%)	6860	0.83	TcCLB.509031.20	37 - 92	trans-sialidase, putative (fragment)	VVMMCCGTGEATATDK
3394	0.83	2	0 (0%)	0 (0%)	0 (0%)	7419	0.83	TcCLB.509791.120	65 - 172	kinetoplast-associated protein	LYDVSKPLDVEKEISK
3456	0.83	3	0 (0%)	0 (0%)	0 (0%)	8444	0.83	TcCLB.510811.20	313 - 368	protein associated with differentiation 8, putative	SNASFIYAALADKEVD
3621	0.83	1	0 (0%)	0 (0%)	1 (100%)	8379	0.83	TcCLB.510741.170	389 - 440	hypothetical protein	AGAISGVVGGFGSAGS
3673	0.83	2	0 (0%)	0 (0%)	2 (100%)	8620	0.83	TcCLB.511029.20	1 - 76	kinetoplast-associated protein 3	TMTALRVSPYSIFLQE
3688	0.83	1	0 (0%)	0 (0%)	0 (0%)	870	0.83	TCSYLVIO_003473	3541 - 3592	ubiquitin-protein ligase, putative	LPVGYLPVDPSNYMAS
3847	0.83	1	0 (0%)	0 (0%)	0 (0%)	9444	0.83	TcCLB.511817.280	37 - 96	UAA transporter family, putative	TNGASSNKPGADMQQK
400	0.83	43	2 (5%)	0 (0%)	18 (42%)	2994	0.67	TcCLB.503403.20	677 - 776	trans-sialidase, Group II, putative	RASEPQVKIAPKPVAP
2763	0.83	3	0 (0%)	0 (0%)	3 (100%)	5421	0.67	TcCLB.507511.81	9 - 76	Trypomastigote small surface antigen protein 2	TPPSGTENKPATGEAP
3342	0.83	3	0 (0%)	0 (0%)	0 (0%)	724	0.67	TCSYLVIO_002936	641 - 692	vacuolar-type proton translocating pyrophosphatase 1	RRQFQNPAIAEGTEEP
18	0.67	11	0 (0%)	0 (0%)	9 (82%)	3463	0.67	TcCLB.504157.130	249 - 308	Surface protein TolT, group A	NSTSTRLQRTRPRVDG
47	0.67	2	0 (0%)	0 (0%)	0 (0%)	1040	0.67	TCSYLVIO_004118	289 - 340	hypothetical protein	EALSARVADKRPLRVQ
91	0.67	3	0 (0%)	0 (0%)	0 (0%)	1080	0.67	TCSYLVIO_004297	729 - 780	lipase domain protein, putative	KTCEQRAAVAENKDGY
127	0.67	5	4 (80%)	0 (0%)	4 (80%)	7909	0.67	TcCLB.510319.9	221 - 296	Nucleoporin NUP98	FGNNSGGAAPADKPAA
164	0.67	52	0 (0%)	0 (0%)	12 (23%)	115	0.67	TCSYLVIO_000608	121 - 176	trans-sialidase, putative	LGEEEVPLTGERPTEV
254	0.67	2	2 (100%)	0 (0%)	0 (0%)	1237	0.67	TCSYLVIO_004847	333 - 388	hypothetical protein	EDVQELVAPAEDVQEL
442	0.67	2	0 (0%)	0 (0%)	0 (0%)	1430	0.67	TCSYLVIO_005425	57 - 112	hypothetical protein	PEPTTGDLHPMTGENV
482	0.67	3	0 (0%)	0 (0%)	0 (0%)	1468	0.67	TCSYLVIO_005582	9 - 60	succinyl-coA:3-ketoacid-coenzyme A transferase, mitochondrial precursor, putative	ASLAVGGFGTGGMPHA
590	0.67	3	0 (0%)	0 (0%)	0 (0%)	1570	0.67	TCSYLVIO_006031	1469 - 1520	hypothetical protein	KGGTSAAADKTAEPVS
613	0.67	2	0 (0%)	0 (0%)	1 (50%)	8936	0.67	TcCLB.511283.290	841 - 892	hypothetical protein, conserved	VQFAAGEDPRTGERLY
690	0.67	3	0 (0%)	1 (33%)	0 (0%)	4572	0.67	TcCLB.506671.90	249 - 304	Mucin-associated surface protein (MASP), subgroup S090	PTGKTTPSVPSTGETP
698	0.67	3	0 (0%)	0 (0%)	3 (100%)	1674	0.67	TCSYLVIO_006358	521 - 576	dynein heavy chain, putative	VRFLAAAMDKVFTTGF
705	0.67	3	3 (100%)	0 (0%)	0 (0%)	1680	0.67	TCSYLVIO_006369	373 - 508	hypothetical protein	RRTTPRNDEYDDDYES
772	0.67	2	0 (0%)	1 (50%)	1 (50%)	3870	0.67	TcCLB.506139.110	149 - 200	Mucin-associated surface protein (MASP), subgroup S072	TQEQVLKSPAAPTAAT
801	0.67	1	1 (100%)	0 (0%)	1 (100%)	1790	0.67	TCSYLVIO_006840	373 - 424	hypothetical protein	EETRKKTAAPRVAAAA
809	0.67	3	0 (0%)	0 (0%)	0 (0%)	1798	0.67	TCSYLVIO_006868	1433 - 1484	protein kinase, putative,serine/threonine protein kinase, putative	AAKPIIPESLDEFDAE
858	0.67	2	0 (0%)	0 (0%)	0 (0%)	185	0.67	TCSYLVIO_001001	1045 - 1096	hypothetical protein	KYTSTKAVAANKTLAS
877	0.67	3	0 (0%)	0 (0%)	0 (0%)	1868	0.67	TCSYLVIO_007093	517 - 568	ABC transporter, putative	AGGLGLSDARAALDKP
895	0.67	3	0 (0%)	0 (0%)	0 (0%)	1888	0.67	TCSYLVIO_007162	41 - 108	hypothetical protein	NVFLLQRPQTGENGEP
971	0.67	2	0 (0%)	0 (0%)	0 (0%)	4448	0.67	TcCLB.506575.50	1 - 40	hypothetical protein, conserved	KRPVAPQEAAAAAQYG
1082	0.67	3	0 (0%)	0 (0%)	2 (67%)	3207	0.67	TcCLB.503875.30	357 - 412	Mucin-associated surface protein (MASP), subgroup S025	QPPEAAATNKPQTGDK
1135	0.67	2	0 (0%)	0 (0%)	0 (0%)	2173	0.67	TCSYLVIO_008236	397 - 452	hypothetical protein	CCEHEQQENGLRREID
1150	0.67	2	0 (0%)	0 (0%)	0 (0%)	2870	0.67	TcCLB.414145.9	73 - 128	hypothetical protein, conserved (fragment)	VGLTLDGMLATADDKS
1185	0.67	7	0 (0%)	0 (0%)	0 (0%)	6563	0.67	TcCLB.508737.10	213 - 296	Trypomastigote, Alanine, Serine and Valine rich protein (TASV), subfamily C	KLPDQTAEDGSASRPS
1211	0.67	1	0 (0%)	0 (0%)	0 (0%)	2286	0.67	TCSYLVIO_008735	225 - 280	mucin-associated surface protein (MASP), putative	LPVPSTGESPPTTAGD
1324	0.67	3	0 (0%)	0 (0%)	0 (0%)	247	0.67	TCSYLVIO_001210	249 - 300	hypothetical protein	TNDGDSKAASDNKPGA
1337	0.67	2	0 (0%)	0 (0%)	0 (0%)	2489	0.67	TCSYLVIO_009719	113 - 164	small GTP-binding protein Rab11, putative,Rab11 GTPase, putative	KAVDTQMAKDFADNLG
1485	0.67	3	0 (0%)	0 (0%)	0 (0%)	2678	0.67	TCSYLVIO_010479	453 - 504	mitochondrial DNA polymerase I protein C, putative	AGNGTPGAGGGAVAPG
1488	0.67	3	0 (0%)	0 (0%)	3 (100%)	2680	0.67	TCSYLVIO_010480	381 - 444	immunodominant antigen, putative	VSAPAKAAAPPAAARS
1491	0.67	1	1 (100%)	1 (100%)	0 (0%)	2683	0.67	TCSYLVIO_010483	621 - 672	RNA editing 3' terminal uridylyl transferase 1, putative	GVNSNTGGAGGGGAGA
1507	0.67	3	0 (0%)	0 (0%)	0 (0%)	270	0.67	TCSYLVIO_001314	145 - 208	hypothetical protein	GTSSVVSASGDKTIHQ
1547	0.67	3	3 (100%)	0 (0%)	0 (0%)	2739	0.67	TCSYLVIO_010631	641 - 764	hypothetical protein	GRERGYPEEKEDSRRE
1554	0.67	3	0 (0%)	0 (0%)	0 (0%)	3159	0.67	TcCLB.503811.80	177 - 232	hypothetical protein, conserved	VSVAPLPEDTAPVPLR
1662	0.67	1	1 (100%)	0 (0%)	0 (0%)	2910	0.67	TcCLB.441241.10	297 - 413	microtubule-associated protein Gb4, putative (fragment)	STEDIVPADTERELTE
1725	0.67	5	0 (0%)	0 (0%)	0 (0%)	3035	0.67	TcCLB.503519.30	273 - 324	Mucin-associated surface protein (MASP), subgroup S082	EAHKDPEPQNTSPAFT
1767	0.67	2	0 (0%)	0 (0%)	0 (0%)	3134	0.67	TcCLB.503761.30	41 - 104	mucin TcMUCII, putative	AAESREVDGDIGGASG
1860	0.67	3	0 (0%)	0 (0%)	0 (0%)	873	0.67	TCSYLVIO_003482	389 - 444	hypothetical protein	GATSPPVVEAVAEDKN
1939	0.67	23	1 (4%)	0 (0%)	0 (0%)	5569	0.67	TcCLB.507699.130	257 - 328	Mucin-associated surface protein (MASP), subgroup S010	DGEAASANKYDTVSQS
2031	0.67	2	0 (0%)	0 (0%)	1 (50%)	4090	0.67	TcCLB.506297.30	1269 - 1324	hypothetical protein, conserved	TGGGGGMAGDKTPSLA
2144	0.67	3	0 (0%)	0 (0%)	0 (0%)	909	0.67	TCSYLVIO_003571	241 - 296	hypothetical protein	KTPSRAAQSADKADPP
2195	0.67	2	0 (0%)	0 (0%)	0 (0%)	487	0.67	TCSYLVIO_002063	373 - 428	hypothetical protein	AAAAAATAGGFGAKGG
2274	0.67	3	0 (0%)	0 (0%)	0 (0%)	4849	0.67	TcCLB.506825.219	609 - 664	hypothetical protein, conserved	IPNLREVDGVLECAAC
2289	0.67	3	0 (0%)	0 (0%)	0 (0%)	426	0.67	TCSYLVIO_001836	273 - 356	lanosterol synthase, putative	YMNKDGGFGQHTEGHS
2316	0.67	2	0 (0%)	0 (0%)	0 (0%)	433	0.67	TCSYLVIO_001854	501 - 556	hypothetical protein	SSTSGASASDKSLKVL
2339	0.67	2	0 (0%)	0 (0%)	0 (0%)	7886	0.67	TcCLB.510303.250	121 - 172	protein phosphatase 2C, putative	DADAHPKALLPENVPP
2433	0.67	2	2 (100%)	0 (0%)	0 (0%)	4597	0.67	TcCLB.506685.40	1 - 136	hypothetical protein, conserved	PGYGAPQPGYGAPQPG
2470	0.67	3	0 (0%)	0 (0%)	0 (0%)	569	0.67	TCSYLVIO_002410	341 - 396	heat shock protein HslVU, ATPase subunit HslU, putative	VELKPLTSDDFHRIIT
2551	0.67	1	0 (0%)	0 (0%)	0 (0%)	4869	0.67	TcCLB.506841.20	77 - 128	trans-sialidase, Group I, putative	YGDADTWSRHAMHGDK
2597	0.67	1	0 (0%)	0 (0%)	0 (0%)	4981	0.67	TcCLB.506925.460	41 - 92	kinetoplastid kinetochore protein 16	DRLLRMIDELAAGVEM
2711	0.67	2	0 (0%)	0 (0%)	0 (0%)	5232	0.67	TcCLB.507071.360	1 - 56	mucin TcMUCII, putative	SVCAAGSGDKPDKAGE
2748	0.67	3	0 (0%)	0 (0%)	0 (0%)	5356	0.67	TcCLB.507277.10	217 - 272	hypothetical protein, conserved	EEIEELQPATGEAGTQ
2819	0.67	1	1 (100%)	0 (0%)	0 (0%)	5586	0.67	TcCLB.507711.250	337 - 756	hypothetical protein, conserved	DVRELVSPAEDVQELV
2820	0.67	1	1 (100%)	0 (0%)	0 (0%)	5587	0.67	TcCLB.507711.250	753 - 1001	hypothetical protein, conserved	NVRELVAPAEDVQAAE
2843	0.67	3	0 (0%)	0 (0%)	3 (100%)	883	0.67	TCSYLVIO_003504	13 - 68	hypothetical protein	AEHGRCPVTGEALQKD
2865	0.67	1	0 (0%)	0 (0%)	0 (0%)	5698	0.67	TcCLB.507867.80	637 - 692	Bait on Hook 2, putative	HRLFQSYAADKVRLEN
2965	0.67	1	0 (0%)	0 (0%)	1 (100%)	6038	0.67	TcCLB.508219.90	289 - 340	90 kDa surface protein, putative	AAAPPTQLPQTGEDGG
2966	0.67	1	0 (0%)	0 (0%)	0 (0%)	6040	0.67	TcCLB.508221.150	89 - 140	Mucin-associated surface protein (MASP), subgroup S097	SDSPAGGFGAETPASA
2979	0.67	1	1 (100%)	0 (0%)	0 (0%)	6069	0.67	TcCLB.508229.40	641 - 696	trans-sialidase, Group V, putative	IGGDGRSADKTGRQDI
2992	0.67	2	0 (0%)	0 (0%)	0 (0%)	949	0.67	TCSYLVIO_003725	57 - 112	hypothetical protein	LIDALKRNGVHAELLE
3190	0.67	1	0 (0%)	0 (0%)	0 (0%)	6750	0.67	TcCLB.508891.90	677 - 732	hypothetical protein, conserved	SSSSQPQSTTPRRGGG
3280	0.67	2	2 (100%)	2 (100%)	0 (0%)	7017	0.67	TcCLB.509231.39	33 - 88	zinc finger protein 3	NPVMVAGAGGGGGGRG
3343	0.67	2	0 (0%)	0 (0%)	0 (0%)	878	0.67	TCSYLVIO_003485	1145 - 1200	mitochondrial DNA polymerase I protein D, putative	YHNSLPNDERRRLALM
3362	0.67	4	0 (0%)	0 (0%)	0 (0%)	749	0.67	TCSYLVIO_003037	225 - 273	40S ribosomal protein S4, putative	EREEKLIAAEARKNMQ
3393	0.67	2	0 (0%)	0 (0%)	2 (100%)	7418	0.67	TcCLB.509791.120	1 - 76	kinetoplast-associated protein	KMYKELSQNQRRELKQ
3399	0.67	2	0 (0%)	0 (0%)	0 (0%)	7443	0.67	TcCLB.509801.20	97 - 152	hypothetical protein, conserved	KLRQQSAGDKVAGAIA
3460	0.67	1	0 (0%)	0 (0%)	0 (0%)	7656	0.67	TcCLB.510079.49	913 - 968	dispersed gene family protein 1 (DGF-1), putative (fragment)	GLSIKGNGAHVHVSVV
3474	0.67	1	0 (0%)	0 (0%)	0 (0%)	7717	0.67	TcCLB.510115.30	813 - 868	trans-sialidase, Group VI, putative	AEAGGAVQGDKAPQTP
3586	0.67	2	0 (0%)	0 (0%)	0 (0%)	822	0.67	TCSYLVIO_003284	109 - 168	Transitional endoplasmic reticulum ATPase, putative	IANEVAAALADKQVNV
3604	0.67	4	0 (0%)	0 (0%)	0 (0%)	8292	0.67	TcCLB.510663.19	1 - 76	60S ribosomal subunit protein L31, putative	GFKGKVLGKERKQALL
3650	0.67	1	0 (0%)	0 (0%)	0 (0%)	852	0.67	TCSYLVIO_003422	553 - 608	hypothetical protein	YYLIDVPTTGESPRSQ
3787	0.67	2	0 (0%)	0 (0%)	0 (0%)	9128	0.67	TcCLB.511507.24	177 - 228	hypothetical protein, conserved	FINCPGREVKSYVREL
68	0.67	40	0 (0%)	0 (0%)	0 (0%)	122	0.5	TCSYLVIO_000682	17 - 68	retrotransposon hot spot (RHS) protein, putative	YIRDAGVLNEIQKTGA
395	0.67	27	0 (0%)	0 (0%)	11 (41%)	3560	0.5	TcCLB.504341.10	821 - 920	trans-sialidase, Group IV, putative	ATHNAEGKGQEGLHPQ
719	0.67	2	1 (50%)	0 (0%)	0 (0%)	1693	0.5	TCSYLVIO_006391	145 - 228	hypothetical protein	NGNNNNNTGSSSIVSG
781	0.67	3	0 (0%)	0 (0%)	0 (0%)	1772	0.5	TCSYLVIO_006782	93 - 148	AAA ATPase, putative	AREAATVAAGNKSQFG
967	0.67	3	0 (0%)	0 (0%)	0 (0%)	7217	0.5	TcCLB.509557.10	245 - 296	hypothetical protein	KLPPSAPTTTFKPLAE
1812	0.67	2	0 (0%)	0 (0%)	0 (0%)	3220	0.33	TcCLB.503895.19	1185 - 1236	hypothetical protein	LRRELDAIERYLDEQL
1	0.5	3	0 (0%)	0 (0%)	0 (0%)	1	0.5	TCSYLVIO_000002	997 - 1048	phosphatidylinositol kinase related protein, putative	AQRMTRKKHLPEDDLD
23	0.5	2	0 (0%)	0 (0%)	0 (0%)	9162	0.5	TcCLB.511545.199	241 - 296	AMP deaminase, putative (fragment)	EQPRTPLFYDEKGKAV
99	0.5	3	0 (0%)	0 (0%)	0 (0%)	1088	0.5	TCSYLVIO_004314	293 - 348	hypothetical protein	TKSNVSPTTGEHRGDF
103	0.5	3	0 (0%)	0 (0%)	0 (0%)	1092	0.5	TCSYLVIO_004329	57 - 108	subtilisin-like serine peptidase	HHHQYPHTGENSTSQL
117	0.5	3	0 (0%)	0 (0%)	0 (0%)	1104	0.5	TCSYLVIO_004389	365 - 416	lysosomal alpha-mannosidase precursor, putative	RQVEFFAGVPTGEVPM
131	0.5	3	0 (0%)	0 (0%)	0 (0%)	1119	0.5	TCSYLVIO_004438	253 - 312	protein kinase, putative,serine/threonine protein kinase, putative	LFRDRPNTGEEFRGTN
135	0.5	3	0 (0%)	0 (0%)	0 (0%)	1122	0.5	TCSYLVIO_004452	513 - 564	hypothetical protein	AGETRTETVVAADKIV
170	0.5	2	0 (0%)	0 (0%)	0 (0%)	1155	0.5	TCSYLVIO_004554	401 - 456	hypothetical protein	FPPAPPQGTSTTAPKS
206	0.5	2	0 (0%)	0 (0%)	0 (0%)	7427	0.5	TcCLB.509793.20	261 - 312	hypothetical protein, conserved	TVTKTKVSPYAAFVKE
214	0.5	2	0 (0%)	0 (0%)	0 (0%)	5838	0.5	TcCLB.508045.60	109 - 176	exocyst complex component Sec10, putative	ATTGAAAGGAGRSWQQ
256	0.5	3	0 (0%)	0 (0%)	0 (0%)	1239	0.5	TCSYLVIO_004851	765 - 820	hypothetical protein	NAIMTPNDVTRLMQLC
319	0.5	3	0 (0%)	0 (0%)	0 (0%)	1296	0.5	TCSYLVIO_005024	177 - 252	dihydrolipoamide acetyltransferase precursor, putative	KQMPAPDVATVAAASK
329	0.5	2	0 (0%)	0 (0%)	0 (0%)	1305	0.5	TCSYLVIO_005055	29 - 84	hypothetical protein	LTDQRPSTGEDGLDPS
340	0.5	6	0 (0%)	0 (0%)	0 (0%)	1315	0.5	TCSYLVIO_005086	5 - 96	40S ribosomal protein S3A, putative	MSRKEWYDVVAPKNFE
401	0.5	3	0 (0%)	0 (0%)	0 (0%)	1390	0.5	TCSYLVIO_005298	369 - 420	pyrroline-5-carboxylate synthetase-like protein, putative	DTVVSGIKAIAEDKDP
446	0.5	2	0 (0%)	0 (0%)	0 (0%)	5272	0.5	TcCLB.507093.210	345 - 396	myosin heavy chain, putative	RFAKCVTTYLNPRTGE
478	0.5	2	0 (0%)	0 (0%)	0 (0%)	1464	0.5	TCSYLVIO_005565	637 - 688	hypothetical protein	SLENSLEQGAWSDKKT
500	0.5	2	0 (0%)	0 (0%)	0 (0%)	1484	0.5	TCSYLVIO_005657	473 - 517	hypothetical protein	AEASFVEHVLALLPGD
501	0.5	3	0 (0%)	0 (0%)	0 (0%)	1486	0.5	TCSYLVIO_005663	205 - 260	hypothetical protein	LEQRNMMAGDKIPNKE
507	0.5	3	0 (0%)	0 (0%)	0 (0%)	1491	0.5	TCSYLVIO_005698	249 - 304	hypothetical protein	NLGDHIEFSQNKKQNI
508	0.5	3	0 (0%)	0 (0%)	1 (33%)	4950	0.5	TcCLB.506887.50	405 - 456	katanin, putative	MQHMRMKERINITTLP
547	0.5	2	0 (0%)	0 (0%)	2 (100%)	1528	0.5	TCSYLVIO_005852	665 - 716	hypothetical protein	VLLNPETGEAACVLAL
550	0.5	2	0 (0%)	0 (0%)	0 (0%)	1530	0.5	TCSYLVIO_005859	21 - 72	hypothetical protein	SSSAAHADKVQSPIEE
557	0.5	5	0 (0%)	0 (0%)	0 (0%)	213	0.5	TCSYLVIO_001078	113 - 240	60S ribosomal protein L5, putative	HRPNRFPGYDKEKDSL
610	0.5	1	0 (0%)	0 (0%)	1 (100%)	159	0.5	TCSYLVIO_000913	81 - 136	trans-sialidase, putative	KGVGQKAAADKWGLLV
647	0.5	3	0 (0%)	0 (0%)	0 (0%)	1625	0.5	TCSYLVIO_006211	553 - 604	hypothetical protein	KDFSFEYAAAASKTQM
648	0.5	2	0 (0%)	0 (0%)	2 (100%)	4171	0.5	TcCLB.506357.160	1161 - 1216	hypothetical protein, conserved	EKGLPAGTETKEGNRL
661	0.5	2	0 (0%)	0 (0%)	2 (100%)	1638	0.5	TCSYLVIO_006242	277 - 332	hypothetical protein	KKETDAEAGDKVEKKE
687	0.5	1	1 (100%)	0 (0%)	0 (0%)	1664	0.5	TCSYLVIO_006326	493 - 544	hypothetical protein	DAKPEDTKPKDTKPEA
720	0.5	2	0 (0%)	0 (0%)	0 (0%)	1694	0.5	TCSYLVIO_006415	313 - 372	hypothetical protein	DEFPTKLEALLNRAAG
742	0.5	3	0 (0%)	0 (0%)	3 (100%)	1719	0.5	TCSYLVIO_006541	273 - 328	hypothetical protein	PTDSAAAAAEDKDEDD
755	0.5	2	0 (0%)	0 (0%)	0 (0%)	1731	0.5	TCSYLVIO_006605	417 - 472	mucin-associated surface protein (MASP), putative	DLEGSDTHPAPTASEA
758	0.5	1	0 (0%)	0 (0%)	0 (0%)	1738	0.5	TCSYLVIO_006632	197 - 252	mucin-associated surface protein (MASP), putative	NTQSTAAAGSKGGNVA
761	0.5	4	0 (0%)	0 (0%)	0 (0%)	1743	0.5	TCSYLVIO_006641	77 - 152	mucin-associated surface protein (MASP), putative	TIPTASGLGGAGGGSP
764	0.5	2	0 (0%)	0 (0%)	0 (0%)	528	0.5	TCSYLVIO_002216	37 - 88	mucin-associated surface protein (MASP), putative	QGGVSGVEDKLLPASS
767	0.5	2	0 (0%)	0 (0%)	0 (0%)	6727	0.5	TcCLB.508873.30	161 - 216	Mucin-associated surface protein (MASP), subgroup S030	NNTGGAGQPPLGVEDK
788	0.5	3	0 (0%)	0 (0%)	0 (0%)	1779	0.5	TCSYLVIO_006790	93 - 148	mitochondrial carrier protein, putative	PFRSGAIAGGFGTLIG
796	0.5	2	0 (0%)	0 (0%)	2 (100%)	1786	0.5	TCSYLVIO_006827	241 - 296	la RNA binding protein, putative	LLIFQDPATGEKMVAD
798	0.5	2	0 (0%)	0 (0%)	0 (0%)	9014	0.5	TcCLB.511367.90	185 - 244	Nucleoporin NUP41	VLQLREIDGDASSVLA
841	0.5	2	0 (0%)	0 (0%)	2 (100%)	7651	0.5	TcCLB.510073.70	285 - 336	CCR4-NOT transcription complex subunit 2, putative	SSSSSGNAGGGGGGGG
853	0.5	3	0 (0%)	3 (100%)	0 (0%)	1843	0.5	TCSYLVIO_006993	205 - 260	hypothetical protein	ASMKKVTSDATRIAAQ
863	0.5	3	0 (0%)	0 (0%)	0 (0%)	1854	0.5	TCSYLVIO_007048	325 - 380	mitochondrial DNA topoisomerase II, putative	VQPKFDSQNKARLVSV
868	0.5	2	0 (0%)	0 (0%)	0 (0%)	1859	0.5	TCSYLVIO_007064	297 - 348	glutamate dehydrogenase, putative	YFTPNPSSDDYHHLRA
910	0.5	3	0 (0%)	0 (0%)	0 (0%)	6207	0.5	TcCLB.508349.10	125 - 184	hypothetical protein, conserved	HPSLRRIDVSDNYISE
917	0.5	1	0 (0%)	0 (0%)	0 (0%)	1910	0.5	TCSYLVIO_007259	4365 - 4420	dynein heavy chain, putative	IVHELHEPFTGESGPR
957	0.5	3	0 (0%)	0 (0%)	0 (0%)	1947	0.5	TCSYLVIO_007346	117 - 168	hypothetical protein	YVWRAPALLPGDNLNI
958	0.5	1	0 (0%)	0 (0%)	1 (100%)	1948	0.5	TCSYLVIO_007349	1 - 52	calpain-like cysteine peptidase, putative	DVTGWKPHTGEEDENG
970	0.5	2	0 (0%)	0 (0%)	0 (0%)	1959	0.5	TCSYLVIO_007393	377 - 428	hypothetical protein	IRSWLREENLTEREVD
1007	0.5	3	0 (0%)	0 (0%)	0 (0%)	1992	0.5	TCSYLVIO_007523	605 - 660	DNA topoisomerase II, putative	ARIVMAFAKDKVEERK
1043	0.5	2	0 (0%)	0 (0%)	0 (0%)	2023	0.5	TCSYLVIO_007619	1 - 40	hypothetical protein	LATAASNKPETTNSPV
1120	0.5	4	0 (0%)	0 (0%)	0 (0%)	2962	0.5	TcCLB.470687.9	145 - 228	Nucleolar protein,Nop52, putative	DNNKNKDNNNNNNNTG
1123	0.5	2	0 (0%)	2 (100%)	0 (0%)	2162	0.5	TCSYLVIO_008204	101 - 151	epsilon tubulin, putative	EFSEAREDLAALEKDY
1140	0.5	3	0 (0%)	0 (0%)	0 (0%)	7315	0.5	TcCLB.509693.150	609 - 649	hypothetical protein, conserved	CGDACAAYEAAAASKN
1143	0.5	3	0 (0%)	0 (0%)	0 (0%)	2180	0.5	TCSYLVIO_008266	173 - 224	epsilon tubulin, putative	IEHADAVVPLDNDALS
1169	0.5	3	0 (0%)	1 (33%)	0 (0%)	7454	0.5	TcCLB.509819.10	1469 - 1520	hypothetical protein, conserved	VGSLASLRLAVEASCS
1183	0.5	1	0 (0%)	0 (0%)	0 (0%)	2229	0.5	TCSYLVIO_008467	173 - 248	surface antigen TASV, putative	PKQTAEDGSAQRPSEN
1195	0.5	4	0 (0%)	0 (0%)	0 (0%)	354	0.5	TCSYLVIO_001634	241 - 296	pyruvate phosphate dikinase, putative	ATGVAFSRSPSTGENF
1264	0.5	4	0 (0%)	0 (0%)	0 (0%)	2367	0.5	TCSYLVIO_009144	869 - 920	hypothetical protein	ASSTRPTPSSTRNAAP
1265	0.5	2	0 (0%)	0 (0%)	0 (0%)	237	0.5	TCSYLVIO_001158	217 - 272	hypothetical protein	TNGEGYDPDYVSKEHH
1287	0.5	2	0 (0%)	0 (0%)	0 (0%)	4889	0.5	TcCLB.506855.90	477 - 540	structural maintenance of chromosome protein 4, putative	QEQLRKIDAATERNRN
1312	0.5	7	0 (0%)	0 (0%)	2 (29%)	5662	0.5	TcCLB.507821.10	725 - 796	trans-sialidase, Group VI, putative	SSAGQPPSGHKLLNEN
1319	0.5	18	0 (0%)	0 (0%)	0 (0%)	2889	0.5	TcCLB.427013.10	293 - 384	trans-sialidase, putative (fragment)	RTEDVQFVVPEVSLNS
1332	0.5	2	0 (0%)	0 (0%)	0 (0%)	2484	0.5	TCSYLVIO_009695	865 - 948	cation-transporting ATPase, putative	PPKPPADAPFMVQMRW
1343	0.5	3	0 (0%)	0 (0%)	0 (0%)	2495	0.5	TCSYLVIO_009733	381 - 432	6-phosphofructo-2-kinase/fructose-2, 6-biphosphatase, putative	NQKFNELKLHDKSEYP
1345	0.5	1	0 (0%)	0 (0%)	0 (0%)	2497	0.5	TCSYLVIO_009735	41 - 96	hypothetical protein	DDGKDAAASSNKRHLQ
1346	0.5	3	0 (0%)	0 (0%)	0 (0%)	2498	0.5	TCSYLVIO_009736	113 - 168	hypothetical protein	LSTPPPTGLEDKDGGA
1371	0.5	2	0 (0%)	0 (0%)	0 (0%)	2520	0.5	TCSYLVIO_009791	717 - 772	ubiquitin-protein ligase, putative	RDANTIIPVDPSAYYE
1381	0.5	2	0 (0%)	0 (0%)	0 (0%)	2532	0.5	TCSYLVIO_009815	281 - 336	hypothetical protein	VWTAEFRQIDTEHNDR
1382	0.5	2	0 (0%)	0 (0%)	0 (0%)	2533	0.5	TCSYLVIO_009817	557 - 615	Golgi/lysosome glycoprotein, putative	SDPKNTEHKGPLPVKD
1388	0.5	2	0 (0%)	0 (0%)	0 (0%)	5462	0.5	TcCLB.507601.140	585 - 636	ATP-dependent RNA helicase, putative	EDEGEDYDDGFLVQHR
1446	0.5	3	0 (0%)	0 (0%)	0 (0%)	263	0.5	TCSYLVIO_001262	97 - 148	hypothetical protein	QQQQQQQGGFGRWNQS
1450	0.5	1	0 (0%)	0 (0%)	0 (0%)	264	0.5	TCSYLVIO_001263	1 - 36	hypothetical protein	MQGALSPIATAASKHT
1468	0.5	3	0 (0%)	0 (0%)	0 (0%)	2662	0.5	TCSYLVIO_010436	5 - 56	mucin-associated surface protein (MASP), putative	WMGLIRAVEAGDKEGA
1473	0.5	3	0 (0%)	0 (0%)	0 (0%)	4564	0.5	TcCLB.506661.90	1061 - 1116	hypothetical protein, conserved	SFSPPSVAAGNKCGDI
1475	0.5	3	0 (0%)	2 (67%)	0 (0%)	2669	0.5	TCSYLVIO_010469	865 - 916	hypothetical protein	SQTLLIKDFSKPPPRE
1527	0.5	3	0 (0%)	0 (0%)	0 (0%)	2718	0.5	TCSYLVIO_010569	249 - 304	protein kinase, putative	MDIRNKSLPEDAMLRF
1542	0.5	3	0 (0%)	0 (0%)	0 (0%)	2733	0.5	TCSYLVIO_010617	273 - 328	hypothetical protein	VDKWRTIEDDDYANGA
1604	0.5	2	0 (0%)	2 (100%)	0 (0%)	5831	0.5	TcCLB.508027.40	1 - 40	folate/pteridine transporter, putative	ESAPPRFMSAEETVPA
1643	0.5	4	0 (0%)	0 (0%)	4 (100%)	2879	0.5	TcCLB.421959.10	109 - 164	Eukaryotic translation initiation factor 4E-4	PLSLTPATGEMTLGDL
1656	0.5	7	6 (86%)	0 (0%)	7 (100%)	2920	0.5	TcCLB.446785.10	437 - 540	trans-sialidase, putative (fragment)	TDSAKGKATGSSAGED
1657	0.5	3	0 (0%)	0 (0%)	0 (0%)	929	0.5	TCSYLVIO_003666	1 - 52	hypothetical protein	ISDPIPETGEKAHPQN
1661	0.5	2	0 (0%)	0 (0%)	0 (0%)	291	0.5	TCSYLVIO_001387	441 - 496	hypothetical protein	FQSMKLSGGFGSGERN
1669	0.5	3	0 (0%)	0 (0%)	0 (0%)	293	0.5	TCSYLVIO_001391	9 - 72	hypothetical protein	YLFPELLPKVPEDTAP
1674	0.5	3	0 (0%)	0 (0%)	0 (0%)	731	0.5	TCSYLVIO_002957	265 - 316	hypothetical protein	TENIPPATLSPAETGS
1703	0.5	1	0 (0%)	1 (100%)	0 (0%)	299	0.5	TCSYLVIO_001409	433 - 488	hypothetical protein	FSAVAAGAGGAGMHHE
1705	0.5	2	0 (0%)	0 (0%)	0 (0%)	2991	0.5	TcCLB.503395.40	269 - 323	60S ribosomal protein L18, putative	FGAAGVPGSHAKPFTS
1741	0.5	1	0 (0%)	0 (0%)	0 (0%)	3063	0.5	TcCLB.503587.10	21 - 76	Mucin-associated surface protein (MASP)	RPQLQAIADKGQGSGA
1761	0.5	1	0 (0%)	0 (0%)	0 (0%)	3120	0.5	TcCLB.503729.19	329 - 376	hypothetical protein (fragment)	VLYALQLAMSGDKGDR
1769	0.5	1	0 (0%)	0 (0%)	0 (0%)	3137	0.5	TcCLB.503771.90	137 - 192	Mucin-associated surface protein (MASP), subgroup S087	TPLPHTPQTGEGLQPS
1789	0.5	2	0 (0%)	0 (0%)	0 (0%)	3174	0.5	TcCLB.503829.70	329 - 380	exocyst complex component Sec10, putative	SSGGAGGGVGGGTGGG
1858	0.5	3	0 (0%)	0 (0%)	0 (0%)	33	0.5	TCSYLVIO_000168	293 - 364	hypothetical protein	APDEPVHFEDALKATP
1859	0.5	3	0 (0%)	0 (0%)	0 (0%)	5541	0.5	TcCLB.507669.70	169 - 240	Dynein intermediate chain 1, axonemal	AHRTGKDEEKITLPED
1896	0.5	2	0 (0%)	0 (0%)	0 (0%)	772	0.5	TCSYLVIO_003117	237 - 292	hypothetical protein	SAGALVRPVTGENQTD
1925	0.5	1	0 (0%)	0 (0%)	0 (0%)	3428	0.5	TcCLB.504147.150	77 - 132	ATP-dependent DEAD/H RNA helicase, putative	LPETPLPENHPLSLPM
1940	0.5	3	0 (0%)	0 (0%)	0 (0%)	78	0.5	TCSYLVIO_000392	13 - 68	heterogeneous nuclear ribonucleoprotein H/F, putative	ADAYQGEPQTGEEDIP
1949	0.5	3	0 (0%)	0 (0%)	0 (0%)	3473	0.5	TcCLB.504163.30	37 - 92	40S ribosomal protein S9, putative	LPENHPRRQLEGSAIM
1975	0.5	3	0 (0%)	0 (0%)	0 (0%)	7699	0.5	TcCLB.510101.80	301 - 372	hypothetical protein, conserved	VKPQLPQGDKASQRGV
1999	0.5	3	0 (0%)	0 (0%)	0 (0%)	7	0.5	TCSYLVIO_000050	213 - 268	hypothetical protein	EYDTQYAAKDKVISGS
2021	0.5	1	0 (0%)	0 (0%)	0 (0%)	3617	0.5	TcCLB.504741.130	373 - 428	hypothetical protein, conserved	LEALAQNKPDAGIDRD
2052	0.5	4	4 (100%)	0 (0%)	0 (0%)	3668	0.5	TcCLB.504949.14	89 - 144	60S ribosomal protein L6, putative	QEKRVKSEGEFMGDKA
2073	0.5	5	0 (0%)	0 (0%)	0 (0%)	886	0.5	TCSYLVIO_003507	277 - 332	trans-sialidase, putative	EDGTLVFPLMAGDKSE
2080	0.5	1	0 (0%)	0 (0%)	0 (0%)	3734	0.5	TcCLB.505807.10	217 - 266	cyclophilin, putative	GKFVCTREVDGNTVGD
2096	0.5	3	0 (0%)	0 (0%)	3 (100%)	376	0.5	TCSYLVIO_001690	185 - 240	tubulin-tyrsoine ligase-like protein, putative	LAKLDVGTENKPNSSP
2139	0.5	1	0 (0%)	0 (0%)	0 (0%)	3872	0.5	TcCLB.506139.160	65 - 148	Mucin-associated surface protein (MASP), subgroup S100	DAGSSQDNPKVSLQDK
2142	0.5	3	0 (0%)	0 (0%)	0 (0%)	910	0.5	TCSYLVIO_003573	1 - 44	hypothetical protein	LQKLQQRPVGDKRLSQ
2150	0.5	3	0 (0%)	3 (100%)	0 (0%)	603	0.5	TCSYLVIO_002518	453 - 508	hypothetical protein	RQIDEKEQNVQQWQEK
2163	0.5	2	2 (100%)	0 (0%)	0 (0%)	3912	0.5	TcCLB.506177.20	297 - 480	lectin, putative	YEQPQQYEQPQQHEQP
2197	0.5	2	0 (0%)	0 (0%)	0 (0%)	399	0.5	TCSYLVIO_001759	669 - 720	mitochondrial exoribonuclease DSS-1, putative	QRPAENAFDNLNEALE
2203	0.5	2	0 (0%)	0 (0%)	0 (0%)	6071	0.5	TcCLB.508231.170	81 - 144	hypothetical protein, conserved	KPQNFNASSADKAPKP
2204	0.5	2	0 (0%)	0 (0%)	0 (0%)	4017	0.5	TcCLB.506253.21	25 - 76	hypothetical protein, conserved	FGDIEGAARLGDKQKL
2225	0.5	2	0 (0%)	0 (0%)	0 (0%)	9102	0.5	TcCLB.511467.50	745 - 796	Kinetoplastid kinetochore protein 24, putative	ERQNLENEREVIVQKY
2233	0.5	3	2 (67%)	0 (0%)	1 (33%)	6178	0.5	TcCLB.508323.100	161 - 212	I/6 autoantigen, putative	PKESVPAAAAPKKEEP
2304	0.5	2	0 (0%)	0 (0%)	0 (0%)	7397	0.5	TcCLB.509769.130	853 - 908	DNA polymerase zeta catalytic subunit, putative	PDHQPASGVEPKWQPH
2342	0.5	1	0 (0%)	0 (0%)	0 (0%)	44	0.5	TCSYLVIO_000190	1261 - 1312	DNA polymerase delta catalytic subunit, putative	HVAQPSGDKYMQRILQ
2358	0.5	1	0 (0%)	0 (0%)	1 (100%)	4423	0.5	TcCLB.506559.490	109 - 164	hypothetical protein, conserved	PVEIRAGDKLQLTNLG
2371	0.5	2	0 (0%)	0 (0%)	0 (0%)	4460	0.5	TcCLB.506581.14	1 - 44	peptidyl-prolyl cis-trans isomerase, putative	GVQPKAGDKITVHCTG
2443	0.5	1	0 (0%)	0 (0%)	0 (0%)	4618	0.5	TcCLB.506717.240	245 - 282	hypothetical protein, conserved	EPLRNNTDFTQNKNAS
2445	0.5	2	0 (0%)	2 (100%)	0 (0%)	462	0.5	TCSYLVIO_001961	593 - 644	hypothetical protein	AVVGIAARFQSAEEEM
2458	0.5	3	0 (0%)	0 (0%)	3 (100%)	690	0.5	TCSYLVIO_002846	245 - 296	katanin, putative	QGNNNGIEEDEDMFFG
2480	0.5	3	0 (0%)	0 (0%)	0 (0%)	469	0.5	TCSYLVIO_001978	1265 - 1324	hypothetical protein	GGVGIALDKPQRSLNH
2538	0.5	1	0 (0%)	0 (0%)	0 (0%)	4842	0.5	TcCLB.506825.10	501 - 552	Double RNA binding domain protein 12	PQSYATVATAGNIPGF
2561	0.5	1	0 (0%)	1 (100%)	0 (0%)	4897	0.5	TcCLB.506859.240	329 - 388	hypothetical protein, conserved	AVAAGAGAGAGAGGAE
2571	0.5	2	0 (0%)	0 (0%)	0 (0%)	4920	0.5	TcCLB.506871.80	17 - 72	RNA polymerase-like protein, putative	HPFQMPLLKGSNGEVV
2588	0.5	3	0 (0%)	0 (0%)	0 (0%)	4964	0.5	TcCLB.506911.30	37 - 92	trans-sialidase, Group V, putative	CCGSGGAAANNKGAST
2589	0.5	1	0 (0%)	0 (0%)	0 (0%)	4966	0.5	TcCLB.506915.10	849 - 900	SPRY domain containing protein, putative	RYEHGPHTGELASEFG
2669	0.5	2	0 (0%)	0 (0%)	0 (0%)	758	0.5	TCSYLVIO_003074	213 - 264	2-hydroxy-3-oxopropionate reductase, putative	NREPGFKAALQNKDLS
2692	0.5	2	0 (0%)	0 (0%)	0 (0%)	5187	0.5	TcCLB.507047.50	325 - 380	Alpha/beta hydrolase family, putative	VIARDDPVTGEPPRKE
2703	0.5	4	0 (0%)	0 (0%)	0 (0%)	5200	0.5	TcCLB.507059.20	353 - 404	trans-sialidase, Group V, putative	VKAVRSGFTTATIGDK
2709	0.5	1	0 (0%)	0 (0%)	1 (100%)	5220	0.5	TcCLB.507069.40	821 - 872	trans-sialidase, Group VI, putative	EGVQTVDAEAGDKVQG
2726	0.5	1	0 (0%)	0 (0%)	0 (0%)	5278	0.5	TcCLB.507093.40	833 - 884	hypothetical protein, conserved	AKSMFPSKPSLPDETN
2744	0.5	3	0 (0%)	3 (100%)	0 (0%)	5324	0.5	TcCLB.507209.30	825 - 880	hypothetical protein, conserved	LMTGRRFASAEEVLVP
2770	0.5	3	0 (0%)	0 (0%)	0 (0%)	590	0.5	TCSYLVIO_002474	37 - 116	hypothetical protein	QLTRELGPEPARSAPT
2784	0.5	2	0 (0%)	0 (0%)	0 (0%)	5463	0.5	TcCLB.507601.140	769 - 820	ATP-dependent RNA helicase, putative	NGVSSDEYDDDYDSGS
2794	0.5	2	0 (0%)	0 (0%)	0 (0%)	548	0.5	TCSYLVIO_002312	1065 - 1116	dynein heavy chain, putative	FSSDDIKAQLPEESAQ
2801	0.5	3	0 (0%)	0 (0%)	0 (0%)	5530	0.5	TcCLB.507649.70	13 - 68	nucleolar RNA-binding protein, putative	GQQVKPKIPEEHALRL
2802	0.5	3	3 (100%)	0 (0%)	0 (0%)	5531	0.5	TcCLB.507649.70	221 - 272	nucleolar RNA-binding protein, putative	QPTKLQRTEQAGFRGG
2856	0.5	1	0 (0%)	0 (0%)	0 (0%)	566	0.5	TCSYLVIO_002404	233 - 288	NADH-cytochrome b5 reductase, putative	PPSMLAEVAGDKVFAA
2878	0.5	2	0 (0%)	0 (0%)	0 (0%)	777	0.5	TCSYLVIO_003146	433 - 552	hypothetical protein	FRRCAALAEALAEQKA
2900	0.5	1	0 (0%)	0 (0%)	0 (0%)	5802	0.5	TcCLB.507991.90	21 - 72	hypothetical protein	YLCVHCSKPLLPEACT
2916	0.5	3	0 (0%)	0 (0%)	3 (100%)	623	0.5	TCSYLVIO_002584	205 - 268	hypothetical protein	KSNSRRITKDYPPLLE
2921	0.5	5	0 (0%)	0 (0%)	0 (0%)	5880	0.5	TcCLB.508125.130	37 - 104	mucin TcMUCII, putative	PSETPLKTASAPAAPS
2926	0.5	2	0 (0%)	0 (0%)	0 (0%)	59	0.5	TCSYLVIO_000279	113 - 168	hypothetical protein	GKMEPNAHLEEFRRLA
2958	0.5	1	0 (0%)	0 (0%)	0 (0%)	6020	0.5	TcCLB.508199.30	173 - 228	hypothetical protein, conserved	NASGYNTSDDAHSQTE
2962	0.5	1	0 (0%)	0 (0%)	1 (100%)	6035	0.5	TcCLB.508213.30	21 - 72	hypothetical protein	QLQQYGKIATAPAAAA
3027	0.5	1	0 (0%)	0 (0%)	0 (0%)	6234	0.5	TcCLB.508365.40	53 - 104	Mucin-associated surface protein (MASP), subgroup S010	PGSAPTGDKPPLPGVG
3041	0.5	1	0 (0%)	0 (0%)	0 (0%)	6284	0.5	TcCLB.508409.90	133 - 184	Basal body protein	VVGGAAPASADKASVD
3042	0.5	2	0 (0%)	0 (0%)	0 (0%)	629	0.5	TCSYLVIO_002602	517 - 568	hypothetical protein	GNGGIVSDKPANSVGA
3068	0.5	2	0 (0%)	0 (0%)	0 (0%)	636	0.5	TCSYLVIO_002611	837 - 888	proteasome regulatory non-ATPase subunit 2, putative	RAHDAAEAVAASKNAA
3155	0.5	1	0 (0%)	0 (0%)	0 (0%)	6631	0.5	TcCLB.508799.130	49 - 100	hypothetical protein, conserved	PRSALRFFDAETGDKL
3168	0.5	2	0 (0%)	0 (0%)	0 (0%)	6668	0.5	TcCLB.508831.140	621 - 672	Nucleoporin NUP140	TSFAAGGGFGAPSAFG
3251	0.5	3	0 (0%)	0 (0%)	0 (0%)	89	0.5	TCSYLVIO_000430	313 - 368	hypothetical protein	RNTVRDHPTTGEELTQ
3268	0.5	1	0 (0%)	0 (0%)	1 (100%)	6970	0.5	TcCLB.509165.40	65 - 107	60S acidic ribosomal protein P2 beta (H6.4), putative	GAAAPAATAEEEEDDD
3296	0.5	2	0 (0%)	0 (0%)	0 (0%)	9083	0.5	TcCLB.511439.80	937 - 988	symplekin	GGTAFLRDKEMRKLAD
3297	0.5	1	0 (0%)	0 (0%)	0 (0%)	7070	0.5	TcCLB.509319.30	429 - 480	MIZ/SP-RING zinc finger, putative	EEMGDDAEFVGTAMMN
3303	0.5	2	0 (0%)	0 (0%)	2 (100%)	7108	0.5	TcCLB.509399.120	1585 - 1636	Myotubularin-related protein, putative	PMLHPATGERRPCTNS
3425	0.5	2	0 (0%)	0 (0%)	0 (0%)	779	0.5	TCSYLVIO_003155	473 - 528	ubiquitin-protein ligase, putative	VKAGEVAHLPFTGEPP
3451	0.5	1	0 (0%)	0 (0%)	1 (100%)	7634	0.5	TcCLB.510049.10	449 - 500	trans-sialidase, putative	EALLTGEAPLETLEFC
3473	0.5	1	0 (0%)	0 (0%)	1 (100%)	7711	0.5	TcCLB.510105.310	241 - 296	Mucin-associated surface protein (MASP), subgroup S085	PEAKLPATGESSPTRN
3489	0.5	1	0 (0%)	0 (0%)	0 (0%)	7756	0.5	TcCLB.510155.70	669 - 728	heat shock protein 70 (hsp70), putative	QPDEYPGEEQEGQQQR
3521	0.5	1	0 (0%)	0 (0%)	0 (0%)	7916	0.5	TcCLB.510329.110	49 - 100	hypothetical protein	IIGPNDVIRESANAAN
3530	0.5	1	0 (0%)	0 (0%)	0 (0%)	7973	0.5	TcCLB.510363.280	45 - 96	Mucin-associated surface protein (MASP), subgroup S064	SAGHSLDKNNGINSNL
3597	0.5	3	0 (0%)	0 (0%)	0 (0%)	827	0.5	TCSYLVIO_003297	265 - 320	hypothetical protein	EPSSQQSKAGDKKRGS
3643	0.5	3	0 (0%)	0 (0%)	0 (0%)	968	0.5	TCSYLVIO_003819	397 - 460	ribosomal protein L13, putative	TKKEKSQWFGPLKKDR
3654	0.5	1	0 (0%)	0 (0%)	1 (100%)	8540	0.5	TcCLB.510933.190	125 - 180	mucin TcMUCII, putative	NSGTENKKVQENTQGV
3739	0.5	2	0 (0%)	0 (0%)	0 (0%)	8974	0.5	TcCLB.511303.130	905 - 960	hypothetical protein	LAPITGERNFDVDEAV
154	0.5	34	0 (0%)	0 (0%)	0 (0%)	511	0.33	TCSYLVIO_002138	593 - 672	trans-sialidase, putative	QYTPNEDNNLMQRDSD
301	0.5	36	0 (0%)	0 (0%)	1 (3%)	5146	0.33	TcCLB.507015.10	293 - 352	retrotransposon hot spot (RHS) protein, putative	NLQKWSEAAAEVKENV
373	0.5	9	5 (56%)	0 (0%)	0 (0%)	135	0.33	TCSYLVIO_000784	113 - 168	antigenic protein, putative	QSRLNDARRGQEKLDA
815	0.5	36	0 (0%)	0 (0%)	0 (0%)	1803	0.33	TCSYLVIO_006883	265 - 320	dispersed gene family protein 1 (DGF-1), putative	CLPFDVPSARAGGGGG
952	0.5	20	0 (0%)	1 (5%)	0 (0%)	1942	0.33	TCSYLVIO_007340	737 - 808	trans-sialidase, putative	AASQQSRKERETQQVP
1219	0.5	8	0 (0%)	0 (0%)	0 (0%)	3647	0.33	TcCLB.504801.20	277 - 328	surface protease GP63, putative	KGEYLSARPGDKPSSW
1339	0.5	2	0 (0%)	0 (0%)	0 (0%)	3111	0.33	TcCLB.503715.30	165 - 210	ras-related protein RAB1A, putative	NSKPLLSGSNRNTGSG
1362	0.5	3	0 (0%)	0 (0%)	0 (0%)	8061	0.33	TcCLB.510459.20	329 - 396	Mucin-associated surface protein (MASP), subgroup S132	PPPEELQQKQTSAGST
1634	0.5	2	0 (0%)	0 (0%)	0 (0%)	2858	0.33	TcCLB.408547.10	241 - 292	Mucin-associated surface protein (MASP), subgroup S030	EGQIPQSSSPRSGSDN
2006	0.5	4	0 (0%)	0 (0%)	3 (75%)	3589	0.33	TcCLB.504479.10	177 - 232	trans-sialidase, Group II, putative	VGSYEEGREIDDDIWN
2401	0.5	6	2 (33%)	0 (0%)	0 (0%)	9170	0.33	TcCLB.511555.110	2621 - 2704	Domain of unknown function (DUF4486), putative	QEGLYNDAELPLTSDN
2432	0.5	3	0 (0%)	0 (0%)	0 (0%)	459	0.33	TCSYLVIO_001955	953 - 1000	kinesin, putative	RSTGDAAADKQLAALY
3598	0.5	2	0 (0%)	0 (0%)	2 (100%)	8274	0.33	TcCLB.510657.140	269 - 306	hypothetical protein, conserved	KRVNKGRGRQPATGEE
3154	0.5	3	0 (0%)	0 (0%)	0 (0%)	6624	0.17	TcCLB.508789.150	285 - 336	Mucin-associated surface protein (MASP), subgroup S011	APTASETEPETATTQK
10	0.33	3	0 (0%)	0 (0%)	0 (0%)	1006	0.33	TCSYLVIO_003964	541 - 586	serine/threonine protein kinase, putative	GGGAVRRPRIDVEESC
17	0.33	6	0 (0%)	0 (0%)	0 (0%)	3549	0.33	TcCLB.504277.11	1 - 52	Surface protein TolT, group B	AAVAECKAAEEAAQAA
21	0.33	3	0 (0%)	0 (0%)	0 (0%)	9164	0.33	TcCLB.511545.90	401 - 452	hypothetical protein	MEEELDAGGFGTAMMS
26	0.33	2	0 (0%)	0 (0%)	0 (0%)	1021	0.33	TCSYLVIO_004044	253 - 308	hypothetical protein	SFYSPLPEDVSRAEQR
38	0.33	1	0 (0%)	0 (0%)	1 (100%)	1032	0.33	TCSYLVIO_004092	333 - 384	hypothetical protein	LLTRDAPQQRKPQRGD
42	0.33	1	0 (0%)	0 (0%)	0 (0%)	1036	0.33	TCSYLVIO_004111	649 - 708	hypothetical protein	WFDNDDASNGDEPNTG
50	0.33	2	0 (0%)	0 (0%)	0 (0%)	1043	0.33	TCSYLVIO_004129	93 - 148	hypothetical protein	TDVSYQSPNANKIVPA
51	0.33	3	0 (0%)	0 (0%)	0 (0%)	1044	0.33	TCSYLVIO_004130	3005 - 3060	hypothetical protein	PFSAQSIANVGKNAPT
57	0.33	1	0 (0%)	0 (0%)	1 (100%)	105	0.33	TCSYLVIO_000530	9 - 60	mucin-associated surface protein (MASP), putative	GTDEEAYGVDDDDDDL
70	0.33	1	0 (0%)	0 (0%)	1 (100%)	1061	0.33	TCSYLVIO_004204	565 - 616	hypothetical protein	GKKKSAAPAAAKPFSG
71	0.33	2	0 (0%)	0 (0%)	0 (0%)	1062	0.33	TCSYLVIO_004204	1209 - 1260	hypothetical protein	IKGKQRETQVSAEELL
73	0.33	2	0 (0%)	0 (0%)	0 (0%)	9352	0.33	TcCLB.511727.150	353 - 408	TFIIH basal transcription factor subunit	VFHEGEGPLPSAAQKE
83	0.33	1	0 (0%)	0 (0%)	0 (0%)	1073	0.33	TCSYLVIO_004274	397 - 452	hypothetical protein	RSNEAALANKDNTNAS
102	0.33	2	0 (0%)	0 (0%)	0 (0%)	7265	0.33	TcCLB.509617.89	1 - 52	Zn-finger protein, putative (fragment)	DNTRMLPSTGEERNTE
104	0.33	3	0 (0%)	0 (0%)	0 (0%)	7260	0.33	TcCLB.509617.40	69 - 120	hypothetical protein, conserved	FSNGRKYEGDWLGDKM
107	0.33	3	0 (0%)	0 (0%)	0 (0%)	5352	0.33	TcCLB.507257.160	17 - 80	pre-RNA processing PIH1/Nop17, putative	DASCGATAGASMKVNP
109	0.33	3	0 (0%)	0 (0%)	0 (0%)	1098	0.33	TCSYLVIO_004351	969 - 1020	hypothetical protein	PLHPSLSSAEAGTPNL
123	0.33	4	0 (0%)	0 (0%)	0 (0%)	1111	0.33	TCSYLVIO_004413	129 - 208	60S ribosomal protein L13, putative	KSATQDRTRFGTAAVG
129	0.33	3	0 (0%)	0 (0%)	0 (0%)	1117	0.33	TCSYLVIO_004428	837 - 928	hypothetical protein	ANERRLRDEFENQIQL
138	0.33	3	0 (0%)	0 (0%)	0 (0%)	1125	0.33	TCSYLVIO_004457	401 - 452	hypothetical protein	VGSSTKTAAQNVTSLT
143	0.33	29	0 (0%)	0 (0%)	0 (0%)	3400	0.33	TcCLB.504109.200	141 - 216	retrotransposon hot spot (RHS) protein, putative	TMSGRPEEGLYGNLES
145	0.33	3	0 (0%)	0 (0%)	0 (0%)	1131	0.33	TCSYLVIO_004492	341 - 396	hypothetical protein	QALQAAASNDKKSLGR
150	0.33	2	0 (0%)	0 (0%)	0 (0%)	1136	0.33	TCSYLVIO_004507	73 - 124	protein kinase, putative	KVDFCNEPALVAQEAG
151	0.33	2	0 (0%)	0 (0%)	0 (0%)	1137	0.33	TCSYLVIO_004509	1 - 40	hypothetical protein	MKGSEMQKAFGRGAAA
153	0.33	3	0 (0%)	0 (0%)	0 (0%)	1139	0.33	TCSYLVIO_004511	153 - 204	hypothetical protein	FGGQQTTSDKSTAEKA
163	0.33	2	0 (0%)	0 (0%)	0 (0%)	1149	0.33	TCSYLVIO_004546	249 - 300	calcium channel protein, putative	GSSVLEEDPRRLQKDI
187	0.33	1	0 (0%)	0 (0%)	0 (0%)	1172	0.33	TCSYLVIO_004633	45 - 100	trans-sialidase, putative	KQTSSDVIVPSTSADM
190	0.33	2	0 (0%)	0 (0%)	0 (0%)	1177	0.33	TCSYLVIO_004639	1125 - 1176	target of rapamycin (TOR) kinase 1, putative	TNSDKLPAERPSDPFE
194	0.33	3	0 (0%)	0 (0%)	0 (0%)	1180	0.33	TCSYLVIO_004660	373 - 428	hypothetical protein	SIESLRGASLERYHEY
200	0.33	3	0 (0%)	0 (0%)	0 (0%)	1186	0.33	TCSYLVIO_004675	73 - 124	hypothetical protein	LRDAIDTVNAYSEEVM
228	0.33	2	0 (0%)	0 (0%)	0 (0%)	1212	0.33	TCSYLVIO_004750	277 - 319	hypothetical protein	EPHRKFRRIDAGENDR
242	0.33	3	0 (0%)	0 (0%)	0 (0%)	1226	0.33	TCSYLVIO_004814	41 - 92	hypothetical protein	LERAQKRRATVASLLG
253	0.33	2	0 (0%)	0 (0%)	0 (0%)	1236	0.33	TCSYLVIO_004847	145 - 196	hypothetical protein	IRRISRMLDSLIPELE
257	0.33	6	0 (0%)	0 (0%)	0 (0%)	2421	0.33	TCSYLVIO_009382	65 - 120	3-phosphoglycerate kinase, glycosomal	AIVGGAKVSDKIQLLD
261	0.33	1	0 (0%)	0 (0%)	0 (0%)	1243	0.33	TCSYLVIO_004867	93 - 144	hypothetical protein	KRQEYDDDGDNDGEEE
274	0.33	2	0 (0%)	0 (0%)	0 (0%)	7290	0.33	TcCLB.509647.60	297 - 348	CW-type Zinc Finger, putative	SSETDHLSAGDKSVAI
289	0.33	3	0 (0%)	0 (0%)	0 (0%)	1269	0.33	TCSYLVIO_004940	285 - 340	tRNA pseudouridine synthase A, putative	IAAKPISTAPRGRITT
310	0.33	2	0 (0%)	0 (0%)	0 (0%)	1288	0.33	TCSYLVIO_004994	361 - 412	ATP-dependent DEAD/H RNA helicase, putative	DAMAIHGDKEQRQREF
317	0.33	3	0 (0%)	0 (0%)	0 (0%)	1294	0.33	TCSYLVIO_005020	1097 - 1152	hypothetical protein	DVERHLREVEVVVDKL
323	0.33	3	0 (0%)	0 (0%)	0 (0%)	3176	0.33	TcCLB.503829.80	45 - 100	hypothetical potein, conserved	LVQTVKQRAEVAASET
325	0.33	2	0 (0%)	2 (100%)	0 (0%)	1301	0.33	TCSYLVIO_005042	249 - 300	succinyl-CoA ligase [GDP-forming] beta-chain, putative	KEVLAKKYDLNYIALD
332	0.33	1	0 (0%)	0 (0%)	0 (0%)	1308	0.33	TCSYLVIO_005065	645 - 704	serine/threonine protein phosphatase type 5, putative	PSAAADNKNFANRTED
337	0.33	3	0 (0%)	0 (0%)	0 (0%)	1312	0.33	TCSYLVIO_005074	189 - 240	hypothetical protein	ETKAKLRLNVVNDDEQ
344	0.33	3	0 (0%)	0 (0%)	0 (0%)	1319	0.33	TCSYLVIO_005090	309 - 364	protein kinase, putative	LEVAFRKIDIDGYGRI
350	0.33	1	0 (0%)	1 (100%)	0 (0%)	1325	0.33	TCSYLVIO_005107	13 - 64	hypothetical protein	VTPSRYRSAHESGNLD
366	0.33	38	0 (0%)	0 (0%)	0 (0%)	4660	0.33	TcCLB.506741.120	25 - 112	Mucin-associated surface protein (MASP), subgroup S099	IDENGNAVLENKDKSQ
368	0.33	15	0 (0%)	0 (0%)	0 (0%)	9047	0.33	TcCLB.511401.90	561 - 628	trans-sialidase, Group V, putative	VATVSIDNVPKSGSVP
375	0.33	3	0 (0%)	0 (0%)	0 (0%)	1351	0.33	TCSYLVIO_005186	1069 - 1124	hypothetical protein	ATQVEFTDIGEKFLKV
380	0.33	5	0 (0%)	0 (0%)	5 (100%)	136	0.33	TCSYLVIO_000786	217 - 271	hypothetical protein	VPREYAAPGDKANGVY
383	0.33	6	0 (0%)	0 (0%)	0 (0%)	1364	0.33	TCSYLVIO_005224	157 - 228	hypothetical protein	SSLGDFDFELWTDVSS
387	0.33	3	0 (0%)	0 (0%)	0 (0%)	1371	0.33	TCSYLVIO_005244	501 - 552	trans-sialidase, putative	QKVSNGAGAGGASTPA
397	0.33	1	0 (0%)	0 (0%)	0 (0%)	1387	0.33	TCSYLVIO_005284	421 - 472	hypothetical protein	TIHNNARAFDNFDFAE
407	0.33	3	0 (0%)	0 (0%)	0 (0%)	1396	0.33	TCSYLVIO_005319	153 - 204	hypothetical protein	EVLQRGFERGGESDLS
409	0.33	1	0 (0%)	1 (100%)	0 (0%)	1398	0.33	TCSYLVIO_005325	537 - 592	hypothetical protein	SMELWKRENPQQSSAI
412	0.33	3	0 (0%)	0 (0%)	0 (0%)	5265	0.33	TcCLB.507089.140	9 - 84	hypothetical protein, conserved	TAQQLRRHDTAAAGQC
430	0.33	3	0 (0%)	0 (0%)	0 (0%)	1418	0.33	TCSYLVIO_005374	133 - 188	ubiquitin hydrolase, putative,cysteine peptidase, Clan CA, family C19, putative	MQAPTLDPITGEQLTG
434	0.33	3	0 (0%)	0 (0%)	0 (0%)	1421	0.33	TCSYLVIO_005388	301 - 356	hypothetical protein	SISSLREGAGSGGLNI
444	0.33	2	0 (0%)	0 (0%)	0 (0%)	1432	0.33	TCSYLVIO_005437	361 - 416	hypothetical protein	KDPMGRALAVDKKDEE
468	0.33	3	0 (0%)	0 (0%)	0 (0%)	1455	0.33	TCSYLVIO_005530	121 - 172	diacylglycerol acyltransferase, putative	MTTGAIADAFQGNAPI
469	0.33	3	0 (0%)	0 (0%)	0 (0%)	1456	0.33	TCSYLVIO_005531	273 - 328	hypothetical protein	THPPALADKEFLPASV
472	0.33	1	0 (0%)	0 (0%)	0 (0%)	1459	0.33	TCSYLVIO_005543	917 - 968	hypothetical protein	QIYLKLIGAVDGGSGG
479	0.33	2	0 (0%)	0 (0%)	0 (0%)	1465	0.33	TCSYLVIO_005575	81 - 132	hypothetical protein	NEYVKNVLPEEIERVA
484	0.33	3	0 (0%)	0 (0%)	0 (0%)	6566	0.33	TcCLB.508737.130	93 - 148	hypothetical protein, conserved	HVGGKIRAAINTDGVL
485	0.33	2	0 (0%)	0 (0%)	0 (0%)	1470	0.33	TCSYLVIO_005588	589 - 640	protein kinase, putative	SSTCSSLSLKAAVAEN
489	0.33	2	0 (0%)	0 (0%)	0 (0%)	1474	0.33	TCSYLVIO_005588	1049 - 1100	protein kinase, putative	ARNIDIEDILEEIKLF
522	0.33	2	0 (0%)	0 (0%)	0 (0%)	1505	0.33	TCSYLVIO_005758	105 - 160	mitochondrial carrier protein, putative	VFWVPIDVTKERLQSQ
526	0.33	3	0 (0%)	0 (0%)	0 (0%)	1509	0.33	TCSYLVIO_005794	213 - 264	hypothetical protein	GLGEMQNALDRIQRGT
531	0.33	3	0 (0%)	0 (0%)	0 (0%)	5137	0.33	TcCLB.507011.140	637 - 688	DNA-repair protein, putative	FGVWQTKPFEPSPLRS
533	0.33	3	0 (0%)	3 (100%)	0 (0%)	1515	0.33	TCSYLVIO_005808	285 - 336	dihydroxyacetone kinase 1-like, putative	MDVVGVSVGRYMTALE
545	0.33	3	0 (0%)	0 (0%)	0 (0%)	1526	0.33	TCSYLVIO_005850	377 - 432	hypothetical protein	TETIQEALADKNHAWM
553	0.33	1	0 (0%)	0 (0%)	0 (0%)	1533	0.33	TCSYLVIO_005873	153 - 204	syntaxin, putative	FFLLFLFPPDTSPRKQ
554	0.33	1	0 (0%)	1 (100%)	0 (0%)	1534	0.33	TCSYLVIO_005875	557 - 608	hypothetical protein	LSREKIGNSYAEDIEK
568	0.33	3	0 (0%)	0 (0%)	0 (0%)	6578	0.33	TcCLB.508741.170	489 - 525	glycerate kinase, putative	ERYAGKAPAAVPAAAK
573	0.33	1	0 (0%)	0 (0%)	0 (0%)	1555	0.33	TCSYLVIO_005995	2057 - 2108	hypothetical protein	VRACPGKGTKLQVFLD
580	0.33	3	0 (0%)	0 (0%)	0 (0%)	1561	0.33	TCSYLVIO_006020	141 - 192	hypothetical protein	TRMNRAASALDKTGPL
582	0.33	3	0 (0%)	0 (0%)	0 (0%)	1563	0.33	TCSYLVIO_006025	289 - 340	hypothetical protein	GMVPLSSWNSQNKKRL
603	0.33	3	0 (0%)	0 (0%)	0 (0%)	1582	0.33	TCSYLVIO_006070	25 - 76	ADP,ATP carrier protein 1, mitochondrial precursor, putative,ADP/ATP translocase 1, putative	VQNQGEMIKQGRLDRP
607	0.33	5	0 (0%)	0 (0%)	0 (0%)	1587	0.33	TCSYLVIO_006088	61 - 124	40S ribosomal protein S2, putative	LIVPVQKATSAGQRTR
628	0.33	3	0 (0%)	0 (0%)	0 (0%)	1607	0.33	TCSYLVIO_006139	381 - 436	hypothetical protein	LHELDVAYKALEAADK
629	0.33	3	0 (0%)	0 (0%)	0 (0%)	1608	0.33	TCSYLVIO_006140	721 - 776	hypothetical protein	GAAIGVGREVDYEIQG
646	0.33	3	0 (0%)	0 (0%)	0 (0%)	1624	0.33	TCSYLVIO_006209	453 - 504	hypothetical protein	AFVPMLRRVDVNDELM
649	0.33	2	0 (0%)	0 (0%)	0 (0%)	4172	0.33	TcCLB.506357.160	1617 - 1668	hypothetical protein, conserved	LRKQTGLTNALNSAQT
651	0.33	3	0 (0%)	0 (0%)	0 (0%)	1629	0.33	TCSYLVIO_006216	205 - 256	hypothetical protein	VGIIQQPNSNKPHHFI
667	0.33	3	0 (0%)	0 (0%)	0 (0%)	1644	0.33	TCSYLVIO_006276	1 - 48	hypothetical protein	LRAIDEIWDQWNQSND
669	0.33	3	0 (0%)	0 (0%)	0 (0%)	1646	0.33	TCSYLVIO_006277	453 - 524	hypothetical protein	QEKSEDERRRLNKTIE
683	0.33	3	0 (0%)	0 (0%)	0 (0%)	3280	0.33	TcCLB.503975.40	585 - 636	hypothetical protein, conserved	KSSGAAYENIQLASSP
699	0.33	3	0 (0%)	0 (0%)	0 (0%)	1675	0.33	TCSYLVIO_006361	121 - 176	hypothetical protein	VQEAIAEKYDGLKNFL
710	0.33	2	0 (0%)	0 (0%)	0 (0%)	1685	0.33	TCSYLVIO_006380	437 - 488	2- aminoethylphosphonate:pyruvateaminotransferase- likeprotein,putative	FRWVCTSCLPEDLELT
713	0.33	2	0 (0%)	0 (0%)	0 (0%)	1688	0.33	TCSYLVIO_006384	937 - 988	Monooxygenase, putative	TAPDTSMKPREPVMSA
718	0.33	2	0 (0%)	0 (0%)	0 (0%)	1692	0.33	TCSYLVIO_006386	449 - 500	hypothetical protein	EEGKKVAAAPAVSRVT
725	0.33	4	0 (0%)	0 (0%)	0 (0%)	1702	0.33	TCSYLVIO_006469	397 - 472	hypothetical protein,calcium binding protein EF hand, putative	ARAEDAVRGAERNVVD
741	0.33	1	0 (0%)	1 (100%)	0 (0%)	1718	0.33	TCSYLVIO_006538	273 - 328	hypothetical protein	RMQEKRQNHQMAPPSW
747	0.33	3	0 (0%)	0 (0%)	0 (0%)	3698	0.33	TcCLB.505171.80	157 - 244	hypothetical protein, conserved	LLDDLAAMHPKLVAAL
749	0.33	3	0 (0%)	0 (0%)	1 (33%)	1725	0.33	TCSYLVIO_006562	677 - 764	hypothetical protein	FRVSARRIDPNDRDEL
760	0.33	1	0 (0%)	0 (0%)	0 (0%)	1742	0.33	TCSYLVIO_006640	97 - 148	trans-sialidase, putative	VMICCGSGGAASTDKT
780	0.33	3	0 (0%)	0 (0%)	0 (0%)	1771	0.33	TCSYLVIO_006779	185 - 236	hypothetical protein	AAPAIAADRDDREDSA
793	0.33	3	0 (0%)	0 (0%)	0 (0%)	1783	0.33	TCSYLVIO_006810	253 - 320	hypothetical protein	ERSALQKQLVQLRGEL
795	0.33	2	0 (0%)	0 (0%)	0 (0%)	1785	0.33	TCSYLVIO_006826	537 - 592	hypothetical protein	AVYLHAAADAKPNALC
808	0.33	3	0 (0%)	0 (0%)	0 (0%)	1797	0.33	TCSYLVIO_006860	145 - 232	major vault protein, putative	KGPGAYVPRVDEEVLR
810	0.33	3	0 (0%)	0 (0%)	0 (0%)	4313	0.33	TcCLB.506493.80	93 - 144	DNA topoisomerase IA, putative	RIQETLERYIEEKLNN
811	0.33	3	0 (0%)	0 (0%)	0 (0%)	18	0.33	TCSYLVIO_000112	45 - 100	3-ketoacyl-CoA thiolase, putative	LRNDGRAALVDKLVVG
823	0.33	2	0 (0%)	0 (0%)	0 (0%)	1813	0.33	TCSYLVIO_006914	581 - 636	hypothetical protein	REGREQGGDGIALGGG
832	0.33	3	0 (0%)	0 (0%)	0 (0%)	4386	0.33	TcCLB.506529.470	1 - 36	hypothetical protein, conserved	PQQQQQHQGNKDAPLN
836	0.33	3	0 (0%)	0 (0%)	0 (0%)	1825	0.33	TCSYLVIO_006947	157 - 208	metacyclin II, putative	GKTKLKAPYLINTSPG
840	0.33	3	0 (0%)	0 (0%)	0 (0%)	6679	0.33	TcCLB.508837.130	337 - 400	eukaryotic translation initiation factor 4 gamma 3	SMGEAGGRSWSNVVKS
844	0.33	3	0 (0%)	0 (0%)	0 (0%)	1833	0.33	TCSYLVIO_006972	149 - 204	hypothetical protein	GFLDGSTPMTTASETG
847	0.33	3	0 (0%)	0 (0%)	0 (0%)	1838	0.33	TCSYLVIO_006982	317 - 368	proteasome regulatory ATPase subunit 3, putative	NLSPEVDLEEFVTRPE
862	0.33	3	0 (0%)	0 (0%)	0 (0%)	4266	0.33	TcCLB.506445.20	313 - 368	Eukaryotic translation initiation factor 4 gamma 2	VPGGQRIVGDKQQSLE
864	0.33	2	0 (0%)	0 (0%)	0 (0%)	1855	0.33	TCSYLVIO_007053	153 - 208	nucleobase transporter, putative	LQLIVKASLPQDYSGI
867	0.33	2	0 (0%)	0 (0%)	1 (50%)	3656	0.33	TcCLB.504839.70	1321 - 1372	hypothetical protein, conserved	ALKTPPSIAEKEEGWD
904	0.33	2	0 (0%)	0 (0%)	0 (0%)	1897	0.33	TCSYLVIO_007193	165 - 216	hypothetical protein	FFPVPRPAAKDNISNA
915	0.33	1	0 (0%)	1 (100%)	0 (0%)	1909	0.33	TCSYLVIO_007259	4153 - 4208	dynein heavy chain, putative	SDREAPEDTSRRRRKP
919	0.33	2	0 (0%)	0 (0%)	0 (0%)	1912	0.33	TCSYLVIO_007262	153 - 204	pyruvate dehydrogenase (lipoamide) kinase, putative	GQYVFSQNKKPSGSAF
943	0.33	3	0 (0%)	0 (0%)	0 (0%)	9073	0.33	TcCLB.511431.10	453 - 508	protein kinase, putative	LFTDAPSGVADKYKDF
945	0.33	3	0 (0%)	0 (0%)	0 (0%)	9074	0.33	TcCLB.511431.10	1645 - 1696	protein kinase, putative	LGSDKAELPESLVELL
950	0.33	3	0 (0%)	0 (0%)	0 (0%)	1940	0.33	TCSYLVIO_007330	365 - 424	hypothetical protein	TESIPTKAGDKTQRNG
951	0.33	1	0 (0%)	0 (0%)	0 (0%)	1941	0.33	TCSYLVIO_007334	1605 - 1660	phosphatidylinositol 3-kinase, putative	GCQTDKNNNNNNNEES
959	0.33	2	0 (0%)	0 (0%)	2 (100%)	1949	0.33	TCSYLVIO_007352	297 - 336	epsilon tubulin, putative	QQYQDATIEEEGEFDE
963	0.33	3	0 (0%)	0 (0%)	0 (0%)	1952	0.33	TCSYLVIO_007356	577 - 632	hypothetical protein	LSEVSPPRVTGETPHT
969	0.33	1	0 (0%)	0 (0%)	0 (0%)	1958	0.33	TCSYLVIO_007387	677 - 728	trans-sialidase, putative	SHPRYERSENGEVVSM
974	0.33	2	0 (0%)	2 (100%)	0 (0%)	1962	0.33	TCSYLVIO_007406	109 - 160	pumilio-repeat, RNA-binding protein, putative	DAYSALKRHDKALQDA
998	0.33	1	0 (0%)	0 (0%)	0 (0%)	1984	0.33	TCSYLVIO_007515	53 - 104	hypothetical protein	GNSIYVNVSKKDKEYS
1004	0.33	2	0 (0%)	0 (0%)	0 (0%)	199	0.33	TCSYLVIO_001030	449 - 500	hypothetical protein	DKIASKQTNKQQINVS
1011	0.33	3	0 (0%)	0 (0%)	0 (0%)	1996	0.33	TCSYLVIO_007528	49 - 104	hypothetical protein	ARDALGRWIDENTGGV
1013	0.33	5	0 (0%)	0 (0%)	0 (0%)	1998	0.33	TCSYLVIO_007533	1 - 60	sterol 24-c-methyltransferase, putative	LPLNLMRSRRAEEENK
1019	0.33	1	0 (0%)	0 (0%)	0 (0%)	2001	0.33	TCSYLVIO_007537	65 - 120	monoglyceride lipase, putative	KLAPAASAWKPDAPVL
1034	0.33	2	0 (0%)	0 (0%)	0 (0%)	2015	0.33	TCSYLVIO_007582	725 - 780	hypothetical protein	ALKEIKQKATGNASQE
1036	0.33	2	0 (0%)	0 (0%)	0 (0%)	2017	0.33	TCSYLVIO_007584	725 - 780	hypothetical protein	HLEATEAEAMDKKRTT
1051	0.33	2	0 (0%)	0 (0%)	0 (0%)	2032	0.33	TCSYLVIO_007654	5 - 64	50S ribosomal protein L17, putative	NPTITFKPWETSEPLM
1052	0.33	4	0 (0%)	0 (0%)	0 (0%)	4672	0.33	TcCLB.506743.4	1 - 68	eukaryotic translation initiation factor 1A, putative (fragment)	KAGNAKGIMQNQKRDI
1055	0.33	3	0 (0%)	0 (0%)	0 (0%)	204	0.33	TCSYLVIO_001061	165 - 216	kinesin, putative	VLGDVKPNPLENDLLT
1066	0.33	1	0 (0%)	0 (0%)	0 (0%)	2060	0.33	TCSYLVIO_007774	145 - 196	hypothetical protein	MLKVRRQMGFGRQSTP
1077	0.33	3	0 (0%)	0 (0%)	0 (0%)	209	0.33	TCSYLVIO_001068	9 - 64	40S ribosomal protein S6, putative	TDYRLGNEVDGAIFGD
1079	0.33	1	0 (0%)	0 (0%)	0 (0%)	2091	0.33	TCSYLVIO_007894	49 - 104	trans-sialidase, putative	VGKYSPTAAGENRDAD
1094	0.33	3	0 (0%)	0 (0%)	0 (0%)	211	0.33	TCSYLVIO_001068	145 - 200	40S ribosomal protein S6, putative	VVKEGKKDRFKAPKIQ
1096	0.33	1	0 (0%)	0 (0%)	0 (0%)	2120	0.33	TCSYLVIO_008050	185 - 236	trans-sialidase, putative	VQVSGEADKKIDWKTT
1098	0.33	3	0 (0%)	2 (67%)	0 (0%)	7821	0.33	TcCLB.510239.70	205 - 256	Mucin-associated surface protein (MASP), subgroup S004	EGGLRATTNTEKNNLE
1101	0.33	2	0 (0%)	0 (0%)	2 (100%)	7857	0.33	TcCLB.510279.60	165 - 216	Mucin-associated surface protein (MASP), subgroup S028	TTTAAASPLKAAATPQ
1116	0.33	3	0 (0%)	0 (0%)	0 (0%)	2156	0.33	TCSYLVIO_008181	1 - 76	hypothetical protein	KDRGPTVSIPNIPKVL
1122	0.33	2	0 (0%)	0 (0%)	0 (0%)	7498	0.33	TcCLB.509897.200	89 - 172	trans-sialidase, Group V, putative	SKDGTQVLEKGASEDQ
1124	0.33	3	0 (0%)	0 (0%)	0 (0%)	7862	0.33	TcCLB.510283.40	89 - 144	phosphoglycerate mutase family member 5, putative	SLGEEQARRTGEYLWK
1132	0.33	8	0 (0%)	0 (0%)	8 (100%)	539	0.33	TCSYLVIO_002291	205 - 260	glucose-regulated protein 78, putative	DTHLGGEDFDNRLVDY
1148	0.33	2	0 (0%)	0 (0%)	0 (0%)	2185	0.33	TCSYLVIO_008280	793 - 844	beta-adaptin 3, putative,AP-3 adapter complex beta subunit, putative	HVSCHVDPVTIPVTGE
1158	0.33	3	0 (0%)	0 (0%)	0 (0%)	2196	0.33	TCSYLVIO_008319	189 - 240	trans-sialidase, putative	LIRDATGKHWIDDGWD
1166	0.33	1	0 (0%)	0 (0%)	0 (0%)	2207	0.33	TCSYLVIO_008372	45 - 100	hypothetical protein	TTFLLHARSADKRGEL
1175	0.33	3	0 (0%)	0 (0%)	0 (0%)	2217	0.33	TCSYLVIO_008416	961 - 1016	hypothetical protein	LRNRKTPATLEDLQRW
1201	0.33	3	0 (0%)	0 (0%)	0 (0%)	2264	0.33	TCSYLVIO_008641	57 - 108	epsilon tubulin, putative	KTIGVEDDAFNTFFSE
1202	0.33	2	0 (0%)	0 (0%)	0 (0%)	2265	0.33	TCSYLVIO_008641	217 - 272	epsilon tubulin, putative	LDNEAIYDLTRRNLDI
1204	0.33	3	0 (0%)	0 (0%)	0 (0%)	2268	0.33	TCSYLVIO_008647	101 - 156	trans-sialidase, putative	MLITAPVYSKEKDNDN
1217	0.33	1	0 (0%)	0 (0%)	0 (0%)	230	0.33	TCSYLVIO_001130	129 - 180	trans-sialidase, putative	LNPNKASAPPAVNEPS
1222	0.33	1	0 (0%)	0 (0%)	0 (0%)	2313	0.33	TCSYLVIO_008870	105 - 156	hypothetical protein	LQENKKRTNLTTAQVE
1235	0.33	1	0 (0%)	0 (0%)	0 (0%)	2330	0.33	TCSYLVIO_009000	89 - 140	trans-sialidase, putative	ILEEVGSEREKKELDV
1238	0.33	6	0 (0%)	0 (0%)	0 (0%)	2375	0.33	TCSYLVIO_009181	129 - 180	mucin-associated surface protein (MASP), putative	GLDPAVGRKAGNKEDR
1239	0.33	1	0 (0%)	0 (0%)	0 (0%)	2337	0.33	TCSYLVIO_009021	9 - 60	hypothetical protein	EVTKVAARPSTKKGAE
1241	0.33	2	0 (0%)	0 (0%)	0 (0%)	234	0.33	TCSYLVIO_001154	69 - 120	hypothetical protein	ADEGKQRIGDMIESAA
1243	0.33	3	0 (0%)	0 (0%)	0 (0%)	3268	0.33	TcCLB.503967.10	257 - 336	Mitochondrial large ribosomal subunit mL73, putative	VVPSANALADVTVHKE
1247	0.33	1	0 (0%)	0 (0%)	0 (0%)	2348	0.33	TCSYLVIO_009070	89 - 140	hypothetical protein	SPFQVLTREEKRRMFP
1272	0.33	2	1 (50%)	0 (0%)	0 (0%)	2380	0.33	TCSYLVIO_009198	657 - 732	hypothetical protein	ASADIAPDQVDSPAEI
1280	0.33	2	0 (0%)	0 (0%)	0 (0%)	2390	0.33	TCSYLVIO_009253	345 - 404	hypothetical protein	DTPGEMLPHTGEENMR
1284	0.33	2	2 (100%)	0 (0%)	0 (0%)	240	0.33	TCSYLVIO_001186	637 - 688	hypothetical protein	SASRMYDEVDGWLQET
1290	0.33	1	0 (0%)	0 (0%)	0 (0%)	2406	0.33	TCSYLVIO_009335	181 - 232	hypothetical protein	KVVETQFLRPAEKTRE
1292	0.33	2	0 (0%)	0 (0%)	0 (0%)	4878	0.33	TcCLB.506853.10	173 - 224	hypothetical protein, conserved	LDMDEERVGQLPGPLS
1294	0.33	5	0 (0%)	0 (0%)	0 (0%)	241	0.33	TCSYLVIO_001190	205 - 256	hypothetical protein	AVRKHGLPEDLLVPFL
1298	0.33	3	0 (0%)	0 (0%)	0 (0%)	2413	0.33	TCSYLVIO_009351	37 - 92	hypothetical protein	PDYHKRFHSQDKNMWV
1300	0.33	2	0 (0%)	0 (0%)	0 (0%)	2415	0.33	TCSYLVIO_009355	521 - 596	NIMA-related kinase, putative	PKQGQEKPQEPQKQRQ
1304	0.33	3	0 (0%)	0 (0%)	0 (0%)	2419	0.33	TCSYLVIO_009362	297 - 376	protein kinase, putative	NLYQFSKFNREEETEF
1311	0.33	5	0 (0%)	0 (0%)	0 (0%)	2430	0.33	TCSYLVIO_009430	93 - 156	mucin-associated surface protein (MASP), putative	VITPAEAKTLQAPRSD
1314	0.33	5	0 (0%)	0 (0%)	0 (0%)	244	0.33	TCSYLVIO_001205	145 - 200	hypothetical protein	RAAVAPFREVDGANGD
1340	0.33	3	0 (0%)	0 (0%)	0 (0%)	2491	0.33	TCSYLVIO_009720	21 - 76	splicing factor TSR1, putative	IISHEKNNNNNNNNTA
1341	0.33	3	0 (0%)	0 (0%)	3 (100%)	2493	0.33	TCSYLVIO_009724	1 - 80	epsilon tubulin, putative	GVDPTGTYQGDSDLQL
1367	0.33	1	0 (0%)	0 (0%)	0 (0%)	2517	0.33	TCSYLVIO_009785	245 - 296	hypothetical protein	ELEGYLQKNFLPQFTN
1391	0.33	3	0 (0%)	0 (0%)	0 (0%)	2549	0.33	TCSYLVIO_009891	317 - 372	major vault protein, putative	AVDFFDDNGKIRRPGE
1397	0.33	1	0 (0%)	0 (0%)	0 (0%)	2556	0.33	TCSYLVIO_009924	229 - 284	pumilio/PUF RNA binding protein 1, putative	EKLSGIHKMLYKNFAE
1399	0.33	3	0 (0%)	0 (0%)	0 (0%)	2558	0.33	TCSYLVIO_009936	333 - 388	elongation factor 2, putative	YRAEMLYSGESGPDDK
1401	0.33	7	0 (0%)	0 (0%)	0 (0%)	9427	0.33	TcCLB.511809.90	677 - 796	Protein of unknown function (DUF1663), putative	AAAVDELGEEYGSATH
1402	0.33	3	0 (0%)	0 (0%)	0 (0%)	2560	0.33	TCSYLVIO_009945	517 - 568	hypothetical protein	RRKRRQRSFLPEDWNP
1403	0.33	3	0 (0%)	0 (0%)	2 (67%)	2561	0.33	TCSYLVIO_009949	337 - 424	protein kinase, putative	QQPYQKFNNLLKHLDM
1407	0.33	3	0 (0%)	0 (0%)	1 (33%)	3222	0.33	TcCLB.503897.100	669 - 724	hypothetical protein, conserved	VLRRVGDDDPRDGPAL
1417	0.33	2	0 (0%)	0 (0%)	0 (0%)	2574	0.33	TCSYLVIO_009996	917 - 968	hypothetical protein	SGAVVPLNVGKGEVLY
1420	0.33	2	0 (0%)	0 (0%)	0 (0%)	2577	0.33	TCSYLVIO_010008	49 - 100	hypothetical protein	LRFQQAVDVGNGAAEE
1430	0.33	3	0 (0%)	0 (0%)	0 (0%)	2593	0.33	TCSYLVIO_010052	49 - 100	hypothetical protein	MSPQVVVSNKLNSSPS
1432	0.33	1	0 (0%)	1 (100%)	0 (0%)	2595	0.33	TCSYLVIO_010057	165 - 220	hypothetical protein	TTDDKKENMQQETSRT
1436	0.33	2	0 (0%)	0 (0%)	0 (0%)	26	0.33	TCSYLVIO_000144	33 - 88	trans-sialidase, putative	VAISPPERKPMPAAAA
1441	0.33	3	0 (0%)	3 (100%)	0 (0%)	262	0.33	TCSYLVIO_001260	109 - 160	hypothetical protein	EEQKKENQQLSQFSEE
1448	0.33	2	0 (0%)	0 (0%)	0 (0%)	6699	0.33	TcCLB.508857.90	329 - 380	Iguana/Dzip1-like DAZ-interacting protein N-terminal, putative	AEARAAPVPEPARTTV
1456	0.33	3	0 (0%)	0 (0%)	0 (0%)	2645	0.33	TCSYLVIO_010343	153 - 204	hypothetical protein	FYGKKIAERAVLENLG
1458	0.33	3	0 (0%)	0 (0%)	0 (0%)	2647	0.33	TCSYLVIO_010349	21 - 76	hypothetical protein	NTLLQTVGREVDFTEE
1461	0.33	3	0 (0%)	0 (0%)	0 (0%)	265	0.33	TCSYLVIO_001267	1193 - 1244	hypothetical protein	GGERLSAVLPEDTNKR
1466	0.33	4	0 (0%)	0 (0%)	0 (0%)	266	0.33	TCSYLVIO_001289	121 - 176	hypothetical protein	KEAIAVGKRQEADGLH
1467	0.33	8	0 (0%)	0 (0%)	1 (12%)	2660	0.33	TCSYLVIO_010428	69 - 152	mucin-associated surface protein (MASP), putative	ETKSELQNKGQEGRQP
1480	0.33	3	0 (0%)	0 (0%)	0 (0%)	5097	0.33	TcCLB.506983.30	37 - 88	hypothetical protein, conserved	CSSMAAPCTSDDLNRE
1492	0.33	3	0 (0%)	0 (0%)	0 (0%)	2684	0.33	TCSYLVIO_010483	717 - 772	RNA editing 3' terminal uridylyl transferase 1, putative	MALATQAIAESKRFSS
1493	0.33	3	0 (0%)	0 (0%)	0 (0%)	2685	0.33	TCSYLVIO_010487	41 - 96	hypothetical protein	APIPPNRLNDRPNGDR
1504	0.33	3	0 (0%)	0 (0%)	0 (0%)	2696	0.33	TCSYLVIO_010500	169 - 220	meiotic recombination protein spo11, putative	QGDVDRTAASNKDNVP
1520	0.33	3	0 (0%)	0 (0%)	0 (0%)	2711	0.33	TCSYLVIO_010543	229 - 280	hypothetical protein	CERAGRDLKAGGFGNR
1530	0.33	2	0 (0%)	0 (0%)	0 (0%)	2720	0.33	TCSYLVIO_010570	553 - 608	protein kinase, putative	RDPSYPQEKKDNSLYG
1532	0.33	3	0 (0%)	0 (0%)	0 (0%)	3259	0.33	TcCLB.503955.100	1033 - 1084	protein kinase, putative	SGNNVPTVMQVPINHK
1540	0.33	3	0 (0%)	0 (0%)	0 (0%)	2731	0.33	TCSYLVIO_010611	405 - 456	protein kinase, putative	VEKDRFQAAKKLADLY
1543	0.33	3	0 (0%)	0 (0%)	0 (0%)	2734	0.33	TCSYLVIO_010617	333 - 384	hypothetical protein	MDTIQSAARQFQSGKD
1565	0.33	3	0 (0%)	0 (0%)	0 (0%)	2758	0.33	TCSYLVIO_010705	165 - 224	hypothetical protein	QITACMEGREIDWGSA
1567	0.33	2	0 (0%)	0 (0%)	0 (0%)	276	0.33	TCSYLVIO_001337	229 - 280	RNA helicase, putative	SSLRSLRASIHDWEVR
1572	0.33	3	0 (0%)	0 (0%)	0 (0%)	2764	0.33	TCSYLVIO_010725	137 - 188	hypothetical protein	LKERGITAQLNSMTAW
1583	0.33	3	0 (0%)	0 (0%)	0 (0%)	7764	0.33	TcCLB.510173.10	77 - 132	Exocyst complex component Sec3, putative	AASWTLTPHTGEGDGG
1586	0.33	2	2 (100%)	0 (0%)	0 (0%)	7347	0.33	TcCLB.509721.60	5 - 76	poly(ADP-ribose) polymerase, putative	SAVRKAPAGNKASAAK
1592	0.33	3	0 (0%)	0 (0%)	0 (0%)	2796	0.33	TCSYLVIO_010926	469 - 520	hypothetical protein	GMEQKNYMKQFTELMK
1612	0.33	1	0 (0%)	0 (0%)	1 (100%)	2814	0.33	TCSYLVIO_010971	1 - 36	trans-sialidase, putative	MWEEIANAGDKYGSLL
1615	0.33	3	0 (0%)	0 (0%)	0 (0%)	2820	0.33	TCSYLVIO_010995	1 - 48	mucin-associated surface protein (MASP), putative	VKAPAGGAGGGSGGKD
1617	0.33	1	0 (0%)	0 (0%)	0 (0%)	2829	0.33	TCSYLVIO_011080	89 - 144	mucin-associated surface protein (MASP), putative	QSKHEKRPAAPAEGIP
1624	0.33	1	0 (0%)	0 (0%)	0 (0%)	2839	0.33	TcCLB.398477.10	409 - 460	trans-sialidase, Group II, putative	DSAVGEEFASTLMYSD
1627	0.33	2	0 (0%)	0 (0%)	0 (0%)	2847	0.33	TcCLB.402863.9	149 - 204	dynein heavy chain, putative (fragment)	IHKKYDSDRFHEDLRS
1628	0.33	1	0 (0%)	0 (0%)	0 (0%)	2848	0.33	TcCLB.402863.9	457 - 520	dynein heavy chain, putative (fragment)	QAALDKLDKNDINEIK
1629	0.33	2	0 (0%)	2 (100%)	0 (0%)	40	0.33	TCSYLVIO_000187	3421 - 3476	dynein heavy chain, putative	HPKILKNENAQQKVRA
1631	0.33	2	0 (0%)	0 (0%)	0 (0%)	2853	0.33	TcCLB.404001.20	29 - 80	hypothetical protein, conserved	KARAAQLAAAVVRQEA
1632	0.33	3	0 (0%)	0 (0%)	0 (0%)	581	0.33	TCSYLVIO_002440	1269 - 1320	hypothetical protein	EAPPPHPSDTVPRRNE
1649	0.33	1	0 (0%)	0 (0%)	0 (0%)	2890	0.33	TcCLB.428999.10	865 - 920	hypothetical protein	APKYDSDDVSRTASSF
1650	0.33	5	0 (0%)	0 (0%)	0 (0%)	2896	0.33	TcCLB.432997.10	549 - 608	trans-sialidase, putative	EIPPRPTGEFEATPVK
1655	0.33	4	0 (0%)	0 (0%)	4 (100%)	2919	0.33	TcCLB.446785.10	385 - 440	trans-sialidase, putative (fragment)	SRIFFGSDGVNLEGTV
1659	0.33	13	13 (100%)	0 (0%)	0 (0%)	4324	0.33	TcCLB.506495.40	613 - 920	hypothetical protein	MSEGSSKERSGVGNFM
1670	0.33	5	0 (0%)	0 (0%)	0 (0%)	2931	0.33	TcCLB.457113.10	101 - 156	trans-sialidase, putative (fragment)	NEKYSAGSGQTTSADF
1676	0.33	4	0 (0%)	0 (0%)	0 (0%)	2945	0.33	TcCLB.463323.10	641 - 696	trans-sialidase, Group II, putative	ACVQESSPTAAGQHSP
1678	0.33	3	0 (0%)	0 (0%)	0 (0%)	295	0.33	TCSYLVIO_001398	421 - 476	hypothetical protein	KHPKALSPMTGEIIES
1683	0.33	2	0 (0%)	0 (0%)	0 (0%)	296	0.33	TCSYLVIO_001399	113 - 168	ESAG-like protein	IDSTAPSFEAFDPEAV
1688	0.33	3	0 (0%)	0 (0%)	0 (0%)	6236	0.33	TcCLB.508369.50	249 - 300	acetyl-CoA carboxylase (fragment)	EYLYLLPEDYEELMRL
1690	0.33	1	0 (0%)	0 (0%)	0 (0%)	2970	0.33	TcCLB.476421.9	405 - 460	STE/STE11 serine/threonine-protein kinase, putative	NLGTAVTGEKPLRVSE
1700	0.33	1	1 (100%)	0 (0%)	0 (0%)	2987	0.33	TcCLB.499233.10	1 - 338	trans-sialidase, putative (fragment)	PAGTSEEGSRGGSSMP
1706	0.33	4	0 (0%)	0 (0%)	4 (100%)	4476	0.33	TcCLB.506595.40	409 - 468	trans-sialidase, Group II, putative	ENMTFANTLLYSDDEL
1709	0.33	3	0 (0%)	0 (0%)	0 (0%)	3	0.33	TCSYLVIO_000031	69 - 124	aldose 1-epimerase-like protein, putative	GRYSGRIENGEFELNG
1722	0.33	3	0 (0%)	0 (0%)	0 (0%)	303	0.33	TCSYLVIO_001426	97 - 184	hypothetical protein	FLQAEEKGEKRGEDMS
1731	0.33	2	0 (0%)	0 (0%)	0 (0%)	3044	0.33	TcCLB.503533.50	49 - 100	mucin TcMUCII, putative	AVAGPAPTAAGPESVG
1742	0.33	2	0 (0%)	2 (100%)	0 (0%)	3065	0.33	TcCLB.503593.10	97 - 152	Eukaryotic translation initiation factor 4E-1	GGKLWISLDDKPVGDV
1743	0.33	4	0 (0%)	0 (0%)	0 (0%)	3071	0.33	TcCLB.503611.20	89 - 125	ribosomal protein L24, putative	DRSAKGKAVRAEMAER
1752	0.33	3	0 (0%)	0 (0%)	0 (0%)	3099	0.33	TcCLB.503667.10	173 - 224	trans-sialidase, putative	VFSLQKRKENGEFLSM
1775	0.33	2	0 (0%)	0 (0%)	0 (0%)	3144	0.33	TcCLB.503779.20	125 - 176	hypothetical protein, conserved	NQLYSFDEMRDQRDRQ
1780	0.33	2	0 (0%)	0 (0%)	0 (0%)	3158	0.33	TcCLB.503811.45	61 - 116	hypothetical protein, conserved	DAATPFRPPMSYEQWQ
1795	0.33	1	0 (0%)	0 (0%)	0 (0%)	3185	0.33	TcCLB.503847.20	1113 - 1167	myosin heavy chain, putative	REAALNGISNQKSERC
1800	0.33	1	0 (0%)	0 (0%)	0 (0%)	32	0.33	TCSYLVIO_000164	197 - 248	hypothetical protein	APSSPSGNAVSSNHSS
1804	0.33	1	0 (0%)	0 (0%)	0 (0%)	3206	0.33	TcCLB.503875.30	177 - 228	Mucin-associated surface protein (MASP), subgroup S025	LSNPQSTSPKEVLSTE
1809	0.33	2	0 (0%)	0 (0%)	0 (0%)	3217	0.33	TcCLB.503891.60	117 - 172	hypothetical protein, conserved	SVVEVFNRVTGEMALF
1811	0.33	2	0 (0%)	0 (0%)	0 (0%)	322	0.33	TCSYLVIO_001526	425 - 476	hypothetical protein	QGLRERFDNRMRELDI
1813	0.33	1	0 (0%)	0 (0%)	0 (0%)	3224	0.33	TcCLB.503899.10	89 - 144	heat shock 70 kDa protein, putative	RGAMLQDKFHDLSANT
1816	0.33	2	0 (0%)	0 (0%)	0 (0%)	3227	0.33	TcCLB.503903.10	25 - 80	hypothetical protein	REIESLNDELENNRTH
1825	0.33	3	1 (33%)	0 (0%)	0 (0%)	3240	0.33	TcCLB.503925.20	161 - 212	DnaJ domain containing protein, putative	DHDEEDMDFDFGDAEP
1826	0.33	3	0 (0%)	0 (0%)	0 (0%)	928	0.33	TCSYLVIO_003651	317 - 368	hypothetical protein	ARRRITDEGTSDDFHS
1830	0.33	3	0 (0%)	0 (0%)	0 (0%)	953	0.33	TCSYLVIO_003742	953 - 1004	hypothetical protein	ALYFFKSLKQPNDVER
1837	0.33	2	0 (0%)	0 (0%)	0 (0%)	3257	0.33	TcCLB.503953.30	317 - 372	Serine/threonine-protein kinase NEK6, putative	TPIRPAMDLQLKQLGK
1842	0.33	1	0 (0%)	0 (0%)	0 (0%)	3269	0.33	TcCLB.503971.59	25 - 76	hypothetical protein, conserved (fragment)	ASAAPKTGENRAMAAE
1843	0.33	3	0 (0%)	0 (0%)	0 (0%)	327	0.33	TCSYLVIO_001542	485 - 540	hypothetical protein	IWKRYLLPEDEVIQHD
1849	0.33	1	0 (0%)	0 (0%)	0 (0%)	3284	0.33	TcCLB.503981.30	549 - 600	hypothetical protein, conserved	QRAADSLASLQQGVDR
1852	0.33	3	0 (0%)	0 (0%)	0 (0%)	329	0.33	TCSYLVIO_001548	13 - 64	dynein intermediate chain, putative	TGGQQPGENRDAVVER
1855	0.33	24	3 (12%)	0 (0%)	0 (0%)	9176	0.33	TcCLB.511557.50	553 - 636	Present in the outer mitochondrial membrane proteome 17	RDDALAALNDKLEEYG
1865	0.33	2	0 (0%)	0 (0%)	0 (0%)	9110	0.33	TcCLB.511481.60	281 - 336	RNA helicase, putative	EERPGKEEKINLDAQR
1871	0.33	1	0 (0%)	0 (0%)	0 (0%)	3312	0.33	TcCLB.504017.70	261 - 312	hypothetical protein	IEPRTKRTAERPASMV
1895	0.33	2	0 (0%)	0 (0%)	0 (0%)	774	0.33	TCSYLVIO_003119	409 - 462	spliceosome-associated protein, putative	VPKTAALSSSVPPAAP
1911	0.33	3	0 (0%)	0 (0%)	0 (0%)	339	0.33	TCSYLVIO_001584	213 - 268	hypothetical protein	QNLEPLVRMIDEPEYE
1927	0.33	2	0 (0%)	0 (0%)	0 (0%)	343	0.33	TCSYLVIO_001596	1401 - 1456	dynein heavy chain, cytosolic, putative	SQEETLFRQIDELEES
1935	0.33	1	0 (0%)	0 (0%)	0 (0%)	3448	0.33	TcCLB.504153.320	317 - 368	Golgi reassembly stacking protein (GRASP homologue), putative	KPLIGREGVIQRQDCL
1938	0.33	3	0 (0%)	0 (0%)	3 (100%)	3495	0.33	TcCLB.504201.30	713 - 764	trans-sialidase, Group V, putative	NKITITKPEEPKKLTT
1967	0.33	2	0 (0%)	0 (0%)	0 (0%)	351	0.33	TCSYLVIO_001623	117 - 172	protein transport protein Sec31, putative	PSQPNFLAIGAEDGKW
1982	0.33	3	0 (0%)	0 (0%)	0 (0%)	834	0.33	TCSYLVIO_003345	777 - 828	valyl-tRNA synthetase, putative	LAPYPAVAGWKNDTVE
1994	0.33	1	0 (0%)	0 (0%)	0 (0%)	3570	0.33	TcCLB.504423.30	465 - 516	hypothetical protein, conserved	VYSELNLAFSGDKWGV
1996	0.33	1	0 (0%)	0 (0%)	0 (0%)	3572	0.33	TcCLB.504425.110	709 - 760	permease-like protein, putative	FDVPLDEKELNAFLEK
1998	0.33	3	0 (0%)	0 (0%)	0 (0%)	6	0.33	TCSYLVIO_000049	601 - 680	5'-3' exonuclease XRNC, putative	PARKASSAAAAALIAA
2016	0.33	2	0 (0%)	0 (0%)	0 (0%)	3607	0.33	TcCLB.504635.10	685 - 736	hypothetical protein	PSLALPPSDFAANATY
2017	0.33	1	0 (0%)	0 (0%)	0 (0%)	361	0.33	TCSYLVIO_001646	1185 - 1236	hypothetical protein	DNIGRDERYRETWNKL
2025	0.33	1	0 (0%)	0 (0%)	0 (0%)	3620	0.33	TcCLB.504741.210	373 - 424	hypothetical protein, conserved	KVTAAPAEKTRPQSGI
2028	0.33	3	0 (0%)	0 (0%)	0 (0%)	97	0.33	TCSYLVIO_000465	165 - 216	transcription initiation protein, putative	YTSHLLPQDTDPRVFA
2030	0.33	1	0 (0%)	0 (0%)	0 (0%)	3628	0.33	TcCLB.504769.10	125 - 176	hypothetical protein	LQSQLPAAGKQGVTGD
2034	0.33	3	0 (0%)	0 (0%)	1 (33%)	3635	0.33	TcCLB.504787.20	53 - 104	mucin TcMUCII, putative	NSSERQSKTAAAPATS
2035	0.33	7	0 (0%)	0 (0%)	6 (86%)	4109	0.33	TcCLB.506309.60	725 - 788	trans-sialidase, Group V, putative	EWGHLVGSSKDASGGV
2040	0.33	1	0 (0%)	0 (0%)	0 (0%)	3644	0.33	TcCLB.504797.30	153 - 212	pseudouridylate synthase-like protein, putative	GVLQESNKPTHFKLSS
2054	0.33	2	0 (0%)	0 (0%)	0 (0%)	367	0.33	TCSYLVIO_001671	1 - 44	hypothetical protein	DIGTLPCSFPFLTFAE
2062	0.33	3	0 (0%)	0 (0%)	0 (0%)	735	0.33	TCSYLVIO_002969	213 - 258	hypothetical protein	ELAAICRLKKDIELMA
2064	0.33	1	0 (0%)	0 (0%)	0 (0%)	3684	0.33	TcCLB.505051.10	637 - 688	hypothetical protein, conserved	NLSQPFPGEDRDAFAI
2089	0.33	2	0 (0%)	0 (0%)	0 (0%)	5395	0.33	TcCLB.507473.30	137 - 188	trans-sialidase, Group II, putative	GNKVFLLAGGFGELKE
2097	0.33	2	0 (0%)	2 (100%)	0 (0%)	3764	0.33	TcCLB.505949.169	5 - 56	Mucin-associated surface protein (MASP) (fragment)	GNGFGDARDDRYNEGG
2100	0.33	2	0 (0%)	0 (0%)	0 (0%)	377	0.33	TCSYLVIO_001693	1 - 40	hypothetical protein	EGGKASLSDKSNGLSA
2110	0.33	1	0 (0%)	0 (0%)	0 (0%)	3789	0.33	TcCLB.505997.80	777 - 840	trans-sialidase, Group VIII, putative	NEDYKSMQRDSDLQPQ
2115	0.33	3	0 (0%)	0 (0%)	0 (0%)	4745	0.33	TcCLB.506775.130	541 - 604	hypothetical protein, conserved	LTSGSSTALDKNKFVA
2123	0.33	2	0 (0%)	0 (0%)	0 (0%)	383	0.33	TCSYLVIO_001701	1 - 36	hypothetical protein	MNAGNAPLGNKKTENG
2134	0.33	1	0 (0%)	0 (0%)	0 (0%)	3862	0.33	TcCLB.506135.30	537 - 588	hypothetical protein, conserved	NNNNNLAANDTNAASR
2151	0.33	3	0 (0%)	0 (0%)	0 (0%)	604	0.33	TCSYLVIO_002519	409 - 460	hypothetical protein	ALHHLRLIEEEEGMAR
2152	0.33	2	0 (0%)	0 (0%)	0 (0%)	6275	0.33	TcCLB.508401.20	97 - 148	retrotransposon hot spot (RHS) protein, putative	SVEDILLGGSNNSTDM
2154	0.33	1	0 (0%)	0 (0%)	0 (0%)	39	0.33	TCSYLVIO_000187	3281 - 3352	dynein heavy chain, putative	LEAQAALDKLDKNDIN
2158	0.33	1	0 (0%)	0 (0%)	0 (0%)	3907	0.33	TcCLB.506175.40	89 - 140	XPC-binding domain/UBA/TS-N domain containing protein, putative	RYEPKQAAAAPTALVA
2164	0.33	3	0 (0%)	0 (0%)	3 (100%)	488	0.33	TCSYLVIO_002066	557 - 608	hypothetical protein	GHVDPLTGEAFDEEIE
2183	0.33	2	2 (100%)	0 (0%)	0 (0%)	8940	0.33	TcCLB.511285.120	45 - 96	ATP-dependent RNA helicase HEL67	SRGGGFGQENGFNRPL
2188	0.33	2	0 (0%)	0 (0%)	0 (0%)	3974	0.33	TcCLB.506223.120	1557 - 1608	phosphatidylinositol 3-related kinase, putative	GMQFLPEDVLDWRTLA
2194	0.33	3	0 (0%)	0 (0%)	0 (0%)	3981	0.33	TcCLB.506235.10	377 - 444	translation initiation factor IF-2, putative	KQELMAEGFNSELYYK
2207	0.33	2	0 (0%)	0 (0%)	0 (0%)	4027	0.33	TcCLB.506265.50	1 - 40	hypothetical protein, conserved	WLKPRSGVEDKKASEE
2222	0.33	1	0 (0%)	0 (0%)	0 (0%)	4070	0.33	TcCLB.506289.70	489 - 544	hypothetical protein, conserved	VGEQEQPKPYDISTKD
2239	0.33	2	0 (0%)	0 (0%)	0 (0%)	4117	0.33	TcCLB.506319.50	49 - 100	Galactose oxidase, central domain/Kelch motif containing protein, putative	PSSSGATAAAAARRSS
2241	0.33	1	0 (0%)	0 (0%)	0 (0%)	4120	0.33	TcCLB.506321.120	333 - 388	Mucin-associated surface protein (MASP), subgroup S083	VNNYQTNDTSKSRDSD
2247	0.33	1	0 (0%)	1 (100%)	0 (0%)	4137	0.33	TcCLB.506327.70	65 - 120	engulfment and cell motility domain 2, putative	KNGGLEKSNAQQRIAV
2261	0.33	2	0 (0%)	2 (100%)	0 (0%)	4190	0.33	TcCLB.506367.130	1 - 40	hypothetical protein, conserved	QLSLQKPNAQQTPEEK
2286	0.33	4	4 (100%)	1 (25%)	0 (0%)	4243	0.33	TcCLB.506423.10	161 - 216	Mucin-associated surface protein (MASP), subgroup S095	GAAGASGGGGGGGSGS
2290	0.33	3	0 (0%)	0 (0%)	0 (0%)	4260	0.33	TcCLB.506437.20	249 - 300	tuzin, putative	GSSPLRIYNEVVALAC
2293	0.33	3	0 (0%)	3 (100%)	0 (0%)	427	0.33	TCSYLVIO_001840	397 - 452	hypothetical protein	GATAQNNSSSKDGRDN
2298	0.33	2	0 (0%)	0 (0%)	0 (0%)	4286	0.33	TcCLB.506459.260	3033 - 3084	hypothetical protein, conserved	MEGQSTGDKPHLSLVM
2307	0.33	1	0 (0%)	0 (0%)	0 (0%)	4304	0.33	TcCLB.506479.67	313 - 368	hypothetical protein, conserved	HEIGPEAPRTDAGKNP
2320	0.33	10	0 (0%)	0 (0%)	0 (0%)	5405	0.33	TcCLB.507487.15	129 - 176	hypothetical protein	LFTALRQIDASPPESF
2332	0.33	2	0 (0%)	0 (0%)	0 (0%)	4373	0.33	TcCLB.506525.120	405 - 456	NLI interacting factor-like phosphatase, putative	SSDGVVVARPAQKQSS
2336	0.33	1	0 (0%)	0 (0%)	0 (0%)	4383	0.33	TcCLB.506529.440	477 - 528	hypothetical protein, conserved	KGAENPPRGAEDKDAD
2338	0.33	1	0 (0%)	0 (0%)	0 (0%)	4388	0.33	TcCLB.506529.490	461 - 512	hypothetical protein, conserved	NGDNTDNNNNNNASKG
2340	0.33	1	0 (0%)	0 (0%)	0 (0%)	4393	0.33	TcCLB.506529.640	541 - 592	hypothetical protein, conserved	NATEINPMNFSLPEPP
2352	0.33	2	0 (0%)	2 (100%)	0 (0%)	984	0.33	TCSYLVIO_003876	81 - 132	hypothetical protein	AEGQATAPTSNTLKPL
2384	0.33	1	1 (100%)	0 (0%)	1 (100%)	4486	0.33	TcCLB.506599.330	61 - 120	Mucin-associated surface protein (MASP), subgroup S001	AATETATAATAAAEAA
2385	0.33	1	1 (100%)	0 (0%)	1 (100%)	4487	0.33	TcCLB.506599.330	125 - 232	Mucin-associated surface protein (MASP), subgroup S001	AEAATKAKAAAEKAAE
2387	0.33	1	0 (0%)	0 (0%)	0 (0%)	4490	0.33	TcCLB.506599.390	365 - 420	Mucin-associated surface protein (MASP), subgroup S008	AKTTAQTNDTTKPSDS
2393	0.33	2	0 (0%)	0 (0%)	0 (0%)	4501	0.33	TcCLB.506605.50	1 - 52	hypothetical protein, conserved	GVKLTKQDDILLDERI
2395	0.33	1	0 (0%)	0 (0%)	0 (0%)	4505	0.33	TcCLB.506611.10	325 - 380	Mucin-associated surface protein (MASP), subgroup S087	PFGSAQTNDTSKSGDN
2400	0.33	1	0 (0%)	0 (0%)	0 (0%)	4516	0.33	TcCLB.506621.70	1553 - 1604	Domain of unknown function (DUF4486), putative	AFTAEARLVQAMAASK
2402	0.33	1	0 (0%)	0 (0%)	0 (0%)	4518	0.33	TcCLB.506623.30	1 - 40	hypothetical protein	LEAPASSADKKMPMTL
2405	0.33	1	0 (0%)	0 (0%)	0 (0%)	4521	0.33	TcCLB.506627.100	17 - 68	hypothetical protein, conserved	MYAIAADDKNEVLWWR
2439	0.33	2	0 (0%)	0 (0%)	0 (0%)	461	0.33	TCSYLVIO_001959	357 - 408	hypothetical protein	VSRSVQASPLPAASAP
2455	0.33	3	0 (0%)	0 (0%)	0 (0%)	686	0.33	TCSYLVIO_002838	1 - 64	hypothetical protein	FGQEQRQQHGDRVNVP
2473	0.33	3	0 (0%)	0 (0%)	0 (0%)	4780	0.33	TcCLB.506789.270	205 - 256	zinc-finger of a C2HC-type, putative	FGNSISLDSLRASIAQ
2500	0.33	2	0 (0%)	0 (0%)	0 (0%)	8745	0.33	TcCLB.511167.50	813 - 896	hypothetical protein, conserved	HKRSNNNDSSNYVETV
2502	0.33	1	0 (0%)	0 (0%)	0 (0%)	4753	0.33	TcCLB.506777.24	33 - 88	myotubularin-associated protein, putative	NLASATSPTTSSADAY
2504	0.33	1	0 (0%)	0 (0%)	0 (0%)	4755	0.33	TcCLB.506779.130	81 - 132	hypothetical protein	SGAVEGVKGGGGGGGR
2514	0.33	1	0 (0%)	0 (0%)	0 (0%)	4785	0.33	TcCLB.506791.30	905 - 956	hypothetical protein, conserved	RGAVFGNADDKSDWII
2518	0.33	1	0 (0%)	0 (0%)	0 (0%)	479	0.33	TCSYLVIO_002022	17 - 72	mucin TcMUCII, putative	SPSGTGVKEAPQANSQ
2546	0.33	2	0 (0%)	0 (0%)	0 (0%)	4859	0.33	TcCLB.506835.120	249 - 300	DNA ligase I, putative	FTPEQLQRELNIGSDN
2548	0.33	3	0 (0%)	0 (0%)	0 (0%)	4861	0.33	TcCLB.506835.99	97 - 152	T-complex protein 11, putative	YALLPSNEVDGLVSEC
2578	0.33	2	0 (0%)	0 (0%)	0 (0%)	4935	0.33	TcCLB.506885.320	5 - 56	TPR repeat/Tetratricopeptide repeat, putative	AAFSAGRYQEALAFYE
2581	0.33	1	0 (0%)	0 (0%)	0 (0%)	4944	0.33	TcCLB.506885.50	57 - 108	hypothetical protein, conserved	IRKSNPVDALLDVDFD
2592	0.33	1	0 (0%)	0 (0%)	0 (0%)	497	0.33	TCSYLVIO_002086	813 - 864	hypothetical protein	ENVVAKQRETEVRWAQ
2607	0.33	2	0 (0%)	0 (0%)	0 (0%)	4996	0.33	TcCLB.506941.150	349 - 400	sphingosine 1-phosphate lyase, putative	PGGIYCSPAVSGSKPG
2609	0.33	1	0 (0%)	0 (0%)	0 (0%)	4998	0.33	TcCLB.506941.194	1025 - 1080	hypothetical protein, conserved	ALPQEFFRKIDAAVPV
2610	0.33	3	0 (0%)	0 (0%)	0 (0%)	817	0.33	TCSYLVIO_003273	2141 - 2220	hypothetical protein	PGRLTENKTDTVVLRS
2613	0.33	3	0 (0%)	3 (100%)	0 (0%)	818	0.33	TCSYLVIO_003278	1 - 36	hypothetical protein	SLPVLQLRDKAELFPV
2624	0.33	2	0 (0%)	1 (50%)	0 (0%)	845	0.33	TCSYLVIO_003387	329 - 375	hypothetical protein	AAQKLANQQSSSPRPG
2632	0.33	2	0 (0%)	2 (100%)	0 (0%)	5034	0.33	TcCLB.506957.23	2537 - 2588	hypothetical protein, conserved	HEMRKADNAQQKTAIL
2633	0.33	1	0 (0%)	0 (0%)	0 (0%)	5035	0.33	TcCLB.506957.23	2725 - 2780	hypothetical protein, conserved	VRQLIPASNKFDWAYG
2658	0.33	2	0 (0%)	0 (0%)	0 (0%)	5124	0.33	TcCLB.506999.70	229 - 280	chaperone DNAJ protein, putative	EMCPTEKLLSWASRER
2664	0.33	2	0 (0%)	0 (0%)	0 (0%)	5144	0.33	TcCLB.507011.60	665 - 724	structural maintenance of chromosome (SMC) family protein, putative	EKKYEDLRAARDRLLN
2679	0.33	2	0 (0%)	0 (0%)	0 (0%)	795	0.33	TCSYLVIO_003219	85 - 136	hypothetical protein	GSQSLRQAQIPQESLQ
2686	0.33	1	0 (0%)	0 (0%)	0 (0%)	5172	0.33	TcCLB.507031.20	469 - 524	hypothetical protein, conserved	KDFPTKREKNRVVVLS
2695	0.33	1	0 (0%)	1 (100%)	0 (0%)	5190	0.33	TcCLB.507053.110	41 - 92	hypothetical protein, conserved	EEKPKKLNAQQVALNN
2706	0.33	1	0 (0%)	0 (0%)	0 (0%)	5212	0.33	TcCLB.507067.20	561 - 636	surface protease GP63, putative	SIAGKTAEAPVVQAAS
2714	0.33	1	0 (0%)	0 (0%)	0 (0%)	5241	0.33	TcCLB.507081.60	433 - 484	helicase-like protein, putative	MTEQALNGDKANATRL
2716	0.33	1	0 (0%)	0 (0%)	0 (0%)	5248	0.33	TcCLB.507083.109	1245 - 1300	N-terminal region of Chorein, a TM vesicle-mediated sorter/Integral peroxisomal membrane peroxin, putative	LSLKKNGATLEVSGGV
2721	0.33	1	0 (0%)	1 (100%)	0 (0%)	5262	0.33	TcCLB.507087.50	845 - 900	NOL1/NOP2/sun family, putative	RQYNTSRKMDSAGLEG
2731	0.33	2	0 (0%)	0 (0%)	0 (0%)	867	0.33	TCSYLVIO_003471	129 - 184	hypothetical protein	HERRKPFLPGDAVAVK
2732	0.33	1	0 (0%)	0 (0%)	0 (0%)	5286	0.33	TcCLB.507099.70	597 - 652	hypothetical protein, conserved	SENNLENTDDVRYDDD
2736	0.33	1	0 (0%)	0 (0%)	1 (100%)	5298	0.33	TcCLB.507143.60	109 - 164	hypothetical protein	SSQPQPRTGEDAISEE
2769	0.33	3	0 (0%)	0 (0%)	0 (0%)	6461	0.33	TcCLB.508577.110	193 - 244	hypothetical protein, conserved	PNSNPNTAAAAIASDN
2785	0.33	1	0 (0%)	0 (0%)	0 (0%)	5465	0.33	TcCLB.507601.80	1 - 48	Pre-mRNA polyadenylation factor FIP1	NTEPFLTAAELPSPAA
2786	0.33	1	0 (0%)	0 (0%)	0 (0%)	5467	0.33	TcCLB.507603.140	385 - 436	leucine-rich repeat protein (LRRP), putative	VVVPHSIFEGQDKNAG
2793	0.33	3	0 (0%)	0 (0%)	0 (0%)	915	0.33	TCSYLVIO_003590	89 - 140	microtubule-associated protein Gb4, putative	ERRKSILREIDDVENH
2803	0.33	1	0 (0%)	0 (0%)	0 (0%)	5536	0.33	TcCLB.507669.130	125 - 176	Phosducin, putative	LLVKPGNGDSEKLLSV
2804	0.33	1	0 (0%)	1 (100%)	0 (0%)	5537	0.33	TcCLB.507669.14	17 - 68	hypothetical protein, conserved	NEKALTGMALLNGTLN
2816	0.33	1	0 (0%)	0 (0%)	0 (0%)	5577	0.33	TcCLB.507709.120	625 - 680	hypothetical protein, conserved	EFENMAYVDDKISREM
2829	0.33	1	0 (0%)	0 (0%)	0 (0%)	5601	0.33	TcCLB.507737.20	781 - 836	hypothetical protein, conserved	DTRAYSAGGGGGGGDG
2830	0.33	2	0 (0%)	0 (0%)	0 (0%)	5602	0.33	TcCLB.507737.40	1 - 44	hypothetical protein, conserved (fragment)	FCCCDFARSASGAEDK
2834	0.33	2	0 (0%)	0 (0%)	0 (0%)	5616	0.33	TcCLB.507763.30	77 - 128	anion-transporting ATPase-like, putative	PTTFTHGGFGAMLGFP
2842	0.33	3	0 (0%)	0 (0%)	0 (0%)	884	0.33	TCSYLVIO_003506	85 - 136	dynein heavy chain, putative	LANSLPSLRAASPPTT
2846	0.33	1	0 (0%)	0 (0%)	0 (0%)	5645	0.33	TcCLB.507809.119	81 - 140	Autophagy protein Apg6, putative	MSVLRKIEEEFQQLEE
2854	0.33	2	0 (0%)	0 (0%)	0 (0%)	5658	0.33	TcCLB.507817.80	101 - 164	5'-3' exoribonuclease A, putative (fragment)	AFCGTETKELNRDESL
2860	0.33	4	0 (0%)	0 (0%)	0 (0%)	8713	0.33	TcCLB.511139.20	25 - 84	40S ribosomal protein S11, putative	YSKKIGLGFKTPKAAI
2869	0.33	1	0 (0%)	0 (0%)	0 (0%)	5704	0.33	TcCLB.507875.220	341 - 392	trans-sialidase, Group II, putative	GVWAKPKPEDSKNLSL
2872	0.33	3	0 (0%)	0 (0%)	0 (0%)	5711	0.33	TcCLB.507881.20	329 - 388	retrotransposon hot spot (RHS) protein, putative	AAAEVKASVHDITNEF
2873	0.33	2	0 (0%)	0 (0%)	0 (0%)	676	0.33	TCSYLVIO_002786	125 - 180	hypothetical protein	RRSKLFDEATARRNEG
2876	0.33	3	0 (0%)	0 (0%)	0 (0%)	787	0.33	TCSYLVIO_003182	9 - 64	Pyridoxal kinase, putative	QLHGFDVDGVNTVSLS
2887	0.33	1	0 (0%)	0 (0%)	0 (0%)	5750	0.33	TcCLB.507953.170	117 - 172	hypothetical protein	AGEGHSPTSAGSLTAP
2898	0.33	1	0 (0%)	0 (0%)	0 (0%)	58	0.33	TCSYLVIO_000276	133 - 184	hypothetical protein	RWLDVLPAGSIDKNPW
2932	0.33	2	0 (0%)	0 (0%)	2 (100%)	5927	0.33	TcCLB.508153.450	245 - 300	hypothetical protein, conserved	ALEKLRTGEMPSVTLP
2940	0.33	1	0 (0%)	0 (0%)	0 (0%)	597	0.33	TCSYLVIO_002497	233 - 288	hypothetical protein	LADFWSKLWSDGTEDK
2944	0.33	1	0 (0%)	0 (0%)	0 (0%)	5977	0.33	TcCLB.508165.350	125 - 176	Mucin-associated surface protein (MASP), subgroup S071	PPSGQTSTPTINGNSA
2952	0.33	2	0 (0%)	0 (0%)	0 (0%)	601	0.33	TCSYLVIO_002508	1 - 40	hypothetical protein	HVGEAKAGEKKERAVN
2969	0.33	2	0 (0%)	2 (100%)	0 (0%)	605	0.33	TCSYLVIO_002525	469 - 520	mitochondrial exoribonuclease DSS-1, putative	FAKEVAQEVHISLRDK
2974	0.33	2	0 (0%)	0 (0%)	0 (0%)	606	0.33	TCSYLVIO_002525	521 - 576	mitochondrial exoribonuclease DSS-1, putative	SIHWGTHPVTGEEVEE
2991	0.33	2	0 (0%)	0 (0%)	0 (0%)	951	0.33	TCSYLVIO_003726	3849 - 3904	dynein heavy chain, putative	KDYPSNPVEWLTERQW
3000	0.33	1	0 (0%)	0 (0%)	1 (100%)	6118	0.33	TcCLB.508273.120	97 - 147	mucin TcMUCI, putative	APSRIRKIDGSFGNAA
3006	0.33	1	0 (0%)	0 (0%)	0 (0%)	6130	0.33	TcCLB.508277.360	897 - 948	ubiquitin hydrolase, putative	RSGSAGGGGGGGGDNN
3011	0.33	3	0 (0%)	0 (0%)	0 (0%)	6158	0.33	TcCLB.508299.60	193 - 256	60S ribosomal protein L8, putative	GGNHQHIGHPSTVSRH
3016	0.33	3	0 (0%)	0 (0%)	0 (0%)	6227	0.33	TcCLB.508365.190	401 - 480	trans-sialidase, Group VI, putative	YEKKKDEKVDVYTSSN
3028	0.33	1	0 (0%)	0 (0%)	0 (0%)	6239	0.33	TcCLB.508373.10	1169 - 1228	glutamine dependent carbamoyl-phosphate synthase, putative	RYLTNEVDGVVEVELN
3031	0.33	1	0 (0%)	0 (0%)	0 (0%)	6241	0.33	TcCLB.508375.10	145 - 196	Mucin-associated surface protein (MASP), subgroup S006	PSHLPNDARRGNTQEP
3052	0.33	1	0 (0%)	0 (0%)	0 (0%)	6324	0.33	TcCLB.508455.30	41 - 92	hypothetical protein	LLAAPATSADKKMQTT
3071	0.33	2	0 (0%)	0 (0%)	0 (0%)	637	0.33	TCSYLVIO_002617	209 - 288	ATPase protein, putative	VMLLFKQIHEIADKPN
3082	0.33	2	0 (0%)	0 (0%)	1 (50%)	6408	0.33	TcCLB.508539.110	49 - 100	Mucin-associated surface protein (MASP), subgroup S070	AAPQAPAPTTSGLPAA
3086	0.33	1	0 (0%)	0 (0%)	0 (0%)	6424	0.33	TcCLB.508541.225	213 - 283	casein kinase, putative	ISERKQTTPRGDAVQG
3097	0.33	1	0 (0%)	1 (100%)	0 (0%)	6450	0.33	TcCLB.508567.100	313 - 364	hypothetical protein, conserved	SPQSVKSANQQAQLLP
3118	0.33	1	0 (0%)	0 (0%)	0 (0%)	6510	0.33	TcCLB.508647.120	97 - 148	hypothetical protein, conserved	TSAGNEINNNEDKDGI
3122	0.33	3	0 (0%)	0 (0%)	0 (0%)	652	0.33	TCSYLVIO_002695	85 - 176	hypothetical protein	PAQRQQRPSSNKKEAL
3131	0.33	1	0 (0%)	0 (0%)	0 (0%)	6550	0.33	TcCLB.508717.53	337 - 388	SEP domain/UBX domain containing protein, putative	SVCFSKSTAGDKSVGK
3156	0.33	1	0 (0%)	0 (0%)	0 (0%)	6637	0.33	TcCLB.508809.50	33 - 88	hypothetical protein	FGEENPFLSHNKEKHA
3176	0.33	2	0 (0%)	0 (0%)	0 (0%)	6686	0.33	TcCLB.508837.80	2233 - 2308	Flagellar Member 3	SEALLHDAEFQQLRER
3180	0.33	2	0 (0%)	2 (100%)	0 (0%)	6696	0.33	TcCLB.508851.90	257 - 308	hypothetical protein, conserved	ASVNTSLKSSSGLSNK
3192	0.33	3	0 (0%)	0 (0%)	0 (0%)	6759	0.33	TcCLB.508903.110	577 - 636	trans-sialidase, putative	NRGDAEYFDDWEPNRT
3215	0.33	1	0 (0%)	0 (0%)	0 (0%)	6813	0.33	TcCLB.508977.50	397 - 448	Mucin-associated surface protein (MASP), subgroup S121	AAQEEAAADKENMASA
3218	0.33	2	0 (0%)	2 (100%)	0 (0%)	7012	0.33	TcCLB.509229.10	177 - 256	hypothetical protein, conserved	PASSSSLSAATSPPAA
3224	0.33	1	0 (0%)	0 (0%)	0 (0%)	6839	0.33	TcCLB.509007.60	1 - 44	rac serine-threonine kinase, putative	SEKNNNNNNNNGNGKE
3237	0.33	3	0 (0%)	0 (0%)	0 (0%)	781	0.33	TCSYLVIO_003171	9 - 64	hypothetical protein	RKIAILEATADKPLHE
3245	0.33	1	0 (0%)	0 (0%)	0 (0%)	6885	0.33	TcCLB.509069.14	45 - 100	hypothetical protein, conserved	EIGEFMEQNKNRLDAK
3252	0.33	2	0 (0%)	0 (0%)	0 (0%)	6907	0.33	TcCLB.509099.89	1 - 40	Eukaryotic protein of unknown function (DUF846), putative	NKPKFDFDSFSPSQPS
3302	0.33	1	0 (0%)	0 (0%)	0 (0%)	7107	0.33	TcCLB.509399.110	69 - 120	hypothetical protein, conserved	LSTCHLNSDDSHHGKG
3304	0.33	2	0 (0%)	0 (0%)	0 (0%)	711	0.33	TCSYLVIO_002898	185 - 244	hypothetical protein	EASAASEAQLHDLLRE
3309	0.33	1	0 (0%)	0 (0%)	0 (0%)	7133	0.33	TcCLB.509437.50	133 - 184	Spastin, putative	LKRSRVTLDPHGNAVD
3326	0.33	2	0 (0%)	0 (0%)	0 (0%)	7203	0.33	TcCLB.509541.19	569 - 610	major vault protein, putative	RVAVFGRGENGEINTS
3327	0.33	2	0 (0%)	0 (0%)	0 (0%)	7204	0.33	TcCLB.509543.30	113 - 192	hypothetical protein	NSNSNSSHGFPHNPFG
3369	0.33	4	4 (100%)	0 (0%)	0 (0%)	7327	0.33	TcCLB.509703.10	405 - 456	cellulosomal scaffoldin anchoring protein, putative	AYTASPTLTEAEKGTG
3380	0.33	1	0 (0%)	0 (0%)	0 (0%)	7365	0.33	TcCLB.509743.40	21 - 72	trans-sialidase, putative	GTNSGPDSFSITDMTP
3390	0.33	1	0 (0%)	0 (0%)	0 (0%)	7403	0.33	TcCLB.509775.30	1233 - 1288	hypothetical protein, conserved	CLNAAVSPTSQTLPEA
3396	0.33	1	0 (0%)	0 (0%)	0 (0%)	7434	0.33	TcCLB.509795.60	61 - 112	pseudouridine synthase TruD, putative	LDSKLKAVKRPREEKE
3438	0.33	1	0 (0%)	0 (0%)	0 (0%)	7589	0.33	TcCLB.510013.120	393 - 444	surface protease GP63, putative	CTASIVEGKGSLVDKD
3440	0.33	1	0 (0%)	0 (0%)	0 (0%)	7597	0.33	TcCLB.510013.50	341 - 389	trans-sialidase, Group IV, putative	MLPVPAKGEFGAGNST
3442	0.33	1	0 (0%)	0 (0%)	0 (0%)	7608	0.33	TcCLB.510021.130	173 - 228	Mucin-associated surface protein (MASP), subgroup S074	INQLPKGTETKGDADR
3444	0.33	1	0 (0%)	0 (0%)	1 (100%)	7616	0.33	TcCLB.510025.100	73 - 124	Mucin-associated surface protein (MASP), subgroup S074	GGTSPGAGGGNGAAGA
3447	0.33	1	0 (0%)	0 (0%)	0 (0%)	7620	0.33	TcCLB.510025.20	73 - 124	mucin TcMUCII, putative	GTAGSQNNSSNTKDQD
3463	0.33	2	0 (0%)	0 (0%)	0 (0%)	7668	0.33	TcCLB.510091.90	1125 - 1212	hypothetical protein, conserved	GTAPAETKEKDNSNEW
3488	0.33	2	0 (0%)	0 (0%)	0 (0%)	854	0.33	TCSYLVIO_003427	177 - 228	hypothetical protein	VDIEYQKTLNYAEFCD
3493	0.33	1	0 (0%)	0 (0%)	0 (0%)	7778	0.33	TcCLB.510187.310	417 - 468	hypothetical protein, conserved	PSYESWACASAEDKWH
3502	0.33	1	0 (0%)	0 (0%)	0 (0%)	7829	0.33	TcCLB.510265.10	89 - 140	quinone oxidoreductase, putative	ANLVPDGVEDKAAAAL
3505	0.33	1	0 (0%)	0 (0%)	0 (0%)	7839	0.33	TcCLB.510275.350	569 - 620	trans-sialidase, Group V, putative	TPIPFLGAKMTGAGNS
3517	0.33	1	0 (0%)	0 (0%)	0 (0%)	7892	0.33	TcCLB.510307.240	801 - 852	trans-sialidase, Group VIII, putative	KSVQRGSDLQPQDPQP
3524	0.33	3	0 (0%)	0 (0%)	3 (100%)	7948	0.33	TcCLB.510357.150	45 - 96	hypothetical protein, conserved	LNAAGPATVADKLKRN
3532	0.33	1	0 (0%)	0 (0%)	0 (0%)	7982	0.33	TcCLB.510371.90	93 - 160	trans-sialidase, Group V, putative	ASQLLTNRADNKPKEL
3540	0.33	1	0 (0%)	0 (0%)	1 (100%)	8029	0.33	TcCLB.510421.170	285 - 336	hypothetical protein, conserved	RGNNNNNSSSSSGGGG
3570	0.33	1	0 (0%)	0 (0%)	0 (0%)	8159	0.33	TcCLB.510561.20	125 - 180	mucin TcMUCII, putative	GPVPPKSPDTATLESI
3572	0.33	1	0 (0%)	0 (0%)	0 (0%)	8172	0.33	TcCLB.510575.10	77 - 128	hypothetical protein	AGHTEVVDFLCSIGAN
3590	0.33	1	1 (100%)	0 (0%)	0 (0%)	8234	0.33	TcCLB.510627.150	201 - 256	Mucin-associated surface protein (MASP), subgroup S097	NTTGESPTGESPTGDQ
3596	0.33	2	0 (0%)	0 (0%)	0 (0%)	826	0.33	TCSYLVIO_003291	93 - 148	C-1-tetrahydrofolate synthase, cytoplasmic, putative	GPTFGIKGGAAGGGYS
3601	0.33	2	0 (0%)	0 (0%)	0 (0%)	8382	0.33	TcCLB.510741.70	609 - 660	STE/STE11 serine/threonine-protein kinase, putative	SVIRDSVNQVREMSQR
3603	0.33	1	0 (0%)	0 (0%)	0 (0%)	8290	0.33	TcCLB.510661.230	353 - 408	hypothetical protein, conserved	SEPPGQQPATEKRPVS
3618	0.33	1	0 (0%)	1 (100%)	0 (0%)	8366	0.33	TcCLB.510729.90	321 - 372	hypothetical protein, conserved	LNDAKKENQQLLSRVE
3631	0.33	1	1 (100%)	0 (0%)	0 (0%)	8451	0.33	TcCLB.510821.20	497 - 552	hypothetical protein, conserved	SFPGQGGGGGGVFGGG
3652	0.33	2	0 (0%)	0 (0%)	0 (0%)	853	0.33	TCSYLVIO_003424	653 - 720	heat shock protein 70 (hsp70), putative	VPNGTEKSSKPQQPDE
3705	0.33	2	0 (0%)	0 (0%)	0 (0%)	8799	0.33	TcCLB.511185.120	269 - 320	Mucin-associated surface protein (MASP), subgroup S030	QTPQPQTPTDNKQSLP
3712	0.33	2	0 (0%)	0 (0%)	0 (0%)	8846	0.33	TcCLB.511229.60	1 - 48	hypothetical protein, conserved	IASEAVAAEKEPVFSG
3716	0.33	1	0 (0%)	0 (0%)	0 (0%)	8862	0.33	TcCLB.511245.240	525 - 580	CMGC/DYRK protein kinase, putative	HTTIGAAGGGGGVGSF
3735	0.33	1	0 (0%)	0 (0%)	0 (0%)	8937	0.33	TcCLB.511283.310	133 - 188	hypothetical protein, conserved	FVPVGGVVPQDTTSRR
3747	0.33	1	1 (100%)	0 (0%)	0 (0%)	8989	0.33	TcCLB.511323.10	661 - 772	trans-sialidase, Group I, putative	TPVDSGANSTSLTPVD
3754	0.33	1	0 (0%)	0 (0%)	0 (0%)	9000	0.33	TcCLB.511365.90	761 - 812	hypothetical protein, conserved	VKMNGLTQYNGLDESQ
3757	0.33	1	0 (0%)	0 (0%)	0 (0%)	9003	0.33	TcCLB.511367.220	289 - 344	hypothetical protein, conserved	LEEGPAPQNTRPLRSR
3761	0.33	1	0 (0%)	0 (0%)	0 (0%)	9011	0.33	TcCLB.511367.60	37 - 88	Lupus La protein homolog, putative	VNSATKEVAELAAAIR
3764	0.33	1	0 (0%)	0 (0%)	0 (0%)	9030	0.33	TcCLB.511385.90	197 - 248	hypothetical protein, conserved	IPLIEQWDAELQAALH
3769	0.33	3	0 (0%)	0 (0%)	0 (0%)	905	0.33	TCSYLVIO_003543	381 - 422	hypothetical protein	QDENPSLDAQEGFYAG
3782	0.33	1	0 (0%)	0 (0%)	0 (0%)	9108	0.33	TcCLB.511469.80	317 - 368	hypothetical protein, conserved	EVWQRQEKARETQQRE
3797	0.33	1	0 (0%)	0 (0%)	0 (0%)	920	0.33	TCSYLVIO_003617	5 - 60	hypothetical protein	RTGKRPKTGERQFMQR
3799	0.33	1	0 (0%)	0 (0%)	0 (0%)	9203	0.33	TcCLB.511575.40	393 - 444	exonuclease, putative	VEWKTFDASQPSTGEG
3800	0.33	1	0 (0%)	0 (0%)	1 (100%)	9204	0.33	TcCLB.511575.50	257 - 308	hypothetical protein, conserved	LIPADEKRKAAPATDA
3803	0.33	2	0 (0%)	0 (0%)	0 (0%)	9242	0.33	TcCLB.511603.330	73 - 140	mucin TcMUCII, putative	ALQKQGDKGTTGSQSG
3806	0.33	1	0 (0%)	0 (0%)	0 (0%)	9251	0.33	TcCLB.511605.55	61 - 112	hypothetical protein	CAPEDVKRRIERNAKD
3811	0.33	1	0 (0%)	0 (0%)	0 (0%)	9302	0.33	TcCLB.511657.30	317 - 368	hypothetical protein, conserved	EAALDSGNGASNQVKG
3849	0.33	1	0 (0%)	0 (0%)	0 (0%)	9455	0.33	TcCLB.511821.179	1057 - 1108	Flagellar attachment zone protein 10	LLEAARAAEKSALMAL
3865	0.33	1	0 (0%)	0 (0%)	0 (0%)	98	0.33	TCSYLVIO_000466	77 - 128	hypothetical protein	NCGTAPTASGSPSHSK
86	0.33	3	0 (0%)	0 (0%)	0 (0%)	1076	0.17	TCSYLVIO_004283	393 - 448	60S ribosomal protein L4, putative	ESSMMKGLRNRKNREV
193	0.33	272	0 (0%)	0 (0%)	0 (0%)	17	0.17	TCSYLVIO_000094	53 - 104	dispersed gene family protein 1 (DGF-1), putative	TAEEYAAAGFGDAGSI
211	0.33	3	0 (0%)	0 (0%)	0 (0%)	1197	0.17	TCSYLVIO_004695	105 - 156	hypothetical protein	VDELDEVLHKDPDQFR
213	0.33	3	0 (0%)	0 (0%)	0 (0%)	1199	0.17	TCSYLVIO_004701	233 - 284	hypothetical protein	TLRFAREVDGQTEYRN
392	0.33	8	0 (0%)	0 (0%)	0 (0%)	478	0.17	TCSYLVIO_002019	153 - 204	trans-sialidase, putative	LSSSLGNVSQWNNSDA
455	0.33	4	0 (0%)	0 (0%)	0 (0%)	9	0.17	TCSYLVIO_000061	105 - 160	retrotransposon hot spot (RHS) protein, putative	MKRDGTPQEQEKYWWM
766	0.33	2	0 (0%)	1 (50%)	0 (0%)	2374	0.17	TCSYLVIO_009178	105 - 156	mucin-associated surface protein (MASP), putative	KEQEIRQSPQAQVDVQ
859	0.33	2	0 (0%)	0 (0%)	2 (100%)	1850	0.17	TCSYLVIO_007036	309 - 360	nucleolar protein, putative	NAQVVAKAAAPNKGTM
1093	0.33	24	0 (0%)	0 (0%)	0 (0%)	2109	0.17	TCSYLVIO_007997	345 - 396	dispersed gene family protein 1 (DGF-1), putative	SPVTDYQEELNIGTPV
1315	0.33	7	0 (0%)	0 (0%)	0 (0%)	516	0.17	TCSYLVIO_002155	1 - 44	surface protease GP63, putative	DFVIYASAGPSNTESK
1487	0.33	4	0 (0%)	0 (0%)	0 (0%)	268	0.17	TCSYLVIO_001300	161 - 212	40S ribosomal protein S8, putative	ADQLKEGRLLARITSR
1558	0.33	3	0 (0%)	0 (0%)	0 (0%)	2751	0.17	TCSYLVIO_010682	173 - 224	hypothetical protein	GGSTDNFSGDATAGDR
1563	0.33	2	0 (0%)	0 (0%)	0 (0%)	2756	0.17	TCSYLVIO_010697	157 - 208	hypothetical protein	RSKFTPQATEGEKPQG
1723	0.33	2	0 (0%)	0 (0%)	0 (0%)	3032	0.17	TcCLB.503513.20	945 - 996	hypothetical protein	LRDIEREIERLQKLDV
1764	0.33	2	0 (0%)	0 (0%)	0 (0%)	3125	0.17	TcCLB.503735.20	377 - 428	hypothetical protein	ICHKEDNRGILNEKEL
1786	0.33	3	0 (0%)	0 (0%)	0 (0%)	3169	0.17	TcCLB.503827.100	757 - 812	trans-sialidase, Group VI, putative	DPLKKSENAGSGVLST
1808	0.33	2	0 (0%)	0 (0%)	0 (0%)	3216	0.17	TcCLB.503891.50	105 - 156	hypothetical protein, conserved	YEDGSSGKKNIDLDVA
1983	0.33	3	0 (0%)	0 (0%)	0 (0%)	835	0.17	TCSYLVIO_003345	889 - 940	valyl-tRNA synthetase, putative	FIDVQKEVAKLDKQLV
2673	0.33	2	0 (0%)	0 (0%)	0 (0%)	5155	0.17	TcCLB.507021.50	689 - 740	kinesin, putative	PNTPIKGQYDALGDKR
3076	0.33	2	0 (0%)	0 (0%)	0 (0%)	6386	0.17	TcCLB.508515.100	377 - 428	hypothetical protein, conserved	VSDEQKRKVTAAGNNF
3198	0.33	2	0 (0%)	0 (0%)	1 (50%)	6771	0.17	TcCLB.508911.80	397 - 448	Kinetochore interacting protein 5	RGRLAPVVTATAESKP
3285	0.33	3	0 (0%)	0 (0%)	0 (0%)	7036	0.17	TcCLB.509259.160	401 - 452	retrotransposon hot spot (RHS) protein, putative	FEKDDGVRKSGEEPPV
2	0.17	1	0 (0%)	0 (0%)	0 (0%)	10	0.17	TCSYLVIO_000076	701 - 750	kinesin, putative	RNELQRKLDDLRSQQE
3	0.17	3	0 (0%)	0 (0%)	0 (0%)	100	0.17	TCSYLVIO_000477	377 - 428	hypothetical protein	TPKLWKKMASPRGTSG
4	0.17	3	0 (0%)	0 (0%)	0 (0%)	1000	0.17	TCSYLVIO_003924	2189 - 2240	hypothetical protein	GYPLHRKHDPFTTHTD
5	0.17	3	0 (0%)	0 (0%)	0 (0%)	1001	0.17	TCSYLVIO_003935	297 - 348	hypothetical protein	TKVATVLLPGDLMHPN
6	0.17	3	0 (0%)	0 (0%)	0 (0%)	1002	0.17	TCSYLVIO_003939	285 - 336	hypothetical protein	VRPPRAWSPTAAGASN
7	0.17	3	0 (0%)	0 (0%)	0 (0%)	1003	0.17	TCSYLVIO_003939	461 - 516	hypothetical protein	FAVRSTGEEVLGMKEN
8	0.17	3	0 (0%)	0 (0%)	0 (0%)	1004	0.17	TCSYLVIO_003947	85 - 136	hypothetical protein	QMGDGRKGLNVILVPP
9	0.17	2	0 (0%)	0 (0%)	0 (0%)	1005	0.17	TCSYLVIO_003960	17 - 68	myosin heavy chain MYA2-related, putative	KLRHSKDIIYTSIGPV
11	0.17	5	0 (0%)	0 (0%)	0 (0%)	1007	0.17	TCSYLVIO_003971	157 - 212	60S ribosomal protein L13a, putative	MLPRYTKRGQKALRQL
12	0.17	3	0 (0%)	0 (0%)	0 (0%)	1008	0.17	TCSYLVIO_003977	293 - 344	hypothetical protein	AFGSTAEDQAPLRYEK
13	0.17	20	0 (0%)	0 (0%)	0 (0%)	111	0.17	TCSYLVIO_000569	29 - 80	trans-sialidase, putative	GNQSRTRPQVEGTNER
14	0.17	2	0 (0%)	0 (0%)	0 (0%)	101	0.17	TCSYLVIO_000490	61 - 112	mucin-associated surface protein (MASP), putative	PAGVLLKQGNIPTTGA
16	0.17	1	0 (0%)	0 (0%)	1 (100%)	1011	0.17	TCSYLVIO_003993	145 - 220	trans-sialidase, putative	TDEQEEGSDDDLVPSV
20	0.17	1	0 (0%)	0 (0%)	0 (0%)	1016	0.17	TCSYLVIO_004017	101 - 156	hypothetical protein	STELLDTVNSYDELRL
22	0.17	2	2 (100%)	0 (0%)	0 (0%)	1018	0.17	TCSYLVIO_004036	21 - 76	AMP deaminase, putative	HNKTNNNSNSNNSNTP
24	0.17	2	0 (0%)	0 (0%)	0 (0%)	102	0.17	TCSYLVIO_000504	149 - 204	hypothetical protein	LTNLPIRQSTDKEIQD
25	0.17	3	0 (0%)	0 (0%)	0 (0%)	1020	0.17	TCSYLVIO_004039	1 - 56	hypothetical protein	LDAAHDVSDEFEEELT
27	0.17	1	0 (0%)	0 (0%)	0 (0%)	1022	0.17	TCSYLVIO_004049	61 - 112	hypothetical protein	PRGFERMPASPEARVA
28	0.17	3	3 (100%)	0 (0%)	0 (0%)	1023	0.17	TCSYLVIO_004056	1 - 56	hypothetical protein	FGQQSGFGGNTGGFGV
30	0.17	1	0 (0%)	0 (0%)	0 (0%)	1025	0.17	TCSYLVIO_004062	53 - 104	hypothetical protein	VLVQRQQIGGKLGEVT
31	0.17	3	0 (0%)	0 (0%)	0 (0%)	1026	0.17	TCSYLVIO_004063	177 - 228	actin 2, putative	ELLSDELDRPFTTSAD
32	0.17	3	0 (0%)	0 (0%)	0 (0%)	1027	0.17	TCSYLVIO_004063	305 - 356	actin 2, putative	LAALANKRAAEDVRVV
33	0.17	3	0 (0%)	0 (0%)	0 (0%)	1028	0.17	TCSYLVIO_004066	85 - 136	hypothetical protein	SHNSHGSNDGVPLWNY
34	0.17	2	0 (0%)	0 (0%)	2 (100%)	1029	0.17	TCSYLVIO_004087	293 - 344	hypothetical protein	PVMPDDWDIKGVNLDD
35	0.17	3	0 (0%)	0 (0%)	0 (0%)	103	0.17	TCSYLVIO_000509	181 - 232	hypothetical protein	SELLQTPAESKGPDTA
36	0.17	2	0 (0%)	0 (0%)	0 (0%)	1030	0.17	TCSYLVIO_004089	393 - 444	hypothetical protein	YLSTLYDPMTKKLAAY
37	0.17	1	0 (0%)	0 (0%)	0 (0%)	1031	0.17	TCSYLVIO_004090	905 - 956	phosphatidylinositol kinase, putative	YLQQLEQQYAQQKEER
39	0.17	2	0 (0%)	0 (0%)	0 (0%)	1033	0.17	TCSYLVIO_004093	301 - 352	hypothetical protein	TVRAEQKKGNPRGVDR
40	0.17	3	0 (0%)	0 (0%)	0 (0%)	1034	0.17	TCSYLVIO_004106	125 - 176	hypothetical protein	QFINFSSTASDNTMVD
41	0.17	3	0 (0%)	0 (0%)	0 (0%)	1035	0.17	TCSYLVIO_004109	49 - 100	hypothetical protein	LVEKLIAQNEKLQEVR
44	0.17	3	0 (0%)	0 (0%)	0 (0%)	1038	0.17	TCSYLVIO_004116	173 - 224	hypothetical protein	HRWQELLNGDAEKVKQ
45	0.17	3	0 (0%)	0 (0%)	0 (0%)	1039	0.17	TCSYLVIO_004117	189 - 240	hypothetical protein	ISGRGFENRDVHNLSN
46	0.17	3	0 (0%)	0 (0%)	0 (0%)	104	0.17	TCSYLVIO_000517	41 - 96	hypothetical protein	IASSVEDQEAALMEWR
48	0.17	3	0 (0%)	3 (100%)	0 (0%)	1041	0.17	TCSYLVIO_004120	21 - 76	chaperonin HSP60, mitochondrial precursor, putative	GPKGRNVVLEMPYASP
49	0.17	1	0 (0%)	0 (0%)	0 (0%)	1042	0.17	TCSYLVIO_004120	473 - 524	chaperonin HSP60, mitochondrial precursor, putative	PAFGYNAQTGEYVDMF
52	0.17	1	0 (0%)	0 (0%)	0 (0%)	1045	0.17	TCSYLVIO_004137	289 - 340	hypothetical protein	PNSAVLFQKMALEKGN
53	0.17	3	0 (0%)	0 (0%)	0 (0%)	1046	0.17	TCSYLVIO_004141	13 - 64	hypothetical protein	SLSIEKWEAALEALEK
54	0.17	3	0 (0%)	0 (0%)	0 (0%)	1047	0.17	TCSYLVIO_004149	69 - 124	hypothetical protein	LDLHNKERNVTALFNN
55	0.17	2	0 (0%)	0 (0%)	0 (0%)	1048	0.17	TCSYLVIO_004162	529 - 584	hypothetical protein	SFSSSEPTPSSAREGS
56	0.17	3	0 (0%)	0 (0%)	0 (0%)	1049	0.17	TCSYLVIO_004167	381 - 432	hypothetical protein	FEATFAGDKLYISDLL
58	0.17	2	0 (0%)	0 (0%)	0 (0%)	1050	0.17	TCSYLVIO_004177	89 - 140	hypothetical protein	EDLCRTIQDPYTEKQR
59	0.17	3	0 (0%)	0 (0%)	0 (0%)	1051	0.17	TCSYLVIO_004180	221 - 272	ADP-ribosylation factor GTPase activating protein 1, putative	ANQLSTKITNIAKGED
60	0.17	2	0 (0%)	0 (0%)	0 (0%)	1052	0.17	TCSYLVIO_004181	169 - 220	hypothetical protein	MQTSGLEDQMALLFSQ
61	0.17	1	0 (0%)	0 (0%)	0 (0%)	1053	0.17	TCSYLVIO_004181	501 - 552	hypothetical protein	IFERAVHPTGNFSIQG
62	0.17	1	0 (0%)	0 (0%)	0 (0%)	1054	0.17	TCSYLVIO_004182	1 - 44	hypothetical protein	IKRPDGTETRFVRPNK
63	0.17	1	0 (0%)	0 (0%)	0 (0%)	1055	0.17	TCSYLVIO_004186	541 - 592	hypothetical protein	KINKKPSLIPEECRMV
64	0.17	2	0 (0%)	0 (0%)	0 (0%)	1056	0.17	TCSYLVIO_004194	1 - 40	exportin 1, putative,RNA-nuclear export factor, putative	LDTSRPVDVQEFDRVV
65	0.17	2	0 (0%)	0 (0%)	0 (0%)	1057	0.17	TCSYLVIO_004195	821 - 872	hypothetical protein	PAAAPSKESGAPPRST
66	0.17	2	0 (0%)	0 (0%)	0 (0%)	1058	0.17	TCSYLVIO_004196	281 - 336	dynein, putative	HKLPEDSLTLLPKSNE
67	0.17	2	0 (0%)	0 (0%)	0 (0%)	1059	0.17	TCSYLVIO_004196	493 - 544	dynein, putative	ENQSIRDKNLDRAVKE
69	0.17	2	0 (0%)	0 (0%)	0 (0%)	1060	0.17	TCSYLVIO_004200	209 - 260	chaperonin containing t-complex protein, putative	VLDKDFSHPQMPKQLK
72	0.17	1	0 (0%)	0 (0%)	0 (0%)	1063	0.17	TCSYLVIO_004206	617 - 668	hypothetical protein	PYYQQLIDAEKKAQKE
74	0.17	2	0 (0%)	0 (0%)	0 (0%)	1065	0.17	TCSYLVIO_004215	401 - 438	hypothetical protein	AREFFDDDYDEVPLFK
75	0.17	2	0 (0%)	0 (0%)	0 (0%)	1066	0.17	TCSYLVIO_004216	177 - 228	hypothetical protein	QPPLQQQQPMPFGHAN
76	0.17	1	0 (0%)	0 (0%)	0 (0%)	1067	0.17	TCSYLVIO_004224	773 - 828	hypothetical protein	GLPSLDTVNNKTPSNV
77	0.17	3	0 (0%)	0 (0%)	0 (0%)	1068	0.17	TCSYLVIO_004229	149 - 204	ubiquitin carrier protein 4, putative	LLRYPNASDPLNSSAA
78	0.17	2	0 (0%)	0 (0%)	0 (0%)	1069	0.17	TCSYLVIO_004239	129 - 180	hypothetical protein	ERRRVISTGASELRNG
79	0.17	1	0 (0%)	1 (100%)	0 (0%)	107	0.17	TCSYLVIO_000543	65 - 120	trans-sialidase, putative	RTVTQSNSPGQKPLEE
80	0.17	2	0 (0%)	0 (0%)	0 (0%)	1070	0.17	TCSYLVIO_004248	113 - 168	trans-sialidase, putative	VMIQNFSKLGTPLPGA
81	0.17	2	0 (0%)	0 (0%)	0 (0%)	1071	0.17	TCSYLVIO_004257	273 - 328	hypothetical protein	CEFCARLDDKPILPSV
82	0.17	2	0 (0%)	0 (0%)	0 (0%)	1072	0.17	TCSYLVIO_004271	293 - 344	hypothetical protein	SISSSSGISGSDGGSI
84	0.17	3	0 (0%)	0 (0%)	0 (0%)	1074	0.17	TCSYLVIO_004278	941 - 996	hypothetical protein	AVRDAEKKENAQHLAT
87	0.17	1	0 (0%)	0 (0%)	0 (0%)	1077	0.17	TCSYLVIO_004285	249 - 300	hypothetical protein	NGQAAMEAQQKWLDGV
88	0.17	3	0 (0%)	0 (0%)	0 (0%)	1078	0.17	TCSYLVIO_004294	17 - 72	hypothetical protein	EGRTKVLAHNPFSTMR
89	0.17	3	0 (0%)	0 (0%)	0 (0%)	1079	0.17	TCSYLVIO_004294	1173 - 1224	hypothetical protein	PPPPQQQKQQQQQQQQ
90	0.17	69	0 (0%)	0 (0%)	0 (0%)	62	0.17	TCSYLVIO_000292	29 - 80	dispersed gene family protein 1 (DGF-1), putative	ARMSCASAQERASTVA
92	0.17	2	0 (0%)	0 (0%)	0 (0%)	1081	0.17	TCSYLVIO_004299	1 - 44	hypothetical protein	KQPGTTAPAAVGSSWM
93	0.17	2	0 (0%)	0 (0%)	0 (0%)	1082	0.17	TCSYLVIO_004299	257 - 308	hypothetical protein	RIPDDLIAKGNFNFLS
94	0.17	2	0 (0%)	0 (0%)	0 (0%)	1083	0.17	TCSYLVIO_004303	381 - 432	RNA-binding protein, putative	GVPFPFYNGSTAATAA
95	0.17	1	0 (0%)	0 (0%)	0 (0%)	1084	0.17	TCSYLVIO_004305	201 - 252	RNA-binding protein, putative	DSIRRGGAPNDMVRAN
96	0.17	3	0 (0%)	0 (0%)	0 (0%)	1085	0.17	TCSYLVIO_004310	457 - 508	hypothetical protein	LRLPTRLKEDNHEIFC
97	0.17	2	0 (0%)	0 (0%)	0 (0%)	1086	0.17	TCSYLVIO_004312	425 - 476	hypothetical protein	ERKEGTESPVPVEEQY
98	0.17	2	0 (0%)	0 (0%)	0 (0%)	1087	0.17	TCSYLVIO_004313	921 - 976	phosphatidylinositol 4-kinase alpha, putative	ETDATSTASDKLRCQE
100	0.17	3	0 (0%)	0 (0%)	0 (0%)	1089	0.17	TCSYLVIO_004321	233 - 284	hypothetical protein	MAMTRDGTRIATASER
101	0.17	2	0 (0%)	0 (0%)	0 (0%)	1090	0.17	TCSYLVIO_004323	109 - 160	hypothetical protein	NAPKKSLNASVAAEVP
105	0.17	2	0 (0%)	0 (0%)	0 (0%)	1094	0.17	TCSYLVIO_004332	193 - 244	hypothetical protein	HGEGLHRKLNGDTYKG
106	0.17	2	0 (0%)	0 (0%)	0 (0%)	1095	0.17	TCSYLVIO_004334	489 - 540	paraflagellar rod protein 3, putative	SEEALDAAGIEFNHPV
108	0.17	3	0 (0%)	0 (0%)	0 (0%)	1097	0.17	TCSYLVIO_004351	513 - 564	hypothetical protein	CNRAAELNDKVVQLLK
110	0.17	2	0 (0%)	0 (0%)	0 (0%)	1099	0.17	TCSYLVIO_004360	1457 - 1512	hypothetical protein	AQLEGTGNKTFINNST
111	0.17	2	0 (0%)	0 (0%)	0 (0%)	11	0.17	TCSYLVIO_000077	645 - 696	hypothetical protein	VAFSALARQTGELDDS
112	0.17	1	0 (0%)	0 (0%)	0 (0%)	110	0.17	TCSYLVIO_000562	93 - 144	mucin-associated surface protein (MASP), putative	SSGSDGPQGGKELALK
113	0.17	1	0 (0%)	0 (0%)	0 (0%)	1100	0.17	TCSYLVIO_004371	105 - 160	hypothetical protein	AFTPTKREMRTCDRQW
114	0.17	3	0 (0%)	0 (0%)	0 (0%)	1101	0.17	TCSYLVIO_004379	1 - 40	hypothetical protein	LGDEKGEEGRGTPVGA
115	0.17	2	0 (0%)	0 (0%)	0 (0%)	1102	0.17	TCSYLVIO_004383	729 - 780	hypothetical protein	EEPQGPNALEKDIQQV
116	0.17	1	0 (0%)	0 (0%)	0 (0%)	1103	0.17	TCSYLVIO_004387	473 - 524	hypothetical protein	WPLLQESLNVVEYSPP
118	0.17	1	0 (0%)	0 (0%)	0 (0%)	1105	0.17	TCSYLVIO_004389	637 - 688	lysosomal alpha-mannosidase precursor, putative	RLVDQRMGVVEQRFGK
119	0.17	2	0 (0%)	0 (0%)	0 (0%)	1106	0.17	TCSYLVIO_004397	269 - 320	hypothetical protein	RALSRFSSPLSASEGT
120	0.17	4	0 (0%)	0 (0%)	0 (0%)	1107	0.17	TCSYLVIO_004398	365 - 416	glucose-6-phosphate 1-dehydrogenase, putative	ADCVLGQYTASADGST
121	0.17	2	0 (0%)	0 (0%)	0 (0%)	1109	0.17	TCSYLVIO_004409	1 - 36	hypothetical protein	VPTASRDWSLNKEKES
122	0.17	3	0 (0%)	0 (0%)	0 (0%)	1110	0.17	TCSYLVIO_004410	53 - 104	hypothetical protein	GQIQLEEFQSLAAAAL
124	0.17	3	0 (0%)	0 (0%)	0 (0%)	1112	0.17	TCSYLVIO_004414	217 - 268	hypothetical protein	DLSEPLPAPADDAGRA
125	0.17	2	0 (0%)	0 (0%)	0 (0%)	1113	0.17	TCSYLVIO_004414	361 - 412	hypothetical protein	PAESGEIRGAFRKRQG
126	0.17	2	0 (0%)	0 (0%)	0 (0%)	1114	0.17	TCSYLVIO_004414	545 - 596	hypothetical protein	SNKSEEPLQNSELTVE
128	0.17	1	0 (0%)	0 (0%)	0 (0%)	1116	0.17	TCSYLVIO_004426	229 - 280	poly(A) polymerase, putative,polynucleotide adenylyltransferase, putative	TVLEECNATKSLRGFE
130	0.17	3	0 (0%)	0 (0%)	0 (0%)	1118	0.17	TCSYLVIO_004435	381 - 432	hypothetical protein	EALTFQETHGDIFSGD
132	0.17	1	0 (0%)	0 (0%)	0 (0%)	112	0.17	TCSYLVIO_000576	105 - 156	trans-sialidase, putative	GGTPAAADKNVLTAET
133	0.17	3	0 (0%)	0 (0%)	0 (0%)	1120	0.17	TCSYLVIO_004443	153 - 204	inosine-adenosine-guanosine-nucleoside hydrolase, putative	DVGGNVFLPGTDGTAE
134	0.17	1	0 (0%)	0 (0%)	0 (0%)	1121	0.17	TCSYLVIO_004445	117 - 168	hypothetical protein	AAYPSGTESRMSFIVA
136	0.17	3	0 (0%)	0 (0%)	0 (0%)	1123	0.17	TCSYLVIO_004455	73 - 124	inorganic pyrophosphatase, putative	QKEEPHNPFAQDVHKK
137	0.17	3	0 (0%)	0 (0%)	0 (0%)	1124	0.17	TCSYLVIO_004456	113 - 168	peter pan protein, putative	NFTHPDARRRPEVPLL
139	0.17	3	1 (33%)	0 (0%)	1 (33%)	1126	0.17	TCSYLVIO_004459	977 - 1032	hypothetical protein	FTPDELRHTGEENYGE
140	0.17	3	0 (0%)	0 (0%)	0 (0%)	1127	0.17	TCSYLVIO_004463	781 - 832	hypothetical protein	RKKATVKAFNKARFNR
141	0.17	1	0 (0%)	0 (0%)	0 (0%)	1128	0.17	TCSYLVIO_004467	145 - 196	hypothetical protein	ITMEGARGNVVPDTAG
142	0.17	3	0 (0%)	0 (0%)	0 (0%)	1129	0.17	TCSYLVIO_004483	273 - 314	hypothetical protein	HKRDYADVAAVASDNA
144	0.17	3	0 (0%)	0 (0%)	0 (0%)	1130	0.17	TCSYLVIO_004491	101 - 152	26S protease regulatory subunit, putative,serine peptidase, Clan SJ, family S16, putative	RAVDPQVYNMQITGDE
146	0.17	1	0 (0%)	0 (0%)	0 (0%)	1132	0.17	TCSYLVIO_004493	365 - 416	hypothetical protein	IVDVDRVIDIAVNSAK
147	0.17	3	0 (0%)	3 (100%)	0 (0%)	1133	0.17	TCSYLVIO_004497	277 - 328	hypothetical protein	LGTRPMASTETLFLGK
148	0.17	1	0 (0%)	0 (0%)	0 (0%)	1134	0.17	TCSYLVIO_004498	257 - 308	hypothetical protein	DRERKSHNVDDDAALS
149	0.17	2	0 (0%)	0 (0%)	0 (0%)	1135	0.17	TCSYLVIO_004502	13 - 68	hypothetical protein	TLVLAGSDGIAEGYGM
152	0.17	2	0 (0%)	0 (0%)	0 (0%)	1138	0.17	TCSYLVIO_004510	53 - 104	hypothetical protein	NKDGSKDLASPDTAHY
155	0.17	3	0 (0%)	0 (0%)	0 (0%)	1140	0.17	TCSYLVIO_004515	493 - 544	delta-1-pyrroline-5-carboxylate dehydrogenase, putative	GGARASGSNDKPGSPL
156	0.17	1	0 (0%)	0 (0%)	0 (0%)	1141	0.17	TCSYLVIO_004520	313 - 364	hypothetical protein	SQRQKIPAKTNQKFSQ
157	0.17	3	0 (0%)	0 (0%)	0 (0%)	1142	0.17	TCSYLVIO_004521	361 - 412	hypothetical protein	PLTGSFAEELLKDVVD
158	0.17	2	0 (0%)	0 (0%)	0 (0%)	1143	0.17	TCSYLVIO_004521	517 - 568	hypothetical protein	ERRQQQFEKQLADLHT
160	0.17	3	0 (0%)	0 (0%)	0 (0%)	1146	0.17	TCSYLVIO_004532	681 - 732	hypothetical protein	GVLDFVDEVQREVLVA
161	0.17	2	0 (0%)	0 (0%)	0 (0%)	1147	0.17	TCSYLVIO_004536	53 - 104	hypothetical protein	NNKNGKEKGNSRDVGL
162	0.17	3	0 (0%)	0 (0%)	0 (0%)	1148	0.17	TCSYLVIO_004539	141 - 192	hypothetical protein	SKLYAFNEMFDRQADC
165	0.17	2	0 (0%)	0 (0%)	0 (0%)	1150	0.17	TCSYLVIO_004546	1953 - 2004	calcium channel protein, putative	AMWLGPQRNFDNFYES
166	0.17	2	0 (0%)	0 (0%)	0 (0%)	1151	0.17	TCSYLVIO_004547	77 - 132	hypothetical protein	PDLKYGDSLNEKVRQS
167	0.17	2	0 (0%)	0 (0%)	0 (0%)	1152	0.17	TCSYLVIO_004547	153 - 204	hypothetical protein	IAPMPMTNKWAEHMAK
168	0.17	2	0 (0%)	0 (0%)	0 (0%)	1153	0.17	TCSYLVIO_004548	145 - 196	hypothetical protein	APHDDHLYTAGDDKSV
169	0.17	2	0 (0%)	0 (0%)	0 (0%)	1154	0.17	TCSYLVIO_004548	681 - 736	hypothetical protein	QKQWDAQQQQQRNQIE
171	0.17	2	0 (0%)	0 (0%)	0 (0%)	1158	0.17	TCSYLVIO_004576	361 - 412	eukaryotic translation initiation factor 3 subunit 8, putative	VRELYQEILVIGNEEA
172	0.17	2	0 (0%)	0 (0%)	0 (0%)	1159	0.17	TCSYLVIO_004585	49 - 100	hypothetical protein	RNFEHFGTHPKLVELQ
173	0.17	1	0 (0%)	0 (0%)	0 (0%)	116	0.17	TCSYLVIO_000614	301 - 350	retrotransposon hot spot (RHS) protein, putative	LSQLASKDKIKYRVLY
174	0.17	1	0 (0%)	0 (0%)	0 (0%)	1160	0.17	TCSYLVIO_004586	785 - 836	nucleoporin, putative	GEGLYAFSESKMTDWE
175	0.17	2	0 (0%)	0 (0%)	0 (0%)	1161	0.17	TCSYLVIO_004592	73 - 124	hypothetical protein	TLVHYIPQEAEHRFFE
176	0.17	2	0 (0%)	0 (0%)	0 (0%)	1162	0.17	TCSYLVIO_004597	601 - 660	beta-adaptin, putative	AVSPAAVASPTSTTLP
177	0.17	2	0 (0%)	0 (0%)	0 (0%)	1163	0.17	TCSYLVIO_004604	57 - 108	replication factor C, subunit 5, putative	VQVTDSKVVDIATLSS
178	0.17	1	0 (0%)	0 (0%)	0 (0%)	1164	0.17	TCSYLVIO_004608	1 - 52	2,3-bisphosphoglycerate-independent phosphoglycerate mutase, putative	VMDGVGIGPGDAYDAV
179	0.17	2	0 (0%)	0 (0%)	0 (0%)	1165	0.17	TCSYLVIO_004608	237 - 288	2,3-bisphosphoglycerate-independent phosphoglycerate mutase, putative	FIISDVDGKAIGPIED
180	0.17	1	0 (0%)	0 (0%)	0 (0%)	1166	0.17	TCSYLVIO_004612	617 - 668	hypothetical protein	QYLQSDVNYQLYIPPK
181	0.17	3	0 (0%)	0 (0%)	0 (0%)	1167	0.17	TCSYLVIO_004616	465 - 514	hypothetical protein	EANALQRLQKMGVDTA
182	0.17	2	0 (0%)	0 (0%)	0 (0%)	1168	0.17	TCSYLVIO_004617	277 - 328	hypothetical protein	GVVLDLRYVDDEEVFE
183	0.17	2	0 (0%)	0 (0%)	0 (0%)	1169	0.17	TCSYLVIO_004620	261 - 308	ubiquitin fusion degardation protein, putative	ERQGVEKTPDERAREA
184	0.17	11	1 (9%)	0 (0%)	0 (0%)	117	0.17	TCSYLVIO_000628	189 - 226	dispersed gene family protein 1 (DGF-1), putative	YSPTQYGPTETPQVTE
185	0.17	3	0 (0%)	0 (0%)	0 (0%)	1170	0.17	TCSYLVIO_004627	601 - 652	ABC transporter, putative	QNGEDILRQLGFQQKQ
186	0.17	3	0 (0%)	0 (0%)	0 (0%)	1171	0.17	TCSYLVIO_004628	341 - 392	hypothetical protein	IAQPSFPKPPTEADIL
188	0.17	2	0 (0%)	0 (0%)	0 (0%)	1175	0.17	TCSYLVIO_004636	2729 - 2780	ubiquitin-protein ligase, putative	GVLPSRLHDWADAPAL
189	0.17	2	0 (0%)	0 (0%)	0 (0%)	1176	0.17	TCSYLVIO_004636	3381 - 3436	ubiquitin-protein ligase, putative	SDVDDVDRICLQCIRE
191	0.17	1	0 (0%)	0 (0%)	0 (0%)	1178	0.17	TCSYLVIO_004648	181 - 236	hypothetical protein	REESRQASTIAGGNER
192	0.17	2	0 (0%)	0 (0%)	2 (100%)	1179	0.17	TCSYLVIO_004648	301 - 352	hypothetical protein	FGNRAAEAREALESLR
195	0.17	3	0 (0%)	0 (0%)	0 (0%)	1181	0.17	TCSYLVIO_004667	21 - 72	hypothetical protein	ELALIAATLANKQLQV
196	0.17	1	0 (0%)	0 (0%)	0 (0%)	1182	0.17	TCSYLVIO_004667	381 - 432	hypothetical protein	SNSSSFQRTTPRLKEG
197	0.17	3	0 (0%)	0 (0%)	0 (0%)	1183	0.17	TCSYLVIO_004668	361 - 412	hypothetical protein	EKEASLRAVKERHDAV
198	0.17	1	0 (0%)	0 (0%)	0 (0%)	1184	0.17	TCSYLVIO_004668	941 - 992	hypothetical protein	TEPYRGPDSREGRRQS
199	0.17	2	0 (0%)	0 (0%)	0 (0%)	1185	0.17	TCSYLVIO_004670	449 - 500	hypothetical protein	LDEDVGPHFGSHTPTA
201	0.17	3	0 (0%)	0 (0%)	0 (0%)	1187	0.17	TCSYLVIO_004678	13 - 64	choline/ethanolamine phosphotransferase (CEPT), putative	NPIVHEHIPPDYVSNL
202	0.17	3	0 (0%)	0 (0%)	0 (0%)	1188	0.17	TCSYLVIO_004681	997 - 1052	hypothetical protein	LGDGFLLWNDGEEDVI
203	0.17	3	0 (0%)	0 (0%)	0 (0%)	1189	0.17	TCSYLVIO_004684	93 - 144	hypothetical protein	EWILGRKEDDPMPQHV
204	0.17	2	0 (0%)	0 (0%)	0 (0%)	1190	0.17	TCSYLVIO_004684	213 - 264	hypothetical protein	ESLDVLNLGQYTREDL
205	0.17	2	0 (0%)	0 (0%)	0 (0%)	1191	0.17	TCSYLVIO_004684	349 - 400	hypothetical protein	KKLEAGQLFNSKSPDI
208	0.17	3	0 (0%)	0 (0%)	0 (0%)	1194	0.17	TCSYLVIO_004687	317 - 368	hypothetical protein	RSVCSIKQLVQQMVAQ
209	0.17	2	0 (0%)	0 (0%)	0 (0%)	1195	0.17	TCSYLVIO_004691	1041 - 1092	hypothetical protein	AALMPKSPQERPWIHT
210	0.17	3	0 (0%)	0 (0%)	0 (0%)	1196	0.17	TCSYLVIO_004693	345 - 396	hypothetical protein	CEEKSKEKGNIQFKPL
212	0.17	3	0 (0%)	0 (0%)	0 (0%)	1198	0.17	TCSYLVIO_004696	33 - 88	hypothetical protein	LSNFFRRGDEPLPAPS
215	0.17	2	0 (0%)	0 (0%)	0 (0%)	1200	0.17	TCSYLVIO_004705	173 - 224	isoleucyl-tRNA synthetase, putative	SSHDVKAYGIAKYNDT
216	0.17	2	0 (0%)	0 (0%)	0 (0%)	1201	0.17	TCSYLVIO_004705	593 - 644	isoleucyl-tRNA synthetase, putative	LRRVEEVFDCWFESGS
217	0.17	3	0 (0%)	0 (0%)	0 (0%)	1202	0.17	TCSYLVIO_004711	149 - 200	G-actin binding protein, putative,CAP/Srv2p, putative	SVVSSLEVLKSGNVDV
218	0.17	2	0 (0%)	0 (0%)	0 (0%)	1203	0.17	TCSYLVIO_004714	469 - 520	hypothetical protein	LRDIQPKESNGEEDVT
219	0.17	3	0 (0%)	0 (0%)	0 (0%)	1204	0.17	TCSYLVIO_004719	129 - 184	hypothetical protein	RDGTSLVRKQLDVQRN
220	0.17	1	0 (0%)	0 (0%)	0 (0%)	1205	0.17	TCSYLVIO_004721	13 - 64	hypothetical protein	SPSLFHPGVDVRKNGE
221	0.17	3	0 (0%)	0 (0%)	0 (0%)	1206	0.17	TCSYLVIO_004731	169 - 220	phosphoribosylpyrophosphate synthetase, putative	APDAGAVNRARRMGDR
222	0.17	2	0 (0%)	0 (0%)	2 (100%)	1207	0.17	TCSYLVIO_004733	589 - 640	tyrosine specific protein phosphatase, putative	TAPPATTEAKPATAPG
223	0.17	2	0 (0%)	0 (0%)	0 (0%)	1208	0.17	TCSYLVIO_004736	889 - 940	hypothetical protein	RSGNFYDEMINLNGQD
224	0.17	2	0 (0%)	0 (0%)	0 (0%)	1209	0.17	TCSYLVIO_004747	457 - 508	hypothetical protein	MIKLEVVRAGQESIVY
225	0.17	1	0 (0%)	0 (0%)	0 (0%)	121	0.17	TCSYLVIO_000680	93 - 144	dispersed gene family protein 1 (DGF-1), putative	GGWWEPDAERHSRRWE
226	0.17	2	0 (0%)	0 (0%)	0 (0%)	1210	0.17	TCSYLVIO_004748	641 - 692	hypothetical protein	DTLGPETGSAPMRVCI
227	0.17	1	0 (0%)	0 (0%)	0 (0%)	1211	0.17	TCSYLVIO_004748	849 - 900	hypothetical protein	YVHIDNVNMFRTEDKD
229	0.17	2	0 (0%)	0 (0%)	0 (0%)	1213	0.17	TCSYLVIO_004752	421 - 472	hypothetical protein	RTLKIDFDNMQYMSNE
230	0.17	2	0 (0%)	0 (0%)	0 (0%)	1214	0.17	TCSYLVIO_004754	689 - 740	hypothetical protein	LSELASPVGPDYPQLI
231	0.17	1	0 (0%)	0 (0%)	0 (0%)	1215	0.17	TCSYLVIO_004755	381 - 432	ATP-dependent RNA helicase, putative	GRLWELVQKNEGCYLG
232	0.17	2	0 (0%)	0 (0%)	0 (0%)	1216	0.17	TCSYLVIO_004757	73 - 124	cytoplasmic l-asparaginase i-like protein, putative	ARSYTLTGVSAEKGGL
233	0.17	3	0 (0%)	0 (0%)	0 (0%)	1217	0.17	TCSYLVIO_004771	393 - 444	hypothetical protein	FADFVDEKRPVRRGRP
234	0.17	2	0 (0%)	0 (0%)	0 (0%)	1218	0.17	TCSYLVIO_004775	141 - 192	hypothetical protein	CLEYPDTATVVRSVQD
235	0.17	1	0 (0%)	0 (0%)	0 (0%)	1219	0.17	TCSYLVIO_004780	465 - 516	hypothetical protein	ISNTVEKSAAMMSTPA
236	0.17	1	0 (0%)	0 (0%)	0 (0%)	1220	0.17	TCSYLVIO_004781	89 - 144	hypothetical protein	WGAQQTSTQIPPESAT
237	0.17	2	0 (0%)	0 (0%)	0 (0%)	1221	0.17	TCSYLVIO_004784	761 - 812	hypothetical protein	EDVFFEKKRAEIAAQL
238	0.17	1	0 (0%)	0 (0%)	0 (0%)	1222	0.17	TCSYLVIO_004798	133 - 184	hypothetical protein	RNGTVLADKVPFAVQS
239	0.17	1	0 (0%)	0 (0%)	0 (0%)	1223	0.17	TCSYLVIO_004801	153 - 204	hypothetical protein	LQSMRRGEEDVTDVEV
240	0.17	3	0 (0%)	0 (0%)	0 (0%)	1224	0.17	TCSYLVIO_004813	213 - 264	hypothetical protein	AATSAASGNVTAPFIK
241	0.17	1	0 (0%)	0 (0%)	1 (100%)	1225	0.17	TCSYLVIO_004813	285 - 322	hypothetical protein	ANDWQRLVDDMGMGNG
243	0.17	3	0 (0%)	0 (0%)	0 (0%)	1227	0.17	TCSYLVIO_004819	213 - 264	hypothetical protein	GVDGIDEALRHARNAQ
244	0.17	3	0 (0%)	0 (0%)	0 (0%)	1228	0.17	TCSYLVIO_004819	357 - 408	hypothetical protein	ARGTPTENKLTEDTAT
245	0.17	3	0 (0%)	0 (0%)	0 (0%)	1229	0.17	TCSYLVIO_004821	61 - 112	trans-splicing factor, putative	EVVKKTILPEDPEYQF
246	0.17	7	0 (0%)	0 (0%)	0 (0%)	68	0.17	TCSYLVIO_000318	1 - 36	dispersed gene family protein 1 (DGF-1), putative	KDNMHDGASREMLYAA
247	0.17	2	0 (0%)	0 (0%)	0 (0%)	1230	0.17	TCSYLVIO_004824	137 - 188	hypothetical protein	PSLTLVNFPKQMWGLF
248	0.17	1	0 (0%)	0 (0%)	0 (0%)	1231	0.17	TCSYLVIO_004825	1105 - 1156	zinc carboxypeptidase, putative	RCSLGGADLNRDYADP
249	0.17	2	0 (0%)	0 (0%)	0 (0%)	1232	0.17	TCSYLVIO_004825	1325 - 1376	zinc carboxypeptidase, putative	EEPWLQEVSYTTLQYE
250	0.17	2	0 (0%)	0 (0%)	0 (0%)	1233	0.17	TCSYLVIO_004830	389 - 440	adenosine deaminase-like protein, putative	LNTKAGLPRGITKQDA
251	0.17	3	0 (0%)	0 (0%)	0 (0%)	1234	0.17	TCSYLVIO_004831	213 - 264	thiol-dependent reductase 1	VLFVNKYSPFSDRPRL
252	0.17	2	0 (0%)	0 (0%)	0 (0%)	1235	0.17	TCSYLVIO_004836	77 - 128	protein kinase, putative	SGSAVSGEAPQSLDVE
255	0.17	3	0 (0%)	0 (0%)	0 (0%)	1238	0.17	TCSYLVIO_004848	173 - 224	hypothetical protein	TVDFNASHKEKDENIQ
258	0.17	3	0 (0%)	0 (0%)	0 (0%)	1240	0.17	TCSYLVIO_004855	133 - 184	hypothetical protein	NCFQSPLAEKILHGLP
259	0.17	3	0 (0%)	0 (0%)	0 (0%)	1241	0.17	TCSYLVIO_004857	721 - 762	ubiquitin activating E1 enzyme, putative	VCGVKAFKESFNLEDL
260	0.17	2	0 (0%)	0 (0%)	0 (0%)	1242	0.17	TCSYLVIO_004863	321 - 376	hypothetical protein	CNAVDTTALDFVGSLE
262	0.17	2	0 (0%)	0 (0%)	0 (0%)	1244	0.17	TCSYLVIO_004867	521 - 572	hypothetical protein	PARIESHPFDEGRRAY
263	0.17	2	0 (0%)	0 (0%)	0 (0%)	1245	0.17	TCSYLVIO_004868	221 - 272	protein phosphatase 2A regulatory subunit, putative	NQQKQQQLEGDKRASD
264	0.17	8	0 (0%)	0 (0%)	0 (0%)	1246	0.17	TCSYLVIO_004872	125 - 180	trans-sialidase, putative	MLLRNQSVTPSVDKSA
265	0.17	3	0 (0%)	0 (0%)	0 (0%)	1247	0.17	TCSYLVIO_004877	457 - 505	hypothetical protein	GRRVVGEKSGRENTNG
266	0.17	1	0 (0%)	0 (0%)	0 (0%)	1248	0.17	TCSYLVIO_004882	333 - 384	hypothetical protein	QLVERFEARQDKLEKR
267	0.17	2	0 (0%)	0 (0%)	0 (0%)	1249	0.17	TCSYLVIO_004885	125 - 176	hypothetical protein	GGESSVENVGKGQGKV
268	0.17	7	0 (0%)	0 (0%)	7 (100%)	125	0.17	TCSYLVIO_000724	157 - 195	heat shock 70 kDa protein, putative	FRGETKTFNPEEVSSM
269	0.17	7	0 (0%)	0 (0%)	0 (0%)	64	0.17	TCSYLVIO_000304	177 - 214	40S ribosomal protein S3, putative	MQNEEEILPDVITVLE
270	0.17	2	0 (0%)	0 (0%)	0 (0%)	1251	0.17	TCSYLVIO_004901	209 - 260	calcium-transporting ATPase, putative	ILFDNRYVVCDECSVT
271	0.17	2	0 (0%)	0 (0%)	0 (0%)	1252	0.17	TCSYLVIO_004901	281 - 332	calcium-transporting ATPase, putative	EKKNTPLQDQLEALAG
272	0.17	2	0 (0%)	0 (0%)	0 (0%)	1253	0.17	TCSYLVIO_004901	933 - 988	calcium-transporting ATPase, putative	NFFNARLLNRDESFFG
273	0.17	2	0 (0%)	0 (0%)	0 (0%)	1254	0.17	TCSYLVIO_004904	349 - 400	hypothetical protein	APPALRRKDGAAAVAG
275	0.17	2	0 (0%)	0 (0%)	0 (0%)	1256	0.17	TCSYLVIO_004909	661 - 712	hypothetical protein	GKDSLPSGDISIGSAM
276	0.17	1	0 (0%)	0 (0%)	0 (0%)	1257	0.17	TCSYLVIO_004911	149 - 200	hypothetical protein	SNRPAAVHQSDVTFLE
277	0.17	1	0 (0%)	0 (0%)	0 (0%)	1258	0.17	TCSYLVIO_004912	53 - 104	hypothetical protein	TTVDEKPPGDSKHTKR
278	0.17	2	0 (0%)	0 (0%)	0 (0%)	1259	0.17	TCSYLVIO_004916	109 - 164	hypothetical protein	DGEAETNTGDSDDGED
280	0.17	1	0 (0%)	0 (0%)	0 (0%)	1260	0.17	TCSYLVIO_004917	9 - 60	hypothetical protein	ALIQAAVDKGALWDKF
281	0.17	1	0 (0%)	0 (0%)	0 (0%)	1261	0.17	TCSYLVIO_004917	521 - 576	hypothetical protein	SHLTKVGEEMAIVQAQ
282	0.17	3	0 (0%)	0 (0%)	0 (0%)	1262	0.17	TCSYLVIO_004923	1969 - 2020	hypothetical protein	YAPPVKLAHAPVCATS
283	0.17	1	0 (0%)	0 (0%)	0 (0%)	1263	0.17	TCSYLVIO_004923	2933 - 2984	hypothetical protein	QNRDENGKLGNGGKTF
284	0.17	1	0 (0%)	0 (0%)	0 (0%)	1264	0.17	TCSYLVIO_004923	3997 - 4048	hypothetical protein	HALVPDESTAVNVGRA
285	0.17	1	0 (0%)	0 (0%)	0 (0%)	1265	0.17	TCSYLVIO_004923	4493 - 4548	hypothetical protein	FSGGGRAPSKLQRTRE
286	0.17	1	0 (0%)	0 (0%)	0 (0%)	1266	0.17	TCSYLVIO_004932	417 - 468	hypothetical protein	TAFHAEGAVMPSAMQL
287	0.17	3	0 (0%)	0 (0%)	0 (0%)	1267	0.17	TCSYLVIO_004933	265 - 316	hypothetical protein	RSVIFDSLTGAEASNK
288	0.17	3	0 (0%)	0 (0%)	0 (0%)	1268	0.17	TCSYLVIO_004939	41 - 96	proteasome beta 5 subunit, putative	DFRVIPSTGEMLTEDP
290	0.17	1	0 (0%)	0 (0%)	0 (0%)	127	0.17	TCSYLVIO_000731	81 - 136	hypothetical protein	AEHNLKINFDKSEAAL
291	0.17	1	0 (0%)	0 (0%)	0 (0%)	1270	0.17	TCSYLVIO_004945	273 - 324	neurobeachin/beige protein, putative	EENSFETETNFSLNTT
292	0.17	3	0 (0%)	0 (0%)	0 (0%)	1271	0.17	TCSYLVIO_004946	205 - 256	hypothetical protein	LSANSTRYPSMLQEME
293	0.17	2	0 (0%)	0 (0%)	0 (0%)	1272	0.17	TCSYLVIO_004950	285 - 336	hypothetical protein	SVFRQRSIDQSDVQGL
294	0.17	2	0 (0%)	0 (0%)	0 (0%)	1273	0.17	TCSYLVIO_004951	321 - 372	5'-3' exonuclease XRNB, putative	NTEVEVVVNKKDTSTA
295	0.17	2	0 (0%)	0 (0%)	0 (0%)	1274	0.17	TCSYLVIO_004952	21 - 72	5'-3' exonuclease XRNA, putative	ASSDTTQRFDNFYLDM
296	0.17	2	0 (0%)	0 (0%)	0 (0%)	1275	0.17	TCSYLVIO_004955	281 - 332	small GTP-binding protein RAB6, putative	RAIVHPYLQQVEDREV
297	0.17	1	0 (0%)	0 (0%)	0 (0%)	1276	0.17	TCSYLVIO_004958	1 - 40	DREV methyltransferase, putative	EAVRRDVGAGDKSIRS
298	0.17	2	0 (0%)	0 (0%)	0 (0%)	1277	0.17	TCSYLVIO_004958	49 - 100	DREV methyltransferase, putative	AVFVSNERKQTPVWMQ
299	0.17	2	0 (0%)	0 (0%)	0 (0%)	1278	0.17	TCSYLVIO_004962	541 - 596	condensin subunit 1, putative	LESYDPSTGELRPPPP
300	0.17	5	0 (0%)	0 (0%)	0 (0%)	1279	0.17	TCSYLVIO_004969	17 - 72	chaperonin HSP60, mitochondrial precursor, putative	TLGPKGRNVIIEQSYG
302	0.17	4	0 (0%)	0 (0%)	0 (0%)	1280	0.17	TCSYLVIO_004969	469 - 520	chaperonin HSP60, mitochondrial precursor, putative	TVGYDAQRDRYVNMFE
303	0.17	1	0 (0%)	0 (0%)	0 (0%)	1281	0.17	TCSYLVIO_004978	649 - 700	hypothetical protein	FAREYCAQNPSSFSGP
304	0.17	2	0 (0%)	0 (0%)	0 (0%)	1282	0.17	TCSYLVIO_004978	1041 - 1092	hypothetical protein	FVKVALSSNELEPMYV
305	0.17	1	0 (0%)	0 (0%)	0 (0%)	1283	0.17	TCSYLVIO_004980	245 - 296	mismatch repair protein MSH6, putative	LVDVSSLSVSKGNSDG
306	0.17	2	0 (0%)	0 (0%)	0 (0%)	1284	0.17	TCSYLVIO_004984	121 - 176	hypothetical protein	SSPRKAAVKRGQITKR
307	0.17	2	0 (0%)	0 (0%)	0 (0%)	1285	0.17	TCSYLVIO_004987	253 - 298	hypothetical protein	RAILTKGTDGVGLGIS
308	0.17	1	0 (0%)	0 (0%)	0 (0%)	1286	0.17	TCSYLVIO_004990	69 - 120	hypothetical protein	QGVQQHESAEGSRGGA
309	0.17	1	0 (0%)	0 (0%)	0 (0%)	1287	0.17	TCSYLVIO_004993	293 - 344	hypothetical protein	TISMEQLCEERDRLAK
311	0.17	2	0 (0%)	0 (0%)	0 (0%)	1289	0.17	TCSYLVIO_005004	241 - 296	vacuolar protein sorting-associated protein, putative	EEYVFSQQDDPFFAAN
312	0.17	1	0 (0%)	0 (0%)	0 (0%)	129	0.17	TCSYLVIO_000736	25 - 80	receptor-type adenylate cyclase, putative	DIFAVVGHSGDKLLLN
313	0.17	1	0 (0%)	0 (0%)	0 (0%)	1290	0.17	TCSYLVIO_005005	777 - 828	hypothetical protein	DVLLSVGDKMEGEQKS
314	0.17	3	0 (0%)	0 (0%)	0 (0%)	1291	0.17	TCSYLVIO_005018	5 - 56	hypothetical protein	LHDNGVSVQNSKKAYA
315	0.17	3	0 (0%)	0 (0%)	0 (0%)	1292	0.17	TCSYLVIO_005018	745 - 796	hypothetical protein	LTSSIRAIDDSYDKLD
316	0.17	3	0 (0%)	0 (0%)	0 (0%)	1293	0.17	TCSYLVIO_005019	37 - 88	mitochondrial ATP-dependent zinc metallopeptidase	AYPPPPSPSSMQQPPV
318	0.17	3	0 (0%)	0 (0%)	0 (0%)	1295	0.17	TCSYLVIO_005021	333 - 388	hypothetical protein	PPIQKTTTATTAPAAT
320	0.17	3	0 (0%)	0 (0%)	0 (0%)	1297	0.17	TCSYLVIO_005024	321 - 376	dihydrolipoamide acetyltransferase precursor, putative	TPIVKNTQARGLADIS
321	0.17	2	0 (0%)	0 (0%)	0 (0%)	1298	0.17	TCSYLVIO_005027	381 - 432	hypothetical protein	KRPKRHREENDENKTS
322	0.17	6	0 (0%)	0 (0%)	0 (0%)	1299	0.17	TCSYLVIO_005034	209 - 264	fibrillarin, putative	VFMDVAQPDQARILAL
324	0.17	3	0 (0%)	0 (0%)	0 (0%)	1300	0.17	TCSYLVIO_005040	429 - 484	GTP-binding protein, putative	SGLGEDFDGYQNAASR
326	0.17	1	0 (0%)	0 (0%)	0 (0%)	1302	0.17	TCSYLVIO_005044	297 - 348	hypothetical protein	LQAPLLSSAPATTVPP
327	0.17	1	0 (0%)	0 (0%)	0 (0%)	1303	0.17	TCSYLVIO_005047	321 - 372	hypothetical protein	GEARKLGLNQFLQNVV
328	0.17	1	0 (0%)	0 (0%)	0 (0%)	1304	0.17	TCSYLVIO_005050	1717 - 1768	hypothetical protein	AVINFLEEVLADVTLQ
330	0.17	2	0 (0%)	0 (0%)	0 (0%)	1306	0.17	TCSYLVIO_005055	941 - 992	hypothetical protein	FAWRDVDVSLTVINKQ
331	0.17	2	0 (0%)	0 (0%)	0 (0%)	1307	0.17	TCSYLVIO_005061	877 - 928	hypothetical protein	YASEGPLEAAADREMW
333	0.17	3	0 (0%)	0 (0%)	0 (0%)	1309	0.17	TCSYLVIO_005069	9 - 60	hypothetical protein	IPRAFPVKSTTGLAGV
334	0.17	2	0 (0%)	0 (0%)	0 (0%)	131	0.17	TCSYLVIO_000748	29 - 73	trans-sialidase, putative	STKWPLCYRTENRAPC
335	0.17	3	0 (0%)	0 (0%)	3 (100%)	1310	0.17	TCSYLVIO_005070	297 - 348	hypothetical protein	SSANSSRSINMEATTN
336	0.17	3	0 (0%)	0 (0%)	0 (0%)	1311	0.17	TCSYLVIO_005074	121 - 176	hypothetical protein	GTGESLFSAPVGTSQE
338	0.17	3	0 (0%)	0 (0%)	0 (0%)	1313	0.17	TCSYLVIO_005074	921 - 972	hypothetical protein	TTGGALALADKTGISA
339	0.17	3	0 (0%)	0 (0%)	1 (33%)	5038	0.17	TcCLB.506959.50	261 - 312	hypothetical protein, conserved	VAADGSDGVKLDVVPP
342	0.17	3	0 (0%)	0 (0%)	0 (0%)	1317	0.17	TCSYLVIO_005087	449 - 500	hypothetical protein	YVVENDTIADNTRKGK
343	0.17	3	0 (0%)	0 (0%)	0 (0%)	1318	0.17	TCSYLVIO_005089	261 - 312	hypothetical protein	TNPPFNTEQKAYAYME
345	0.17	3	0 (0%)	0 (0%)	0 (0%)	1320	0.17	TCSYLVIO_005096	989 - 1044	hypothetical protein	TLGGNVTATYSRHAEN
346	0.17	2	0 (0%)	0 (0%)	1 (50%)	8588	0.17	TcCLB.511001.140	241 - 292	Nucleoporin NUP65	AERLQRTQPPLSHSES
347	0.17	2	0 (0%)	0 (0%)	0 (0%)	1322	0.17	TCSYLVIO_005099	501 - 552	hypothetical protein	TSETLLEKARQQIQTV
348	0.17	2	0 (0%)	0 (0%)	0 (0%)	1323	0.17	TCSYLVIO_005100	2277 - 2332	hypothetical protein	FLVDQRPERVDVDFSA
349	0.17	1	0 (0%)	0 (0%)	0 (0%)	1324	0.17	TCSYLVIO_005100	2749 - 2800	hypothetical protein	EARQKAGDVLQSLVKN
351	0.17	3	0 (0%)	0 (0%)	0 (0%)	1326	0.17	TCSYLVIO_005107	509 - 560	hypothetical protein	ISYVPPEWSFDNRQYV
352	0.17	3	3 (100%)	0 (0%)	3 (100%)	1327	0.17	TCSYLVIO_005125	169 - 220	hypothetical protein	RQRRRQDGEEDVDEED
353	0.17	1	0 (0%)	0 (0%)	0 (0%)	1328	0.17	TCSYLVIO_005126	181 - 236	hypothetical protein	SNKNNNNNNNNNNNKI
354	0.17	3	0 (0%)	0 (0%)	0 (0%)	1329	0.17	TCSYLVIO_005126	533 - 588	hypothetical protein	SEGNKRRQEGNEVEND
355	0.17	2	0 (0%)	1 (50%)	2 (100%)	133	0.17	TCSYLVIO_000759	141 - 187	mucin-associated surface protein (MASP), putative	ENTQPPDAAGTGKPSN
356	0.17	1	0 (0%)	0 (0%)	0 (0%)	1330	0.17	TCSYLVIO_005127	625 - 676	hypothetical protein	AWVEQMLNGSNKGEGR
357	0.17	2	0 (0%)	0 (0%)	0 (0%)	1332	0.17	TCSYLVIO_005130	69 - 124	mucin-associated surface protein (MASP), putative	GSSGSSKGSEGLDLEP
360	0.17	3	0 (0%)	0 (0%)	0 (0%)	1336	0.17	TCSYLVIO_005140	229 - 280	cell cycle sequence binding phosphoprotein (RBP33), putative	AAVYQKMSTDVPKESL
361	0.17	3	0 (0%)	0 (0%)	0 (0%)	1337	0.17	TCSYLVIO_005151	69 - 120	hypothetical protein	AYTSGELPPPVPNRNA
362	0.17	2	0 (0%)	0 (0%)	0 (0%)	1338	0.17	TCSYLVIO_005151	217 - 268	hypothetical protein	RKALGWTLSLSAHTMT
363	0.17	1	0 (0%)	0 (0%)	0 (0%)	1339	0.17	TCSYLVIO_005155	153 - 204	hypothetical protein	FNRSGSSSNNSNNVGG
364	0.17	3	0 (0%)	0 (0%)	0 (0%)	134	0.17	TCSYLVIO_000772	53 - 108	glycine dehydrogenase [decarboxylating], putative,glycine cleavage system P-protein, putative	VFIQNVGGSQPFGQVS
365	0.17	1	0 (0%)	0 (0%)	0 (0%)	1340	0.17	TCSYLVIO_005156	9 - 60	NADH-dependent fumarate reductase, putative	HAMELGELRGGGVSQR
367	0.17	1	0 (0%)	0 (0%)	0 (0%)	1343	0.17	TCSYLVIO_005171	425 - 476	mucin-associated surface protein (MASP), putative	DKVTTQLNTTKKEPAG
369	0.17	1	0 (0%)	0 (0%)	0 (0%)	1346	0.17	TCSYLVIO_005175	185 - 236	hypothetical protein	RTLHAHSPFDAAAAAM
371	0.17	3	0 (0%)	0 (0%)	0 (0%)	1348	0.17	TCSYLVIO_005183	77 - 128	sec1 family transport protein, putative	YFCSPTEENIRTIASD
372	0.17	1	0 (0%)	0 (0%)	0 (0%)	1349	0.17	TCSYLVIO_005185	145 - 196	hypothetical protein	ATGMKPHRGSFDGSST
374	0.17	2	0 (0%)	0 (0%)	0 (0%)	1350	0.17	TCSYLVIO_005186	949 - 1000	hypothetical protein	VKRPYQQKRLPEDDGN
376	0.17	2	0 (0%)	0 (0%)	0 (0%)	1352	0.17	TCSYLVIO_005186	2333 - 2384	hypothetical protein	RARNAAGEWCPWSQRE
378	0.17	4	0 (0%)	0 (0%)	0 (0%)	1354	0.17	TCSYLVIO_005193	165 - 216	hypothetical protein	SLLPQVKVAMKKQPRS
379	0.17	3	0 (0%)	0 (0%)	0 (0%)	1355	0.17	TCSYLVIO_005198	37 - 92	hypothetical protein	LFPLQKILWPRETTQH
381	0.17	3	0 (0%)	0 (0%)	0 (0%)	1360	0.17	TCSYLVIO_005215	5 - 56	trans-sialidase, putative	ESDTDEQGDNSADDPV
382	0.17	1	0 (0%)	0 (0%)	0 (0%)	1362	0.17	TCSYLVIO_005219	221 - 276	trans-sialidase, putative	WPVNGREDNDQYGFAN
384	0.17	2	0 (0%)	0 (0%)	0 (0%)	1366	0.17	TCSYLVIO_005229	113 - 164	mucin-associated surface protein (MASP), putative	KAAVTGETPSNQQPTS
385	0.17	2	0 (0%)	0 (0%)	0 (0%)	1369	0.17	TCSYLVIO_005236	237 - 296	trans-sialidase, putative	NRDENATAPNSSLGNV
386	0.17	7	0 (0%)	4 (57%)	0 (0%)	1900	0.17	TCSYLVIO_007197	293 - 344	proton motive ATPase, putative	VNMLCSDKTGTLTLNK
388	0.17	1	0 (0%)	0 (0%)	0 (0%)	1373	0.17	TCSYLVIO_005250	125 - 176	mucin-associated surface protein (MASP), putative	LPQEPAKEKEPKMTAP
389	0.17	3	0 (0%)	0 (0%)	0 (0%)	1374	0.17	TCSYLVIO_005250	185 - 240	mucin-associated surface protein (MASP), putative	NDGSESRAAQPDSASG
390	0.17	2	0 (0%)	0 (0%)	0 (0%)	1375	0.17	TCSYLVIO_005252	125 - 176	hypothetical protein	LGPRAANKDTSVHLAA
393	0.17	1	0 (0%)	0 (0%)	1 (100%)	1381	0.17	TCSYLVIO_005261	49 - 104	trans-sialidase, putative	DTVTTPVATETKTTVP
396	0.17	1	0 (0%)	0 (0%)	0 (0%)	1386	0.17	TCSYLVIO_005279	361 - 412	mucin-associated surface protein (MASP), putative	DSKESTKAPDRATNTI
398	0.17	3	0 (0%)	0 (0%)	0 (0%)	1388	0.17	TCSYLVIO_005286	785 - 840	hypothetical protein,leucine rich repeat protein, putative	IRVTYTPVRVDGTPGE
399	0.17	3	0 (0%)	0 (0%)	0 (0%)	1389	0.17	TCSYLVIO_005296	1 - 40	hypothetical protein	GKRQTGEIFEHQLNKL
402	0.17	1	0 (0%)	0 (0%)	0 (0%)	1391	0.17	TCSYLVIO_005299	445 - 500	hypothetical protein	PVVKGSHNVSAPLSKT
403	0.17	2	0 (0%)	0 (0%)	0 (0%)	1392	0.17	TCSYLVIO_005300	21 - 72	hypothetical protein	ERRQEKEVKYLEAHSP
404	0.17	1	0 (0%)	0 (0%)	0 (0%)	1393	0.17	TCSYLVIO_005300	241 - 292	hypothetical protein	PRNGGPMLTGEDLLSL
405	0.17	2	0 (0%)	0 (0%)	0 (0%)	1394	0.17	TCSYLVIO_005303	285 - 336	hypothetical protein	ERNELSNRIQQLMELN
406	0.17	3	0 (0%)	0 (0%)	0 (0%)	1395	0.17	TCSYLVIO_005307	321 - 372	hypothetical protein	QFEHSNRKEKIDTDSD
408	0.17	3	0 (0%)	0 (0%)	0 (0%)	1397	0.17	TCSYLVIO_005320	409 - 464	hypothetical protein	SAGSSKTKKEGNEAQQ
410	0.17	2	0 (0%)	0 (0%)	0 (0%)	1399	0.17	TCSYLVIO_005325	1969 - 2020	hypothetical protein	LDATTVIVPNNAKEVF
411	0.17	2	0 (0%)	0 (0%)	0 (0%)	14	0.17	TCSYLVIO_000085	201 - 252	mitochondrial DNA primase, putative	SPSKPEKSDASQQKTP
413	0.17	3	0 (0%)	0 (0%)	0 (0%)	1401	0.17	TCSYLVIO_005327	689 - 728	hypothetical protein	GAPKEKGDYDDDFEAS
414	0.17	3	0 (0%)	0 (0%)	0 (0%)	1402	0.17	TCSYLVIO_005330	49 - 100	hypothetical protein	IRAPSRFFDQIVEERR
415	0.17	2	0 (0%)	0 (0%)	0 (0%)	1403	0.17	TCSYLVIO_005337	1 - 36	hypothetical protein	MEASVSLFEGDADMYA
416	0.17	3	0 (0%)	0 (0%)	0 (0%)	1404	0.17	TCSYLVIO_005339	281 - 332	hypothetical protein	QTIRTGKDETKEVECG
417	0.17	2	0 (0%)	0 (0%)	0 (0%)	1405	0.17	TCSYLVIO_005342	293 - 344	hypothetical protein	IQKSLGPTAGLSVLED
418	0.17	3	0 (0%)	0 (0%)	0 (0%)	1406	0.17	TCSYLVIO_005346	85 - 136	hypothetical protein	ESSNLTTPEATSEPRA
419	0.17	2	0 (0%)	0 (0%)	0 (0%)	1407	0.17	TCSYLVIO_005346	709 - 744	hypothetical protein	YEKRIKEAREKGNEPR
420	0.17	3	0 (0%)	0 (0%)	0 (0%)	1408	0.17	TCSYLVIO_005349	101 - 152	enolase, putative	QFGARDQKGFDTTLRQ
421	0.17	3	0 (0%)	0 (0%)	0 (0%)	1409	0.17	TCSYLVIO_005349	229 - 280	enolase, putative	DGSLAYDDFENVTDAL
422	0.17	1	0 (0%)	0 (0%)	0 (0%)	1410	0.17	TCSYLVIO_005353	213 - 264	hypothetical protein	FSSPLASLDNKAIFTE
423	0.17	1	0 (0%)	0 (0%)	1 (100%)	1411	0.17	TCSYLVIO_005357	605 - 656	hypothetical protein	DGDENNYHNANKSEAS
424	0.17	2	0 (0%)	0 (0%)	0 (0%)	1412	0.17	TCSYLVIO_005358	937 - 992	myosin heavy chain MYA2-related, putative	SDFATKVEKLVRMGFP
425	0.17	2	0 (0%)	0 (0%)	0 (0%)	1413	0.17	TCSYLVIO_005360	41 - 92	AUT2/APG4/ATG4 cysteine peptidase, putative,cysteine peptidase, Clan CA, family C54, putative	YNGAETMKWADKATEA
426	0.17	1	0 (0%)	0 (0%)	0 (0%)	1414	0.17	TCSYLVIO_005364	25 - 76	hypothetical protein	LLGSTTYEAKYIEPAS
427	0.17	2	0 (0%)	0 (0%)	0 (0%)	1415	0.17	TCSYLVIO_005364	1197 - 1248	hypothetical protein	NESGFAVDILNDVGEG
428	0.17	2	0 (0%)	0 (0%)	0 (0%)	1416	0.17	TCSYLVIO_005368	61 - 112	cyclic nucleotide-binding protein, putative	TPPLVEEEFQRRLSTV
429	0.17	2	0 (0%)	0 (0%)	0 (0%)	1417	0.17	TCSYLVIO_005373	25 - 76	ubiquitin hydrolase, putative,cysteine peptidase, Clan CA, family C19, putative	SVASWSSPITAVGNGT
431	0.17	3	0 (0%)	0 (0%)	0 (0%)	1419	0.17	TCSYLVIO_005375	97 - 152	outer dynein arm docking complex, putative	QRQVEILENRLDQALT
432	0.17	2	0 (0%)	0 (0%)	0 (0%)	142	0.17	TCSYLVIO_000836	77 - 128	hypothetical protein	PSALVQAALRDANGEP
433	0.17	3	0 (0%)	0 (0%)	0 (0%)	1420	0.17	TCSYLVIO_005384	249 - 300	RNA-binding protein, putative	VREGLILPDTPAARGL
435	0.17	3	0 (0%)	0 (0%)	0 (0%)	1422	0.17	TCSYLVIO_005388	357 - 408	hypothetical protein	QKVFTAPNISPAAHGA
436	0.17	2	0 (0%)	0 (0%)	0 (0%)	1423	0.17	TCSYLVIO_005390	781 - 832	hypothetical protein	ECVDFAFLEQDMRDMY
437	0.17	2	0 (0%)	0 (0%)	0 (0%)	1426	0.17	TCSYLVIO_005415	5 - 56	hypothetical protein	FMNTSGDPNVSDVKFS
438	0.17	2	0 (0%)	0 (0%)	0 (0%)	1427	0.17	TCSYLVIO_005417	689 - 740	hypothetical protein	RDKKMHVPNDLRRSLM
439	0.17	1	0 (0%)	0 (0%)	0 (0%)	1428	0.17	TCSYLVIO_005420	429 - 480	hypothetical protein	SDAAVANLFRTIGRNV
440	0.17	3	0 (0%)	0 (0%)	0 (0%)	1429	0.17	TCSYLVIO_005422	321 - 372	hypothetical protein	NAGQQKKGEERGNSPT
441	0.17	3	0 (0%)	0 (0%)	0 (0%)	143	0.17	TCSYLVIO_000838	93 - 144	mannosyltransferase-like protein, putative	FYAPPDNASWSGGIPV
443	0.17	1	0 (0%)	0 (0%)	0 (0%)	1431	0.17	TCSYLVIO_005428	429 - 480	hypothetical protein	ASKLSSGASRIGLLAK
445	0.17	1	0 (0%)	0 (0%)	0 (0%)	1433	0.17	TCSYLVIO_005437	893 - 948	hypothetical protein	SMDAEPLNVALSPLAI
447	0.17	1	0 (0%)	0 (0%)	0 (0%)	1435	0.17	TCSYLVIO_005447	145 - 200	mucin TcMUCII, putative	ANSLPRATEDKQGTGN
448	0.17	3	0 (0%)	0 (0%)	0 (0%)	1436	0.17	TCSYLVIO_005449	17 - 72	hypothetical protein	VPFNTIDVVEPKELTE
449	0.17	3	0 (0%)	0 (0%)	0 (0%)	1437	0.17	TCSYLVIO_005450	165 - 216	hypothetical protein	NALTRDTTSAQSRSVS
450	0.17	1	0 (0%)	0 (0%)	1 (100%)	1438	0.17	TCSYLVIO_005456	1 - 40	copper-transporting ATPase-like protein, putative	SHETTGGSDGVRLYEF
451	0.17	3	0 (0%)	0 (0%)	0 (0%)	1439	0.17	TCSYLVIO_005464	729 - 780	hypothetical protein	IAEGKGVIEHNVISDN
452	0.17	2	0 (0%)	0 (0%)	0 (0%)	144	0.17	TCSYLVIO_000838	537 - 588	mannosyltransferase-like protein, putative	VNGMRRYADEVWATGE
453	0.17	2	0 (0%)	0 (0%)	0 (0%)	1440	0.17	TCSYLVIO_005470	301 - 352	phosphatidylinositol (3,5) kinase, putative	VLSSLGVETTGMDRTM
454	0.17	1	0 (0%)	0 (0%)	0 (0%)	1441	0.17	TCSYLVIO_005471	313 - 364	retrotransposon hot spot (RHS) protein, putative	SVNYLEDWIEFKEKDT
456	0.17	3	0 (0%)	0 (0%)	0 (0%)	1443	0.17	TCSYLVIO_005477	1005 - 1060	hypothetical protein	MFLENVTEEFQMHGGP
457	0.17	1	0 (0%)	0 (0%)	0 (0%)	1444	0.17	TCSYLVIO_005486	49 - 100	cysteine desulfurase, putative	YNKSKKNHIITLQTEH
458	0.17	1	0 (0%)	0 (0%)	0 (0%)	1445	0.17	TCSYLVIO_005486	241 - 296	cysteine desulfurase, putative	LPHITVNGDLEKRYPG
459	0.17	3	0 (0%)	0 (0%)	0 (0%)	1446	0.17	TCSYLVIO_005487	305 - 356	vesicular-fusion ATPase-like protein, putative	ADILSKYVGDSEKNLR
461	0.17	3	0 (0%)	0 (0%)	0 (0%)	1449	0.17	TCSYLVIO_005503	169 - 220	ubiquitin hydrolase, putative,cysteine peptidase, Clan CA, family C19, putative	YFLRDDYTKDIVGADK
462	0.17	2	0 (0%)	0 (0%)	2 (100%)	145	0.17	TCSYLVIO_000840	201 - 256	hypothetical protein	AKLHDAEAHKSVRLRK
463	0.17	1	0 (0%)	0 (0%)	0 (0%)	1450	0.17	TCSYLVIO_005520	469 - 520	hypothetical protein	PKDWWKKANPQQQEQQ
464	0.17	1	0 (0%)	0 (0%)	0 (0%)	1451	0.17	TCSYLVIO_005524	69 - 124	hypothetical protein	KKEIDAPLQPENDEFS
465	0.17	1	0 (0%)	0 (0%)	0 (0%)	1452	0.17	TCSYLVIO_005524	609 - 660	hypothetical protein	ISPDALAKVPLLREMP
466	0.17	3	0 (0%)	3 (100%)	0 (0%)	1453	0.17	TCSYLVIO_005527	193 - 244	hypothetical protein	DKNGPTPEQKHVLSIL
467	0.17	3	0 (0%)	0 (0%)	0 (0%)	1454	0.17	TCSYLVIO_005529	741 - 792	diacylglycerol acyltransferase, putative	AGPRWMEPPATDGARL
470	0.17	1	0 (0%)	0 (0%)	0 (0%)	1457	0.17	TCSYLVIO_005542	385 - 436	endonuclease G, putative	MNSFTKPKNDDERLVW
471	0.17	1	0 (0%)	0 (0%)	0 (0%)	1458	0.17	TCSYLVIO_005542	469 - 520	endonuclease G, putative	IIDLMENEAGRSSDKD
473	0.17	3	0 (0%)	0 (0%)	0 (0%)	146	0.17	TCSYLVIO_000840	245 - 296	hypothetical protein	RQAVIEQLTDENARHD
474	0.17	1	0 (0%)	0 (0%)	0 (0%)	1460	0.17	TCSYLVIO_005545	233 - 288	hypothetical protein	SPIIPQTAADGSREAP
475	0.17	3	0 (0%)	0 (0%)	0 (0%)	1461	0.17	TCSYLVIO_005549	97 - 152	hypothetical protein	SLIVPPPSAMQLKGND
476	0.17	3	0 (0%)	0 (0%)	0 (0%)	1462	0.17	TCSYLVIO_005552	225 - 269	hypothetical protein	TVDQLTHENQGKNPLS
477	0.17	2	0 (0%)	0 (0%)	0 (0%)	1463	0.17	TCSYLVIO_005558	69 - 120	hypothetical protein	SVPLPLASKKDFLDNF
480	0.17	2	0 (0%)	0 (0%)	0 (0%)	1466	0.17	TCSYLVIO_005576	101 - 152	diphthamide synthesis protein, putative	DNTFGSCCPDEITAQH
481	0.17	2	0 (0%)	0 (0%)	0 (0%)	1467	0.17	TCSYLVIO_005577	261 - 312	GTPase, putative	KHVVGVGNMPGFTTGN
483	0.17	3	0 (0%)	0 (0%)	0 (0%)	1469	0.17	TCSYLVIO_005582	369 - 420	succinyl-coA:3-ketoacid-coenzyme A transferase, mitochondrial precursor, putative	NFMIPGKFVKGPGGAM
486	0.17	2	0 (0%)	0 (0%)	0 (0%)	1471	0.17	TCSYLVIO_005588	909 - 960	protein kinase, putative	KRDFLRGNEEVSSHSL
487	0.17	3	0 (0%)	0 (0%)	0 (0%)	1472	0.17	TCSYLVIO_005588	965 - 1016	protein kinase, putative	FLDSSEDEDEEQIALQ
488	0.17	2	0 (0%)	0 (0%)	0 (0%)	1473	0.17	TCSYLVIO_005588	1005 - 1056	protein kinase, putative	YRGNTWTRSADKLGVG
491	0.17	3	0 (0%)	0 (0%)	0 (0%)	1476	0.17	TCSYLVIO_005593	149 - 200	hypothetical protein	DGTDAGNTTTAEDAFM
492	0.17	2	0 (0%)	0 (0%)	0 (0%)	1477	0.17	TCSYLVIO_005598	609 - 660	hypothetical protein	DNITVGGFGGPDDWAS
493	0.17	1	0 (0%)	0 (0%)	0 (0%)	1478	0.17	TCSYLVIO_005599	241 - 292	hypothetical protein	VSSLTTMPTGEVPAKH
494	0.17	2	0 (0%)	0 (0%)	0 (0%)	1479	0.17	TCSYLVIO_005602	617 - 668	kinesin, putative	MRSAVRHDNFSPPKEQ
495	0.17	2	0 (0%)	0 (0%)	0 (0%)	148	0.17	TCSYLVIO_000849	45 - 96	hypothetical protein	SSTAFPIVDSSESNVK
496	0.17	2	0 (0%)	0 (0%)	0 (0%)	1480	0.17	TCSYLVIO_005617	45 - 96	phosphoribosylpyrophosphate synthetase, putative	EIKRFANGELDIRVLD
497	0.17	1	0 (0%)	0 (0%)	0 (0%)	1481	0.17	TCSYLVIO_005619	185 - 236	peroxisomal targeting signal type 2 receptor, putative	SLERDPSEEKEVIGEL
498	0.17	1	0 (0%)	0 (0%)	0 (0%)	1482	0.17	TCSYLVIO_005622	225 - 280	leucine-rich repeat protein, putative	EKLDRKGHALNKAGEK
499	0.17	2	0 (0%)	0 (0%)	0 (0%)	1483	0.17	TCSYLVIO_005653	13 - 64	hypothetical protein	AIPPRNVYEAENAYLA
502	0.17	3	0 (0%)	0 (0%)	0 (0%)	1487	0.17	TCSYLVIO_005664	1 - 44	hypothetical protein	QQQQQQQQQQESPQTD
504	0.17	3	0 (0%)	0 (0%)	0 (0%)	1489	0.17	TCSYLVIO_005682	117 - 172	hypothetical protein	CAKESNNNNNKQVDVV
505	0.17	1	0 (0%)	0 (0%)	0 (0%)	149	0.17	TCSYLVIO_000850	1 - 48	trans-sialidase, putative	DGTEVVAFNQNKAPIP
509	0.17	3	0 (0%)	0 (0%)	3 (100%)	1493	0.17	TCSYLVIO_005702	45 - 100	dual specificity protein phosphatase, putative	LLTPRATRVDIAHPPA
510	0.17	3	0 (0%)	0 (0%)	0 (0%)	1494	0.17	TCSYLVIO_005704	1 - 36	protein kinase, putative	QIGKYAIFVDKVEAVR
511	0.17	2	0 (0%)	0 (0%)	0 (0%)	1495	0.17	TCSYLVIO_005708	421 - 472	hypothetical protein	LADVSARNQEERKQIV
512	0.17	3	0 (0%)	0 (0%)	3 (100%)	1496	0.17	TCSYLVIO_005714	169 - 220	hypothetical protein	RKERAAEAHIKRILEE
513	0.17	2	0 (0%)	0 (0%)	0 (0%)	1497	0.17	TCSYLVIO_005715	5 - 56	hypothetical protein	STTRGLAMGAVAGEKG
514	0.17	1	0 (0%)	0 (0%)	0 (0%)	1498	0.17	TCSYLVIO_005718	585 - 636	hypothetical protein	SLTSSSAFNPREAGRV
515	0.17	3	0 (0%)	0 (0%)	0 (0%)	1499	0.17	TCSYLVIO_005724	233 - 284	hypothetical protein	AARSVKRYEDDEVVQD
517	0.17	3	3 (100%)	0 (0%)	0 (0%)	1500	0.17	TCSYLVIO_005726	1269 - 1324	DNA polymerase epsilon catalytic subunit, putative	ESVFDDDVDRIRQEEE
518	0.17	1	0 (0%)	0 (0%)	0 (0%)	1501	0.17	TCSYLVIO_005727	465 - 516	hypothetical protein	SVFLGVESNFSSTKDR
519	0.17	3	0 (0%)	0 (0%)	0 (0%)	1502	0.17	TCSYLVIO_005732	637 - 688	hypothetical protein	LAYNGEEREYQQQEMQ
520	0.17	3	0 (0%)	0 (0%)	0 (0%)	1503	0.17	TCSYLVIO_005733	293 - 344	hypothetical protein	VAKLQSQLRVAGDKCD
521	0.17	1	0 (0%)	0 (0%)	0 (0%)	1504	0.17	TCSYLVIO_005753	785 - 836	protein kinase, putative	GSKATTEAAAAAKSFP
523	0.17	2	0 (0%)	0 (0%)	0 (0%)	1506	0.17	TCSYLVIO_005769	245 - 296	hypothetical protein	YVTPDDVEKFLQGLLK
524	0.17	2	0 (0%)	0 (0%)	0 (0%)	1507	0.17	TCSYLVIO_005773	241 - 292	30S Ribosomal protein S17, putative	EGGESPSLLGDKEEYT
527	0.17	1	0 (0%)	0 (0%)	0 (0%)	151	0.17	TCSYLVIO_000866	29 - 80	hypothetical protein	PFIPPSVGNTFNDPSL
528	0.17	1	0 (0%)	0 (0%)	0 (0%)	1510	0.17	TCSYLVIO_005796	517 - 568	structural maintenance of chromosome (SMC) family protein, putative	RGRLVDLCTIPNDKYR
529	0.17	1	0 (0%)	0 (0%)	1 (100%)	1511	0.17	TCSYLVIO_005801	257 - 308	ascorbate-dependent peroxidase, putative	QAREAVERAAQKREQI
530	0.17	2	0 (0%)	0 (0%)	0 (0%)	1512	0.17	TCSYLVIO_005801	309 - 364	ascorbate-dependent peroxidase, putative	DTTEAVGSLVVPEFKS
532	0.17	1	0 (0%)	0 (0%)	0 (0%)	1514	0.17	TCSYLVIO_005806	69 - 120	hypothetical protein	CMTEVFFDITEKLKAP
534	0.17	3	0 (0%)	0 (0%)	0 (0%)	1516	0.17	TCSYLVIO_005808	513 - 564	dihydroxyacetone kinase 1-like, putative	CVPEAKKAAAATALLP
535	0.17	3	0 (0%)	0 (0%)	0 (0%)	1517	0.17	TCSYLVIO_005809	185 - 236	hypothetical protein	IDVARGTEDIPSMYEP
536	0.17	3	0 (0%)	0 (0%)	0 (0%)	1518	0.17	TCSYLVIO_005812	233 - 284	hypothetical protein	PSLSSLRSLRDGSFFF
537	0.17	3	0 (0%)	0 (0%)	0 (0%)	1519	0.17	TCSYLVIO_005823	201 - 252	hypothetical protein	CDLFEKYEDEDSDDEG
538	0.17	2	0 (0%)	0 (0%)	0 (0%)	152	0.17	TCSYLVIO_000867	1045 - 1096	hypothetical protein	TPAVAQTAGGGGVGSS
539	0.17	3	0 (0%)	0 (0%)	0 (0%)	1520	0.17	TCSYLVIO_005826	1037 - 1088	protein kinase, putative	VKKYPFRDRGENNSWA
540	0.17	3	0 (0%)	0 (0%)	0 (0%)	1521	0.17	TCSYLVIO_005829	89 - 140	hypothetical protein	MLFDKKDKSTGGNEGG
541	0.17	2	0 (0%)	0 (0%)	0 (0%)	1522	0.17	TCSYLVIO_005833	245 - 296	hypothetical protein	SSVSVRTNEEKNQKGN
542	0.17	1	0 (0%)	0 (0%)	0 (0%)	1523	0.17	TCSYLVIO_005834	421 - 471	hypothetical protein	GFGVAGALAGASLIRP
543	0.17	3	0 (0%)	0 (0%)	0 (0%)	1524	0.17	TCSYLVIO_005838	633 - 684	hypothetical protein	SGKWTLDSTRGTDNIS
544	0.17	1	0 (0%)	0 (0%)	0 (0%)	1525	0.17	TCSYLVIO_005839	489 - 544	ubiquitin-activating enzyme e1, putative	LASSAMYTSSGDYKPT
546	0.17	1	0 (0%)	0 (0%)	1 (100%)	1527	0.17	TCSYLVIO_005851	749 - 800	hypothetical protein	DVAKMEAMRAKMKEEG
548	0.17	3	0 (0%)	0 (0%)	0 (0%)	1529	0.17	TCSYLVIO_005858	377 - 428	protein kinase-like protein, putative	REFFAAQAPLSEKSRV
549	0.17	1	0 (0%)	0 (0%)	0 (0%)	153	0.17	TCSYLVIO_000867	1969 - 2024	hypothetical protein	GVVSIGRSNSTSDTDT
551	0.17	2	0 (0%)	0 (0%)	0 (0%)	1531	0.17	TCSYLVIO_005869	301 - 352	hypothetical protein	TEVLQRRDKRDQERAK
552	0.17	2	0 (0%)	0 (0%)	0 (0%)	1532	0.17	TCSYLVIO_005869	685 - 736	hypothetical protein	MTLREVSLTSQEGKVA
555	0.17	2	0 (0%)	0 (0%)	0 (0%)	1535	0.17	TCSYLVIO_005875	1161 - 1212	hypothetical protein	VGGDTKITTGVGNSGG
556	0.17	5	0 (0%)	0 (0%)	0 (0%)	212	0.17	TCSYLVIO_001078	9 - 60	60S ribosomal protein L5, putative	EGKTDYQARRQMVLQD
558	0.17	1	0 (0%)	0 (0%)	0 (0%)	1538	0.17	TCSYLVIO_005897	185 - 240	hypothetical protein	PPANNQKNNNNNNNGH
559	0.17	1	0 (0%)	0 (0%)	0 (0%)	154	0.17	TCSYLVIO_000877	1981 - 2036	hypothetical protein	CGVTTDRTAAKPSHSS
560	0.17	3	0 (0%)	0 (0%)	0 (0%)	1540	0.17	TCSYLVIO_005906	257 - 312	hypothetical protein	GMNCKVPFNRDEYPTL
561	0.17	3	0 (0%)	0 (0%)	0 (0%)	1541	0.17	TCSYLVIO_005910	889 - 940	hypothetical protein	TNSRFWTTPTGEAWLP
562	0.17	2	0 (0%)	0 (0%)	0 (0%)	1542	0.17	TCSYLVIO_005915	585 - 636	hypothetical protein	IRPNRLLLDTGKNNSI
563	0.17	3	0 (0%)	0 (0%)	0 (0%)	1543	0.17	TCSYLVIO_005917	269 - 320	hypothetical protein	VDSAVDELELSDMGYA
564	0.17	1	0 (0%)	0 (0%)	1 (100%)	1544	0.17	TCSYLVIO_005921	321 - 372	hypothetical protein	QWVHAAMKTTTTTTAA
565	0.17	1	0 (0%)	0 (0%)	0 (0%)	1545	0.17	TCSYLVIO_005922	577 - 628	hypothetical protein	RYQAWVTDKRDDASAQ
566	0.17	3	0 (0%)	0 (0%)	0 (0%)	1546	0.17	TCSYLVIO_005933	153 - 204	hypothetical protein	MGSLLPSQERKQEGLL
567	0.17	3	0 (0%)	0 (0%)	0 (0%)	1549	0.17	TCSYLVIO_005939	17 - 68	mucin-associated surface protein (MASP), putative	GGCMASGGFGGKMSYF
569	0.17	2	0 (0%)	0 (0%)	0 (0%)	1551	0.17	TCSYLVIO_005946	85 - 136	trans-sialidase, putative	DTTRYDNVNDTWVQDG
570	0.17	2	0 (0%)	0 (0%)	0 (0%)	1552	0.17	TCSYLVIO_005968	117 - 168	trans-sialidase, putative	DPTDKKTVEVLNEAKK
571	0.17	2	0 (0%)	0 (0%)	0 (0%)	1553	0.17	TCSYLVIO_005993	1145 - 1196	hypothetical protein	EKIRQKRLKELAREEE
572	0.17	1	0 (0%)	0 (0%)	0 (0%)	1554	0.17	TCSYLVIO_005995	605 - 656	hypothetical protein	TDSHFLLVGDTSTANA
574	0.17	3	0 (0%)	0 (0%)	0 (0%)	1556	0.17	TCSYLVIO_005998	1 - 36	hypothetical protein	GVYEDDFELEEDEISA
576	0.17	2	0 (0%)	0 (0%)	1 (50%)	8970	0.17	TcCLB.511295.40	413 - 464	tRNA pseudouridine synthase A-like protein, putative	ALDEHQQPTVTGESPR
577	0.17	2	0 (0%)	0 (0%)	0 (0%)	1559	0.17	TCSYLVIO_006004	461 - 512	hypothetical protein	ATAAMGSDGEGLQARR
579	0.17	2	0 (0%)	0 (0%)	0 (0%)	1560	0.17	TCSYLVIO_006010	657 - 708	hypothetical protein	MNPIQQQVKSKTGLVT
581	0.17	1	0 (0%)	0 (0%)	0 (0%)	1562	0.17	TCSYLVIO_006024	393 - 448	hypothetical protein	FEKQREKQEREREQRA
583	0.17	3	0 (0%)	0 (0%)	0 (0%)	1564	0.17	TCSYLVIO_006025	341 - 393	hypothetical protein	DVRGLDGNRDEDAREM
584	0.17	2	0 (0%)	0 (0%)	1 (50%)	8965	0.17	TcCLB.511293.60	569 - 620	kinesin, putative	PTKAVAGSKRSDLELQ
585	0.17	2	0 (0%)	0 (0%)	0 (0%)	1566	0.17	TCSYLVIO_006027	689 - 740	kinesin, putative	LVMPRGTQDKGQTRQN
586	0.17	2	0 (0%)	0 (0%)	0 (0%)	1567	0.17	TCSYLVIO_006027	1581 - 1632	kinesin, putative	ANDDNEYEREAFPPLH
587	0.17	3	0 (0%)	0 (0%)	0 (0%)	1568	0.17	TCSYLVIO_006030	121 - 172	DNA-directed RNA polymerase, alpha subunit, putative	EENDSVVPDELLAHRI
588	0.17	3	0 (0%)	0 (0%)	0 (0%)	1569	0.17	TCSYLVIO_006031	1373 - 1424	hypothetical protein	KLGKMGEEAPTASSFF
589	0.17	2	0 (0%)	0 (0%)	0 (0%)	157	0.17	TCSYLVIO_000894	297 - 348	proteasome regulatory non-ATPase subunit 6, putative	QDTHFFNRIMQENKDS
591	0.17	2	0 (0%)	0 (0%)	0 (0%)	1571	0.17	TCSYLVIO_006035	437 - 492	protein kinase, putative,serine/threonine protein kinase, putative	IMSMRNDGTVIPIDDN
592	0.17	2	0 (0%)	0 (0%)	0 (0%)	1572	0.17	TCSYLVIO_006052	181 - 232	hypothetical protein	LSNSSNFVSADKSNDA
593	0.17	2	0 (0%)	0 (0%)	0 (0%)	1573	0.17	TCSYLVIO_006053	357 - 408	protein kinase, putative	TGIAANAPDEFSAASL
594	0.17	3	0 (0%)	0 (0%)	0 (0%)	1574	0.17	TCSYLVIO_006054	1 - 40	lipoic acid synthetase, mitochondrial precursor, putative	LCSKTPSAATLASPLG
595	0.17	3	0 (0%)	0 (0%)	0 (0%)	1575	0.17	TCSYLVIO_006057	313 - 368	intraflagellar transport protein component, putative	ITDYNHVPDTASLSER
596	0.17	3	0 (0%)	0 (0%)	0 (0%)	1576	0.17	TCSYLVIO_006064	5 - 56	hypothetical protein	NFIKQLLAQLTTGTNE
597	0.17	3	0 (0%)	0 (0%)	0 (0%)	1577	0.17	TCSYLVIO_006065	65 - 116	C-terminal motor kinesin, putative	AGMVSSEKWTERLLKV
598	0.17	2	0 (0%)	0 (0%)	0 (0%)	1578	0.17	TCSYLVIO_006065	341 - 392	C-terminal motor kinesin, putative	AVAALEEYADQLEALK
599	0.17	3	0 (0%)	0 (0%)	0 (0%)	1579	0.17	TCSYLVIO_006065	701 - 756	C-terminal motor kinesin, putative	ERLEKSGAEGQQMKEA
600	0.17	8	0 (0%)	0 (0%)	0 (0%)	158	0.17	TCSYLVIO_000912	93 - 144	trans-sialidase, putative	PLIGARLNDKDNTVLF
601	0.17	3	0 (0%)	0 (0%)	0 (0%)	1580	0.17	TCSYLVIO_006069	333 - 388	polyprenyl synthase, putative	FGFYEGRVTGEGSHEG
602	0.17	3	0 (0%)	0 (0%)	0 (0%)	1581	0.17	TCSYLVIO_006069	617 - 668	polyprenyl synthase, putative	GVKGFEGNLKEAGEDI
604	0.17	3	0 (0%)	0 (0%)	0 (0%)	1583	0.17	TCSYLVIO_006071	257 - 308	protein kinase, putative	YAGISTGQPHNPFQLV
605	0.17	2	0 (0%)	0 (0%)	0 (0%)	1585	0.17	TCSYLVIO_006085	101 - 152	hypothetical protein	YGPEPPDTASQPMNSA
608	0.17	5	0 (0%)	0 (0%)	5 (100%)	1588	0.17	TCSYLVIO_006088	225 - 263	40S ribosomal protein S2, putative	EVSRDPTDEHSDFLTM
609	0.17	2	0 (0%)	0 (0%)	0 (0%)	1589	0.17	TCSYLVIO_006093	469 - 520	ATP-dependent RNA helicase, putative	FNEKNRNIVDDLVPLL
611	0.17	3	0 (0%)	0 (0%)	0 (0%)	1590	0.17	TCSYLVIO_006101	281 - 332	hypothetical protein	LQLYAANEENKDSGYF
612	0.17	3	0 (0%)	0 (0%)	0 (0%)	1591	0.17	TCSYLVIO_006102	517 - 568	hypothetical protein	GNFWKKREIDTHENEE
614	0.17	1	0 (0%)	0 (0%)	0 (0%)	1593	0.17	TCSYLVIO_006108	673 - 724	protein kinase, putative,serine/threonine-protein kinase Nek1, putative	AAGAAGVKGGDKNVNM
615	0.17	1	0 (0%)	0 (0%)	1 (100%)	1594	0.17	TCSYLVIO_006108	773 - 824	protein kinase, putative,serine/threonine-protein kinase Nek1, putative	EISKGKKAAAPTLCPA
616	0.17	2	0 (0%)	0 (0%)	0 (0%)	1595	0.17	TCSYLVIO_006108	1421 - 1476	protein kinase, putative,serine/threonine-protein kinase Nek1, putative	LQSLGKDEGKQPLTPG
617	0.17	2	0 (0%)	0 (0%)	0 (0%)	1596	0.17	TCSYLVIO_006111	761 - 816	hypothetical protein	VPSQPPPNRDEVPEAV
618	0.17	2	0 (0%)	0 (0%)	0 (0%)	1597	0.17	TCSYLVIO_006115	629 - 684	hypothetical protein	LPARFFLPVTGERRDP
619	0.17	2	0 (0%)	0 (0%)	0 (0%)	1598	0.17	TCSYLVIO_006117	805 - 856	hypothetical protein	RQKEAAEKAAYEGMFF
620	0.17	2	0 (0%)	0 (0%)	0 (0%)	1599	0.17	TCSYLVIO_006118	185 - 236	hypothetical protein	EAESLYGLAATDDKYG
621	0.17	1	0 (0%)	0 (0%)	0 (0%)	1600	0.17	TCSYLVIO_006118	797 - 852	hypothetical protein	TILPAEAKRPRDVNCT
622	0.17	1	0 (0%)	0 (0%)	0 (0%)	1601	0.17	TCSYLVIO_006122	109 - 160	mitochondrial carrier protein, putative	RALSHITHNIPPDAAS
623	0.17	3	0 (0%)	0 (0%)	0 (0%)	1602	0.17	TCSYLVIO_006122	205 - 256	mitochondrial carrier protein, putative	GQVGAAKRTTPRGTAA
624	0.17	1	0 (0%)	0 (0%)	0 (0%)	1603	0.17	TCSYLVIO_006123	137 - 188	hypothetical protein	ECPHDTPKERNVMTLH
625	0.17	2	0 (0%)	0 (0%)	0 (0%)	1604	0.17	TCSYLVIO_006128	105 - 156	hypothetical protein	LPLVEAEEFGRRMIVT
626	0.17	3	0 (0%)	0 (0%)	0 (0%)	1605	0.17	TCSYLVIO_006131	161 - 216	protein transport protein Sec13, putative	RDSLKLSNNSNNIAHA
627	0.17	3	0 (0%)	0 (0%)	0 (0%)	1606	0.17	TCSYLVIO_006133	165 - 216	pyruvate kinase 2, putative	VDLPAVSEKDREDLKF
630	0.17	2	0 (0%)	0 (0%)	0 (0%)	1609	0.17	TCSYLVIO_006143	1029 - 1084	hypothetical protein	AVEPKSAIPVPLKEMR
631	0.17	3	0 (0%)	0 (0%)	0 (0%)	1610	0.17	TCSYLVIO_006150	293 - 344	UDP-galactopyranose mutase	HLKTACWLYFPEDTSP
632	0.17	2	0 (0%)	0 (0%)	0 (0%)	1611	0.17	TCSYLVIO_006166	385 - 436	hypothetical protein	NCVAKAHLAEDSYETR
633	0.17	2	0 (0%)	0 (0%)	0 (0%)	1612	0.17	TCSYLVIO_006166	441 - 492	hypothetical protein	CVRIRETGDSDGMGDL
634	0.17	2	0 (0%)	0 (0%)	0 (0%)	1613	0.17	TCSYLVIO_006172	77 - 128	hypothetical protein	SDAPVFADNYLETAAL
635	0.17	2	0 (0%)	0 (0%)	0 (0%)	1614	0.17	TCSYLVIO_006172	345 - 396	hypothetical protein	MVATASGDKTVKLWDF
636	0.17	2	0 (0%)	0 (0%)	0 (0%)	1615	0.17	TCSYLVIO_006173	29 - 84	uracil-DNA glycosylase	FTKPRTENKDDICCSN
637	0.17	2	0 (0%)	0 (0%)	0 (0%)	1616	0.17	TCSYLVIO_006177	97 - 148	aconitase, putative	REATKRLGGDLNKINP
638	0.17	2	0 (0%)	0 (0%)	0 (0%)	1617	0.17	TCSYLVIO_006177	277 - 332	aconitase, putative	VDNLSLPDRATLANMA
639	0.17	2	0 (0%)	0 (0%)	0 (0%)	1618	0.17	TCSYLVIO_006193	261 - 312	hypothetical protein	SCPSEPLAKAFQLVIA
640	0.17	1	0 (0%)	0 (0%)	0 (0%)	1619	0.17	TCSYLVIO_006193	377 - 428	hypothetical protein	QATDGIAAAEALAATS
641	0.17	1	0 (0%)	0 (0%)	0 (0%)	162	0.17	TCSYLVIO_000925	69 - 120	retrotransposon hot spot (RHS) protein, putative	VVRKLQENGVFSLEQW
642	0.17	3	0 (0%)	0 (0%)	0 (0%)	1620	0.17	TCSYLVIO_006200	41 - 92	elongation factor Tu, putative	LDYFAIDKSPEEKNRK
643	0.17	2	0 (0%)	0 (0%)	0 (0%)	1621	0.17	TCSYLVIO_006206	1 - 44	30S ribosomal protein S8, putative	YGAAPPNGTGQKQPAR
644	0.17	3	0 (0%)	0 (0%)	0 (0%)	1622	0.17	TCSYLVIO_006208	897 - 948	hypothetical protein	NMACTVAQLHDKPSLT
645	0.17	2	0 (0%)	0 (0%)	0 (0%)	1623	0.17	TCSYLVIO_006208	1993 - 2044	hypothetical protein	PRLIEDAIEAQIETSV
650	0.17	2	0 (0%)	0 (0%)	0 (0%)	1628	0.17	TCSYLVIO_006214	1129 - 1180	hypothetical protein	LWFEERVGQQRESTEG
652	0.17	4	0 (0%)	0 (0%)	0 (0%)	163	0.17	TCSYLVIO_000926	29 - 80	mucin-associated surface protein (MASP), putative	HHSTQHHEVPQEKELE
653	0.17	3	0 (0%)	0 (0%)	0 (0%)	1630	0.17	TCSYLVIO_006217	69 - 120	hypothetical protein	YEDEDFLPSIPEALLH
654	0.17	1	0 (0%)	0 (0%)	0 (0%)	1631	0.17	TCSYLVIO_006221	577 - 628	hypothetical protein	QERRLQKQIEIQRNEI
655	0.17	2	0 (0%)	0 (0%)	0 (0%)	1632	0.17	TCSYLVIO_006222	1009 - 1060	hypothetical protein	GVLASLPSRIWQLDEL
656	0.17	2	0 (0%)	0 (0%)	0 (0%)	1633	0.17	TCSYLVIO_006227	117 - 168	mitochondrial carrier protein, putative	KPSALQGASSSQGLDF
657	0.17	1	0 (0%)	0 (0%)	0 (0%)	1634	0.17	TCSYLVIO_006230	457 - 508	hypothetical protein	RLLEEKEEGDRSRIES
658	0.17	2	0 (0%)	0 (0%)	0 (0%)	1635	0.17	TCSYLVIO_006232	929 - 980	5-oxoprolinase, putative	DLHAQVAANKRGMQLL
659	0.17	1	0 (0%)	0 (0%)	0 (0%)	1636	0.17	TCSYLVIO_006235	477 - 528	hypothetical protein	NNILSEDFDIDGDTVP
660	0.17	3	0 (0%)	0 (0%)	0 (0%)	1637	0.17	TCSYLVIO_006241	217 - 268	hypothetical protein	GAGCSDALEVLAHIHA
662	0.17	1	0 (0%)	0 (0%)	0 (0%)	1639	0.17	TCSYLVIO_006248	585 - 636	hypothetical protein	REEWLSQENKLKNRQE
663	0.17	3	0 (0%)	0 (0%)	0 (0%)	1640	0.17	TCSYLVIO_006248	665 - 716	hypothetical protein	EGQRLQKQLEQLESEL
664	0.17	3	0 (0%)	0 (0%)	0 (0%)	1641	0.17	TCSYLVIO_006251	725 - 776	hypothetical protein	DRHRSGEKKVSCAAER
665	0.17	1	0 (0%)	0 (0%)	0 (0%)	1642	0.17	TCSYLVIO_006256	29 - 80	cAMP phosphodiesterase A, putative	QDEFDEKGLCNVKETL
666	0.17	3	0 (0%)	0 (0%)	0 (0%)	1643	0.17	TCSYLVIO_006269	253 - 308	hypothetical protein	HTLERYGDEDLTPREQ
668	0.17	2	0 (0%)	0 (0%)	0 (0%)	1645	0.17	TCSYLVIO_006276	469 - 520	hypothetical protein	SSMSQPTTTSGGGTSQ
670	0.17	2	0 (0%)	0 (0%)	2 (100%)	1647	0.17	TCSYLVIO_006278	733 - 784	heat shock protein, putative	QAPKTAAPTITRKDLQ
671	0.17	1	0 (0%)	0 (0%)	0 (0%)	1648	0.17	TCSYLVIO_006282	161 - 216	pumilio/PUF RNA binding protein 2, putative	QQQNQADKQNQRQLDD
672	0.17	3	0 (0%)	0 (0%)	0 (0%)	1649	0.17	TCSYLVIO_006282	501 - 556	pumilio/PUF RNA binding protein 2, putative	VVQHAMLNAPEDLRKR
673	0.17	3	0 (0%)	0 (0%)	0 (0%)	1650	0.17	TCSYLVIO_006288	141 - 196	hypothetical protein	SPHMTIVHAADKYDYE
674	0.17	2	0 (0%)	0 (0%)	0 (0%)	1651	0.17	TCSYLVIO_006293	357 - 408	Unc104-like kinesin, putative	GVVGEELEEAIAINKS
675	0.17	2	0 (0%)	0 (0%)	0 (0%)	1652	0.17	TCSYLVIO_006298	589 - 640	hypothetical protein	VFAMKQKNANGGERTT
676	0.17	1	0 (0%)	0 (0%)	0 (0%)	1653	0.17	TCSYLVIO_006306	65 - 120	hypothetical protein	TLAAVSSRCPNDVGRG
677	0.17	1	0 (0%)	0 (0%)	0 (0%)	1654	0.17	TCSYLVIO_006313	49 - 100	mucin-associated surface protein (MASP), putative	FFIDAIQAEAEELKEV
678	0.17	1	0 (0%)	0 (0%)	0 (0%)	1656	0.17	TCSYLVIO_006314	45 - 96	mucin-associated surface protein (MASP), putative	ELNDGPTDVKVKVPPA
679	0.17	1	0 (0%)	0 (0%)	0 (0%)	1657	0.17	TCSYLVIO_006317	677 - 728	ABC transporter, putative	LERLLDDVINGGDYSL
680	0.17	2	0 (0%)	0 (0%)	0 (0%)	1658	0.17	TCSYLVIO_006318	61 - 116	hypothetical protein	TCGLSGKNSGNEQQDN
681	0.17	1	0 (0%)	0 (0%)	0 (0%)	1659	0.17	TCSYLVIO_006320	197 - 248	hypothetical protein	IVNRSLPEMPRSLLEQ
682	0.17	1	0 (0%)	0 (0%)	0 (0%)	166	0.17	TCSYLVIO_000940	193 - 248	mucin-associated surface protein (MASP), putative	NAQEKANGQVTGVNAN
684	0.17	3	0 (0%)	0 (0%)	0 (0%)	1661	0.17	TCSYLVIO_006322	1 - 52	hypothetical protein	RGPMPQGGAPGYGMYN
685	0.17	2	0 (0%)	0 (0%)	0 (0%)	1662	0.17	TCSYLVIO_006324	33 - 84	hypothetical protein	PEPTIYSKGSLSSPIT
686	0.17	2	0 (0%)	0 (0%)	0 (0%)	1663	0.17	TCSYLVIO_006326	61 - 116	hypothetical protein	ALKPKEPEVSKGEAKP
688	0.17	2	0 (0%)	0 (0%)	0 (0%)	1665	0.17	TCSYLVIO_006326	1033 - 1088	hypothetical protein	AKDLQTDGADYEPISY
689	0.17	3	0 (0%)	0 (0%)	0 (0%)	1666	0.17	TCSYLVIO_006328	333 - 384	hypothetical protein	DKGPQFSSEKKGNADM
691	0.17	3	0 (0%)	0 (0%)	0 (0%)	1668	0.17	TCSYLVIO_006339	101 - 152	serine/threonine protein kinase, putative,protein kinase, putative	LRRKRKVHLGNEEAEE
692	0.17	3	0 (0%)	0 (0%)	0 (0%)	1669	0.17	TCSYLVIO_006342	405 - 460	hypothetical protein	LVPREQEPITPFVDRV
693	0.17	2	0 (0%)	0 (0%)	0 (0%)	167	0.17	TCSYLVIO_000941	97 - 152	hypothetical protein	CDNTNDGRNGDEDYDD
694	0.17	2	0 (0%)	0 (0%)	0 (0%)	1670	0.17	TCSYLVIO_006347	201 - 252	hypothetical protein	LWGWTAENEVDDEHSV
695	0.17	3	0 (0%)	0 (0%)	0 (0%)	1671	0.17	TCSYLVIO_006351	85 - 136	diacylglycerol acyltransferase, putative	PLHPGVEGRRRQDGKI
696	0.17	2	0 (0%)	0 (0%)	0 (0%)	1672	0.17	TCSYLVIO_006355	105 - 160	hypothetical protein	YHDLQRRVHPDQANVQ
697	0.17	2	0 (0%)	0 (0%)	0 (0%)	1673	0.17	TCSYLVIO_006358	45 - 96	dynein heavy chain, putative	DALLASQQGRQARTPD
700	0.17	1	0 (0%)	0 (0%)	0 (0%)	1676	0.17	TCSYLVIO_006362	413 - 468	hypothetical protein	QALGVDPDAFRALFLS
701	0.17	1	0 (0%)	0 (0%)	0 (0%)	1677	0.17	TCSYLVIO_006363	109 - 160	3-oxo-5-alpha-steroid 4-dehydrogenase, putative	NKHLRKETGNLVEMKV
702	0.17	2	0 (0%)	0 (0%)	0 (0%)	1678	0.17	TCSYLVIO_006364	377 - 428	protein kinase, putative	VDNILLSTPWVPGEPE
703	0.17	3	3 (100%)	0 (0%)	3 (100%)	1679	0.17	TCSYLVIO_006369	249 - 300	hypothetical protein	VAAAKIRAAAAKAAAD
704	0.17	1	0 (0%)	0 (0%)	0 (0%)	168	0.17	TCSYLVIO_000944	113 - 164	hypothetical protein	IQPKQDNKLLCDEYWQ
706	0.17	1	0 (0%)	0 (0%)	0 (0%)	1681	0.17	TCSYLVIO_006372	49 - 100	hypothetical protein	CPQSMYYELAPSVRED
707	0.17	1	0 (0%)	0 (0%)	0 (0%)	1682	0.17	TCSYLVIO_006377	85 - 136	mucin-like glycoprotein, putative	YLSTEQLFAELAAPVR
708	0.17	1	0 (0%)	0 (0%)	0 (0%)	1683	0.17	TCSYLVIO_006379	329 - 380	intraflagellar transport protein IFT88, putative	FLDVSQRKGLIENERK
709	0.17	2	0 (0%)	0 (0%)	0 (0%)	1684	0.17	TCSYLVIO_006380	233 - 284	2- aminoethylphosphonate:pyruvateaminotransferase- likeprotein,putative	VLTSGLGGMSGAQGKA
711	0.17	2	0 (0%)	0 (0%)	0 (0%)	1686	0.17	TCSYLVIO_006382	353 - 404	Unc104-like kinesin, putative	QALKVDLEDLLRERQQ
712	0.17	2	0 (0%)	0 (0%)	0 (0%)	1687	0.17	TCSYLVIO_006383	825 - 876	Unc104-like kinesin, putative	QQLEERIRTETKHGIE
714	0.17	1	0 (0%)	0 (0%)	1 (100%)	1689	0.17	TCSYLVIO_006384	1161 - 1212	Monooxygenase, putative	SQQHQQQHEQEPQQQQ
715	0.17	3	0 (0%)	0 (0%)	0 (0%)	169	0.17	TCSYLVIO_000949	81 - 132	thimet oligopeptidase, putative	SFEIDNFQSNKRLFEA
716	0.17	2	0 (0%)	0 (0%)	0 (0%)	1690	0.17	TCSYLVIO_006384	1305 - 1356	Monooxygenase, putative	RRTNKKPNRLSEWLDA
717	0.17	2	0 (0%)	0 (0%)	2 (100%)	1691	0.17	TCSYLVIO_006386	169 - 224	hypothetical protein	VTQSFTENRPQSSTHS
721	0.17	2	0 (0%)	0 (0%)	0 (0%)	1695	0.17	TCSYLVIO_006415	565 - 612	hypothetical protein	IEALLDRQLIGQSNPM
722	0.17	1	0 (0%)	0 (0%)	0 (0%)	1696	0.17	TCSYLVIO_006431	133 - 184	dispersed gene family protein 1 (DGF-1), putative	SHNQFMSSTATPTVLQ
723	0.17	3	0 (0%)	0 (0%)	0 (0%)	751	0.17	TCSYLVIO_003047	197 - 248	retrotransposon hot spot (RHS) protein, putative	TPMNGWQRCDVVSSDN
724	0.17	3	0 (0%)	0 (0%)	0 (0%)	170	0.17	TCSYLVIO_000957	109 - 160	cyclophilin, putative	CSIYGVRFKDESFDSK
726	0.17	3	0 (0%)	0 (0%)	0 (0%)	1703	0.17	TCSYLVIO_006474	1 - 52	hypothetical protein	VLINNRDELIGRVTHP
727	0.17	2	0 (0%)	0 (0%)	0 (0%)	1704	0.17	TCSYLVIO_006484	253 - 304	kinesin, putative	NVPVNTETVPIKAIYK
728	0.17	3	0 (0%)	0 (0%)	3 (100%)	1705	0.17	TCSYLVIO_006488	221 - 272	hypothetical protein	TNVLQSLSTAAKPNPA
729	0.17	3	0 (0%)	0 (0%)	0 (0%)	1706	0.17	TCSYLVIO_006491	85 - 136	hypothetical protein	DVTKTTSDAPPAGSLL
730	0.17	3	0 (0%)	0 (0%)	0 (0%)	1707	0.17	TCSYLVIO_006493	141 - 192	hypothetical protein	PEKSSVGRGFANTTNS
731	0.17	1	0 (0%)	0 (0%)	0 (0%)	1708	0.17	TCSYLVIO_006496	313 - 364	hypothetical protein	ARLYDQLQDAEKSCQL
732	0.17	2	0 (0%)	0 (0%)	0 (0%)	1709	0.17	TCSYLVIO_006497	281 - 331	hypothetical protein	MYAEGSLNSLESLRHG
733	0.17	1	0 (0%)	0 (0%)	0 (0%)	171	0.17	TCSYLVIO_000962	809 - 860	hypothetical protein	CIKKLPVAANADKQIE
734	0.17	1	1 (100%)	0 (0%)	0 (0%)	1711	0.17	TCSYLVIO_006498	857 - 912	hypothetical protein	SAPQRPTSTSSRSPGV
735	0.17	3	0 (0%)	0 (0%)	0 (0%)	1712	0.17	TCSYLVIO_006505	153 - 204	hypothetical protein	SSGEVPEQLVKMGGVP
736	0.17	3	0 (0%)	0 (0%)	0 (0%)	1713	0.17	TCSYLVIO_006506	49 - 100	leucine-rich repeat protein, putative	FMTEPKFDLSLHKSPL
737	0.17	1	0 (0%)	0 (0%)	0 (0%)	1714	0.17	TCSYLVIO_006511	557 - 608	ATP-dependent DNA helicase, putative	TVQQQVLVEKKNLDSG
738	0.17	2	0 (0%)	0 (0%)	0 (0%)	1715	0.17	TCSYLVIO_006517	745 - 796	hypothetical protein	SSADAAIDAVEGNRAA
739	0.17	3	0 (0%)	0 (0%)	0 (0%)	1716	0.17	TCSYLVIO_006519	1 - 48	hypothetical protein	STVSEKARQNIPLVEE
740	0.17	1	0 (0%)	0 (0%)	0 (0%)	1717	0.17	TCSYLVIO_006531	1 - 40	trans-sialidase, putative	PLLGVRAGSKGEKPNL
743	0.17	3	0 (0%)	0 (0%)	0 (0%)	172	0.17	TCSYLVIO_000963	1 - 44	hypothetical protein	KVSLELESLLQHHFQQ
744	0.17	1	0 (0%)	0 (0%)	0 (0%)	1720	0.17	TCSYLVIO_006545	441 - 492	hypothetical protein	VKSTTIGGSATANTAS
745	0.17	1	0 (0%)	0 (0%)	0 (0%)	1721	0.17	TCSYLVIO_006545	2961 - 3012	hypothetical protein	HVESNNTPPTATSSPS
746	0.17	3	0 (0%)	0 (0%)	0 (0%)	1722	0.17	TCSYLVIO_006546	581 - 632	oligopeptidase B, putative,serine peptidase, clan SC, family S9A-like protein, putative	IPLTTGEWEEWGNPNE
748	0.17	3	0 (0%)	0 (0%)	0 (0%)	1724	0.17	TCSYLVIO_006557	29 - 80	hypothetical protein	EAEEWQLQEQMKLEEV
750	0.17	3	0 (0%)	0 (0%)	0 (0%)	1726	0.17	TCSYLVIO_006565	97 - 152	elongation factor 1-gamma (EF-1-gamma), putative	HHAFRGEPLPANAMDR
751	0.17	1	0 (0%)	0 (0%)	0 (0%)	1727	0.17	TCSYLVIO_006568	1049 - 1100	hypothetical protein	LLYDASLRAIENQEMT
752	0.17	1	0 (0%)	0 (0%)	0 (0%)	1729	0.17	TCSYLVIO_006597	13 - 64	hypothetical protein	SFSAAPAASAVDHVAA
753	0.17	2	0 (0%)	0 (0%)	0 (0%)	173	0.17	TCSYLVIO_000964	241 - 292	hypothetical protein	NLQLKKEESASSNDPF
754	0.17	1	0 (0%)	0 (0%)	0 (0%)	1730	0.17	TCSYLVIO_006600	1 - 56	mucin-associated surface protein (MASP), putative	TENKEYSASTKGTAQS
756	0.17	10	0 (0%)	0 (0%)	0 (0%)	1735	0.17	TCSYLVIO_006612	853 - 904	trans-sialidase, putative	DEPTVNPEAGASSGED
757	0.17	1	0 (0%)	0 (0%)	0 (0%)	1737	0.17	TCSYLVIO_006631	165 - 220	trans-sialidase, putative	YGPTAVGLPKNDAEDC
762	0.17	1	0 (0%)	0 (0%)	0 (0%)	1748	0.17	TCSYLVIO_006673	69 - 120	trans-sialidase , putative	ELTTTSVTNNEKGTTT
763	0.17	3	0 (0%)	0 (0%)	0 (0%)	175	0.17	TCSYLVIO_000971	233 - 288	2-oxoisovalerate dehydrogenase beta subunit, mitochondrial precursor, putative	VTYGAQVGVAMKAAER
765	0.17	2	0 (0%)	0 (0%)	0 (0%)	346	0.17	TCSYLVIO_001601	17 - 68	hypothetical protein	ITPAHRVGAARELGGK
768	0.17	5	2 (40%)	0 (0%)	0 (0%)	1759	0.17	TCSYLVIO_006729	505 - 556	surface protease GP63, putative	EPRAAASSTEEPHAEA
769	0.17	2	0 (0%)	0 (0%)	0 (0%)	176	0.17	TCSYLVIO_000973	49 - 100	mucin-associated surface protein (MASP), putative	IETPDSAGVNSPAGIA
770	0.17	5	0 (0%)	0 (0%)	0 (0%)	239	0.17	TCSYLVIO_001177	529 - 580	trans-sialidase, putative	AEKDSVKQVASRKSSD
771	0.17	1	0 (0%)	0 (0%)	0 (0%)	1761	0.17	TCSYLVIO_006735	393 - 444	mucin-associated surface protein (MASP), putative	EPSPFEEKQSTGTKTT
773	0.17	1	0 (0%)	0 (0%)	0 (0%)	1765	0.17	TCSYLVIO_006753	217 - 272	mucin-associated surface protein (MASP), putative	VGTDTTGKDEARNGNV
774	0.17	1	0 (0%)	0 (0%)	0 (0%)	1766	0.17	TCSYLVIO_006755	177 - 232	mucin-associated surface protein (MASP), putative	GSKEDKGSNLNNSASD
775	0.17	2	0 (0%)	0 (0%)	0 (0%)	1767	0.17	TCSYLVIO_006763	145 - 196	trans-sialidase, putative	FAFAEADLKKKENEKT
776	0.17	1	0 (0%)	1 (100%)	0 (0%)	1768	0.17	TCSYLVIO_006767	153 - 204	mucin-associated surface protein (MASP), putative	LQEDEAKDQNQQLPNG
777	0.17	3	0 (0%)	0 (0%)	0 (0%)	1769	0.17	TCSYLVIO_006771	37 - 88	hypothetical protein	VIGPNDVIEPHCANVS
778	0.17	1	0 (0%)	0 (0%)	0 (0%)	177	0.17	TCSYLVIO_000981	85 - 136	dispersed gene family protein 1 (DGF-1), putative	DDDGVESSVCINAVDV
779	0.17	1	0 (0%)	0 (0%)	0 (0%)	1770	0.17	TCSYLVIO_006772	197 - 248	DNA-directed RNA polymerase III subunit, putative	VGTKSQNNNNNIINSG
782	0.17	1	0 (0%)	0 (0%)	0 (0%)	1773	0.17	TCSYLVIO_006782	209 - 260	AAA ATPase, putative	YLSRVSLLPEDVTSGS
783	0.17	2	0 (0%)	0 (0%)	0 (0%)	1774	0.17	TCSYLVIO_006784	141 - 192	hypothetical protein	KIAASSSSEPSAAASH
785	0.17	3	0 (0%)	0 (0%)	0 (0%)	1776	0.17	TCSYLVIO_006784	257 - 308	hypothetical protein	AENNNTTMEAPESATG
786	0.17	1	0 (0%)	0 (0%)	0 (0%)	1777	0.17	TCSYLVIO_006784	1565 - 1616	hypothetical protein	GDVLKNSNRQNIRDHV
787	0.17	3	0 (0%)	0 (0%)	3 (100%)	1778	0.17	TCSYLVIO_006785	377 - 432	hypothetical protein	ATATTYAMKGRAAEAA
789	0.17	2	0 (0%)	0 (0%)	0 (0%)	178	0.17	TCSYLVIO_000990	773 - 824	calpain cysteine peptidase, putative	VAADHEMLKKARDNAT
790	0.17	3	0 (0%)	0 (0%)	0 (0%)	1780	0.17	TCSYLVIO_006807	297 - 348	DnaJ chaperone protein, putative	AIIQKDNGNNFNKPAP
791	0.17	1	0 (0%)	0 (0%)	0 (0%)	1781	0.17	TCSYLVIO_006807	565 - 616	DnaJ chaperone protein, putative	DNWLLNDKFDYQQEDR
792	0.17	3	0 (0%)	0 (0%)	0 (0%)	1782	0.17	TCSYLVIO_006810	37 - 88	hypothetical protein	KGLNVFPEKAWQQLST
794	0.17	3	0 (0%)	0 (0%)	0 (0%)	1784	0.17	TCSYLVIO_006810	505 - 556	hypothetical protein	ERELEAIRATLASKEQ
797	0.17	2	0 (0%)	0 (0%)	0 (0%)	1787	0.17	TCSYLVIO_006827	285 - 333	la RNA binding protein, putative	KLLLDVEKEIADRAKK
799	0.17	1	0 (0%)	0 (0%)	0 (0%)	1789	0.17	TCSYLVIO_006835	141 - 192	hypothetical protein	LRQEIDALAGQCDRLE
800	0.17	2	0 (0%)	0 (0%)	0 (0%)	179	0.17	TCSYLVIO_000991	129 - 180	hypothetical protein	LRELEDAMEARSRAIA
802	0.17	1	0 (0%)	0 (0%)	0 (0%)	1791	0.17	TCSYLVIO_006846	25 - 76	hypothetical protein	AMMSSGGAWEVVVDKA
803	0.17	2	0 (0%)	0 (0%)	0 (0%)	1792	0.17	TCSYLVIO_006848	93 - 148	hypothetical protein	EMDSKLQALSSNVENI
804	0.17	2	0 (0%)	0 (0%)	0 (0%)	1793	0.17	TCSYLVIO_006848	261 - 316	hypothetical protein	NTLMKNVSGGFADGIQ
805	0.17	3	0 (0%)	0 (0%)	0 (0%)	1794	0.17	TCSYLVIO_006854	513 - 564	protein kinase, putative	QVFKKTGDESIVVGPS
806	0.17	2	0 (0%)	2 (100%)	0 (0%)	1795	0.17	TCSYLVIO_006855	137 - 188	hypothetical protein	YILKEMKAANVVPDAL
807	0.17	3	0 (0%)	0 (0%)	0 (0%)	1796	0.17	TCSYLVIO_006856	221 - 272	hexokinase, putative	ACYFEDAYAVTKEPSV
812	0.17	3	0 (0%)	0 (0%)	0 (0%)	1800	0.17	TCSYLVIO_006870	493 - 544	calpain cysteine peptidase, putative,cysteine peptidase, Clan CA, family C2, putative	PRPKSPVRRGSADSCG
813	0.17	3	0 (0%)	0 (0%)	0 (0%)	1801	0.17	TCSYLVIO_006879	17 - 68	hypothetical protein	EKMEELSDDERKLVRN
814	0.17	3	0 (0%)	0 (0%)	0 (0%)	1802	0.17	TCSYLVIO_006881	33 - 84	trans-sialidase, putative	SASGGVERPQRVDLFV
816	0.17	2	0 (0%)	2 (100%)	0 (0%)	1807	0.17	TCSYLVIO_006896	165 - 220	hypothetical protein	EPQPPQPQELKQQSGQ
817	0.17	2	0 (0%)	0 (0%)	0 (0%)	1808	0.17	TCSYLVIO_006900	529 - 580	hypothetical protein	NSDTVKIGPSSNSKND
818	0.17	1	0 (0%)	0 (0%)	0 (0%)	1809	0.17	TCSYLVIO_006902	217 - 272	hypothetical protein	EALAGTVPKNSPVDAY
819	0.17	3	0 (0%)	0 (0%)	0 (0%)	181	0.17	TCSYLVIO_000992	229 - 280	hypothetical protein	KGVVQAEAQNKLCDIL
820	0.17	2	0 (0%)	0 (0%)	0 (0%)	1810	0.17	TCSYLVIO_006908	389 - 440	hypothetical protein	QSLEDELAEALEVKPK
821	0.17	3	0 (0%)	0 (0%)	0 (0%)	1811	0.17	TCSYLVIO_006911	269 - 324	hypothetical protein	SRESSSGVTLERLMNA
824	0.17	1	0 (0%)	0 (0%)	0 (0%)	1814	0.17	TCSYLVIO_006916	573 - 624	hypothetical protein	RTPALKVIASVDEGTH
825	0.17	3	0 (0%)	0 (0%)	0 (0%)	1815	0.17	TCSYLVIO_006921	125 - 176	chaperone DNAJ protein, putative	GSRKANNNNSSDDYSN
826	0.17	1	0 (0%)	0 (0%)	0 (0%)	1816	0.17	TCSYLVIO_006926	137 - 188	hypothetical protein	AEADGDIGGPFRRPID
827	0.17	3	0 (0%)	0 (0%)	0 (0%)	1817	0.17	TCSYLVIO_006929	157 - 208	cytochrome c oxidase subunit IV, putative	PNSLREKTRWNVNTEL
828	0.17	3	0 (0%)	0 (0%)	0 (0%)	1818	0.17	TCSYLVIO_006930	1 - 48	serine/threonine protein phosphatase, putative	ASELGKGGRVGLTGVL
829	0.17	1	0 (0%)	0 (0%)	0 (0%)	1819	0.17	TCSYLVIO_006936	281 - 332	CDC16, putative	FLASVKAALNVAPMSL
830	0.17	3	0 (0%)	0 (0%)	0 (0%)	182	0.17	TCSYLVIO_000996	41 - 92	hypothetical protein	ERLVQGSLNKLSTANF
831	0.17	2	0 (0%)	0 (0%)	0 (0%)	1820	0.17	TCSYLVIO_006936	485 - 536	CDC16, putative	KNSAAAVEAYRAAVDL
833	0.17	3	0 (0%)	0 (0%)	0 (0%)	1822	0.17	TCSYLVIO_006938	1397 - 1448	hypothetical protein	EPGGGKGGLGGTIPTA
834	0.17	3	0 (0%)	0 (0%)	0 (0%)	1823	0.17	TCSYLVIO_006939	781 - 832	hypothetical protein	VLRAALASKESEDAYR
835	0.17	3	0 (0%)	0 (0%)	0 (0%)	1824	0.17	TCSYLVIO_006941	185 - 236	glucose-6-phosphate isomerase, glycosomal, putative	VVNIGIGGSDLGPMMA
838	0.17	1	0 (0%)	0 (0%)	0 (0%)	1828	0.17	TCSYLVIO_006961	309 - 360	pumilio/PUF RNA binding protein 4, putative	SEPFRGALMDPQPMVR
839	0.17	2	0 (0%)	0 (0%)	0 (0%)	1829	0.17	TCSYLVIO_006961	737 - 788	pumilio/PUF RNA binding protein 4, putative	SILQGSNEKTGFSFQN
842	0.17	2	0 (0%)	0 (0%)	0 (0%)	1831	0.17	TCSYLVIO_006964	513 - 564	hypothetical protein	SPSLTLDASMDALFQV
843	0.17	3	0 (0%)	0 (0%)	0 (0%)	1832	0.17	TCSYLVIO_006970	73 - 128	hypothetical protein	YEDDVEEDGSQLHRHR
845	0.17	3	0 (0%)	0 (0%)	0 (0%)	1834	0.17	TCSYLVIO_006974	281 - 332	hypothetical protein	AQVGGRVGYAVGGDKC
846	0.17	5	0 (0%)	0 (0%)	5 (100%)	1837	0.17	TCSYLVIO_006977	705 - 756	cysteinyl-tRNA synthetase, putative	TGLPTRRATGEALGEK
848	0.17	1	0 (0%)	0 (0%)	0 (0%)	1839	0.17	TCSYLVIO_006984	465 - 516	ubiquitin hydrolase, putative,cysteine peptidase, Clan CA, family C19, putative	SLPKKTVPPQSTETRE
849	0.17	2	0 (0%)	0 (0%)	0 (0%)	184	0.17	TCSYLVIO_001000	633 - 684	protein transport protein Sec23A, putative	IPILQVPPNELRQLRT
850	0.17	1	0 (0%)	0 (0%)	0 (0%)	1840	0.17	TCSYLVIO_006988	297 - 348	hypothetical protein	RGKDAAEEAAARDSYM
851	0.17	3	0 (0%)	0 (0%)	0 (0%)	1841	0.17	TCSYLVIO_006990	429 - 480	leucine-rich repeat protein (LRRP), putative	KNPRWLEKDPPHVNMM
852	0.17	2	0 (0%)	0 (0%)	0 (0%)	1842	0.17	TCSYLVIO_006993	141 - 196	hypothetical protein	QRTPVRPFTGEVNAPA
854	0.17	1	0 (0%)	0 (0%)	0 (0%)	1846	0.17	TCSYLVIO_007014	165 - 203	dispersed gene family protein 1 (DGF-1), putative	YDVTLSSYASGATAAA
855	0.17	3	0 (0%)	0 (0%)	0 (0%)	1847	0.17	TCSYLVIO_007018	1189 - 1240	condensin subunit 1, putative	RDKAAIEEWELRMQAD
856	0.17	2	0 (0%)	0 (0%)	0 (0%)	1848	0.17	TCSYLVIO_007030	273 - 328	glutaminyl-tRNA synthetase, putative	KKGIVRGFDDPRLLTL
857	0.17	2	0 (0%)	0 (0%)	0 (0%)	1849	0.17	TCSYLVIO_007031	625 - 676	mismatch repair protein MSH3, putative	KQDELSNSSLAMNAFQ
860	0.17	2	0 (0%)	0 (0%)	0 (0%)	1851	0.17	TCSYLVIO_007041	181 - 217	hypothetical protein	VGEEMQTYYSDDFEEL
861	0.17	2	0 (0%)	0 (0%)	0 (0%)	1852	0.17	TCSYLVIO_007042	109 - 160	hypothetical protein	CCGPEERKKPLAVTGF
865	0.17	3	0 (0%)	0 (0%)	0 (0%)	1856	0.17	TCSYLVIO_007056	189 - 240	hypothetical protein	PPVVAKSPEEERIVRA
866	0.17	4	0 (0%)	0 (0%)	0 (0%)	1857	0.17	TCSYLVIO_007058	1741 - 1792	hypothetical protein	EEAGDEKGADTMRRSS
869	0.17	2	0 (0%)	0 (0%)	0 (0%)	186	0.17	TCSYLVIO_001005	297 - 348	protein kinase, putative	EKIGKRDTVQDRDLFL
870	0.17	2	0 (0%)	0 (0%)	0 (0%)	1860	0.17	TCSYLVIO_007064	885 - 936	glutamate dehydrogenase, putative	TLSEKNVKVRANILAS
871	0.17	2	0 (0%)	0 (0%)	0 (0%)	1861	0.17	TCSYLVIO_007066	45 - 96	NAD/FAD dependent dehydrogenase, putative	GISKILIFDYDKVELA
872	0.17	2	0 (0%)	0 (0%)	2 (100%)	1862	0.17	TCSYLVIO_007067	161 - 212	2Fe-2S iron-sulfur cluster binding domain containing protein, putative	RLEQAEAQKQKEKELQ
873	0.17	3	0 (0%)	0 (0%)	0 (0%)	1864	0.17	TCSYLVIO_007077	157 - 208	arginine kinase, putative	TQKQLIDDHFLFKEGD
874	0.17	3	0 (0%)	0 (0%)	0 (0%)	1865	0.17	TCSYLVIO_007085	277 - 328	hypothetical protein	QSISRSPSVSAPQELR
875	0.17	3	0 (0%)	0 (0%)	0 (0%)	1866	0.17	TCSYLVIO_007085	429 - 480	hypothetical protein	SLSGRYASQEHMEETA
876	0.17	1	0 (0%)	0 (0%)	0 (0%)	1867	0.17	TCSYLVIO_007091	841 - 892	hypothetical protein	EASAVEATTNTMKDAV
878	0.17	3	0 (0%)	0 (0%)	0 (0%)	1869	0.17	TCSYLVIO_007094	441 - 492	protein kinase, putative	KSASQASAKNKSGDTT
879	0.17	2	0 (0%)	0 (0%)	0 (0%)	187	0.17	TCSYLVIO_001005	489 - 540	protein kinase, putative	IPLVDVQDVQFDRDSQ
880	0.17	3	0 (0%)	0 (0%)	0 (0%)	1870	0.17	TCSYLVIO_007095	653 - 696	hypothetical protein	CGEAPCTGAAPPAHTT
881	0.17	3	0 (0%)	0 (0%)	0 (0%)	1871	0.17	TCSYLVIO_007096	161 - 201	hypothetical protein	QRERRFSKMLLQAEES
882	0.17	2	0 (0%)	0 (0%)	0 (0%)	1872	0.17	TCSYLVIO_007099	489 - 540	hypothetical protein	MRVETNRDDDGGRRNS
883	0.17	2	0 (0%)	0 (0%)	0 (0%)	1877	0.17	TCSYLVIO_007136	797 - 848	hypothetical protein	ADLSIGSLRESLWQEF
884	0.17	1	0 (0%)	0 (0%)	0 (0%)	1878	0.17	TCSYLVIO_007146	1513 - 1564	hypothetical protein	VKSIRSIDTSPLQQEG
885	0.17	3	0 (0%)	0 (0%)	0 (0%)	1879	0.17	TCSYLVIO_007148	193 - 244	adenylosuccinate lyase, putative	PTCGKFGGATGNFNAH
886	0.17	2	0 (0%)	0 (0%)	0 (0%)	188	0.17	TCSYLVIO_001008	97 - 148	mitochondrial DNA topoisomerase II, putative	QKADQNTLYDDETVKT
887	0.17	2	0 (0%)	0 (0%)	0 (0%)	1880	0.17	TCSYLVIO_007149	89 - 140	hypothetical protein	ATQTATPVGDDSNAED
888	0.17	1	0 (0%)	0 (0%)	0 (0%)	1881	0.17	TCSYLVIO_007149	181 - 232	hypothetical protein	ATTEEMTESGDGVLAW
889	0.17	2	0 (0%)	0 (0%)	0 (0%)	1882	0.17	TCSYLVIO_007151	449 - 500	hypothetical protein	AIGSSHWPFLPTPEFV
890	0.17	1	0 (0%)	0 (0%)	0 (0%)	1883	0.17	TCSYLVIO_007151	1785 - 1836	hypothetical protein	QQKHREQISTAAHRSE
891	0.17	1	0 (0%)	0 (0%)	0 (0%)	1884	0.17	TCSYLVIO_007152	341 - 392	huntingtin interacting protein (HIP), putative	LDAHCKEASSAKREAN
892	0.17	3	0 (0%)	0 (0%)	0 (0%)	1885	0.17	TCSYLVIO_007155	73 - 128	EF hand, putative	YVNRDEHVDRMLFEMG
893	0.17	3	0 (0%)	0 (0%)	3 (100%)	1886	0.17	TCSYLVIO_007156	1145 - 1196	hypothetical protein	NDERDAKEEEKDEDER
894	0.17	2	0 (0%)	0 (0%)	0 (0%)	1887	0.17	TCSYLVIO_007157	1 - 48	hypothetical protein	PRQMPSAIQEPLVPSI
896	0.17	2	0 (0%)	0 (0%)	0 (0%)	189	0.17	TCSYLVIO_001011	49 - 100	hypothetical protein	RALDKMEHDLGVGDDA
897	0.17	3	0 (0%)	0 (0%)	0 (0%)	1890	0.17	TCSYLVIO_007167	461 - 512	hypothetical protein	PTGNTHHKMTNNNTGG
898	0.17	2	0 (0%)	0 (0%)	0 (0%)	1891	0.17	TCSYLVIO_007168	65 - 116	Mg transporter, putative	GESLAPERPRSPLLLK
899	0.17	1	0 (0%)	0 (0%)	0 (0%)	1892	0.17	TCSYLVIO_007169	145 - 196	hypothetical protein	QEEFAEKQKRRLTQLR
900	0.17	1	0 (0%)	0 (0%)	0 (0%)	1893	0.17	TCSYLVIO_007170	681 - 736	hypothetical protein	GNIIEKNSNNSSGDSN
901	0.17	2	0 (0%)	0 (0%)	0 (0%)	1894	0.17	TCSYLVIO_007172	553 - 595	hypothetical protein	PLPPSATGKLIPRRVD
902	0.17	2	0 (0%)	0 (0%)	0 (0%)	1895	0.17	TCSYLVIO_007181	65 - 120	rhomboid-like protein, putative,serine peptidase, Clan S-, family S54, putative	AGFREVKTYEGKGEEG
903	0.17	3	0 (0%)	0 (0%)	3 (100%)	1896	0.17	TCSYLVIO_007183	301 - 352	hypothetical protein	AQALSSYDEANGEAPF
905	0.17	1	0 (0%)	0 (0%)	0 (0%)	1898	0.17	TCSYLVIO_007194	33 - 84	hypothetical protein	DENDAHKQQRPQMEEK
906	0.17	3	0 (0%)	0 (0%)	0 (0%)	1899	0.17	TCSYLVIO_007195	397 - 452	hypothetical protein	KSAKRATTSSRDEQTQ
907	0.17	1	0 (0%)	0 (0%)	0 (0%)	19	0.17	TCSYLVIO_000121	449 - 500	hypothetical protein	TGSNSSRNQLRAASLC
908	0.17	1	0 (0%)	0 (0%)	0 (0%)	190	0.17	TCSYLVIO_001012	549 - 600	hypothetical protein	GHGNDKSTSAGTHRWS
909	0.17	2	0 (0%)	0 (0%)	0 (0%)	1901	0.17	TCSYLVIO_007197	393 - 448	proton motive ATPase, putative	VVLQLVHNRDEIKAQV
911	0.17	10	0 (0%)	0 (0%)	0 (0%)	1903	0.17	TCSYLVIO_007214	745 - 796	retrotransposon hot spot (RHS) protein, putative	ITNWQRCGPANTENLT
912	0.17	2	2 (100%)	0 (0%)	0 (0%)	1906	0.17	TCSYLVIO_007253	21 - 72	hypothetical protein	AALSSNAPDAMLLRSA
913	0.17	3	0 (0%)	0 (0%)	3 (100%)	1907	0.17	TCSYLVIO_007253	581 - 632	hypothetical protein	MEGVAARGDKALLQRL
914	0.17	1	0 (0%)	0 (0%)	0 (0%)	1908	0.17	TCSYLVIO_007259	1201 - 1252	dynein heavy chain, putative	LSDAAKTSTVTGVPQH
916	0.17	2	0 (0%)	0 (0%)	0 (0%)	191	0.17	TCSYLVIO_001017	69 - 124	hypothetical protein	MDALTQRQADKIEFVL
918	0.17	1	0 (0%)	0 (0%)	0 (0%)	1911	0.17	TCSYLVIO_007260	213 - 264	maoC-like dehydratase, putative	KNFIGNVSLDNKTEQS
920	0.17	2	0 (0%)	0 (0%)	0 (0%)	1913	0.17	TCSYLVIO_007270	441 - 492	MFS transporter, putative	VEKLRRHEAELEAWRI
921	0.17	2	0 (0%)	0 (0%)	0 (0%)	1914	0.17	TCSYLVIO_007275	121 - 172	hypothetical protein	LQEKLLKESQQRGLLY
922	0.17	3	0 (0%)	0 (0%)	0 (0%)	1915	0.17	TCSYLVIO_007277	525 - 580	hypothetical protein	HLTERLEFLQQELEQL
923	0.17	3	0 (0%)	0 (0%)	0 (0%)	1916	0.17	TCSYLVIO_007277	741 - 792	hypothetical protein	PSYDGGKGFLGAEPYT
924	0.17	3	0 (0%)	0 (0%)	0 (0%)	1917	0.17	TCSYLVIO_007277	881 - 932	hypothetical protein	AAEVFRKITCNRDEFL
925	0.17	3	0 (0%)	0 (0%)	0 (0%)	1918	0.17	TCSYLVIO_007278	17 - 72	hypothetical protein	STDPKKKSHNGSTLKG
926	0.17	3	0 (0%)	0 (0%)	0 (0%)	1919	0.17	TCSYLVIO_007282	109 - 160	hypothetical protein	HVGELSMQRAAAPKFL
927	0.17	1	0 (0%)	0 (0%)	0 (0%)	192	0.17	TCSYLVIO_001024	513 - 564	hypothetical protein	DENSATAMAAFSDNGN
928	0.17	2	0 (0%)	0 (0%)	0 (0%)	1920	0.17	TCSYLVIO_007288	365 - 420	cytidine triphosphate synthase, putative,CTP synthase, putative	ECDGIFVPGGFGKRGV
929	0.17	1	0 (0%)	0 (0%)	0 (0%)	1921	0.17	TCSYLVIO_007292	345 - 396	hypothetical protein	AGVTVKVPLPENIVDG
931	0.17	3	0 (0%)	0 (0%)	0 (0%)	1923	0.17	TCSYLVIO_007298	185 - 240	serine/threonine protein phosphatase 2A regulatory subunit, putative	INALTAFSQDKFDAVR
932	0.17	3	0 (0%)	0 (0%)	0 (0%)	1924	0.17	TCSYLVIO_007300	589 - 640	hypothetical protein	SSTMPHAPTATAAYPP
933	0.17	2	0 (0%)	0 (0%)	0 (0%)	1925	0.17	TCSYLVIO_007302	265 - 316	hypothetical protein	IFNTEFDASPFFPNDG
934	0.17	1	0 (0%)	0 (0%)	0 (0%)	1926	0.17	TCSYLVIO_007303	1233 - 1288	protein kinase, putative	EATEEEYAAFRDGTPP
935	0.17	3	0 (0%)	0 (0%)	0 (0%)	1927	0.17	TCSYLVIO_007303	1497 - 1548	protein kinase, putative	VMNADSTKGIGYNQKA
936	0.17	3	0 (0%)	0 (0%)	0 (0%)	1928	0.17	TCSYLVIO_007303	1637 - 1692	protein kinase, putative	AGSSVSVCNAHKGGDC
937	0.17	3	0 (0%)	0 (0%)	0 (0%)	1929	0.17	TCSYLVIO_007313	233 - 284	RNA editing complex protein MP90, putative	RWSVNQRSEVLAKLLS
938	0.17	3	0 (0%)	0 (0%)	0 (0%)	193	0.17	TCSYLVIO_001024	589 - 644	hypothetical protein	GGTEPAKALNKPKSAN
939	0.17	3	0 (0%)	0 (0%)	0 (0%)	1930	0.17	TCSYLVIO_007313	429 - 480	RNA editing complex protein MP90, putative	SAIPLAKEIAAERIWG
940	0.17	1	0 (0%)	0 (0%)	0 (0%)	1931	0.17	TCSYLVIO_007313	565 - 616	RNA editing complex protein MP90, putative	LEDVAEDVAADNATAP
942	0.17	2	0 (0%)	0 (0%)	0 (0%)	1933	0.17	TCSYLVIO_007318	333 - 384	protein kinase, putative	SDDKENGMTLALQSSI
944	0.17	2	0 (0%)	0 (0%)	0 (0%)	1935	0.17	TCSYLVIO_007318	573 - 624	protein kinase, putative	SSHKNRVRAGDKVTSL
946	0.17	4	0 (0%)	0 (0%)	0 (0%)	1937	0.17	TCSYLVIO_007319	5 - 56	hypothetical protein	SEGKRSLLEQFNASKL
947	0.17	2	0 (0%)	0 (0%)	0 (0%)	1938	0.17	TCSYLVIO_007327	97 - 148	hypothetical protein	VENEAFENGDSHSNDT
948	0.17	2	0 (0%)	0 (0%)	0 (0%)	1939	0.17	TCSYLVIO_007329	205 - 256	hypothetical protein	CVETSDGSIDATSSKL
949	0.17	1	0 (0%)	0 (0%)	0 (0%)	194	0.17	TCSYLVIO_001026	505 - 556	hypothetical protein	TKREEHEERQEQEGRS
953	0.17	3	0 (0%)	0 (0%)	0 (0%)	1943	0.17	TCSYLVIO_007342	57 - 108	calpain-like cysteine peptidase, putative,cysteine peptidase, Clan CA, family C2, putative	PRPHTPEEEYPAEEPK
954	0.17	3	0 (0%)	0 (0%)	0 (0%)	1944	0.17	TCSYLVIO_007342	633 - 684	calpain-like cysteine peptidase, putative,cysteine peptidase, Clan CA, family C2, putative	SHPSLNDYRVPSKFVE
955	0.17	2	0 (0%)	0 (0%)	0 (0%)	1945	0.17	TCSYLVIO_007344	1 - 52	calpain cysteine peptidase, putative,cysteine peptidase, Clan CA, family C2, putative	PFEKKEVKKNENVVDE
956	0.17	1	0 (0%)	0 (0%)	0 (0%)	1946	0.17	TCSYLVIO_007345	617 - 668	calpain cysteine peptidase, putative,cysteine peptidase, Clan CA, family C2, putative	YSPYYLIPRTTSDDMA
960	0.17	3	0 (0%)	0 (0%)	0 (0%)	195	0.17	TCSYLVIO_001027	65 - 116	diacylglycerol kinase, putative	YDSVEIANLKTDYRPM
961	0.17	2	0 (0%)	0 (0%)	0 (0%)	1950	0.17	TCSYLVIO_007353	845 - 896	coatomer beta subunit, putative	FDWENTIAVNTDKTDL
962	0.17	3	0 (0%)	0 (0%)	0 (0%)	1951	0.17	TCSYLVIO_007356	333 - 384	hypothetical protein	SGTLLRRVDEVTPSCS
964	0.17	3	0 (0%)	3 (100%)	0 (0%)	1953	0.17	TCSYLVIO_007360	45 - 96	hypothetical protein	KSAAPALFLDDKPLEG
965	0.17	1	0 (0%)	0 (0%)	0 (0%)	1954	0.17	TCSYLVIO_007366	193 - 248	PIF1 helicase-like protein	RLQDREKNSNNNNNNE
966	0.17	1	0 (0%)	0 (0%)	0 (0%)	1955	0.17	TCSYLVIO_007368	1813 - 1864	hypothetical protein	QSPLGIFKNDGGPVDV
968	0.17	2	0 (0%)	0 (0%)	0 (0%)	1957	0.17	TCSYLVIO_007386	501 - 552	amino acid transporter, putative	LCGDDGDDNVTASYFN
972	0.17	2	0 (0%)	0 (0%)	0 (0%)	1960	0.17	TCSYLVIO_007393	485 - 540	hypothetical protein	LTFRSFLPEDVVLTWQ
973	0.17	1	0 (0%)	0 (0%)	0 (0%)	1961	0.17	TCSYLVIO_007396	53 - 104	hypothetical protein	KCATITPDEARVREFN
975	0.17	2	0 (0%)	0 (0%)	0 (0%)	1963	0.17	TCSYLVIO_007411	101 - 152	DNA repair protein, putative	LNPDDLVKRGSLPEME
976	0.17	2	0 (0%)	0 (0%)	0 (0%)	1964	0.17	TCSYLVIO_007413	113 - 164	hypothetical protein	MSPEEKERVLLEERWK
977	0.17	1	0 (0%)	0 (0%)	0 (0%)	1965	0.17	TCSYLVIO_007416	429 - 480	hypothetical protein	SSGTQRAPFFSNGNSD
978	0.17	2	0 (0%)	0 (0%)	0 (0%)	1966	0.17	TCSYLVIO_007421	217 - 268	CYC2-like cyclin 6, putative	KTCGFPSIDQSPRSEK
979	0.17	2	0 (0%)	0 (0%)	0 (0%)	1967	0.17	TCSYLVIO_007424	405 - 456	hypothetical protein	LMEAYVMDKLHEVVNE
980	0.17	2	0 (0%)	0 (0%)	0 (0%)	1968	0.17	TCSYLVIO_007427	269 - 320	hypothetical protein	ISMYYLADTVASLLEE
981	0.17	3	0 (0%)	0 (0%)	0 (0%)	1969	0.17	TCSYLVIO_007446	1 - 36	aminopeptidase, putative	TNSVKLHNPFVPSSYD
982	0.17	2	0 (0%)	0 (0%)	0 (0%)	197	0.17	TCSYLVIO_001028	853 - 904	hypothetical protein	DTARRPSSIESLQKHP
983	0.17	2	0 (0%)	0 (0%)	0 (0%)	1970	0.17	TCSYLVIO_007447	157 - 208	hypothetical protein	ENTTSKSSSHASSSNS
984	0.17	3	0 (0%)	0 (0%)	0 (0%)	1971	0.17	TCSYLVIO_007448	185 - 236	leucine-rich repeat protein, putative	KGERVYGHTPEERLQM
985	0.17	3	0 (0%)	0 (0%)	0 (0%)	1972	0.17	TCSYLVIO_007449	185 - 240	dynamin, putative,vacuolar sortin protein 1, putative	LDLMDRGTDALDALTG
986	0.17	3	0 (0%)	0 (0%)	0 (0%)	1973	0.17	TCSYLVIO_007462	333 - 388	acid phosphatase, putative	FFGFMYNVPGLPRNEL
987	0.17	2	0 (0%)	0 (0%)	0 (0%)	1974	0.17	TCSYLVIO_007467	549 - 600	hypothetical protein	EQDTISLLNKKLQYCE
988	0.17	3	0 (0%)	0 (0%)	0 (0%)	1975	0.17	TCSYLVIO_007476	333 - 388	dihydrouridine synthase, putative	QEANCYEDLAKIFSLP
989	0.17	3	0 (0%)	0 (0%)	0 (0%)	1976	0.17	TCSYLVIO_007480	601 - 656	mitochondrial carrier protein, putative	GQITTYPLNVAKRQRQ
990	0.17	3	0 (0%)	0 (0%)	0 (0%)	1977	0.17	TCSYLVIO_007484	165 - 216	ubiquitin-like protein, putative	NPYAALAANLPASGGF
991	0.17	3	0 (0%)	0 (0%)	0 (0%)	1978	0.17	TCSYLVIO_007500	141 - 192	hypothetical protein	SLFSKWVGDTEKNASA
992	0.17	3	0 (0%)	0 (0%)	0 (0%)	1979	0.17	TCSYLVIO_007502	257 - 308	hypothetical protein	RVTVDDNYLEKEGIGA
993	0.17	2	0 (0%)	0 (0%)	0 (0%)	198	0.17	TCSYLVIO_001030	181 - 232	hypothetical protein	VYVPDTPEMRDALGGT
994	0.17	2	0 (0%)	0 (0%)	0 (0%)	1980	0.17	TCSYLVIO_007503	401 - 452	hypothetical protein	NSSISTLNDKASSQRG
995	0.17	1	0 (0%)	0 (0%)	0 (0%)	1981	0.17	TCSYLVIO_007505	177 - 228	hypothetical protein	VGFRPSFASGSNDVSK
996	0.17	2	0 (0%)	0 (0%)	0 (0%)	1982	0.17	TCSYLVIO_007510	25 - 76	hypothetical protein	VLVMPSGDKKIDTRNG
997	0.17	7	0 (0%)	0 (0%)	7 (100%)	1983	0.17	TCSYLVIO_007513	69 - 124	hypothetical protein	LVQKYGPEPGNAAGTP
999	0.17	1	0 (0%)	0 (0%)	0 (0%)	1985	0.17	TCSYLVIO_007515	301 - 352	hypothetical protein	GLFFPQCEEVSPETSQ
1000	0.17	1	0 (0%)	0 (0%)	0 (0%)	1986	0.17	TCSYLVIO_007515	845 - 900	hypothetical protein	EATTITITNTNKKNNP
1001	0.17	3	0 (0%)	0 (0%)	0 (0%)	1987	0.17	TCSYLVIO_007515	1609 - 1664	hypothetical protein	IIENTTAPLPNASLQR
1002	0.17	3	0 (0%)	0 (0%)	0 (0%)	1988	0.17	TCSYLVIO_007515	1701 - 1756	hypothetical protein	MGEDNDDDVSRSEERR
1003	0.17	3	0 (0%)	0 (0%)	0 (0%)	1989	0.17	TCSYLVIO_007516	25 - 76	2,3-bisphosphoglycerate-independent phosphoglycerate mutase, putative	FVKLLPGSDGCSPCLL
1005	0.17	2	0 (0%)	2 (100%)	0 (0%)	1990	0.17	TCSYLVIO_007516	513 - 564	2,3-bisphosphoglycerate-independent phosphoglycerate mutase, putative	YQTNVNAKVDAALREL
1006	0.17	2	0 (0%)	0 (0%)	0 (0%)	1991	0.17	TCSYLVIO_007517	321 - 372	hypothetical protein	PTTNTTTGDATGPAQH
1008	0.17	1	0 (0%)	0 (0%)	0 (0%)	1993	0.17	TCSYLVIO_007523	1249 - 1300	DNA topoisomerase II, putative	LFMSDASGSDGVVLGD
1009	0.17	2	0 (0%)	0 (0%)	0 (0%)	1994	0.17	TCSYLVIO_007524	97 - 148	hypothetical protein	KMTSLFDAATQILEQN
1010	0.17	3	0 (0%)	0 (0%)	0 (0%)	1995	0.17	TCSYLVIO_007525	357 - 408	hypothetical protein	LRQQQAKVEDKLRLHD
1012	0.17	3	0 (0%)	0 (0%)	0 (0%)	1997	0.17	TCSYLVIO_007531	281 - 332	tyrosine aminotransferase, putative	SALEETPQSFFEDCAN
1014	0.17	4	0 (0%)	0 (0%)	0 (0%)	1999	0.17	TCSYLVIO_007533	205 - 256	sterol 24-c-methyltransferase, putative	RIRHKIELGDSLPDLE
1015	0.17	2	0 (0%)	0 (0%)	0 (0%)	2	0.17	TCSYLVIO_000029	369 - 424	ABC transporter, putative	SLLEKKGPQQQNRLSL
1016	0.17	3	0 (0%)	0 (0%)	0 (0%)	20	0.17	TCSYLVIO_000121	2409 - 2460	hypothetical protein	RGLSQNIKDDVLWSVN
1017	0.17	1	0 (0%)	0 (0%)	1 (100%)	200	0.17	TCSYLVIO_001031	853 - 904	hypothetical protein	AKLTSQAAAAEAEAAA
1018	0.17	3	0 (0%)	0 (0%)	0 (0%)	2000	0.17	TCSYLVIO_007535	61 - 116	hypothetical protein	EASAAFTEAADSSNIS
1020	0.17	3	0 (0%)	0 (0%)	0 (0%)	2002	0.17	TCSYLVIO_007547	93 - 144	hypothetical protein	QKHYWDVTSIDNFAKS
1021	0.17	1	0 (0%)	0 (0%)	0 (0%)	2003	0.17	TCSYLVIO_007547	929 - 980	hypothetical protein	SPTAPQSPTTSTPSQA
1022	0.17	2	0 (0%)	0 (0%)	0 (0%)	2004	0.17	TCSYLVIO_007548	201 - 252	hypothetical protein	VLELADAARTAYLNDK
1023	0.17	3	0 (0%)	0 (0%)	0 (0%)	940	0.17	TCSYLVIO_003704	17 - 68	hypothetical protein	YQNPPLLNSNRAAQNF
1024	0.17	3	0 (0%)	0 (0%)	0 (0%)	2006	0.17	TCSYLVIO_007552	165 - 216	coatomer delta subunit, putative	GISSEDPGYGGFGNTS
1025	0.17	1	0 (0%)	0 (0%)	0 (0%)	2007	0.17	TCSYLVIO_007552	253 - 304	coatomer delta subunit, putative	ASSQQPLSLTAGAGGG
1026	0.17	2	0 (0%)	0 (0%)	0 (0%)	2008	0.17	TCSYLVIO_007552	417 - 472	coatomer delta subunit, putative	GTRAQEVTPSVGTWDI
1027	0.17	3	0 (0%)	0 (0%)	0 (0%)	2009	0.17	TCSYLVIO_007553	21 - 72	hypothetical protein	HNEEAPQEVEKEGDEG
1028	0.17	1	0 (0%)	0 (0%)	0 (0%)	201	0.17	TCSYLVIO_001034	169 - 224	hypothetical protein	HGADLRCTTENKLTEK
1029	0.17	3	0 (0%)	0 (0%)	0 (0%)	2010	0.17	TCSYLVIO_007555	261 - 312	hypothetical protein	IQEASKQRENILQQII
1030	0.17	1	0 (0%)	0 (0%)	0 (0%)	2011	0.17	TCSYLVIO_007555	325 - 380	hypothetical protein	IRECAATENKYRQNRI
1031	0.17	3	0 (0%)	0 (0%)	0 (0%)	2012	0.17	TCSYLVIO_007567	125 - 176	hypothetical protein	EEARRINDILAQPLDG
1032	0.17	2	0 (0%)	0 (0%)	0 (0%)	2013	0.17	TCSYLVIO_007578	177 - 228	hypothetical protein	GLFVEREKDPQRRSVV
1033	0.17	2	0 (0%)	0 (0%)	0 (0%)	2014	0.17	TCSYLVIO_007582	545 - 596	hypothetical protein	IRSTDSMQVFSNAIDS
1035	0.17	2	0 (0%)	0 (0%)	0 (0%)	2016	0.17	TCSYLVIO_007584	429 - 480	hypothetical protein	AETLEKNNAAIERIVK
1037	0.17	1	0 (0%)	0 (0%)	0 (0%)	2018	0.17	TCSYLVIO_007594	89 - 140	ubiquitin hydrolase, putative,cysteine peptidase, Clan CA, family C19, putative	LGYSFVNSEAFSTDKV
1038	0.17	3	0 (0%)	0 (0%)	0 (0%)	2019	0.17	TCSYLVIO_007600	369 - 420	hypothetical protein	QAVYQRGGENGELSRA
1039	0.17	2	0 (0%)	0 (0%)	0 (0%)	202	0.17	TCSYLVIO_001036	173 - 224	hypothetical protein	LESGAQGFLRREGRSD
1040	0.17	1	0 (0%)	0 (0%)	0 (0%)	2020	0.17	TCSYLVIO_007607	41 - 92	cyclophilin, putative	NGTGGESIYGMKFRDE
1041	0.17	2	0 (0%)	0 (0%)	0 (0%)	2021	0.17	TCSYLVIO_007608	101 - 152	tryparedoxin peroxidase, putative	INTPRNKGGLGEMSIP
1042	0.17	2	0 (0%)	0 (0%)	0 (0%)	2022	0.17	TCSYLVIO_007616	105 - 156	hypothetical protein	SVRQAAASSKTVAVVT
1044	0.17	3	0 (0%)	0 (0%)	0 (0%)	2024	0.17	TCSYLVIO_007631	193 - 248	hypothetical protein	SMRRLLERKEKQLEKE
1045	0.17	1	0 (0%)	0 (0%)	0 (0%)	2027	0.17	TCSYLVIO_007645	221 - 272	hypothetical protein	WKKSRLAEESWVQRES
1046	0.17	1	0 (0%)	0 (0%)	0 (0%)	2028	0.17	TCSYLVIO_007648	417 - 468	hypothetical protein	AGTRRYSSQNKEEVPI
1047	0.17	3	0 (0%)	0 (0%)	0 (0%)	2029	0.17	TCSYLVIO_007649	185 - 240	Tob55, putative	YYIGKRTENKIYHPAS
1048	0.17	3	0 (0%)	0 (0%)	0 (0%)	203	0.17	TCSYLVIO_001053	133 - 184	UDP-GlcNAc:PI a1-6 GlcNAc-transferase	LRNVDQVICVSNTSKE
1049	0.17	3	0 (0%)	0 (0%)	0 (0%)	2030	0.17	TCSYLVIO_007650	429 - 480	dihydrolipoamide dehydrogenase, putative	IHNKETLYNLSELRTA
1050	0.17	1	0 (0%)	0 (0%)	0 (0%)	2031	0.17	TCSYLVIO_007653	361 - 412	hypothetical protein	GSTGKTSFASDEAEKS
1053	0.17	4	0 (0%)	0 (0%)	0 (0%)	2037	0.17	TCSYLVIO_007675	221 - 272	calpain-like cysteine peptidase, putative,cysteine peptidase, Clan CA, family C2, putative	DIVIHLHNPFEDEEFI
1054	0.17	4	0 (0%)	0 (0%)	1 (25%)	791	0.17	TCSYLVIO_003198	89 - 140	hypothetical protein	SLSTSTSTAAKPIVDS
1056	0.17	2	0 (0%)	0 (0%)	0 (0%)	2042	0.17	TCSYLVIO_007694	241 - 292	hypothetical protein	FAETPQRAESADSRAL
1057	0.17	2	0 (0%)	0 (0%)	0 (0%)	2046	0.17	TCSYLVIO_007704	165 - 216	hypothetical protein	LCHKPRANIDVQRQSG
1058	0.17	1	0 (0%)	0 (0%)	0 (0%)	2047	0.17	TCSYLVIO_007709	393 - 444	mucin-associated surface protein (MASP), putative	TYVQPQDIDLQDRILA
1059	0.17	4	0 (0%)	0 (0%)	0 (0%)	2048	0.17	TCSYLVIO_007719	25 - 76	glucose-regulated protein 78, putative	VGVWQKGDVHIIPNDM
1060	0.17	3	0 (0%)	0 (0%)	0 (0%)	2049	0.17	TCSYLVIO_007719	357 - 412	glucose-regulated protein 78, putative	GGKEPNRGINPDEAVA
1061	0.17	3	0 (0%)	0 (0%)	0 (0%)	205	0.17	TCSYLVIO_001062	413 - 464	calcium motive p-type ATPase, putative	TTVLQVDADDVDRLTG
1062	0.17	1	0 (0%)	0 (0%)	0 (0%)	2056	0.17	TCSYLVIO_007751	381 - 432	mucin-associated surface protein (MASP), putative	RNQYQRQKQKMKAPRL
1063	0.17	4	0 (0%)	0 (0%)	0 (0%)	2057	0.17	TCSYLVIO_007763	209 - 260	hypothetical protein	DGPPVEVFDDTSNKNV
1064	0.17	3	0 (0%)	0 (0%)	0 (0%)	2059	0.17	TCSYLVIO_007773	181 - 240	hypothetical protein	ISPSSQPNEIKRAYRE
1065	0.17	2	0 (0%)	0 (0%)	0 (0%)	206	0.17	TCSYLVIO_001063	317 - 368	hypothetical protein	DMTHLNVQRNFSTGQQ
1067	0.17	3	0 (0%)	0 (0%)	0 (0%)	2062	0.17	TCSYLVIO_007777	421 - 476	trans-sialidase, putative	ALYERKVGDEKPSPGM
1068	0.17	1	0 (0%)	0 (0%)	0 (0%)	2063	0.17	TCSYLVIO_007783	245 - 300	mucin-associated surface protein (MASP), putative	QQQQQQQFERGKELLP
1069	0.17	1	0 (0%)	0 (0%)	0 (0%)	2064	0.17	TCSYLVIO_007789	329 - 380	NUP-1 protein, putative	GRASSLASTSTQGERE
1070	0.17	3	0 (0%)	0 (0%)	0 (0%)	207	0.17	TCSYLVIO_001065	793 - 848	hypothetical protein	GIVNDAPPPPNRMFVL
1071	0.17	1	0 (0%)	0 (0%)	0 (0%)	2071	0.17	TCSYLVIO_007835	709 - 760	trans-sialidase, putative	VKEVTPPEEIKQATLE
1072	0.17	1	0 (0%)	0 (0%)	0 (0%)	2074	0.17	TCSYLVIO_007844	21 - 72	trans-sialidase, putative	SEEDGNEKGNGKGKLH
1073	0.17	2	0 (0%)	0 (0%)	0 (0%)	208	0.17	TCSYLVIO_001067	137 - 188	hypothetical protein	MVGADLNSPSKLLRQK
1074	0.17	3	0 (0%)	0 (0%)	0 (0%)	719	0.17	TCSYLVIO_002922	257 - 308	rac serine-threonine kinase, putative	TGKIYALKILDKDQVV
1075	0.17	2	0 (0%)	0 (0%)	0 (0%)	2084	0.17	TCSYLVIO_007865	53 - 104	target of rapamycin (TOR) kinase 1, putative	PRDRNRDDPYEANAPL
1076	0.17	4	0 (0%)	0 (0%)	0 (0%)	2089	0.17	TCSYLVIO_007881	21 - 72	mucin-associated surface protein (MASP), putative	APSPGLAPSSPGDVGS
1078	0.17	3	0 (0%)	0 (0%)	0 (0%)	2090	0.17	TCSYLVIO_007885	69 - 120	hypothetical protein	RERAPIFEAANLPPHS
1080	0.17	1	0 (0%)	0 (0%)	0 (0%)	2092	0.17	TCSYLVIO_007902	269 - 320	retrotransposon hot spot (RHS) protein, putative	GHPTRTVGLKELQGGV
1081	0.17	1	0 (0%)	0 (0%)	0 (0%)	2093	0.17	TCSYLVIO_007903	77 - 128	trans-sialidase, putative	SFSLEARDGNSKRTMN
1083	0.17	1	0 (0%)	0 (0%)	0 (0%)	2098	0.17	TCSYLVIO_007929	301 - 352	surface protease GP63, putative	GFYKANWGKEKPMSWG
1084	0.17	3	0 (0%)	0 (0%)	0 (0%)	21	0.17	TCSYLVIO_000122	369 - 420	hypothetical protein	GVQKADTEYLDYLESL
1085	0.17	3	0 (0%)	0 (0%)	0 (0%)	210	0.17	TCSYLVIO_001068	93 - 152	40S ribosomal protein S6, putative	VKTGEQPIEGVTDVSV
1086	0.17	3	0 (0%)	0 (0%)	0 (0%)	2102	0.17	TCSYLVIO_007973	349 - 400	DNA polymerase eta, putative	FCETNNAKGQRLNVKL
1087	0.17	1	0 (0%)	0 (0%)	0 (0%)	2103	0.17	TCSYLVIO_007981	593 - 644	ribonuclease L inhibitor, putative,ATP-binding cassette sub-family E, putative	TEVANKKPNTSGNEDH
1089	0.17	2	0 (0%)	0 (0%)	0 (0%)	2105	0.17	TCSYLVIO_007988	773 - 824	hypothetical protein	WQLSNAQKEKDVDDER
1090	0.17	3	0 (0%)	0 (0%)	0 (0%)	646	0.17	TCSYLVIO_002667	129 - 180	2-oxoglutarate dehydrogenase, E2 component, dihydrolipoamide succinyltransferase, putative	QPPPPLQQQQQQQQSS
1091	0.17	2	0 (0%)	0 (0%)	0 (0%)	2107	0.17	TCSYLVIO_007990	2073 - 2128	hypothetical protein	RKPLNTENQVKCIEES
1092	0.17	3	0 (0%)	0 (0%)	0 (0%)	2108	0.17	TCSYLVIO_007992	1101 - 1156	hypothetical protein	LTTRQERLEYLQEKFR
1095	0.17	2	0 (0%)	0 (0%)	0 (0%)	2111	0.17	TCSYLVIO_008002	337 - 388	trans-sialidase, putative	TATIRNGDDEKNVMLV
1097	0.17	1	0 (0%)	0 (0%)	0 (0%)	2124	0.17	TCSYLVIO_008073	165 - 216	mucin-associated surface protein (MASP), putative	HSDQPQGGKTPADGLA
1099	0.17	1	0 (0%)	0 (0%)	0 (0%)	2129	0.17	TCSYLVIO_008084	57 - 108	hypothetical protein	SLGDEAASDKDGGGAA
1100	0.17	2	0 (0%)	0 (0%)	0 (0%)	789	0.17	TCSYLVIO_003187	169 - 220	dTDP-glucose 4,6-dehydratase, putative	FIPSTIAAFGDKCGKV
1102	0.17	1	0 (0%)	0 (0%)	0 (0%)	2135	0.17	TCSYLVIO_008109	37 - 88	mucin-associated surface protein (MASP), putative	VGELDQKAQQVAPKEP
1103	0.17	12	0 (0%)	0 (0%)	0 (0%)	214	0.17	TCSYLVIO_001096	1 - 36	flagellar calcium-binding protein, putative	GSKGSTSDKGLASDKD
1104	0.17	2	0 (0%)	0 (0%)	0 (0%)	2142	0.17	TCSYLVIO_008130	217 - 268	signal recognition particle receptor like protein, putative	QAEAQRASFIKRLPNG
1106	0.17	2	0 (0%)	0 (0%)	0 (0%)	2144	0.17	TCSYLVIO_008132	601 - 652	hypothetical protein	AAVPVVEKSPITRGML
1107	0.17	2	0 (0%)	0 (0%)	0 (0%)	2145	0.17	TCSYLVIO_008133	189 - 240	hypothetical protein	TKAKKAKDDGNAFFSV
1108	0.17	2	0 (0%)	0 (0%)	0 (0%)	2146	0.17	TCSYLVIO_008136	181 - 232	hypothetical protein	HPKDGAAPSIEPRMSY
1109	0.17	2	0 (0%)	0 (0%)	2 (100%)	2147	0.17	TCSYLVIO_008137	157 - 208	surface antigen TASV, putative,hypothetical protein	PPAKAAATPQNKPPDH
1110	0.17	1	0 (0%)	0 (0%)	0 (0%)	2148	0.17	TCSYLVIO_008143	201 - 237	mucin-associated surface protein (MASP), putative	VQGEVVEPKEEKEVKK
1111	0.17	1	0 (0%)	0 (0%)	0 (0%)	2149	0.17	TCSYLVIO_008150	181 - 232	trans-sialidase, putative	LGELKESGGRRTRDNL
1112	0.17	1	0 (0%)	0 (0%)	0 (0%)	215	0.17	TCSYLVIO_001098	525 - 576	hypothetical protein	MWERVAASSGEKGDGR
1113	0.17	1	0 (0%)	0 (0%)	0 (0%)	2150	0.17	TCSYLVIO_008155	133 - 184	mucin-associated surface protein (MASP), putative	PAQPLATGEKINGELM
1114	0.17	3	0 (0%)	0 (0%)	0 (0%)	2154	0.17	TCSYLVIO_008173	401 - 456	hypothetical protein	MSINLTEYADDKIIGF
1115	0.17	3	0 (0%)	0 (0%)	0 (0%)	2155	0.17	TCSYLVIO_008174	85 - 136	vacuolar protein sorting-associated protein-like, putative	FMRQDKLFEPDTFRSV
1117	0.17	3	0 (0%)	0 (0%)	0 (0%)	2157	0.17	TCSYLVIO_008182	141 - 228	hypothetical protein	CSSNKDNNNNGGGGGG
1118	0.17	1	0 (0%)	0 (0%)	0 (0%)	2158	0.17	TCSYLVIO_008195	157 - 208	Golgi SNARE protein-like, putative	SRDQLRGQRDAFARIE
1119	0.17	1	0 (0%)	0 (0%)	0 (0%)	2159	0.17	TCSYLVIO_008196	485 - 540	zinc carboxypeptidase, putative	RFGANKSNNNNNNSSG
1121	0.17	3	0 (0%)	0 (0%)	0 (0%)	2160	0.17	TCSYLVIO_008199	369 - 420	hypothetical protein	GKHSHNKVSKGTNADA
1125	0.17	3	0 (0%)	3 (100%)	0 (0%)	2164	0.17	TCSYLVIO_008219	77 - 128	hypothetical protein	ASEEDFSDVWSDNGGN
1126	0.17	3	0 (0%)	0 (0%)	0 (0%)	2165	0.17	TCSYLVIO_008220	445 - 500	hypothetical protein	QNRSVKQLFDVALQPN
1127	0.17	1	0 (0%)	0 (0%)	0 (0%)	2166	0.17	TCSYLVIO_008225	65 - 120	protein kinase, putative	LHHGDYTGTDNKDEHY
1128	0.17	3	0 (0%)	0 (0%)	0 (0%)	2167	0.17	TCSYLVIO_008225	537 - 592	protein kinase, putative	PAASTKEEFGRIVRAS
1129	0.17	3	0 (0%)	0 (0%)	0 (0%)	2168	0.17	TCSYLVIO_008229	277 - 332	hypothetical protein	RNGGWKPREPEQVIVE
1130	0.17	4	0 (0%)	0 (0%)	4 (100%)	538	0.17	TCSYLVIO_002291	137 - 188	glucose-regulated protein 78, putative	QRQATKDAGTIAGMEV
1131	0.17	2	0 (0%)	0 (0%)	0 (0%)	217	0.17	TCSYLVIO_001101	689 - 740	dispersed gene family protein 1 (DGF-1), putative	SVLQIAGNKFGPSESV
1133	0.17	1	0 (0%)	0 (0%)	1 (100%)	2171	0.17	TCSYLVIO_008232	333 - 384	glucose-regulated protein 78, putative	PQIEVTFDLDANGILN
1134	0.17	2	0 (0%)	0 (0%)	0 (0%)	2172	0.17	TCSYLVIO_008235	241 - 292	hypothetical protein	CNKLGEENKNLNKNKQ
1136	0.17	2	0 (0%)	0 (0%)	0 (0%)	2174	0.17	TCSYLVIO_008236	477 - 528	hypothetical protein	LSRGRQQGAEDGSEAG
1137	0.17	3	0 (0%)	0 (0%)	0 (0%)	2175	0.17	TCSYLVIO_008243	913 - 968	serine/threonine protein kinase, putative	LDIDNANEVDAEELGI
1138	0.17	3	0 (0%)	0 (0%)	0 (0%)	2176	0.17	TCSYLVIO_008244	277 - 328	2- aminoethylphosphonate:pyruvateaminotransferase- likeprotein,putative	RYMEMNRYIVDRMTGE
1139	0.17	3	0 (0%)	0 (0%)	0 (0%)	2177	0.17	TCSYLVIO_008245	117 - 172	hypothetical protein	RSIFRQTGEDDDEINF
1141	0.17	2	0 (0%)	0 (0%)	0 (0%)	2179	0.17	TCSYLVIO_008264	1101 - 1152	hypothetical protein	FSLVDAGIDAALEAQK
1142	0.17	1	0 (0%)	0 (0%)	0 (0%)	218	0.17	TCSYLVIO_001101	1941 - 1992	dispersed gene family protein 1 (DGF-1), putative	AAAVVFKSSGRFEGSN
1144	0.17	2	0 (0%)	0 (0%)	0 (0%)	2181	0.17	TCSYLVIO_008269	1145 - 1196	kinesin, putative	LENENLRLIDDIRAYE
1145	0.17	3	0 (0%)	0 (0%)	0 (0%)	2182	0.17	TCSYLVIO_008274	57 - 108	hypothetical protein	HEFGVALDKDVTDERD
1146	0.17	3	0 (0%)	0 (0%)	0 (0%)	2183	0.17	TCSYLVIO_008277	117 - 168	hypothetical protein	MAAGDFVSLLDEVVVP
1147	0.17	2	0 (0%)	0 (0%)	0 (0%)	2184	0.17	TCSYLVIO_008278	585 - 636	hypothetical protein	AHEQMRGKRGEAGEFI
1149	0.17	1	0 (0%)	0 (0%)	0 (0%)	2186	0.17	TCSYLVIO_008281	1673 - 1724	hypothetical protein	LFTDALRMVADEMRLQ
1151	0.17	1	0 (0%)	1 (100%)	0 (0%)	2188	0.17	TCSYLVIO_008283	353 - 403	hypothetical protein	RRLLDAMRELLQEKGI
1152	0.17	1	0 (0%)	0 (0%)	0 (0%)	2189	0.17	TCSYLVIO_008288	25 - 76	aldehyde dehydrogenase, putative	KKETADMWIEQVNPAI
1153	0.17	2	0 (0%)	0 (0%)	0 (0%)	2190	0.17	TCSYLVIO_008291	101 - 156	kinesin-like protein, putative	SGRVYSLYGDDVDGVN
1154	0.17	1	0 (0%)	0 (0%)	0 (0%)	2191	0.17	TCSYLVIO_008292	181 - 232	hypothetical protein	QSRQSGRQQQQQQQRQ
1155	0.17	1	0 (0%)	0 (0%)	0 (0%)	2192	0.17	TCSYLVIO_008296	749 - 800	hypothetical protein	FARQPGNEVARQLNVM
1157	0.17	1	0 (0%)	0 (0%)	0 (0%)	2195	0.17	TCSYLVIO_008314	1673 - 1724	hypothetical protein	IRDILAKHEPQGLLDL
1159	0.17	2	0 (0%)	0 (0%)	0 (0%)	2199	0.17	TCSYLVIO_008327	1049 - 1100	hypothetical protein	QIAKNEHERRGAQSDM
1160	0.17	2	0 (0%)	0 (0%)	0 (0%)	22	0.17	TCSYLVIO_000127	217 - 272	hypothetical protein	VVEGEHSLPEDVTNQG
1161	0.17	3	0 (0%)	0 (0%)	0 (0%)	220	0.17	TCSYLVIO_001103	329 - 380	hypothetical protein	STSRPEEDFFMLYNAA
1162	0.17	1	0 (0%)	0 (0%)	0 (0%)	2201	0.17	TCSYLVIO_008353	161 - 212	hypothetical protein	SAQANGSSKDEEKPNA
1163	0.17	10	0 (0%)	0 (0%)	0 (0%)	2203	0.17	TCSYLVIO_008362	185 - 236	dispersed gene family protein 1 (DGF-1), putative	SVFSIENSSWSAPSIE
1164	0.17	16	0 (0%)	0 (0%)	0 (0%)	2204	0.17	TCSYLVIO_008364	317 - 368	mucin-like glycoprotein, putative	AGSTSQLPTGEGVGRT
1167	0.17	3	0 (0%)	0 (0%)	0 (0%)	2209	0.17	TCSYLVIO_008385	9 - 60	hypothetical protein	LLPMPEKPTREGAAHG
1168	0.17	2	0 (0%)	2 (100%)	0 (0%)	221	0.17	TCSYLVIO_001106	201 - 252	hypothetical protein	INYSAKALMALADQDE
1170	0.17	1	0 (0%)	0 (0%)	0 (0%)	2211	0.17	TCSYLVIO_008392	17 - 68	hypothetical protein	GVREFNKQLDEEQMLE
1171	0.17	2	0 (0%)	0 (0%)	2 (100%)	2212	0.17	TCSYLVIO_008392	577 - 628	hypothetical protein	RERELAAAAAAEAAAT
1172	0.17	1	0 (0%)	0 (0%)	0 (0%)	2213	0.17	TCSYLVIO_008403	77 - 128	hypothetical protein	MTSTYNKKHPDSPLVA
1173	0.17	6	0 (0%)	0 (0%)	0 (0%)	2214	0.17	TCSYLVIO_008413	181 - 236	aminoacylase, putative,N-acyl-L-amino acid amidohydrolase, putative	GSYNVIPDTAHLRGTL
1174	0.17	3	0 (0%)	0 (0%)	0 (0%)	2216	0.17	TCSYLVIO_008415	349 - 400	f-actin capping protein beta subunit, putative	VDDWEEAYDDDGNRYY
1176	0.17	2	0 (0%)	0 (0%)	0 (0%)	2218	0.17	TCSYLVIO_008418	117 - 168	hypothetical protein	FLLGKKNLFDTQSEKF
1177	0.17	3	0 (0%)	0 (0%)	0 (0%)	2219	0.17	TCSYLVIO_008419	101 - 156	hypothetical protein	CDESINGLRALSANET
1178	0.17	2	0 (0%)	0 (0%)	0 (0%)	222	0.17	TCSYLVIO_001109	233 - 284	hypothetical protein	GVEFTTIDSITGEATF
1179	0.17	1	0 (0%)	0 (0%)	0 (0%)	2220	0.17	TCSYLVIO_008424	1 - 44	hypothetical protein	DFRNGKRDTGVEKGGQ
1180	0.17	1	0 (0%)	0 (0%)	0 (0%)	2225	0.17	TCSYLVIO_008439	49 - 100	trans-sialidase, putative	TLPVYSEKDSKNEKGE
1181	0.17	1	0 (0%)	0 (0%)	0 (0%)	2226	0.17	TCSYLVIO_008443	165 - 216	surface protease GP63, putative	ANIVENKWTSADKDVC
1182	0.17	2	0 (0%)	0 (0%)	0 (0%)	2228	0.17	TCSYLVIO_008450	113 - 168	mucin-associated surface protein (MASP), putative	VLGPNGGREADTMDHK
1184	0.17	2	0 (0%)	0 (0%)	0 (0%)	223	0.17	TCSYLVIO_001109	621 - 672	hypothetical protein	VEGIPLSSSAASAWKI
1186	0.17	4	0 (0%)	0 (0%)	0 (0%)	2232	0.17	TCSYLVIO_008473	301 - 352	actin, putative	LAPSSIKPKVVAPPER
1187	0.17	2	0 (0%)	0 (0%)	0 (0%)	224	0.17	TCSYLVIO_001109	1057 - 1112	hypothetical protein	TAPDTPIRVDVELEPS
1188	0.17	1	0 (0%)	0 (0%)	0 (0%)	2240	0.17	TCSYLVIO_008513	81 - 132	mucin-associated surface protein (MASP), putative	GVGEKVPKGLPESGER
1189	0.17	3	0 (0%)	0 (0%)	0 (0%)	2243	0.17	TCSYLVIO_008516	117 - 172	plasma membrane Ca2 ATPase	TTKRTAATLVDKRTNE
1190	0.17	1	0 (0%)	0 (0%)	0 (0%)	2245	0.17	TCSYLVIO_008519	1 - 44	mucin-associated surface protein (MASP), putative	NKAPTQAQGDKNNEGP
1191	0.17	1	0 (0%)	0 (0%)	0 (0%)	2248	0.17	TCSYLVIO_008534	253 - 304	hypothetical protein	ASCLDVKSSFFQVFTA
1192	0.17	2	0 (0%)	0 (0%)	0 (0%)	2249	0.17	TCSYLVIO_008539	113 - 164	trans-sialidase, putative	LPVYPRNTENEGNGKG
1193	0.17	2	0 (0%)	0 (0%)	2 (100%)	225	0.17	TCSYLVIO_001109	4309 - 4364	hypothetical protein	LWFEREVDGHDFIREH
1194	0.17	2	0 (0%)	0 (0%)	0 (0%)	2251	0.17	TCSYLVIO_008543	233 - 284	retrotransposon hot spot (RHS) protein, putative	IVLGDLTEWSSPDAGD
1196	0.17	3	0 (0%)	0 (0%)	0 (0%)	2254	0.17	TCSYLVIO_008568	81 - 132	mucin-associated surface protein (MASP), putative	VQDDHAQSRPPSPTAN
1197	0.17	3	0 (0%)	0 (0%)	3 (100%)	2257	0.17	TCSYLVIO_008576	117 - 176	dispersed gene family protein 1 (DGF-1), putative	LLRDDEESDEEARKLH
1198	0.17	2	0 (0%)	0 (0%)	0 (0%)	226	0.17	TCSYLVIO_001114	605 - 660	ubiquitin hydrolase, putative,cysteine peptidase, Clan CA, family C19, putative	CDPPKSSSLVGNETCD
1199	0.17	2	0 (0%)	0 (0%)	0 (0%)	73	0.17	TCSYLVIO_000368	129 - 180	heat shock protein 85, putative	EEIAENKEDYKKFYEQ
1200	0.17	4	0 (0%)	0 (0%)	0 (0%)	2262	0.17	TCSYLVIO_008627	357 - 412	dispersed gene family protein 1 (DGF-1), putative	VFDNRVEANASAVVVN
1203	0.17	1	0 (0%)	0 (0%)	0 (0%)	2266	0.17	TCSYLVIO_008643	157 - 208	retrotransposon hot spot (RHS) protein, putative	VNFDDVSKKENQKIAE
1205	0.17	3	0 (0%)	0 (0%)	0 (0%)	72	0.17	TCSYLVIO_000356	105 - 156	hypothetical protein	YFQVSLPKKSGIGNQL
1206	0.17	1	0 (0%)	0 (0%)	0 (0%)	2272	0.17	TCSYLVIO_008655	101 - 152	mucin-associated surface protein (MASP), putative	PLGSGASDTKGQKEKP
1207	0.17	1	0 (0%)	0 (0%)	0 (0%)	2273	0.17	TCSYLVIO_008656	65 - 116	trans-sialidase, putative	TTKTADTPVELFSDAL
1208	0.17	2	0 (0%)	0 (0%)	0 (0%)	2275	0.17	TCSYLVIO_008684	173 - 224	proton motive ATPase, putative	NDLPDDLGEKYGEMML
1209	0.17	3	0 (0%)	0 (0%)	0 (0%)	2278	0.17	TCSYLVIO_008699	61 - 112	ribonucleoside-diphosphate reductase small chain, putative	FAASDGIVLENLAQRF
1210	0.17	1	0 (0%)	0 (0%)	0 (0%)	2279	0.17	TCSYLVIO_008702	29 - 80	mucin-associated surface protein (MASP), putative	VAGGDQKGQQAALKEP
1212	0.17	1	0 (0%)	0 (0%)	0 (0%)	2289	0.17	TCSYLVIO_008741	97 - 152	retrotransposon hot spot (RHS) protein, putative	DQTFLFDKATKKLSAY
1213	0.17	3	0 (0%)	0 (0%)	0 (0%)	229	0.17	TCSYLVIO_001129	161 - 212	mucin TcMUCII, putative	AVTQSNEAKMPVQTGE
1214	0.17	9	0 (0%)	0 (0%)	0 (0%)	2293	0.17	TCSYLVIO_008778	93 - 144	receptor-type adenylate cyclase, putative	SSVFDAAWEAFANTLP
1215	0.17	1	0 (0%)	0 (0%)	0 (0%)	2295	0.17	TCSYLVIO_008785	113 - 164	dispersed gene family protein 1 (DGF-1), putative	VLRLGGVQRADHCGGG
1218	0.17	1	0 (0%)	0 (0%)	0 (0%)	2302	0.17	TCSYLVIO_008822	33 - 84	mucin-associated surface protein (MASP), putative	VGGAGGGVKNGEQKVT
1220	0.17	3	0 (0%)	0 (0%)	0 (0%)	2306	0.17	TCSYLVIO_008830	197 - 248	trans-sialidase, putative	SEDKTSQQATMNEGNK
1221	0.17	3	0 (0%)	0 (0%)	0 (0%)	2312	0.17	TCSYLVIO_008867	241 - 292	trans-sialidase, putative	AEWPVGEQGVNQLYHF
1223	0.17	3	0 (0%)	0 (0%)	0 (0%)	2314	0.17	TCSYLVIO_008910	89 - 140	hypothetical protein	SNWFLPQIKEVEEGEC
1224	0.17	1	0 (0%)	0 (0%)	0 (0%)	2315	0.17	TCSYLVIO_008916	77 - 128	hypothetical protein	DGVFKRKVEEERAKLV
1225	0.17	1	0 (0%)	0 (0%)	0 (0%)	2316	0.17	TCSYLVIO_008916	401 - 452	hypothetical protein	DLEKKTQTTVGNLKKT
1226	0.17	1	0 (0%)	0 (0%)	0 (0%)	2317	0.17	TCSYLVIO_008919	777 - 828	kinesin-like protein, putative	TEFALSAFGDKPIQLT
1227	0.17	3	0 (0%)	0 (0%)	0 (0%)	2318	0.17	TCSYLVIO_008920	77 - 132	ubiquitin hydrolase, putative,cysteine peptidase, Clan CA, family C19, putative	DDALKQTNTQNSPTSG
1228	0.17	3	0 (0%)	0 (0%)	0 (0%)	2319	0.17	TCSYLVIO_008927	57 - 108	hypothetical protein	GGAYQAPMRGMPYGPP
1229	0.17	2	0 (0%)	0 (0%)	1 (50%)	9412	0.17	TcCLB.511807.130	341 - 392	hypothetical protein, conserved	IQLQQSQPQLQPQKQG
1230	0.17	2	0 (0%)	0 (0%)	0 (0%)	2320	0.17	TCSYLVIO_008927	689 - 740	hypothetical protein	EEGPGKEAVKQSLARL
1231	0.17	5	0 (0%)	5 (100%)	0 (0%)	2323	0.17	TCSYLVIO_008958	129 - 180	protein tyrosine phosphatase-like protein, putative	IDNWLNLLEQEKNKSP
1232	0.17	1	0 (0%)	0 (0%)	0 (0%)	2326	0.17	TCSYLVIO_008973	213 - 250	trans-sialidase, putative	GDVTKPTGERAEWMDH
1233	0.17	1	0 (0%)	0 (0%)	0 (0%)	2329	0.17	TCSYLVIO_008985	2013 - 2064	hypothetical protein	QKLNYAQQQQQQQKQR
1234	0.17	2	0 (0%)	0 (0%)	0 (0%)	233	0.17	TCSYLVIO_001153	613 - 664	hypothetical protein	IATVEGEEPKPLETKM
1236	0.17	7	0 (0%)	0 (0%)	0 (0%)	444	0.17	TCSYLVIO_001874	329 - 384	surface protease GP63, putative	PPAPGAPAKVSPKPSS
1237	0.17	1	0 (0%)	0 (0%)	0 (0%)	2335	0.17	TCSYLVIO_009011	197 - 248	retrotransposon hot spot (RHS) protein, putative	KDDGVQQSGTPRPRLM
1240	0.17	1	0 (0%)	0 (0%)	0 (0%)	2338	0.17	TCSYLVIO_009030	413 - 464	OSM3-like kinesin, putative	LEELIGKLQNDMQIME
1242	0.17	3	0 (0%)	0 (0%)	0 (0%)	2343	0.17	TCSYLVIO_009059	197 - 248	hypothetical protein	SSLEEPLPCPAEADKS
1244	0.17	2	0 (0%)	0 (0%)	0 (0%)	2345	0.17	TCSYLVIO_009060	357 - 408	hypothetical protein	PSPRRASRDVEPHGGI
1245	0.17	3	0 (0%)	0 (0%)	0 (0%)	2346	0.17	TCSYLVIO_009063	625 - 676	hypothetical protein	ASQEDGVDSEDVRQWG
1246	0.17	1	0 (0%)	0 (0%)	1 (100%)	2347	0.17	TCSYLVIO_009065	1 - 56	hypothetical protein	EDEDEELLRGLPCADD
1248	0.17	2	0 (0%)	0 (0%)	0 (0%)	2349	0.17	TCSYLVIO_009070	1165 - 1216	hypothetical protein	PTPLPPTFAILSDNAA
1249	0.17	2	0 (0%)	0 (0%)	0 (0%)	235	0.17	TCSYLVIO_001154	125 - 176	hypothetical protein	AKTSAEAYHSAAVEAV
1250	0.17	3	0 (0%)	0 (0%)	0 (0%)	2350	0.17	TCSYLVIO_009076	193 - 248	hypothetical protein	DVTTRCSPTTTTPLLS
1251	0.17	3	0 (0%)	0 (0%)	0 (0%)	2351	0.17	TCSYLVIO_009077	113 - 168	hypothetical protein	FDRQWEKDPGFVHYDF
1252	0.17	2	0 (0%)	0 (0%)	0 (0%)	2352	0.17	TCSYLVIO_009078	481 - 532	hypothetical protein	ATDAIQPGDQHPLNGE
1253	0.17	3	0 (0%)	0 (0%)	3 (100%)	2353	0.17	TCSYLVIO_009078	789 - 840	hypothetical protein	PALDAATPCGTESTPR
1254	0.17	1	0 (0%)	0 (0%)	0 (0%)	2356	0.17	TCSYLVIO_009097	737 - 788	hypothetical protein	LSGPLSPDYSGPITSP
1255	0.17	1	0 (0%)	0 (0%)	0 (0%)	2357	0.17	TCSYLVIO_009098	525 - 576	hypothetical protein	SEILFSGNQQEKQQEL
1256	0.17	1	0 (0%)	0 (0%)	0 (0%)	2358	0.17	TCSYLVIO_009103	689 - 740	FG-GAP repeat protein, putative,intergrin alpha chain protein, putative	AWISRVKSTNGLTASE
1257	0.17	3	0 (0%)	0 (0%)	0 (0%)	2359	0.17	TCSYLVIO_009112	249 - 300	hypothetical protein	RSLVTGKEEGIFTGHR
1258	0.17	2	0 (0%)	0 (0%)	0 (0%)	236	0.17	TCSYLVIO_001155	345 - 396	hypothetical protein	LDDIDPDKINDPTRGE
1259	0.17	1	0 (0%)	0 (0%)	0 (0%)	2360	0.17	TCSYLVIO_009112	325 - 376	hypothetical protein	CRLWDVRKGKERVAYS
1260	0.17	3	0 (0%)	0 (0%)	0 (0%)	2361	0.17	TCSYLVIO_009122	89 - 140	hypothetical protein	FATHPDTAQGDAKAQY
1261	0.17	3	0 (0%)	0 (0%)	0 (0%)	2363	0.17	TCSYLVIO_009131	297 - 348	hypothetical protein	QKDLLRRLNGGDAEKE
1262	0.17	3	0 (0%)	0 (0%)	3 (100%)	2364	0.17	TCSYLVIO_009134	37 - 88	hypothetical protein	AGDDPAPHALGSQVSL
1263	0.17	3	0 (0%)	0 (0%)	0 (0%)	2365	0.17	TCSYLVIO_009134	101 - 152	hypothetical protein	HVEEGATAAAAALMIQ
1267	0.17	4	0 (0%)	0 (0%)	0 (0%)	2372	0.17	TCSYLVIO_009166	201 - 242	60S ribosomal protein L7, putative	FVEGGDYGNRDALINR
1268	0.17	3	0 (0%)	0 (0%)	0 (0%)	2373	0.17	TCSYLVIO_009177	49 - 104	trans-sialidase, putative	DSAPVEIMNEAKKYTQ
1269	0.17	1	0 (0%)	0 (0%)	0 (0%)	2377	0.17	TCSYLVIO_009190	93 - 144	trans-sialidase, putative	EETPSPKEVEAEQEVE
1270	0.17	1	0 (0%)	0 (0%)	0 (0%)	2379	0.17	TCSYLVIO_009195	25 - 76	trans-sialidase, putative	LMGVRAGSKEENKVLL
1271	0.17	2	0 (0%)	0 (0%)	1 (50%)	9419	0.17	TcCLB.511807.280	1 - 36	hypothetical protein, conserved	KKNASAAAAAKEETEE
1273	0.17	1	0 (0%)	0 (0%)	0 (0%)	2381	0.17	TCSYLVIO_009201	113 - 164	hypothetical protein	DAIGSLFDPKTLKLCP
1274	0.17	1	0 (0%)	0 (0%)	0 (0%)	2382	0.17	TCSYLVIO_009218	89 - 140	hypothetical protein	ILHPAPQQRSVIHDKL
1275	0.17	2	0 (0%)	0 (0%)	0 (0%)	2383	0.17	TCSYLVIO_009222	341 - 392	glycyl-tRNA synthetase, putative	TQHSAASKKDLFAREE
1276	0.17	3	0 (0%)	0 (0%)	0 (0%)	2384	0.17	TCSYLVIO_009223	73 - 124	hypothetical protein	FVGPAPLPKGYELDKD
1277	0.17	2	0 (0%)	0 (0%)	0 (0%)	2385	0.17	TCSYLVIO_009225	93 - 148	hypothetical protein	HSGPATDAETRSKNAA
1278	0.17	3	0 (0%)	0 (0%)	0 (0%)	2387	0.17	TCSYLVIO_009240	33 - 84	hypothetical protein	TTKIASTASEGTIVGA
1279	0.17	3	0 (0%)	0 (0%)	0 (0%)	2388	0.17	TCSYLVIO_009241	269 - 320	hypothetical protein	RLGAVRPLPEDVLLDT
1281	0.17	1	0 (0%)	0 (0%)	0 (0%)	2391	0.17	TCSYLVIO_009256	289 - 340	hypothetical protein	FRHMSPVEYYLDMLDR
1282	0.17	3	0 (0%)	0 (0%)	0 (0%)	2392	0.17	TCSYLVIO_009257	185 - 240	hypothetical protein	KSEMFTSNRDEELYFL
1283	0.17	1	0 (0%)	0 (0%)	0 (0%)	2399	0.17	TCSYLVIO_009298	265 - 316	mucin-associated surface protein (MASP), putative	VSQPKASPPVTVSETG
1285	0.17	1	0 (0%)	0 (0%)	0 (0%)	2400	0.17	TCSYLVIO_009301	169 - 220	target of rapamycin (TOR) kinase 1, putative	IRIAGPKRDAISWEPQ
1286	0.17	1	0 (0%)	0 (0%)	0 (0%)	2401	0.17	TCSYLVIO_009305	157 - 208	hypothetical protein	EFSLGTLRAAAGWASS
1288	0.17	2	0 (0%)	0 (0%)	0 (0%)	2404	0.17	TCSYLVIO_009333	9 - 60	hypothetical protein	PPYPTPSSAWVNRLEE
1289	0.17	3	0 (0%)	0 (0%)	0 (0%)	2405	0.17	TCSYLVIO_009333	501 - 552	hypothetical protein	ANTAQDLARINLERVL
1291	0.17	2	0 (0%)	0 (0%)	0 (0%)	2407	0.17	TCSYLVIO_009343	217 - 272	hypothetical protein	IIDDDYDEDDDNEDSV
1293	0.17	3	0 (0%)	0 (0%)	0 (0%)	2409	0.17	TCSYLVIO_009345	465 - 516	hypothetical protein	QEPIGRQVQRRVLDSD
1295	0.17	2	0 (0%)	0 (0%)	0 (0%)	2410	0.17	TCSYLVIO_009346	9 - 60	hypothetical protein	RGKFASPPATPFQFAQ
1296	0.17	3	0 (0%)	0 (0%)	0 (0%)	2411	0.17	TCSYLVIO_009347	241 - 290	hypothetical protein	WRSMSLADKKPYDDEA
1297	0.17	1	0 (0%)	0 (0%)	0 (0%)	2412	0.17	TCSYLVIO_009348	349 - 400	hypothetical protein	MPEVANIRATQMLRDY
1301	0.17	2	0 (0%)	0 (0%)	0 (0%)	2416	0.17	TCSYLVIO_009355	657 - 708	NIMA-related kinase, putative	FMLDGQTLILPNVQAT
1302	0.17	3	0 (0%)	0 (0%)	0 (0%)	2417	0.17	TCSYLVIO_009356	113 - 164	hypothetical protein	GSEQPAADKKAAEQES
1303	0.17	1	0 (0%)	0 (0%)	0 (0%)	2418	0.17	TCSYLVIO_009357	245 - 296	hypothetical protein	GVSTEVKNNGQHEVLL
1305	0.17	2	0 (0%)	0 (0%)	0 (0%)	242	0.17	TCSYLVIO_001195	517 - 568	recombination initiation protein NBS1, putative	EPPKTPREREERRPEG
1306	0.17	3	0 (0%)	0 (0%)	0 (0%)	2420	0.17	TCSYLVIO_009363	177 - 228	mitochondrial structure specific endonuclease I (SSE-1), putative	GVIERVGVHPKLVRDY
1307	0.17	1	0 (0%)	0 (0%)	0 (0%)	2425	0.17	TCSYLVIO_009406	125 - 180	trans-sialidase, putative	LVYPVQVMNERKQAFS
1308	0.17	2	0 (0%)	0 (0%)	0 (0%)	2426	0.17	TCSYLVIO_009411	65 - 106	NAD(P)-dependent oxidoreductase, putative	KDAGYITGTTLKVDGG
1309	0.17	1	0 (0%)	0 (0%)	0 (0%)	2428	0.17	TCSYLVIO_009421	25 - 76	hypothetical protein	LKVRKQMGFGRQSTVS
1310	0.17	1	0 (0%)	0 (0%)	0 (0%)	243	0.17	TCSYLVIO_001199	173 - 224	hypothetical protein	KGLLPTRRRTGERDSD
1313	0.17	1	0 (0%)	0 (0%)	0 (0%)	2439	0.17	TCSYLVIO_009460	89 - 140	mucin-associated surface protein (MASP), putative	VPGPGVSGDKADSLPS
1316	0.17	4	0 (0%)	0 (0%)	0 (0%)	2446	0.17	TCSYLVIO_009489	225 - 276	trans-sialidase, putative	LNSTEINALKDKTHTL
1317	0.17	1	0 (0%)	0 (0%)	0 (0%)	2447	0.17	TCSYLVIO_009494	121 - 176	retrotransposon hot spot (RHS) protein, putative	QFTEHLAKYFDGWEEF
1318	0.17	4	0 (0%)	0 (0%)	0 (0%)	2452	0.17	TCSYLVIO_009522	69 - 120	trans-sialidase, putative	IKWKDNDDVSRISVGE
1320	0.17	1	0 (0%)	0 (0%)	0 (0%)	2466	0.17	TCSYLVIO_009575	5 - 56	retrotransposon hot spot (RHS) protein, putative	NQRETMPPKRNRVQGE
1321	0.17	2	0 (0%)	0 (0%)	1 (50%)	2467	0.17	TCSYLVIO_009584	13 - 64	trans-sialidase, putative	GTTPAPYKWQEMTGSE
1322	0.17	6	0 (0%)	0 (0%)	6 (100%)	995	0.17	TCSYLVIO_003911	133 - 188	D-isomer specific 2-hydroxyacid dehydrogenase-protein, putative	VFEREPLPAESPLWDI
1323	0.17	2	0 (0%)	0 (0%)	0 (0%)	643	0.17	TCSYLVIO_002634	157 - 208	hypothetical protein	GSNPAGCGGFGVAKVA
1325	0.17	1	0 (0%)	0 (0%)	0 (0%)	2473	0.17	TCSYLVIO_009628	145 - 196	hypothetical protein	LSLALQSLRKASHADR
1326	0.17	1	0 (0%)	0 (0%)	0 (0%)	2476	0.17	TCSYLVIO_009644	61 - 112	mucin-associated surface protein (MASP), putative	GPTAEKGKLQNPKKVT
1327	0.17	5	0 (0%)	0 (0%)	0 (0%)	248	0.17	TCSYLVIO_001210	325 - 376	hypothetical protein	DSCLSLTLSNQKKIHA
1328	0.17	2	0 (0%)	0 (0%)	0 (0%)	2480	0.17	TCSYLVIO_009665	45 - 96	retrotransposon hot spot (RHS) protein, putative	MRLNEFIRSYLGEEWV
1329	0.17	1	0 (0%)	0 (0%)	0 (0%)	2481	0.17	TCSYLVIO_009670	233 - 284	mucin-associated surface protein (MASP), putative	STGPNLTQQSPPHVKL
1330	0.17	1	0 (0%)	0 (0%)	0 (0%)	2482	0.17	TCSYLVIO_009686	33 - 84	hypothetical protein	ISSLAKIGDIDACNVE
1331	0.17	3	0 (0%)	0 (0%)	0 (0%)	2483	0.17	TCSYLVIO_009689	41 - 96	hypothetical protein	EDLRQKKQENALLHET
1333	0.17	3	0 (0%)	0 (0%)	0 (0%)	2485	0.17	TCSYLVIO_009707	241 - 292	hypothetical protein	LRQEIERERQLVAHGE
1334	0.17	1	0 (0%)	0 (0%)	0 (0%)	2486	0.17	TCSYLVIO_009711	137 - 188	hypothetical protein	GGECSGNKNESNIGST
1335	0.17	3	0 (0%)	0 (0%)	0 (0%)	2487	0.17	TCSYLVIO_009712	417 - 468	hypothetical protein	YCHGAGKLVSAGADAS
1336	0.17	1	0 (0%)	0 (0%)	0 (0%)	2488	0.17	TCSYLVIO_009717	397 - 448	hypothetical protein	NKFGNLKESDKTRIGS
1338	0.17	3	0 (0%)	0 (0%)	2 (67%)	3539	0.17	TcCLB.504251.30	545 - 596	Galactose oxidase, central domain/Domain of unknown function (DUF4110), putative	RIPRSLECGDNDDEPP
1342	0.17	1	0 (0%)	0 (0%)	0 (0%)	2494	0.17	TCSYLVIO_009726	53 - 104	retrotransposon hot spot (RHS) protein, putative	VKEGLTAWFSPHGGTD
1344	0.17	3	0 (0%)	0 (0%)	0 (0%)	2496	0.17	TCSYLVIO_009734	257 - 312	hypothetical protein	PQYPPNSFASTSAAFS
1347	0.17	1	0 (0%)	0 (0%)	0 (0%)	25	0.17	TCSYLVIO_000141	1 - 40	ammonium transporter, putative	ASTEGKCLPEDSDISW
1348	0.17	1	0 (0%)	0 (0%)	0 (0%)	250	0.17	TCSYLVIO_001225	189 - 240	arginine N-methyltransferase, type I	RIEMIPERATIRVAPM
1349	0.17	2	0 (0%)	0 (0%)	0 (0%)	2500	0.17	TCSYLVIO_009743	109 - 160	malonyl-CoA decarboxylase, mitochondrial precursor, putative	IYESIIPPDVATDIAR
1350	0.17	2	0 (0%)	0 (0%)	0 (0%)	2501	0.17	TCSYLVIO_009743	665 - 720	malonyl-CoA decarboxylase, mitochondrial precursor, putative	LYDPARVSEQVNAYEV
1351	0.17	1	0 (0%)	0 (0%)	0 (0%)	2502	0.17	TCSYLVIO_009745	21 - 72	hypothetical protein	SSTTFTTTTPTVTSSL
1352	0.17	1	0 (0%)	0 (0%)	0 (0%)	2503	0.17	TCSYLVIO_009745	313 - 364	hypothetical protein	TVEKKFVTPRGVGGSV
1353	0.17	3	0 (0%)	0 (0%)	0 (0%)	2504	0.17	TCSYLVIO_009745	1153 - 1208	hypothetical protein	FREGQPQRRKQQLHMT
1354	0.17	3	0 (0%)	0 (0%)	0 (0%)	2505	0.17	TCSYLVIO_009747	985 - 1036	protein kinase, putative	VVQAAEEARRSLAYKA
1355	0.17	3	0 (0%)	0 (0%)	0 (0%)	2506	0.17	TCSYLVIO_009752	69 - 120	hypothetical protein	PRPPEDETPEQREKRL
1356	0.17	3	0 (0%)	0 (0%)	0 (0%)	2507	0.17	TCSYLVIO_009756	201 - 256	hypothetical protein	IYSKEFPTTETETEGA
1358	0.17	1	0 (0%)	0 (0%)	0 (0%)	2509	0.17	TCSYLVIO_009761	517 - 568	hypothetical protein	LQAVQRQLFPLLPPLA
1359	0.17	3	0 (0%)	0 (0%)	0 (0%)	251	0.17	TCSYLVIO_001227	257 - 308	hypothetical protein	VFPEQEFPERKGLEGL
1363	0.17	3	0 (0%)	0 (0%)	0 (0%)	2513	0.17	TCSYLVIO_009775	193 - 244	hypothetical protein	VVVLQNLETFAEKQRQ
1364	0.17	3	0 (0%)	0 (0%)	0 (0%)	2514	0.17	TCSYLVIO_009777	57 - 108	hypothetical protein	EQALAVNPFGQAGIST
1365	0.17	2	0 (0%)	0 (0%)	0 (0%)	2515	0.17	TCSYLVIO_009779	109 - 164	hypothetical protein	LASVLPQGEATSFSTP
1368	0.17	2	0 (0%)	0 (0%)	0 (0%)	2518	0.17	TCSYLVIO_009787	29 - 80	hypothetical protein	ASTAADDSARKTYLRP
1369	0.17	2	0 (0%)	0 (0%)	0 (0%)	2519	0.17	TCSYLVIO_009788	181 - 236	hypothetical protein	APKNEAERYAQIGRQY
1370	0.17	1	0 (0%)	0 (0%)	0 (0%)	252	0.17	TCSYLVIO_001228	917 - 968	myosin heavy chain, putative	EEKDGIIQLLLKRREE
1372	0.17	2	0 (0%)	0 (0%)	0 (0%)	2521	0.17	TCSYLVIO_009791	2917 - 2968	ubiquitin-protein ligase, putative	WRRVTGEDSGTGGAQG
1373	0.17	2	0 (0%)	0 (0%)	0 (0%)	2522	0.17	TCSYLVIO_009791	3105 - 3156	ubiquitin-protein ligase, putative	FTREEKVPPPPNRQNG
1374	0.17	3	0 (0%)	0 (0%)	0 (0%)	2525	0.17	TCSYLVIO_009796	397 - 448	serine/threonine protein kinase, putative	VRAQEATQQPAQSKPA
1375	0.17	3	0 (0%)	0 (0%)	0 (0%)	2526	0.17	TCSYLVIO_009797	609 - 660	hypothetical protein	AQRKGTTSDDNDVSSF
1376	0.17	3	0 (0%)	0 (0%)	0 (0%)	2527	0.17	TCSYLVIO_009799	21 - 72	protein kinase, putative	EVAVGDFGVAEFVGKA
1377	0.17	3	0 (0%)	0 (0%)	0 (0%)	2528	0.17	TCSYLVIO_009799	269 - 320	protein kinase, putative	FGEDASPMRLHPDHAH
1378	0.17	1	0 (0%)	0 (0%)	0 (0%)	2529	0.17	TCSYLVIO_009800	333 - 384	hypothetical protein	TLTLRNTAKERLQKIF
1379	0.17	2	0 (0%)	0 (0%)	0 (0%)	2530	0.17	TCSYLVIO_009806	273 - 324	hypothetical protein	IHPKLYEWTGARSKGT
1380	0.17	3	0 (0%)	0 (0%)	0 (0%)	2531	0.17	TCSYLVIO_009808	253 - 308	protein kinase, putative	ITYSLDANQAVSHDPF
1383	0.17	2	0 (0%)	0 (0%)	0 (0%)	2534	0.17	TCSYLVIO_009826	25 - 76	hypothetical protein	GNGTPHDPFRLPLRNE
1384	0.17	1	0 (0%)	0 (0%)	0 (0%)	2535	0.17	TCSYLVIO_009834	89 - 140	retrotransposon hot spot (RHS) protein, putative	LFKGGVHVNEMKLSDF
1385	0.17	1	0 (0%)	0 (0%)	0 (0%)	2540	0.17	TCSYLVIO_009860	149 - 200	hypothetical protein	EKEREQQMGARQQQQP
1386	0.17	1	0 (0%)	0 (0%)	0 (0%)	2544	0.17	TCSYLVIO_009871	121 - 172	mucin-associated surface protein (MASP), putative	PAGPAGPGGPGGVPGP
1387	0.17	1	0 (0%)	0 (0%)	0 (0%)	2545	0.17	TCSYLVIO_009872	513 - 564	ATP-dependent RNA helicase, putative	MARQEGQQEAQKQQRV
1389	0.17	1	0 (0%)	0 (0%)	0 (0%)	2547	0.17	TCSYLVIO_009873	197 - 248	hypothetical protein	QEKIRVNEELIRERFV
1390	0.17	3	0 (0%)	0 (0%)	0 (0%)	2548	0.17	TCSYLVIO_009890	33 - 84	protein kinase, putative	LKVFNKRDLTSEKMRL
1393	0.17	1	0 (0%)	0 (0%)	0 (0%)	2550	0.17	TCSYLVIO_009894	769 - 820	hypothetical protein	VNLDAEKQKIQTVETK
1394	0.17	1	0 (0%)	0 (0%)	0 (0%)	2551	0.17	TCSYLVIO_009899	141 - 196	trans-sialidase, putative	VAGGLGVSTSAVSGAT
1395	0.17	1	0 (0%)	0 (0%)	0 (0%)	2552	0.17	TCSYLVIO_009907	85 - 136	hypothetical protein	ITDEEELIREKTQSQR
1396	0.17	1	0 (0%)	0 (0%)	0 (0%)	2554	0.17	TCSYLVIO_009920	361 - 412	complement regulatory protein, putative	LITAPVYAKKSDNKGR
1398	0.17	1	0 (0%)	0 (0%)	0 (0%)	2557	0.17	TCSYLVIO_009928	849 - 900	trans-sialidase, putative	FVESVLGETLRLCPEP
1400	0.17	3	0 (0%)	0 (0%)	0 (0%)	2559	0.17	TCSYLVIO_009936	665 - 720	elongation factor 2, putative	MRGVRINVEDVTMHAD
1404	0.17	2	0 (0%)	0 (0%)	0 (0%)	2562	0.17	TCSYLVIO_009952	1285 - 1336	hypothetical protein	EKNNKPLEPSGFLNAS
1405	0.17	2	0 (0%)	0 (0%)	0 (0%)	2563	0.17	TCSYLVIO_009952	1977 - 2028	hypothetical protein	MGKSANLANDGAQLFQ
1406	0.17	3	0 (0%)	0 (0%)	0 (0%)	2564	0.17	TCSYLVIO_009958	137 - 188	deaminase, putative	AAKSTSAPAYESCGGH
1408	0.17	1	0 (0%)	0 (0%)	0 (0%)	2566	0.17	TCSYLVIO_009968	1 - 52	citrate transporter, putative	HMFPSSKGRELPNCDL
1409	0.17	1	0 (0%)	0 (0%)	0 (0%)	2567	0.17	TCSYLVIO_009969	189 - 240	hypothetical protein	SRSVSLAPNDLVRLQK
1410	0.17	3	0 (0%)	0 (0%)	0 (0%)	2568	0.17	TCSYLVIO_009971	1 - 48	hypothetical protein	VLERTKAESLSAVRNL
1411	0.17	2	0 (0%)	0 (0%)	0 (0%)	2569	0.17	TCSYLVIO_009974	573 - 624	hypothetical protein	IEGFLPRPALKPHVPP
1412	0.17	1	0 (0%)	0 (0%)	0 (0%)	257	0.17	TCSYLVIO_001238	305 - 356	hypothetical protein	FLFSTKDGDEAPLTPR
1413	0.17	3	0 (0%)	0 (0%)	0 (0%)	2570	0.17	TCSYLVIO_009982	85 - 136	ADP-ribosylation factor-like protein, putative	TPTVGFTPTKFQTEKY
1414	0.17	2	0 (0%)	0 (0%)	0 (0%)	2571	0.17	TCSYLVIO_009986	317 - 372	mitogen-activated protein kinase kinase 5, putative	AMPMQAEPSPSTGECG
1415	0.17	1	0 (0%)	0 (0%)	1 (100%)	2572	0.17	TCSYLVIO_009992	377 - 428	RNA editing complex protein MP67, putative	PSTPPPVRRVGEKGTP
1416	0.17	2	0 (0%)	0 (0%)	0 (0%)	2573	0.17	TCSYLVIO_009993	133 - 184	dynein heavy chain, putative	LKERNIIVDGEFTGNK
1418	0.17	2	0 (0%)	0 (0%)	0 (0%)	2575	0.17	TCSYLVIO_009997	1245 - 1296	hypothetical protein	SSSRTGSDAADANQED
1419	0.17	2	0 (0%)	0 (0%)	2 (100%)	2576	0.17	TCSYLVIO_010002	597 - 648	nucleoplasmin-like protein (NLP), putative	EWEEEGDDNDDEAGSA
1421	0.17	3	0 (0%)	0 (0%)	0 (0%)	2578	0.17	TCSYLVIO_010008	209 - 260	hypothetical protein	RSLEAAMEDKPRSSVP
1422	0.17	1	0 (0%)	0 (0%)	0 (0%)	2579	0.17	TCSYLVIO_010016	225 - 276	hypothetical protein	VQWLLANKPSSISIPK
1423	0.17	3	0 (0%)	0 (0%)	0 (0%)	258	0.17	TCSYLVIO_001252	573 - 624	hypothetical protein	NAFRGGDAEKDPRPIP
1424	0.17	1	0 (0%)	0 (0%)	0 (0%)	2582	0.17	TCSYLVIO_010027	17 - 68	trans-sialidase, putative	VYAKNGEGKGHEKNEK
1425	0.17	10	0 (0%)	0 (0%)	7 (70%)	2921	0.17	TcCLB.447899.10	105 - 156	trans-sialidase, putative	IYEELTEDDTDKQEEE
1426	0.17	1	0 (0%)	0 (0%)	0 (0%)	2588	0.17	TCSYLVIO_010038	1 - 44	trans-sialidase, putative	LLGLSYDSNNEKKWIL
1427	0.17	1	0 (0%)	0 (0%)	0 (0%)	259	0.17	TCSYLVIO_001253	221 - 272	kinesin, putative	SEEEGENGDGMRRKIV
1428	0.17	1	0 (0%)	0 (0%)	0 (0%)	2591	0.17	TCSYLVIO_010049	185 - 236	trans-sialidase, putative	DWGLLLVKGSASGGNE
1429	0.17	1	0 (0%)	0 (0%)	0 (0%)	2592	0.17	TCSYLVIO_010049	849 - 900	trans-sialidase, putative	GETKIPSKSNATAPSD
1431	0.17	1	0 (0%)	0 (0%)	0 (0%)	2594	0.17	TCSYLVIO_010055	109 - 160	trans-sialidase, putative	KTADTPEELLKKPKDG
1433	0.17	3	0 (0%)	0 (0%)	3 (100%)	2596	0.17	TCSYLVIO_010080	273 - 324	hypothetical protein	RAKGKVPSRAAEALRD
1434	0.17	1	0 (0%)	0 (0%)	0 (0%)	2597	0.17	TCSYLVIO_010083	33 - 84	hypothetical protein	FGKNGYGQPPDSATHS
1435	0.17	2	0 (0%)	0 (0%)	0 (0%)	932	0.17	TCSYLVIO_003672	133 - 192	trans-sialidase, putative	TEYWTVFVNRDEIRQK
1437	0.17	3	0 (0%)	1 (33%)	0 (0%)	260	0.17	TCSYLVIO_001253	713 - 764	kinesin, putative	NGGNKNDNSKDNDVLL
1438	0.17	1	0 (0%)	0 (0%)	0 (0%)	2602	0.17	TCSYLVIO_010139	1 - 44	trans-sialidase, putative	PRANSHFYIGGDGSSA
1439	0.17	3	0 (0%)	0 (0%)	0 (0%)	261	0.17	TCSYLVIO_001256	277 - 332	hypothetical protein	AGVAYTVGLYDANTEK
1440	0.17	1	0 (0%)	0 (0%)	0 (0%)	2616	0.17	TCSYLVIO_010202	109 - 160	mucin-associated surface protein (MASP), putative	NGDPEKKNGVTLQIKE
1442	0.17	1	1 (100%)	0 (0%)	0 (0%)	2621	0.17	TCSYLVIO_010225	345 - 396	mucin-associated surface protein (MASP), putative	EKTAAFKSISMNNMTK
1443	0.17	1	0 (0%)	0 (0%)	0 (0%)	2622	0.17	TCSYLVIO_010227	385 - 436	retrotransposon hot spot (RHS) protein, putative	VVVHCFGGGDAYVSDK
1444	0.17	7	0 (0%)	0 (0%)	0 (0%)	2625	0.17	TCSYLVIO_010248	33 - 84	trans-sialidase, putative	MIIYSKDNGSTWSLSK
1445	0.17	1	0 (0%)	0 (0%)	0 (0%)	2629	0.17	TCSYLVIO_010281	69 - 120	hypothetical protein	LSHALDGASVPQGQPT
1447	0.17	2	0 (0%)	0 (0%)	0 (0%)	477	0.17	TCSYLVIO_002016	41 - 92	hypothetical protein	GLLVAAVKSLVGLAGS
1449	0.17	1	0 (0%)	0 (0%)	0 (0%)	2639	0.17	TCSYLVIO_010331	453 - 508	hypothetical protein	AVSAPVIAPPPLQQKQ
1451	0.17	2	0 (0%)	0 (0%)	0 (0%)	2640	0.17	TCSYLVIO_010331	561 - 612	hypothetical protein	GPPGPAIVPQNLAKQS
1452	0.17	2	0 (0%)	0 (0%)	0 (0%)	2641	0.17	TCSYLVIO_010335	493 - 548	hypothetical protein	DSSESVPVETSREGRN
1453	0.17	3	0 (0%)	0 (0%)	0 (0%)	2642	0.17	TCSYLVIO_010337	433 - 484	threonine synthase, putative	QRHLVQTASPSIDILK
1454	0.17	1	0 (0%)	0 (0%)	0 (0%)	2643	0.17	TCSYLVIO_010339	117 - 168	hypothetical protein	EFCLVRSPRGTETMAI
1455	0.17	3	0 (0%)	0 (0%)	0 (0%)	2644	0.17	TCSYLVIO_010341	221 - 276	proteasome alpha 3 subunit, putative	EFKILRETDLKPLIAE
1457	0.17	1	0 (0%)	0 (0%)	0 (0%)	2646	0.17	TCSYLVIO_010344	845 - 896	hypothetical protein	GESYGNNNNNDSSKNT
1459	0.17	1	0 (0%)	0 (0%)	0 (0%)	2648	0.17	TCSYLVIO_010351	273 - 328	hypothetical protein	KIENAQLRRQVSMTED
1460	0.17	1	0 (0%)	0 (0%)	0 (0%)	2649	0.17	TCSYLVIO_010355	81 - 132	hypothetical protein	SSNSSSNNSAGDEGKS
1462	0.17	3	0 (0%)	0 (0%)	0 (0%)	2650	0.17	TCSYLVIO_010361	261 - 312	hypothetical protein	CPPHGFHPATEKQKSL
1463	0.17	2	0 (0%)	0 (0%)	0 (0%)	2651	0.17	TCSYLVIO_010363	85 - 140	leucine-rich repeat protein (LRRP), putative	FFAYRSSIEDLTDLKD
1464	0.17	3	0 (0%)	0 (0%)	0 (0%)	2652	0.17	TCSYLVIO_010364	389 - 440	hypothetical protein	FTQKTPAEEALNNGKT
1465	0.17	3	0 (0%)	0 (0%)	0 (0%)	2654	0.17	TCSYLVIO_010383	305 - 360	hypothetical protein	SVGGSSVIMAAAIDKT
1469	0.17	1	0 (0%)	0 (0%)	0 (0%)	2663	0.17	TCSYLVIO_010438	105 - 156	trans-sialidase, putative	ELTALYEKKDGGKPSP
1470	0.17	1	0 (0%)	0 (0%)	0 (0%)	2664	0.17	TCSYLVIO_010448	113 - 164	retrotransposon hot spot (RHS) protein, putative	KGYCIYDATLAFHQPA
1471	0.17	3	0 (0%)	0 (0%)	0 (0%)	2665	0.17	TCSYLVIO_010457	881 - 932	hypothetical protein	LQRRENAEDLTPPHPL
1472	0.17	1	0 (0%)	0 (0%)	0 (0%)	2666	0.17	TCSYLVIO_010458	481 - 532	hypothetical protein	PTVTSKSSSAAAAADL
1474	0.17	1	0 (0%)	0 (0%)	0 (0%)	2668	0.17	TCSYLVIO_010462	849 - 900	hypothetical protein	ISTTVSTNASKENERQ
1476	0.17	2	0 (0%)	0 (0%)	0 (0%)	267	0.17	TCSYLVIO_001292	1133 - 1184	basal body component, putative	QLREFEQRSVAERKML
1477	0.17	3	0 (0%)	0 (0%)	0 (0%)	2670	0.17	TCSYLVIO_010469	1249 - 1300	hypothetical protein	LEETLQGQADVTQQAA
1478	0.17	1	0 (0%)	0 (0%)	0 (0%)	2671	0.17	TCSYLVIO_010471	633 - 684	serine/threonine protein kinase, putative	PPKSPFVIRYPPAPEH
1479	0.17	1	0 (0%)	0 (0%)	0 (0%)	2672	0.17	TCSYLVIO_010473	733 - 784	DNA excision repair protein, putative,SNF2 family helicase-like protein, putative	AAKKNGAEYFDNDEED
1481	0.17	1	0 (0%)	0 (0%)	1 (100%)	2674	0.17	TCSYLVIO_010475	425 - 476	hypothetical protein	YRELGPSNGTENAPHE
1482	0.17	1	0 (0%)	0 (0%)	0 (0%)	2675	0.17	TCSYLVIO_010476	153 - 204	hypothetical protein	IVNHHWTPDEVEAMRE
1483	0.17	2	0 (0%)	0 (0%)	2 (100%)	2676	0.17	TCSYLVIO_010479	9 - 60	mitochondrial DNA polymerase I protein C, putative	TGTNTTKTTNATTNTT
1484	0.17	3	0 (0%)	0 (0%)	0 (0%)	2677	0.17	TCSYLVIO_010479	353 - 404	mitochondrial DNA polymerase I protein C, putative	AAESFAQFPLMRKGKQ
1486	0.17	3	0 (0%)	0 (0%)	0 (0%)	2679	0.17	TCSYLVIO_010479	1369 - 1420	mitochondrial DNA polymerase I protein C, putative	GSKFDFAKDKKSIPRL
1489	0.17	3	0 (0%)	0 (0%)	0 (0%)	2681	0.17	TCSYLVIO_010480	669 - 720	immunodominant antigen, putative	LTQTVENLVKRELAEV
1490	0.17	3	0 (0%)	0 (0%)	0 (0%)	2682	0.17	TCSYLVIO_010483	77 - 128	RNA editing 3' terminal uridylyl transferase 1, putative	GRKEVDSATLSVGDHE
1494	0.17	2	0 (0%)	0 (0%)	0 (0%)	2686	0.17	TCSYLVIO_010490	485 - 536	protein kinase, putative	LLSDNLYEYSKYNREE
1495	0.17	2	0 (0%)	0 (0%)	0 (0%)	2687	0.17	TCSYLVIO_010491	413 - 468	hypothetical protein	ERGDEGLHRLREELAD
1496	0.17	3	0 (0%)	0 (0%)	0 (0%)	2688	0.17	TCSYLVIO_010491	821 - 872	hypothetical protein	LAIQQMNEELRGKLDE
1497	0.17	1	0 (0%)	0 (0%)	0 (0%)	2689	0.17	TCSYLVIO_010491	1321 - 1372	hypothetical protein	KDFEEREDALHAKLLN
1498	0.17	3	0 (0%)	0 (0%)	0 (0%)	269	0.17	TCSYLVIO_001313	189 - 240	hypothetical protein	DRSVLFNAADKHPMNY
1499	0.17	2	0 (0%)	2 (100%)	0 (0%)	2690	0.17	TCSYLVIO_010491	1537 - 1592	hypothetical protein	KQLQEQLQSERRKYLG
1500	0.17	2	0 (0%)	0 (0%)	0 (0%)	2692	0.17	TCSYLVIO_010497	121 - 172	glutamine-dependent carbamoyl-phosphate synthetase	TALGKVVVNDKDVPFV
1501	0.17	1	0 (0%)	0 (0%)	0 (0%)	2693	0.17	TCSYLVIO_010497	941 - 996	glutamine-dependent carbamoyl-phosphate synthetase	ILINYNPETVSTDYDE
1502	0.17	2	0 (0%)	0 (0%)	0 (0%)	2694	0.17	TCSYLVIO_010497	1137 - 1188	glutamine-dependent carbamoyl-phosphate synthetase	TMFLPPQNTEKEVMKR
1503	0.17	2	0 (0%)	0 (0%)	0 (0%)	2695	0.17	TCSYLVIO_010498	105 - 156	hypothetical protein	VSTDRVNLQTGWDKAA
1505	0.17	2	0 (0%)	0 (0%)	2 (100%)	2697	0.17	TCSYLVIO_010501	109 - 164	hypothetical protein	EFLPKPETGEVGLINR
1506	0.17	1	0 (0%)	0 (0%)	0 (0%)	2698	0.17	TCSYLVIO_010505	201 - 252	hypothetical protein	SKMHFGIGNNSSSHGN
1508	0.17	2	0 (0%)	0 (0%)	0 (0%)	2700	0.17	TCSYLVIO_010519	309 - 360	structural maintenance of chromosome 3 protein, putative	SERLALQKEVENLEKN
1509	0.17	5	0 (0%)	0 (0%)	0 (0%)	394	0.17	TCSYLVIO_001747	445 - 496	myosin heavy chain MYA2-related, putative	LLDIFGFEDFTKNSFE
1510	0.17	3	0 (0%)	0 (0%)	0 (0%)	2702	0.17	TCSYLVIO_010526	73 - 124	vesicle-associated membrane protein, putative	GNVGPPGTELRNGKKL
1511	0.17	3	0 (0%)	0 (0%)	0 (0%)	2703	0.17	TCSYLVIO_010528	221 - 276	hypothetical protein	AKNQEEYEASVRKRDE
1512	0.17	2	0 (0%)	0 (0%)	0 (0%)	2704	0.17	TCSYLVIO_010529	897 - 948	ATP-dependent DEAD/H RNA helicase, putative	GKTVEAVRAAVKKLNE
1513	0.17	3	0 (0%)	0 (0%)	0 (0%)	2705	0.17	TCSYLVIO_010534	737 - 788	hypothetical protein	TRQRGTVVPNLTEEKT
1514	0.17	1	0 (0%)	0 (0%)	0 (0%)	2706	0.17	TCSYLVIO_010536	657 - 708	DNA repair protein, putative	RRRAEAPATEKTTHVN
1515	0.17	3	0 (0%)	0 (0%)	0 (0%)	2707	0.17	TCSYLVIO_010536	965 - 1016	DNA repair protein, putative	TSAVSGSAPTTTTALE
1516	0.17	3	0 (0%)	0 (0%)	0 (0%)	2708	0.17	TCSYLVIO_010537	9 - 60	hypothetical protein	TGTNVMVDVFQTDYND
1517	0.17	1	0 (0%)	0 (0%)	0 (0%)	2709	0.17	TCSYLVIO_010540	437 - 488	eukaryotic translation initiation factor 3 subunit, putative	IYMEYQAQLREEHTGR
1518	0.17	3	0 (0%)	0 (0%)	0 (0%)	271	0.17	TCSYLVIO_001314	449 - 500	hypothetical protein	EEIQNFILNNVDPRDI
1519	0.17	3	0 (0%)	0 (0%)	0 (0%)	2710	0.17	TCSYLVIO_010541	85 - 136	hypothetical protein	LVGLPPSCRDVQREPN
1521	0.17	3	0 (0%)	0 (0%)	0 (0%)	2712	0.17	TCSYLVIO_010549	145 - 196	iron superoxide dismutase, putative	PSNKNQLVIDNTSNAG
1522	0.17	1	0 (0%)	0 (0%)	0 (0%)	2713	0.17	TCSYLVIO_010552	593 - 644	hypothetical protein	GEGGEGEYEFVFNKGG
1523	0.17	3	0 (0%)	0 (0%)	0 (0%)	2714	0.17	TCSYLVIO_010558	257 - 308	hypothetical protein	MNKKKIIHGNDDNGGS
1524	0.17	1	0 (0%)	0 (0%)	0 (0%)	2715	0.17	TCSYLVIO_010560	365 - 416	hypothetical protein	SVAVFNTRKGQIEMQT
1525	0.17	1	0 (0%)	0 (0%)	0 (0%)	2716	0.17	TCSYLVIO_010562	517 - 568	hypothetical protein	LYNFHEFREDEEEEAR
1526	0.17	3	0 (0%)	0 (0%)	0 (0%)	2717	0.17	TCSYLVIO_010568	565 - 616	ribose-phosphate pyrophosphokinase, putative	DRADNPAQTDGVALVG
1528	0.17	2	0 (0%)	0 (0%)	0 (0%)	2719	0.17	TCSYLVIO_010569	1433 - 1484	protein kinase, putative	SYKEYPPQQKQHFFDA
1529	0.17	2	0 (0%)	0 (0%)	2 (100%)	272	0.17	TCSYLVIO_001314	701 - 752	hypothetical protein	LFAHVIAALDKPPPGA
1531	0.17	1	0 (0%)	0 (0%)	0 (0%)	2721	0.17	TCSYLVIO_010570	837 - 892	protein kinase, putative	RLEAVSIENAKNTSTA
1533	0.17	2	0 (0%)	0 (0%)	0 (0%)	2723	0.17	TCSYLVIO_010571	117 - 168	hypothetical protein	KGDESARKPPNVATLS
1534	0.17	3	0 (0%)	0 (0%)	0 (0%)	2724	0.17	TCSYLVIO_010572	133 - 184	translation initiation factor, putative	ERFLDATSKTGSSGSS
1535	0.17	1	0 (0%)	0 (0%)	0 (0%)	2725	0.17	TCSYLVIO_010573	145 - 196	hypothetical protein	VGKGSVVNYNPPLGPA
1536	0.17	1	0 (0%)	0 (0%)	0 (0%)	2726	0.17	TCSYLVIO_010579	29 - 84	trans-sialidase, putative	YKSGRSGDNEKEQKEE
1537	0.17	3	0 (0%)	0 (0%)	0 (0%)	2728	0.17	TCSYLVIO_010597	313 - 368	hypothetical protein	PAEEKVGTSRGNFATN
1538	0.17	2	0 (0%)	0 (0%)	0 (0%)	2729	0.17	TCSYLVIO_010598	1861 - 1912	heat shock protein HslVU, ATPase subunit HslU, putative	LEGSVKQIGNVASTTR
1539	0.17	3	0 (0%)	0 (0%)	0 (0%)	273	0.17	TCSYLVIO_001328	269 - 320	fatty acid transporter protein-like, putative	KYVPLLFPDEEVQSVE
1541	0.17	3	0 (0%)	0 (0%)	0 (0%)	2732	0.17	TCSYLVIO_010616	153 - 204	regulatory subunit of protein kinase a-like protein, putative	AKTPKREVDPASTGAE
1544	0.17	2	0 (0%)	0 (0%)	0 (0%)	2736	0.17	TCSYLVIO_010625	333 - 384	DNA repair protein RAD2, putative	SEVLPTPLESDCGGTH
1545	0.17	4	0 (0%)	0 (0%)	0 (0%)	2737	0.17	TCSYLVIO_010628	341 - 396	serine/threonine protein kinase, putative,protein kinase, putative	QQNPQQQQQQQQQQRR
1546	0.17	3	0 (0%)	0 (0%)	0 (0%)	2738	0.17	TCSYLVIO_010631	241 - 292	hypothetical protein	KYDGQETEPTDGKQNL
1548	0.17	2	0 (0%)	0 (0%)	0 (0%)	274	0.17	TCSYLVIO_001331	1 - 52	hypothetical protein	EAPEISLQGKSVPLGE
1549	0.17	3	0 (0%)	0 (0%)	0 (0%)	2740	0.17	TCSYLVIO_010633	205 - 260	hypothetical protein	YSSRASDDVIEPTEKN
1551	0.17	2	0 (0%)	0 (0%)	2 (100%)	2745	0.17	TCSYLVIO_010666	721 - 762	lipophosphoglycan biosynthetic protein	EDAEPTAAETKPTKTE
1552	0.17	2	0 (0%)	2 (100%)	0 (0%)	2746	0.17	TCSYLVIO_010668	65 - 120	peroxisomal targeting signal type 2 receptor, putative	CGDGVKLYNVQQSLNL
1553	0.17	1	0 (0%)	0 (0%)	0 (0%)	2747	0.17	TCSYLVIO_010670	193 - 244	hypothetical protein	TIKSVESLRLAPHVAE
1555	0.17	1	0 (0%)	0 (0%)	0 (0%)	2749	0.17	TCSYLVIO_010672	529 - 580	hypothetical protein	PDSTPPSPEPFSSQMS
1556	0.17	1	0 (0%)	0 (0%)	0 (0%)	275	0.17	TCSYLVIO_001334	377 - 428	hypothetical protein	EKATFHDAVAREVAGI
1557	0.17	1	0 (0%)	0 (0%)	0 (0%)	2750	0.17	TCSYLVIO_010672	601 - 642	hypothetical protein	VEARLEKLENAMRETR
1559	0.17	3	0 (0%)	0 (0%)	0 (0%)	2752	0.17	TCSYLVIO_010682	241 - 296	hypothetical protein	NSVSPGTTQPDCLFDD
[truncated: 1,873 more rows]
