# Supplementary material for: The Trypanosoma cruzi Antigen and Epitope Atlas: antibody specificities in Chagas disease patients across the Americas
Source: Nat Commun. 2023 Apr 3;14:1850. doi: 10.1038/s41467-023-37522-9 (PMC10070320; doi:10.1038/s41467-023-37522-9)
Supplement: Supplementary file 7 — Supplementary Data 6 [file 41467_2023_37522_MOESM7_ESM.xlsx]

## Sheet: S6 - Leish Cross-reactive
Ricci A et al 2022 - Chagas Antigen and Epitope Atlas
Table S6. T. cruzi sequences cross-reactive with Leishmaniasis samples.
All the proteins where the Leishmania-positive pooled serum samples reached an antigenicity signal greater than the antigenicity threshold for CHAGASTOPE-v1. For each protein, the table shows the most reactive peptide for that serum and for the Chagas-positive pooled sera. If there is an overlap of at least 6 amino acids between those peptides, the table shows said overlap and compares the signal…
Cross-Reactivity of T. cruzi peptides vs Leish-Positive Pool (LE_PO)				Reactivity of the indicated protein vs Chagas-Positive Serum Pools				Comparison
T. cruzi Protein	Most Reactive Peptide (16mer)	Start of Peptide	Max Signal	Most Reactive Peptide (16mer)	Start of Peptide	Max Signal	Max Signal Sample	Sequence Overlap	Signal Diff	Most Reactive Sample
TcCLB.402863.9	VHPKILKNENAQQKVR	597	35756	VHPKILKNENAQQKVR	597	23206	MX	VHPKILKNENAQQKVR	-12550	LEISH
TcCLB.406933.10	YIIGKYAVSAFLNEDF	157	25798	MTGWQGCDVVNSDNVS	305	9603	CO	-	-	-
TcCLB.410923.30	SRWVSPRRALPTQRST	117	11433	VVEDTAVESLLPAGGR	205	941	BR	-	-	-
TcCLB.411235.9	EFSEAREDLAALEKDY	417	20417	EFSEAREDLAALEKDY	417	21942	AR	EFSEAREDLAALEKDY	1525	CHAGAS
TcCLB.424123.20	RIMGPVKEQTIDKLNE	17	13774	RIMGPVKEQTIDKLNE	17	4583	BR	RIMGPVKEQTIDKLNE	-9191	LEISH
TcCLB.425785.9	EAINFEKKQLVQQWKS	261	11823	EAINFEKKQLVQQWKS	261	9559	CO	EAINFEKKQLVQQWKS	-2264	LEISH
TcCLB.427091.10	ITGDDKNLGKPKMADM	201	18694	LAGLPNTAYEEAAAKF	169	4664	AR	-	-	-
TcCLB.450061.10	LRFDLEVKFPFQPIGD	429	21341	LEVKFPFQPIGDKNLF	433	8395	BO	LEVKFPFQPIGD	-12946	LEISH
TcCLB.467373.10.1	EWTIIVDGKEIHNTKY	137	15518	FEGETAQQATLNEDSE	297	14559	BR	-	-	-
TcCLB.477957.10	PKVSTEANTSLSEGMK	85	22139	APSRLRGIDSSLSSSA	169	20543	CO	-	-	-
TcCLB.479517.50	ELADFMGPVGDVCAEV	45	14352	VCIVFDTINGGGDVSS	105	1465	BO	-	-	-
TcCLB.482425.10	PYIIEKYAVSAFLNED	45	29950	PYIIEKYAVSAFLNED	45	10126	BO	PYIIEKYAVSAFLNED	-19824	LEISH
TcCLB.503401.20	IDKPNANALRELSKRV	209	13752	IDKPNANALRELSKRV	209	30045	MX	IDKPNANALRELSKRV	16293	CHAGAS
TcCLB.503409.20	ATPAALSSLEAAVRRQ	165	17432	ATPAALSSLEAAVRRQ	165	13678	MX	ATPAALSSLEAAVRRQ	-3754	LEISH
TcCLB.503413.4	TKPEETKPEDAKPEVN	589	12568	TKPEETKPEDAKPEVN	589	15049	CO	TKPEETKPEDAKPEVN	2481	CHAGAS
TcCLB.503419.40	GTCAPAPSDIHNPDKN	49	12635	LGCGDYQKNEARGALG	25	7512	BO	-	-	-
TcCLB.503419.50	WGSGGSGSGGGGWGSG	109	20162	GGGWGSDGNAGGGGGG	37	23849	US	GGGWGS	3687	CHAGAS
TcCLB.503525.50	FYNAKIGNYQTVVGQQ	133	16411	FYNAKIGNYQTVVGQQ	133	1764	AR	FYNAKIGNYQTVVGQQ	-14647	LEISH
TcCLB.503557.30	EARHVNMKEVLSRSLS	145	17672	SRLTPDDGEPDDRIPE	225	9221	MX	-	-	-
TcCLB.503575.40	YRQHSDKERDRIAQER	13	12428	YRQHSDKERDRIAQER	13	9869	MX	YRQHSDKERDRIAQER	-2559	LEISH
TcCLB.503579.10	PLIDVYDNISTKPIER	661	13030	NPNTKNLMNQQIDEDN	641	7866	US	-	-	-
TcCLB.503593.10	GGKLWISLDDKPVGDV	117	13727	SNKAGGKLWISLDDKP	113	29132	MX	GGKLWISLDDKP	15405	CHAGAS
TcCLB.503619.10	GREPNFLDSDNSVASE	317	16736	LRVVQGDVDRTAASNK	185	11599	BR	-	-	-
TcCLB.503643.30	RRIYDQQLERFRQSKE	65	16980	GELVRRIYDQQLERFR	61	2287	CO	RRIYDQQLERFR	-14693	LEISH
TcCLB.503661.20	YIIEKYAVSAFLNEDF	49	27235	INEQQRCDVVNSDNVS	197	10697	CO	-	-	-
TcCLB.503669.10	NLQRTNDLLRRELFEL	381	13685	LADVSARNQEERKQIV	437	11763	BO	-	-	-
TcCLB.503693.29	ICPAARSPSPRGGRSK	289	18067	ARSPSPRGGRSKPETE	293	5163	AR	ARSPSPRGGRSK	-12904	LEISH
TcCLB.503697.30	EKENYEDVKFTHAGEI	381	36517	EKENYEDVKFTHAGEI	381	38555	MX	EKENYEDVKFTHAGEI	2038	CHAGAS
TcCLB.503717.20	TVKTITTQTNTTSKSG	441	14232	TVKTITTQTNTTSKSG	441	21489	AR	TVKTITTQTNTTSKSG	7257	CHAGAS
TcCLB.503749.10	ERLREGHEPTSLKKDA	849	26006	LCLHGKRQTGEIFEHQ	5	13195	AR	-	-	-
TcCLB.503773.20	AIKMHGKMSNLVPDGR	321	21273	SRPSFDGNNNNASANL	109	11417	MX	-	-	-
TcCLB.503823.120	ASEEDFSDVWSDNGGN	93	14075	ASEEDFSDVWSDNGGN	93	11066	CO	ASEEDFSDVWSDNGGN	-3009	LEISH
TcCLB.503827.100	GTDGQKREDIHAQDKE	897	13763	QTEQDPLKKSENAGSG	777	14035	BR	-	-	-
TcCLB.503841.10	QNKTLGAGGAGGAGEK	113	13406	QNKTLGAGGAGGAGEK	113	18893	AR	QNKTLGAGGAGGAGEK	5487	CHAGAS
TcCLB.503847.20	ECSRKEMISDALNELR	865	29514	SCNLREAALNGISNQK	1129	17107	AR	-	-	-
TcCLB.503851.24	DNWLNLLEQEKNKSPP	85	17670	DNWLNLLEQEKNKSPP	85	24469	BO	DNWLNLLEQEKNKSPP	6799	CHAGAS
TcCLB.503855.30	THGQPASPTNLAKEFM	177	11259	PTCGKFGGATGNFNAH	209	18302	BO	-	-	-
TcCLB.503859.40	AAGSVSGGAGGAGGSG	97	30447	AAGSVSGGAGGAGGSG	97	32431	BO	AAGSVSGGAGGAGGSG	1984	CHAGAS
TcCLB.503869.20	TLRVKQLEEQYNRLLG	169	12665	TLRVKQLEEQYNRLLG	169	15631	CO	TLRVKQLEEQYNRLLG	2966	CHAGAS
TcCLB.503879.20	VEDRLERYRSAREILD	241	12577	VEDRLERYRSAREILD	241	7790	AR	VEDRLERYRSAREILD	-4787	LEISH
TcCLB.503885.60	EDMAKEQYQQLQQVHE	365	11179	EDMAKEQYQQLQQVHE	365	9556	AR	EDMAKEQYQQLQQVHE	-1623	LEISH
TcCLB.503895.19	DGPTVPSHKYEHKNLL	1393	14378	LRRELDAIERYLDEQL	1201	30230	MX	-	-	-
TcCLB.503897.170	SGMWDCVKRTVQQHSP	89	15099	SATMVKQGLNQSLRFP	221	7046	BR	-	-	-
TcCLB.503899.80	RGGRGPPTQHVAKQNL	645	13750	STDANCDNNNNNNNKA	189	10515	MX	-	-	-
TcCLB.503929.10	GAFGCGKTVISQALSK	245	12563	GAFGCGKTVISQALSK	245	7304	BO	GAFGCGKTVISQALSK	-5259	LEISH
TcCLB.503957.30	YLIEKYAVSAFLNEDF	789	17203	FSFNSIQPRKQGETMP	49	13369	MX	-	-	-
TcCLB.503975.100	TKPEETKPEDAKPEVN	1197	12568	GSAAKDLQTDGADYEP	1709	17656	CO	-	-	-
TcCLB.503983.20	MDVVGVSVGRYMTALE	301	20465	MDVVGVSVGRYMTALE	301	17024	AR	MDVVGVSVGRYMTALE	-3441	LEISH
TcCLB.503999.80	LESALKADVKRVPRQQ	669	17269	SCEIRDALMDLAEAYE	925	17124	CO	-	-	-
TcCLB.504001.6	VVFSDPKSIVYQQNSD	645	19344	DDKKLPEDVVQRISKQ	93	20404	MX	-	-	-
TcCLB.504009.60	PLTTDDKKENMQQETS	181	25212	PLTTDDKKENMQQETS	181	12700	AR	PLTTDDKKENMQQETS	-12512	LEISH
TcCLB.504029.40	SLSGTSKIAPQVSTAA	1265	12240	LPPPPPPPQQQKQQQR	1189	34117	MX	-	-	-
TcCLB.504035.140	SACESAVEPVPDERGD	573	17322	SIMKFGSTDAADRDEG	493	5084	MX	-	-	-
TcCLB.504043.10	ALTAPAAAPDAPVSPV	325	13880	ALTAPAAAPDAPVSPV	325	30806	CO	ALTAPAAAPDAPVSPV	16926	CHAGAS
TcCLB.504055.10	LVEWCEKNGTSILQKV	73	10818	LVEWCEKNGTSILQKV	73	11062	BO	LVEWCEKNGTSILQKV	244	CHAGAS
TcCLB.504081.90	AQSSEEQHDGIETGNT	329	13716	TKDNEAPGAGGGNGAA	101	12647	BR	-	-	-
TcCLB.504097.30	LQHVKEMLPALDRASN	1189	12294	LQHVKEMLPALDRASN	1189	29008	BO	LQHVKEMLPALDRASN	16714	CHAGAS
TcCLB.504099.10	PYLIEKCAVSAFLNED	853	30850	SQGGRRRTRSEFEGDT	21	14900	BO	-	-	-
TcCLB.504103.30	ECARKKMISDALNELR	865	29452	LLAKATDNSFLDKITN	517	10890	BR	-	-	-
TcCLB.504105.130	SGEKKNGEAMENYQQS	1549	33968	GSSVLEEDPRRLQKDI	265	37071	MX	-	-	-
TcCLB.504109.170	RYSVPRKMVLSNSFNT	29	11998	RYSVPRKMVLSNSFNT	29	8757	BO	RYSVPRKMVLSNSFNT	-3241	LEISH
TcCLB.504113.20	MEMQQRFTRQMESLSK	153	16887	MEMQQRFTRQMESLSK	153	6962	MX	MEMQQRFTRQMESLSK	-9925	LEISH
TcCLB.504115.10	EWSVFVDGKEIHNTKY	649	16416	TTPGETAIPSESNATT	989	29314	MX	-	-	-
TcCLB.504125.64	ICPAARSPSPRGGRSK	317	18067	ARSPSPRGGRSKPETE	321	5163	AR	ARSPSPRGGRSK	-12904	LEISH
TcCLB.504125.90	DLSNNSQIYDDDMHDD	121	20384	NASRRRSGGWGACSAA	561	4214	US	-	-	-
TcCLB.504153.230	TEASTFFLGKDEGVAS	173	14857	TEASTFFLGKDEGVAS	173	12634	MX	TEASTFFLGKDEGVAS	-2223	LEISH
TcCLB.504157.70	ADEMLKVLSGLLNWDE	905	21999	TLQQVLDTFTQNKTRD	789	27448	BO	-	-	-
TcCLB.504189.5	ENGAGRRAGIVSKHLN	121	13428	ENGAGRRAGIVSKHLN	121	13369	AR	ENGAGRRAGIVSKHLN	-59	LEISH
TcCLB.504199.4	GLVGATSFLGKMKRAG	129	25653	GLVGATSFLGKMKRAG	129	14971	MX	GLVGATSFLGKMKRAG	-10682	LEISH
TcCLB.504207.5	TADQRKRLAGAALELS	57	13438	TADQRKRLAGAALELS	57	7199	BO	TADQRKRLAGAALELS	-6239	LEISH
TcCLB.504243.30	KRFALEALADAHLQLG	1317	11276	TVQLALQQADLCEQAF	757	7915	AR	-	-	-
TcCLB.504249.30	TPDQEEKFTGKKRTES	357	20997	SGSSKGSEGLDSEPLP	129	20065	BO	-	-	-
TcCLB.504255.10	STSASGDVSGGSGGGG	29	16874	STSASGDVSGGSGGGG	29	5043	BR	STSASGDVSGGSGGGG	-11831	LEISH
TcCLB.504427.60	VDEDEKIVISDLMNED	293	23601	VDEDEKIVISDLMNED	293	2260	BO	VDEDEKIVISDLMNED	-21341	LEISH
TcCLB.504449.14	EVDDAKPLLGKLKRDT	1313	21470	EVDDAKPLLGKLKRDT	1313	25956	CO	EVDDAKPLLGKLKRDT	4486	CHAGAS
TcCLB.504533.40	RGAKKKAPSGLTFEGQ	509	17527	THNAEGKGQEGLHPQV	857	36417	BO	-	-	-
TcCLB.504605.10	YIIEKYAVSAFLNEDF	625	27235	YIIEKYAVSAFLNEDF	625	8556	AR	YIIEKYAVSAFLNEDF	-18679	LEISH
TcCLB.504703.20	KALASANDIRALAQEE	1697	11583	QRKLEDAEAEPLLQQC	345	13619	CO	-	-	-
TcCLB.504923.10	AAGGGLTQNDIRGGGS	413	13075	FARMSCASAQERASTV	577	12883	CO	-	-	-
TcCLB.505073.10	AELEERTNDLQERAAA	381	42251	TNDLQERAAAAEDAAR	465	6986	US	TNDLQERAAA	-35265	LEISH
TcCLB.505075.5	EQRAVKQKHAPVNLSV	5	31370	EQRAVKQKHAPVNLSV	5	2701	AR	EQRAVKQKHAPVNLSV	-28669	LEISH
TcCLB.505171.10	KVVRMFQKNTSSVALA	1033	14738	ERPGGLGEEFIQLIQN	461	4560	BR	-	-	-
TcCLB.505183.140	DLSNNSQIYDDDMHDD	121	20384	QRAIAGVFSRVKCGLN	505	3146	BO	-	-	-
TcCLB.505193.70	VTPAALSSLEAAVRRQ	165	19834	VTPAALSSLEAAVRRQ	165	14575	MX	VTPAALSSLEAAVRRQ	-5259	LEISH
TcCLB.505229.10	VINNAGRYGGDPEDIT	317	16067	AAQEPNSTGDSEDEED	197	5157	US	-	-	-
TcCLB.505267.110	AGGGLTQNDIRGGGSA	1445	11632	ARMSCASAQERASTVA	1609	14022	CO	-	-	-
TcCLB.505387.9	TTTAGGGLTQNDIRGG	2141	10798	LLAKDNVHDGASREML	1525	12232	MX	-	-	-
TcCLB.505763.19	MLCSDKTGTLTLNKME	293	11575	MLCSDKTGTLTLNKME	293	35888	BO	MLCSDKTGTLTLNKME	24313	CHAGAS
TcCLB.505949.169	GNGFGDARDDRYNEGG	21	12988	GNGFGDARDDRYNEGG	21	12312	BR	GNGFGDARDDRYNEGG	-676	LEISH
TcCLB.505949.80	GNGFGDARDDRYNEGG	21	12988	PSGPGMPGTGAETGQS	121	16865	MX	-	-	-
TcCLB.505965.60	VCVLYGGAHFVNGDIK	197	10800	ATCLLDPATGEEWVMC	21	20373	AR	-	-	-
TcCLB.505983.40	SSRTSEVDDAKPLLGK	841	20347	SSRTSEVDDAKPLLGK	841	33357	CO	SSRTSEVDDAKPLLGK	13010	CHAGAS
TcCLB.505997.10	PPYIIEKYAVSAFLNE	717	32668	PPYIIEKYAVSAFLNE	717	9347	BO	PPYIIEKYAVSAFLNE	-23321	LEISH
TcCLB.506001.50	EKEKEKRDVGLKSTIS	329	22003	TSNPPVTQTTPRASSA	349	11113	BR	-	-	-
TcCLB.506025.50	ILTDMSSYADALREVS	281	11310	LNKIDVKTRNEFYDRQ	477	6794	AR	-	-	-
TcCLB.506051.30	AAGGGLTQNDIRGGGS	301	13075	VTETVALSPTRTPTAS	265	2269	CO	-	-	-
TcCLB.506063.59	TTAAGGGLTQNDIRGG	2949	10798	GSAEFFDPTLVSVPDS	1093	29254	BO	-	-	-
TcCLB.506111.20	TAAGGGLTQNDIRGGG	2013	11714	VFARMPCASAQERAST	2177	16083	CO	-	-	-
TcCLB.506123.40	HDLSINNTKLDSQCLH	321	11976	DKSGGGEAPNNGSALT	33	9378	BO	-	-	-
TcCLB.506127.170	GGKLWISLDDKPVGDV	117	13727	SNKAGGKLWISLDDKP	113	29132	MX	GGKLWISLDDKP	15405	CHAGAS
TcCLB.506147.180	DEEAGGFKAFHKLQDT	749	15858	ESVFDDDVDRIRQEEE	1289	28651	CO	-	-	-
TcCLB.506163.60	RQIDEKERNVQQWQEK	473	35344	RQIDEKERNVQQWQEK	473	36422	AR	RQIDEKERNVQQWQEK	1078	CHAGAS
TcCLB.506211.80	TEPAGKRDVGLLPYEQ	597	10911	TEPAGKRDVGLLPYEQ	597	14610	MX	TEPAGKRDVGLLPYEQ	3699	CHAGAS
TcCLB.506227.100	LNRQCAVYADALEEAR	73	20989	LIREKEKHATILALHD	53	3128	AR	-	-	-
TcCLB.506227.150	EGPVWVPKQAPADLTT	181	27826	AKLYQAPYFEKSEDEM	217	9620	CO	-	-	-
TcCLB.506257.10	VRGTGTINNTKHSKRH	389	16270	VRGTGTINNTKHSKRH	389	4203	AR	VRGTGTINNTKHSKRH	-12067	LEISH
TcCLB.506279.90	TEPNTSLTEGTKEQQS	89	31107	AVSTTHAPSRLREIDG	153	27435	CO	-	-	-
TcCLB.506289.150	SVTPPDSGSGGGGGGS	81	11323	VGQVSVTPPDSGSGGG	77	21507	BR	SVTPPDSGSGGG	10184	CHAGAS
TcCLB.506291.10	VSVTPPDSGSGGGGGG	81	17568	EVGQVSVTPPDSGSGG	77	22767	BR	VSVTPPDSGSGG	5199	CHAGAS
TcCLB.506327.70	KNGGLEKSNAQQRIAV	85	31520	KNGGLEKSNAQQRIAV	85	22318	MX	KNGGLEKSNAQQRIAV	-9202	LEISH
TcCLB.506333.10	MLCSDKTGTLTLNKME	293	11575	MLCSDKTGTLTLNKME	293	35888	BO	MLCSDKTGTLTLNKME	24313	CHAGAS
TcCLB.506357.50	SATSKMTKLGFKKPLL	29	13837	ALVKANGGTIYDYEGL	117	5546	CO	-	-	-
TcCLB.506363.90	STAMMGVADFAEYGSV	329	13048	FHGGTGSYNVIPDTAH	241	16033	BR	-	-	-
TcCLB.506367.130	MWTQQLSLQKPNAQQT	1	34880	QLSLQKPNAQQTPEEK	5	32039	AR	QLSLQKPNAQQT	-2841	LEISH
TcCLB.506367.160	HSRMLYPGPVEDVKFL	257	28469	LYPGPVEDVKFLVEEH	261	15133	MX	LYPGPVEDVKFL	-13336	LEISH
TcCLB.506405.120	GAFGCGKTVISQALSK	245	12563	GAFGCGKTVISQALSK	245	7304	BO	GAFGCGKTVISQALSK	-5259	LEISH
TcCLB.506409.170	DGTPQAGQEHLNGGEV	749	16228	LGLSYSNDEKKWRMLC	617	4713	BR	-	-	-
TcCLB.506411.10	AMLKKFLGREPNSDAF	665	12057	AIYSFEGNRTFDNTAV	45	20618	AR	-	-	-
TcCLB.506419.30	YSPVEKRLVLQQCFVC	105	12164	NDCVFKVTLEFMEPMA	65	681	US	-	-	-
TcCLB.506423.10	GNSGGGGGGAAGASGG	153	11117	SGSSTDDHATGSVPSS	181	28080	BO	-	-	-
TcCLB.506425.30	LESLDLYEKNGGLQKF	689	11940	ESVLDAYDLQKQFERT	365	13131	AR	-	-	-
TcCLB.506435.90	YAMQKKEDDFLCGNQK	33	12342	VDNVNGPLNRTDDDVV	525	9830	BR	-	-	-
TcCLB.506465.30	SIGGDEGGGIGAGGGG	701	11774	ETETCRVSSSRQGGGG	1149	14398	BR	-	-	-
TcCLB.506485.100	RRIYDQQLERFRQSKE	65	16980	GDLVRRIYDQQLERFR	61	2287	CO	RRIYDQQLERFR	-14693	LEISH
TcCLB.506505.40	QTCNFINSSNANAAAT	841	11459	ERGEIMSMRNDGTVIP	453	11526	BR	-	-	-
TcCLB.506525.50	LFEEDDAWYAMRAEEN	21	11469	DSFKQRDDKFNLNILR	65	4693	MX	-	-	-
TcCLB.506525.70	TPDTKEIGKQKNALRL	725	24419	SPRVRPQLPPFVTQKD	53	6748	MX	-	-	-
TcCLB.506529.170	SWRAAGRGGGGGGAGG	285	14937	SWRAAGRGGGGGGAGG	285	19228	BR	SWRAAGRGGGGGGAGG	4291	CHAGAS
TcCLB.506529.400	PLRKPASTIWGSGGGG	437	12677	PLRKPASTIWGSGGGG	437	14993	BR	PLRKPASTIWGSGGGG	2316	CHAGAS
TcCLB.506529.470	EDDEEEEKQNHLEGGD	469	14485	MRFDPQQQQQHQGNKD	1	21475	US	-	-	-
TcCLB.506529.480	GGAGGGAGGGAGGGAG	541	44005	GGAGGGAGGGAGGGAG	541	41306	BR	GGAGGGAGGGAGGGAG	-2699	LEISH
TcCLB.506559.220	QATAPTSNTLKPLDTS	97	16517	QATAPTSNTLKPLDTS	97	19962	CO	QATAPTSNTLKPLDTS	3445	CHAGAS
TcCLB.506559.559	QKNKHIQKTENEQQHV	897	12711	LKESRRGEEKLDALQR	1053	28726	AR	-	-	-
TcCLB.506563.10	NMSCNKYASNAVEKII	409	15530	NMSCNKYASNAVEKII	409	16614	CO	NMSCNKYASNAVEKII	1084	CHAGAS
TcCLB.506573.60	HGALNVNIGGGGGGGG	117	15142	HGALNVNIGGGGGGGG	117	19205	BR	HGALNVNIGGGGGGGG	4063	CHAGAS
TcCLB.506579.40	KETEESNVIYDGSRHV	289	30891	AQIVGAAFAGYVGDKI	61	4764	US	-	-	-
TcCLB.506605.90	EKLEFMKIENAQLRRQ	293	12516	EKLEFMKIENAQLRRQ	293	13998	AR	EKLEFMKIENAQLRRQ	1482	CHAGAS
TcCLB.506629.110	LYPGPAEDVKFLVEEH	261	22871	LYPGPAEDVKFLVEEH	261	21311	MX	LYPGPAEDVKFLVEEH	-1560	LEISH
TcCLB.506629.130	MWTQQLSLQKPNAQQT	1	34880	QLSLQKPNAQQTPEEK	5	32039	AR	QLSLQKPNAQQT	-2841	LEISH
TcCLB.506633.109	LMSTQKMPFLFAVGDE	389	28878	LSICPPLPEDVKIPIN	157	3863	BO	-	-	-
TcCLB.506637.20	DLVGATSFLGKMKKAG	129	25127	DLVGATSFLGKMKKAG	129	18268	MX	DLVGATSFLGKMKKAG	-6859	LEISH
TcCLB.506637.40	DLVGATSFLGKMKKAG	129	25127	DLVGATSFLGKMKKAG	129	18268	MX	DLVGATSFLGKMKKAG	-6859	LEISH
TcCLB.506649.110	VCELGIDNTKIDVEWR	181	13970	RHPSLRRIDVSDNYIS	149	19009	AR	-	-	-
TcCLB.506679.60	GACRTCPSSSNTLKDG	173	11767	GACRTCPSSSNTLKDG	173	8328	MX	GACRTCPSSSNTLKDG	-3439	LEISH
TcCLB.506703.90	SSEGVQTVDAETGDTV	825	14234	SSEGVQTVDAETGDTV	825	9732	MX	SSEGVQTVDAETGDTV	-4502	LEISH
TcCLB.506721.30	AKAIVALENDLLDRTN	1453	35590	KNPAANRDEIRKIENA	3873	17418	BR	-	-	-
TcCLB.506743.130	DNWLNLLEQEKNKSPP	85	17670	DNWLNLLEQEKNKSPP	85	24469	BO	DNWLNLLEQEKNKSPP	6799	CHAGAS
TcCLB.506753.220	GDSWHFSPSEKTIEKR	193	11059	CIIGGLRDTLEELEAV	97	2871	US	-	-	-
TcCLB.506757.60	HSEASVEQAASQQSRK	745	10875	HSEASVEQAASQQSRK	745	19347	MX	HSEASVEQAASQQSRK	8472	CHAGAS
TcCLB.506775.130	IAIQNKLIQKLERENS	729	13045	RAENKESASSSNSFFA	621	17974	MX	-	-	-
TcCLB.506775.80	EAYTQAMQYNSSLKPT	153	11056	EAYTQAMQYNSSLKPT	153	23753	AR	EAYTQAMQYNSSLKPT	12697	CHAGAS
TcCLB.506779.150	VRVLSSFIEDMYSKIQ	69	20573	VRVLSSFIEDMYSKIQ	69	5877	BO	VRVLSSFIEDMYSKIQ	-14696	LEISH
TcCLB.506779.80	PSPTVSSPTSLWKGKT	1373	13871	IRATGGGAFKYASIAK	1173	7539	MX	-	-	-
TcCLB.506789.150	TFARPSLSSLQAARQA	397	29537	TFARPSLSSLQAARQA	397	33678	MX	TFARPSLSSLQAARQA	4141	CHAGAS
TcCLB.506789.20	IASSLLYKSDKGNNEK	421	26084	IASSLLYKSDKGNNEK	421	22408	CO	IASSLLYKSDKGNNEK	-3676	LEISH
TcCLB.506791.30	VVGIAARFQSADEEML	817	26649	TASRALTLDTAVATAA	749	16837	CO	-	-	-
TcCLB.506797.50	YSPQRGHPTQAVVGTE	173	20407	KPTSSSHSTPSRLQDS	321	10331	CO	-	-	-
TcCLB.506807.39	FQDGSKQRLSPPQRDF	665	15890	VKRWEPSVPMWDSPAA	1057	4698	BR	-	-	-
TcCLB.506813.140	GRRAGIVSKHLNISGD	125	12205	SIPLIGARLNDKDSTV	549	24118	CO	-	-	-
TcCLB.506813.220	DGQRVGDASCELQNTK	649	15698	TLPVYPEKAGNKETGN	373	21358	MX	-	-	-
TcCLB.506825.100	TGATAQNNSSSKDGRD	417	29821	TGATAQNNSSSKDGRD	417	40332	AR	TGATAQNNSSSKDGRD	10511	CHAGAS
TcCLB.506825.120	GSTGKSSLSAANASMV	409	14639	VRKPKRRIDADDLIVY	1305	11415	AR	-	-	-
TcCLB.506835.60	LLATRKKPNSQQRRHF	533	23890	NSQQRRHFAMNSTASD	541	12449	BR	NSQQRRHF	-11441	LEISH
TcCLB.506843.10	PFVFVTNSDVKFSPDL	85	26402	PFVFVTNSDVKFSPDL	85	28021	MX	PFVFVTNSDVKFSPDL	1619	CHAGAS
TcCLB.506851.30	GSGPEFNDATPSNLRK	21	17537	EFNDATPSNLRKQFTI	25	9934	BO	EFNDATPSNLRK	-7603	LEISH
TcCLB.506855.250	YGSIQKLLNSQQEEMI	813	32740	YGSIQKLLNSQQEEMI	813	21478	AR	YGSIQKLLNSQQEEMI	-11262	LEISH
TcCLB.506855.300	HQAIQQQRQSNQQQQQ	37	10923	QQQRQSNQQQQQNASQ	41	5794	AR	QQQRQSNQQQQQ	-5129	LEISH
TcCLB.506855.360	READSTPTTTNTASKG	509	14605	READSTPTTTNTASKG	509	7093	CO	READSTPTTTNTASKG	-7512	LEISH
TcCLB.506855.90	SITGGGNTPRGAKLKA	725	16077	QEQLRKIDAATERNRN	501	24642	AR	-	-	-
TcCLB.506859.240	AVAAGAGAGAGAGGAE	349	12626	AVAAGAGAGAGAGGAE	349	16035	BO	AVAAGAGAGAGAGGAE	3409	CHAGAS
TcCLB.506859.30	DERGEEQKKENQQLSQ	125	29434	DERGEEQKKENQQLSQ	125	21818	AR	DERGEEQKKENQQLSQ	-7616	LEISH
TcCLB.506863.40	RIEEKTRNAMQLGPDV	161	16400	RIEEKTRNAMQLGPDV	161	22774	AR	RIEEKTRNAMQLGPDV	6374	CHAGAS
TcCLB.506871.20	SIRFKLKQVENNFQQL	281	11961	MQTSGLEDQMALLFSQ	185	26168	CO	-	-	-
TcCLB.506871.30	LGALRYAAMLEAEALG	109	23643	ANQLSTKITNIAKGED	237	43032	CO	-	-	-
TcCLB.506885.200	GAGGGINTGSGGGGGG	609	19772	QQQQQQQQESPQTDSF	357	15119	MX	-	-	-
TcCLB.506885.260	RKNPSPPPQQRPQQAN	133	12951	QQANTDEELSRKLGQF	145	42271	BO	-	-	-
TcCLB.506885.390	LRRQQKSLVDKLTELA	1329	21687	EADFQRKTDSFNEDDW	721	40208	CO	-	-	-
TcCLB.506885.70	QRGGGGGGGVGGGGAG	433	11021	ARGTQRGGGGGGGVGG	429	13892	BR	QRGGGGGGGVGG	2871	CHAGAS
TcCLB.506925.14	GLQKGFAEKSANDKMW	25	17699	AAWAGLQKGFAEKSAN	21	6842	MX	GLQKGFAEKSAN	-10857	LEISH
TcCLB.506925.200	DAYSALKRHDKALQDA	129	12870	LLRADAYSALKRHDKA	125	27224	AR	DAYSALKRHDKA	14354	CHAGAS
TcCLB.506925.220	AKQLFLGKEKLPPKQI	637	21082	GRLEDSNPTIFSGKGP	601	8252	MX	-	-	-
TcCLB.506925.460	DESRTKRRAKVDELNA	13	12510	DESRTKRRAKVDELNA	13	25612	CO	DESRTKRRAKVDELNA	13102	CHAGAS
TcCLB.506927.30	VNSIKSVPIDLTRSNM	45	12876	GRVLRFYGYTKEQVPE	97	8782	MX	-	-	-
TcCLB.506933.40	RSLEVILTNDLIDRAN	397	32666	LREEQRELEKGVFSDV	97	4363	CO	-	-	-
TcCLB.506939.120	EGVQTVDAETGDTVQG	841	15153	SSLLYKSGKSEDKKEE	441	21535	BO	-	-	-
TcCLB.506941.194	QSAQKIALSGTLNGPI	1773	18664	SGLREPNDIERHGRLA	2409	28466	CO	-	-	-
TcCLB.506941.250	MGSFSLPVLQLRDKAE	1	15700	MGSFSLPVLQLRDKAE	1	37057	MX	MGSFSLPVLQLRDKAE	21357	CHAGAS
TcCLB.506941.60	NIRGFENLEDGDSLKN	785	12217	VFPHSVSSNNATKDDT	197	8497	CO	-	-	-
TcCLB.506949.30	ADDEKRGVVQQKKGKT	689	12459	SAGSGGTEPAKALNKP	605	18456	BR	-	-	-
TcCLB.506957.23	HEMRKADNAQQKTAIL	2553	34054	HEMRKADNAQQKTAIL	2553	26925	AR	HEMRKADNAQQKTAIL	-7129	LEISH
TcCLB.506959.110	LPQHQSGNIGGSGGGG	233	15212	LPQHQSGNIGGSGGGG	233	18119	BR	LPQHQSGNIGGSGGGG	2907	CHAGAS
TcCLB.506959.50	HLECMSRTADTLASGK	217	18380	SRRTVAADGSDGVKLD	277	21630	US	-	-	-
TcCLB.506961.160	PPYIIEKYAVSAFLNE	821	28202	PPYIIEKYAVSAFLNE	821	9002	BO	PPYIIEKYAVSAFLNE	-19200	LEISH
TcCLB.506961.50	TAAGGGLTQNDIRGGG	2925	11714	FDVPPARAGGGGGGAQ	425	16719	CO	-	-	-
TcCLB.506961.90	YLIEKYAVSAFLNEDF	817	17203	YLIEKYAVSAFLNEDF	817	4719	AR	YLIEKYAVSAFLNEDF	-12484	LEISH
TcCLB.506967.110	NSLNPSAPTFLKPGTS	49	10992	APSRLREIDGSLSSSA	157	40256	CO	-	-	-
TcCLB.506967.70	PGTATTQNNASSKSGG	349	24781	PGTATTQNNASSKSGG	349	25576	AR	PGTATTQNNASSKSGG	795	CHAGAS
TcCLB.506975.30	STAMMGVADFAEYGSV	329	13048	FHGGTGSYNVIPDTAH	241	16033	BR	-	-	-
TcCLB.506977.40	VRDVASSNDVRTLVQL	25	14552	SLSGSGTLQLAVTGEA	273	10448	BO	-	-	-
TcCLB.506977.60	PRIAVTALGGGFGLGK	57	11855	PRIAVTALGGGFGLGK	57	8033	US	PRIAVTALGGGFGLGK	-3822	LEISH
TcCLB.506989.160	CGDGVKLYNVQQSLNL	85	35601	CGDGVKLYNVQQSLNL	85	24058	AR	CGDGVKLYNVQQSLNL	-11543	LEISH
TcCLB.506995.80	TEPNTSLTEGTKEQQS	85	31107	AVSTTRAPSRLREIDG	149	36179	CO	-	-	-
TcCLB.506999.120	QKEAKFVGRQKDPKDV	405	16225	LCPVPFTDPVKQMDDN	185	7463	MX	-	-	-
TcCLB.507001.20	EARHVNMKEVLSRSLS	145	15728	EGEHDAALLGQHEDVS	61	8790	BO	-	-	-
TcCLB.507001.50	FLSREKIGNSYAVDNE	609	19158	QIVSLSASVENVAPAK	261	19457	CO	-	-	-
TcCLB.507007.70	VTLQVSGASDVDVKFT	17	15199	VTLQVSGASDVDVKFT	17	24407	MX	VTLQVSGASDVDVKFT	9208	CHAGAS
TcCLB.507009.90	KVNPDTGVIEDVKFKA	65	17866	PRNMGKLDKTDPNVGT	33	2934	CO	-	-	-
TcCLB.507011.10	IGEGKPLLGKRIANVA	333	11975	IGNAIGEGKPLLGKRI	329	15833	CO	IGEGKPLLGKRI	3858	CHAGAS
TcCLB.507011.200	MDVVGVSVGRYMTALE	301	20465	MDVVGVSVGRYMTALE	301	17024	AR	MDVVGVSVGRYMTALE	-3441	LEISH
TcCLB.507027.80	MGSFSLPVLQLRDKAE	1	15700	MGSFSLPVLQLRDKAE	1	37057	MX	MGSFSLPVLQLRDKAE	21357	CHAGAS
TcCLB.507049.179	PLTTDDKKENMQQETS	185	25212	PLTTDDKKENMQQETS	185	12700	AR	PLTTDDKKENMQQETS	-12512	LEISH
TcCLB.507053.110	DKNKEEKPKKLNAQQV	53	39680	EEKPKKLNAQQVALNN	57	20988	MX	EEKPKKLNAQQV	-18692	LEISH
TcCLB.507059.80	PQMGVYNPWRDPSLLD	401	19529	FRHYVPRVYNKMENDN	249	15030	MX	-	-	-
TcCLB.507071.20	TTTATTGDSDGVKATS	297	13240	AGIKTTTATTGDSDGV	293	16522	US	TTTATTGDSDGV	3282	CHAGAS
TcCLB.507071.230	IMMTACADGRRRVYES	305	11467	VLLYNRPLSAAEIGAL	705	10531	MX	-	-	-
TcCLB.507083.80	INYSAKALMALADQDG	217	11185	APITGPLDALGRHNAR	165	11078	CO	-	-	-
TcCLB.507087.50	MQMGRQYNTSRKMDSA	861	12280	MQMGRQYNTSRKMDSA	861	13547	AR	MQMGRQYNTSRKMDSA	1267	CHAGAS
TcCLB.507103.29	AVARMAKQLEEQQRRF	341	12998	AVARMAKQLEEQQRRF	341	17782	CO	AVARMAKQLEEQQRRF	4784	CHAGAS
TcCLB.507121.11	VRGAAKKAPSGLTFEG	509	12646	PSGLTFEGHDAGAEWP	517	9435	BO	PSGLTFEG	-3211	LEISH
TcCLB.507121.40	PFAFVTNSDVKFSPDL	297	32956	PFAFVTNSDVKFSPDL	297	31824	MX	PFAFVTNSDVKFSPDL	-1132	LEISH
TcCLB.507193.10	TTTTAGGGLTQNDIRG	1081	12735	ARTPCASAQERASTVA	1249	13630	CO	-	-	-
TcCLB.507209.30	LMTGRRFASAEEVLVP	845	24201	LMTGRRFASAEEVLVP	845	16555	AR	LMTGRRFASAEEVLVP	-7646	LEISH
TcCLB.507237.350	NSLNPSAPTFLKPGTS	49	10992	PTTTTTRAPSRLRRID	141	16295	US	-	-	-
TcCLB.507295.30	EDAAATTTNTTKAPIT	133	12199	EDAAATTTNTTKAPIT	133	21696	CO	EDAAATTTNTTKAPIT	9497	CHAGAS
TcCLB.507317.50	TETCRVSSSRQGGGGG	1197	15441	TETCRVSSSRQGGGGG	1197	17384	BR	TETCRVSSSRQGGGGG	1943	CHAGAS
TcCLB.507395.14	EQRAVKQKHAPVNLSV	5	31370	RLLPDMGITKASEPFS	121	5782	US	-	-	-
TcCLB.507467.110	PTPEQKHVLSILNDVV	217	12939	ALLIDKNGPTPEQKHV	209	12100	CO	PTPEQKHV	-839	LEISH
TcCLB.507479.51	PFVFVTNSDVKFSPDL	85	26402	PFVFVTNSDVKFSPDL	85	28021	MX	PFVFVTNSDVKFSPDL	1619	CHAGAS
TcCLB.507491.130	DGTVKEVLTTPLNDSG	209	13665	DGSVAPILQGSLPGNM	229	16127	BO	-	-	-
TcCLB.507507.20	LGALRYAAMLEAEALG	109	23643	ANQLSTKITNIAKGED	237	43032	CO	-	-	-
TcCLB.507517.40	TINQFINDSNFKPEEL	533	12270	TINQFINDSNFKPEEL	533	5457	BR	TINQFINDSNFKPEEL	-6813	LEISH
TcCLB.507519.20	TPRFLQKKTLVSSLLN	177	18168	TPRFLQKKTLVSSLLN	177	6267	BO	TPRFLQKKTLVSSLLN	-11901	LEISH
TcCLB.507603.110	ASMKKVTSDATRIAAQ	225	15633	ASMKKVTSDATRIAAQ	225	23282	BR	ASMKKVTSDATRIAAQ	7649	CHAGAS
TcCLB.507615.80	QKMGDVLEINNAKVQP	645	19127	DENKESGEKLSQDYLR	525	6722	BR	-	-	-
TcCLB.507625.10	EGYYDSVYDASWHHVV	781	15266	TRYIRDAGVLNEIQAT	693	23087	CO	-	-	-
TcCLB.507649.100	SEATKPTLGGSRISGG	1021	12673	SEATKPTLGGSRISGG	1021	11242	BO	SEATKPTLGGSRISGG	-1431	LEISH
TcCLB.507649.80	QAQSPQNRPSNQQKPQ	217	12422	RQELDVDFHDANDRDG	93	6412	CO	-	-	-
TcCLB.507663.50	SQLQKTLADHLNAEIH	797	17722	NYCPRMAAMNKPMYNA	1457	9622	BR	-	-	-
TcCLB.507669.14	EPRENEKALTGMALLN	33	17049	EPRENEKALTGMALLN	33	20843	MX	EPRENEKALTGMALLN	3794	CHAGAS
TcCLB.507675.20	DLAGPMKSGFKKIIDN	685	19791	NAIMTPNDVTRLMQLC	785	46945	CO	-	-	-
TcCLB.507681.20	QIDPKEVLAKKYDLNY	265	22070	KEVLAKKYDLNYIALD	269	14552	BR	KEVLAKKYDLNY	-7518	LEISH
TcCLB.507711.20	RIMGPVKEQTIDKLNE	17	13774	RIMGPVKEQTIDKLNE	17	4583	BR	RIMGPVKEQTIDKLNE	-9191	LEISH
TcCLB.507711.210	DLAGPMKSGFKKILDN	685	13452	NAIMTPNDVTRLVQLC	785	45782	CO	-	-	-
TcCLB.507723.50	RGAAKKAPSGLTFEGH	509	15603	GLHPQVKEAEAATLSS	853	24214	US	-	-	-
TcCLB.507809.140	APSISQKRDVGAKNTT	1069	19327	IFTPEDSTLKITPKET	341	12086	BR	-	-	-
TcCLB.507811.120	VAPTAEDTQYSGPYRT	985	10892	GNWIGLLDIFGFENFN	321	8465	MX	-	-	-
TcCLB.507825.20	AAFYNAKIGNYQTVVG	621	11648	EDAKRILERRMKVMPS	245	8618	BR	-	-	-
TcCLB.507827.10	AGGSLTLNDIRGGGSA	2921	20532	ARMPCASAQERASTVA	3085	14348	CO	-	-	-
TcCLB.507843.10	PPYLIEKYAVSAFLNG	393	16795	PPYLIEKYAVSAFLNG	393	6663	AR	PPYLIEKYAVSAFLNG	-10132	LEISH
TcCLB.507867.100	EVGDLRTGKKGNTVID	257	21949	FGDDDSDEIDGEEGVY	161	9558	AR	-	-	-
TcCLB.507867.60	LKQLWLGKNKIASIGT	229	15020	TLKENVTGAFGHLTKL	149	17259	BO	-	-	-
TcCLB.507867.80	IDATDEKTQEKQQRKQ	1309	11245	HRLFQSYAADKVRLEN	657	20220	AR	-	-	-
TcCLB.507875.60	FVFVTNSDVKFSPDLF	145	24455	FVFVTNSDVKFSPDLF	145	15467	MX	FVFVTNSDVKFSPDLF	-8988	LEISH
TcCLB.507895.170	CAPEDLPDLDPAAIVD	41	18928	NLEELYDHQHRRFTGD	61	2780	BR	-	-	-
TcCLB.507957.50	TNTPSTTTTTNTTKAP	153	18536	TTTTTRVPSRLREIDD	197	33766	CO	-	-	-
TcCLB.507967.10	IQQLQIQLDDLITQNA	537	12239	AAIIQRLQTENASAPE	581	8965	CO	-	-	-
TcCLB.507991.60	SACEDAVEPVPDERGD	573	13358	SIMKFGSTDAADRDEG	493	5084	MX	-	-	-
TcCLB.507993.140	HQAWGAPRAGAGGGAA	205	30646	GAPRAGAGGGAAGIGG	209	33661	CO	GAPRAGAGGGAA	3015	CHAGAS
TcCLB.507997.50	ETQPPQPQELKQQSGQ	149	21829	ETQPPQPQELKQQSGQ	149	13772	MX	ETQPPQPQELKQQSGQ	-8057	LEISH
TcCLB.507999.10	TAAGGGLTQNDIRGGG	2921	11714	FEVPPARAGGGGGGAQ	425	19060	CO	-	-	-
TcCLB.508013.40	SEGVQTVYAETGDTVQ	825	21158	SEGVQTVYAETGDTVQ	825	27593	MX	SEGVQTVYAETGDTVQ	6435	CHAGAS
TcCLB.508027.40	ESAPPRFMSAEETVPA	5	26851	ESAPPRFMSAEETVPA	5	16640	BO	ESAPPRFMSAEETVPA	-10211	LEISH
TcCLB.508027.60	LMSTQKMPFLFAVGDE	389	28878	PLGINSLKEAIHASPK	577	5351	US	-	-	-
TcCLB.508079.10	MEKPKHGNTAPDSSAL	237	11952	PPKRDRDRREPNTANE	297	6254	US	-	-	-
TcCLB.508119.160	FYQPYSNGVDVGGGGG	37	11337	FYQPYSNGVDVGGGGG	37	21373	US	FYQPYSNGVDVGGGGG	10036	CHAGAS
TcCLB.508139.20	TTTAGGGLTQNDIRGG	2917	10798	GVFARMSCTSAQERAS	3081	25023	CO	-	-	-
TcCLB.508139.210	TAAGGGLTQNDIRGGG	2917	11714	VFARMPCASAQERAST	3081	16083	CO	-	-	-
TcCLB.508145.49	AADKRFALEALADAHL	1317	14908	GVDAAADKRFALEALA	1313	9639	MX	AADKRFALEALA	-5269	LEISH
TcCLB.508153.400	DDGDYIEQKKAIVQQT	377	32732	FIIMEYADGGDLNSRI	93	6237	US	-	-	-
TcCLB.508153.70	LEQHNKQLQEQMAAIG	37	11926	EKQILEQHNKQLQEQM	33	8890	CO	LEQHNKQLQEQM	-3036	LEISH
TcCLB.508163.140	TLPQVSGVGGSAGGGG	129	10996	SKVYPQEKPAPNAREV	209	9441	BR	-	-	-
TcCLB.508165.110	TVTTGDSDGVKAASPL	289	11984	IKTATVTTGDSDGVKA	285	15823	US	TVTTGDSDGVKA	3839	CHAGAS
TcCLB.508165.210	NEKEKRDVGLKSTTSP	317	24528	NEKEKRDVGLKSTTSP	317	22976	MX	NEKEKRDVGLKSTTSP	-1552	LEISH
TcCLB.508169.20	QRTVLMMGRYQEAVED	433	12617	YRAEMLYSGESGPDDK	349	19363	AR	-	-	-
TcCLB.508175.20	GPTGKSSLSAANASMV	409	20014	QQQQQQWRGKRANDGN	2017	9003	MX	-	-	-
TcCLB.508175.9	TGATAQNNSSSKDGRD	417	29888	TGATAQNNSSSKDGRD	417	40332	AR	TGATAQNNSSSKDGRD	10444	CHAGAS
TcCLB.508179.30	ARMAKQLEEQQRRFKT	333	14193	NKDGSNGRASPDTAHY	61	15659	BR	-	-	-
TcCLB.508205.20	HDLSINNTKLDSQCLH	321	11976	DKSGGGEAPNNGSALT	33	9378	BO	-	-	-
TcCLB.508207.190	TPRFLQKKTLVSSLLN	177	18168	TPRFLQKKTLVSSLLN	177	6267	BO	TPRFLQKKTLVSSLLN	-11901	LEISH
TcCLB.508257.170	DSTDSNKRVTLQQMMA	4249	14317	KDYPSNPVEWLTERQW	3869	19930	BO	-	-	-
TcCLB.508293.140	GDVSSSGGGGGGGGGG	245	13907	AENGEESAKDKNALRA	365	24176	BO	-	-	-
TcCLB.508307.110	FIPEKVTLSKNLSNME	525	13600	SSSMKKRESAGAAKAK	469	6197	MX	-	-	-
TcCLB.508323.110	KERFLDDLFEYRKLIE	165	12880	KERFLDDLFEYRKLIE	165	25424	MX	KERFLDDLFEYRKLIE	12544	CHAGAS
TcCLB.508325.230	RGAAKKAPSGLTFEGH	509	15603	SAEPKPAEPKPAEPKP	1125	47551	US	-	-	-
TcCLB.508347.100	QKMGDVLEINNAKVQP	645	19127	DENKESGEKLSQDYLR	525	6722	BR	-	-	-
TcCLB.508349.10	CELGIDNTKIDVEWRL	181	15131	SAVRHPSLRRIDVSDN	145	22777	AR	-	-	-
TcCLB.508355.120	PTPEQKHVLSILNDVV	217	12939	ALLIDKNGPTPEQKHV	209	12100	CO	PTPEQKHV	-839	LEISH
TcCLB.508355.310	SLYSVPEHFVCDDFFK	321	14080	SLYSVPEHFVCDDFFK	321	5957	MX	SLYSVPEHFVCDDFFK	-8123	LEISH
TcCLB.508355.320	ISKEKKLISSLNAKDM	297	20758	YFDLKQSRVNDYAFSY	549	13521	MX	-	-	-
TcCLB.508355.380	RQHEEERKRIVEQQLL	113	17750	VTSLGAYFLRDDYTKD	249	18025	CO	-	-	-
TcCLB.508357.40	RQHEEERKRIVEQQLL	113	17750	VTSLGAYFLRDDYTKD	249	18025	CO	-	-	-
TcCLB.508357.90	IADNAGLDSNDLVTRL	449	15895	MKKLGGTLGDSYLEPG	201	7496	BR	-	-	-
TcCLB.508373.10	PQMGVYNPWRDPSLLD	1013	19529	RYLTNEVDGVVEVELN	1193	31212	CO	-	-	-
TcCLB.508385.10	GIAARFQSADEEMLCN	821	26183	GIAARFQSADEEMLCN	821	17782	BO	GIAARFQSADEEMLCN	-8401	LEISH
TcCLB.508387.150	VTFARPSLSSLQAARQ	493	25198	VTFARPSLSSLQAARQ	493	29277	MX	VTFARPSLSSLQAARQ	4079	CHAGAS
TcCLB.508389.130	GNSGGGGGGAAGASGG	153	11117	SGSSTDDHATGSVPSS	181	28080	BO	-	-	-
TcCLB.508389.154	GSGSGVGSAGGGSGAG	117	36982	GVGSAGGGSGAGGGSG	121	33490	BR	GVGSAGGGSGAG	-3492	LEISH
TcCLB.508427.40	GASQGGNNLDGTKNTT	37	11965	ANPKETPVEATAMKNT	213	33852	BO	-	-	-
TcCLB.508461.320	ISWALENYAKALEREP	2293	19140	AYHEAVTEKDDVPPEY	45	35530	CO	-	-	-
TcCLB.508465.140	LSREKIGNSYAVDNEK	573	21966	VGGGTKITTGVGNSGG	1177	22505	US	-	-	-
TcCLB.508509.70	TEPNTSLTEGTKEQQS	85	31107	PAVSATRAPSRLREID	149	39444	CO	-	-	-
TcCLB.508515.100	ESRLVAPNGTANAAPS	229	23080	VSDEQKRKVTAAGNNF	393	13028	MX	-	-	-
TcCLB.508541.190	ATATQPETGHTSDGSP	157	11503	NGAAVYQKMSTDVPKE	245	18546	BO	-	-	-
TcCLB.508559.90	HFFEKYAVSAFLNEDF	409	21354	TEEEAEEQAEEEEDYW	277	16521	AR	-	-	-
TcCLB.508567.100	SPQSVKSANQQAQLLP	329	15920	SPQSVKSANQQAQLLP	329	24932	MX	SPQSVKSANQQAQLLP	9012	CHAGAS
TcCLB.508569.10	PQPQTQPQPQPQPQPQ	281	11885	VSQQPQPQPQPQPQQQ	465	15935	MX	QPQPQPQPQPQ	4050	CHAGAS
TcCLB.508569.70	DTLFVGKEGTVTLDKD	513	11925	DTLFVGKEGTVTLDKD	513	28556	BO	DTLFVGKEGTVTLDKD	16631	CHAGAS
TcCLB.508593.40	ETQPPQPQELKQHSGQ	149	18031	ETQPPQPQELKQHSGQ	149	19109	MX	ETQPPQPQELKQHSGQ	1078	CHAGAS
TcCLB.508597.9	PYIIEKYAVSAFLNED	721	29950	PYIIEKYAVSAFLNED	721	10126	BO	PYIIEKYAVSAFLNED	-19824	LEISH
TcCLB.508607.60	PFVFVTNSDVKFSPDL	85	24841	PFVFVTNSDVKFSPDL	85	28021	MX	PFVFVTNSDVKFSPDL	3180	CHAGAS
TcCLB.508633.100	PYLIEKYAVSAFLNED	709	31697	PYLIEKYAVSAFLNED	709	7282	BO	PYLIEKYAVSAFLNED	-24415	LEISH
TcCLB.508637.130	MPCNGKYELEQLKEVF	85	12176	MPCNGKYELEQLKEVF	85	16414	BO	MPCNGKYELEQLKEVF	4238	CHAGAS
TcCLB.508641.100	ESRLVAPNGTANAAPS	229	23080	VSDEQKRKVTATGNNF	393	10864	BR	-	-	-
TcCLB.508665.30	YGQFSAAENFEYPQEY	357	19212	YGQFSAAENFEYPQEY	357	10235	MX	YGQFSAAENFEYPQEY	-8977	LEISH
TcCLB.508677.120	IDTPNANALRELSKRV	209	22998	IDTPNANALRELSKRV	209	30881	MX	IDTPNANALRELSKRV	7883	CHAGAS
TcCLB.508677.50	VRNSDVKFLPDLLPNL	89	21535	ALLPDRIRYASAKERE	157	11099	AR	-	-	-
TcCLB.508707.224	NADGGNRFIGRTKQVE	5	21163	TLKRNLKDFEFAKKEV	33	5263	CO	-	-	-
TcCLB.508709.10	RLREGHEPTSLKKDAA	357	16559	KGKGKGNQFLNDLCDA	61	5942	MX	-	-	-
TcCLB.508727.40	ETGLLSLPTGTSNTEQ	145	11380	TLRQDTPPRQGRVSRD	285	16885	CO	-	-	-
TcCLB.508741.190	ADGPAKTSSPQTNSIK	33	13146	ADGPAKTSSPQTNSIK	33	10067	AR	ADGPAKTSSPQTNSIK	-3079	LEISH
TcCLB.508741.390	LRFDLEVKFPFQPIGD	901	21341	LEVKFPFQPIGDKNLF	905	4272	BO	LEVKFPFQPIGD	-17069	LEISH
TcCLB.508779.90	SITGGGNTPRGAKLKA	141	16077	YLSCKEASDAAERGLL	577	21747	MX	-	-	-
TcCLB.508815.179	NPEKLYELKNFILNLP	745	11098	VVDVLRQVVTADKLQP	1709	15509	AR	-	-	-
TcCLB.508821.30	RQIDEKERNVQQWQEK	473	35800	RQIDEKERNVQQWQEK	473	36422	AR	RQIDEKERNVQQWQEK	622	CHAGAS
TcCLB.508823.110	RVEEAKRDGRYAPMPG	257	11365	GDAIDMHKKLFGDAAK	53	16475	AR	-	-	-
TcCLB.508851.90	ASVNTSLKSSSGLSNK	273	10947	ASVNTSLKSSSGLSNK	273	25588	MX	ASVNTSLKSSSGLSNK	14641	CHAGAS
TcCLB.508859.80	EEKKKKVILQQQQQQR	153	20061	ERDIFGDVKKPDFSTS	205	4729	AR	-	-	-
TcCLB.508881.20	GEQEQPKPYDISTKDP	513	11397	IFFVGEQEQPKPYDIS	509	12731	BO	GEQEQPKPYDIS	1334	CHAGAS
TcCLB.508895.40	TEPAGKRDVGLLPYEQ	597	10911	TEPAGKRDVGLLPYEQ	597	14610	MX	TEPAGKRDVGLLPYEQ	3699	CHAGAS
TcCLB.508897.30	KELEELALADQEDMAV	145	12636	KELEELALADQEDMAV	145	7096	MX	KELEELALADQEDMAV	-5540	LEISH
TcCLB.508897.40	DPFDEPDFDPVDYLNS	105	22731	STTTMPTAGATSAATA	897	4805	AR	-	-	-
TcCLB.508911.70	RRGMHDDRNKGTNEKF	57	14468	HDDRNKGTNEKFSTRV	61	8920	BO	HDDRNKGTNEKF	-5548	LEISH
TcCLB.508951.10	YVLKEMKAANVVPDAL	153	33379	YVLKEMKAANVVPDAL	153	10629	CO	YVLKEMKAANVVPDAL	-22750	LEISH
TcCLB.508973.50	AAPRLPAGVGGGGGGG	521	10874	RILGGAVMAIHGDKEQ	337	27950	US	-	-	-
TcCLB.508999.200	QVELDFEKGSNIKALG	81	14143	QVELDFEKGSNIKALG	81	13664	BR	QVELDFEKGSNIKALG	-479	LEISH
TcCLB.509005.30	NSAAPALFLDDKPLEG	61	19617	NSAAPALFLDDKPLEG	61	33563	MX	NSAAPALFLDDKPLEG	13946	CHAGAS
TcCLB.509023.170	LIGGWNQQHKQQQQQQ	157	11640	LIGGWNQQHKQQQQQQ	157	6972	CO	LIGGWNQQHKQQQQQQ	-4668	LEISH
TcCLB.509023.80	EVVQGYQQVLDAPLPY	277	11221	RFPLVLINNRDELIGR	13	16376	BR	-	-	-
TcCLB.509027.40	AKTTKTEASQQQKQQK	69	13095	NTGSNKQKNISNIGNS	429	9152	MX	-	-	-
TcCLB.509029.70	ELSQQGRFAMALENEE	1057	17019	PHDFFDGEGDNDEDDE	1105	20832	CO	-	-	-
TcCLB.509047.10	GDVTQIVNAKLLPQVG	169	19640	GDVTQIVNAKLLPQVG	169	6200	BR	GDVTQIVNAKLLPQVG	-13440	LEISH
TcCLB.509059.30	EDTQKTNSTISNNARS	213	10871	RDSRAFSTTLSFEDTQ	201	8963	AR	-	-	-
TcCLB.509069.30	NADGGNRFIGRTKQVE	5	21163	TLKRNLKDFEFAKKEV	33	5263	CO	-	-	-
TcCLB.509087.20	AAGGGLTQNDIRGGGS	909	13075	TAEEYAAAGFGDAGSI	357	9479	BR	-	-	-
TcCLB.509089.9	TTAAGGGLTQNDIRGG	969	10798	LSTAEEYAAAGFGDAG	417	12920	BR	-	-	-
TcCLB.509097.60	TNSLNPSAPTFLKPGT	49	20890	APSRLRRIDGSLSSSA	149	15347	US	-	-	-
TcCLB.509099.160	LMTGRRFASAEEVLVP	845	24201	LMTGRRFASAEEVLVP	845	16555	AR	LMTGRRFASAEEVLVP	-7646	LEISH
TcCLB.509105.80	GTCAPAPSDIHNPDKN	49	12635	LGCGDYQKNEARGALG	25	7512	BO	-	-	-
TcCLB.509105.90	WGSGGSGGGGGGWGSG	69	16462	WGSGGSGGGGGGWGSG	69	21901	BR	WGSGGSGGGGGGWGSG	5439	CHAGAS
TcCLB.509109.130	DNWLNLLEQEKNKSPP	85	17670	DNWLNLLEQEKNKSPP	85	24469	BO	DNWLNLLEQEKNKSPP	6799	CHAGAS
TcCLB.509157.279	GVTLGPKGRNVVLEMP	41	26532	GVTLGPKGRNVVLEMP	41	33697	MX	GVTLGPKGRNVVLEMP	7165	CHAGAS
TcCLB.509167.160	ALEGDDKDISLMDKEE	329	14231	ALEGDDKDISLMDKEE	329	27624	MX	ALEGDDKDISLMDKEE	13393	CHAGAS
TcCLB.509171.60	EVAVPLSSDVGMKRQR	285	11517	LLRIGTSAEQRFEDVF	229	8438	MX	-	-	-
TcCLB.509177.50	ARSKKIEPWAPIIEEP	249	12008	DDMGTIHGARSKKIEP	241	2643	US	ARSKKIEP	-9365	LEISH
TcCLB.509181.9	TTTAAGGGLTQNDIRG	261	11603	PVSTAQPSGFGGPWGA	309	4677	CO	-	-	-
TcCLB.509195.40	EVNVKVTVSEVLNELG	33	29538	TAAPTTTTASAPSHLR	177	17852	AR	-	-	-
TcCLB.509203.10	QRGDYQTNVNAKVDAA	5	21271	QRGDYQTNVNAKVDAA	5	11475	AR	QRGDYQTNVNAKVDAA	-9796	LEISH
TcCLB.509203.20	FAPLKASYWQDDRLVE	453	25263	WQDDRLVEPYLGECYD	461	5215	BR	WQDDRLVE	-20048	LEISH
TcCLB.509207.150	GIIGNGGNKNDNSKDN	745	11742	VQLTPPNWKPQDEHQQ	729	11571	BR	-	-	-
TcCLB.509217.90	AGSTTALSTTNTKKEN	245	12918	SKSRTAQPDSASGNTP	205	27376	BR	-	-	-
TcCLB.509219.20	PYLLEKCAVSAFLNED	1005	31127	PTSHIRDAGVLNEIRA	385	36699	MX	-	-	-
TcCLB.509223.60	PFVFVTNSDVKFSPDL	85	26402	PFVFVTNSDVKFSPDL	85	28021	MX	PFVFVTNSDVKFSPDL	1619	CHAGAS
TcCLB.509229.10	PEDIPASSSSLSAATS	193	36450	PEDIPASSSSLSAATS	193	37528	MX	PEDIPASSSSLSAATS	1078	CHAGAS
TcCLB.509231.39	GGYYNPVMVAGAGGGG	49	15553	GGYYNPVMVAGAGGGG	49	20634	BR	GGYYNPVMVAGAGGGG	5081	CHAGAS
TcCLB.509233.210	LEACKTNIVPEQPGHK	77	13286	LEAEMRRVEKAVKRAV	437	7261	AR	-	-	-
TcCLB.509233.220	SSAAATEGTKDAPDLS	529	16298	VDSAVDELELSDMGYA	285	13979	CO	-	-	-
TcCLB.509245.20	MPCNGKYELEQLKEVF	117	12176	MPCNGKYELEQLKEVF	117	16414	BO	MPCNGKYELEQLKEVF	4238	CHAGAS
TcCLB.509265.110	VRGATKKAPSGLTFEG	509	15604	SAEPKPAEPKPAEPKP	869	47551	US	-	-	-
TcCLB.509287.240	TAAGGGLTQNDIRGGG	2921	11714	VFARMSCTSAQERAST	3085	28547	CO	-	-	-
TcCLB.509295.50	VTNSDVKFLPDLLPNL	89	25676	ALLPDRIRYASAKERE	157	17220	AR	-	-	-
TcCLB.509331.80	EVDEDEKIVISDLMNE	297	16595	VDVAKGGLMLSRYASE	45	2714	US	-	-	-
TcCLB.509371.10	AAGGGLTQNDIRGGGS	141	13075	VPVSTAQPRGFGGPWG	185	2190	CO	-	-	-
TcCLB.509393.20	DGTVKEVLTTPLNDSG	209	13665	DGSVAPILQGSLPGNM	229	16127	BO	-	-	-
TcCLB.509429.180	ASMKKVTSDATRIAAQ	225	15633	ASMKKVTSDATRIAAQ	225	23282	BR	ASMKKVTSDATRIAAQ	7649	CHAGAS
TcCLB.509445.30	TGDDKNLGKPKMADMA	261	17907	GEITELLHTATLVHDD	117	5004	AR	-	-	-
TcCLB.509453.70	REQHLLYGTDKEKDLL	621	13385	FIPKPPPSPTTTTTTK	61	14809	AR	-	-	-
TcCLB.509455.120	EEAENGAGGAAGGGGG	217	16645	EEAENGAGGAAGGGGG	217	11640	BR	EEAENGAGGAAGGGGG	-5005	LEISH
TcCLB.509459.60	TKNLYEGEEIKLEDKL	737	13457	VLRAVNELRKGVEELH	657	2645	US	-	-	-
TcCLB.509493.39	PTTTTTTTNTTKAPTA	157	18219	PTTTTTTTNTTKAPTA	157	24028	CO	PTTTTTTTNTTKAPTA	5809	CHAGAS
TcCLB.509525.230	STLGKGRAPEDISSNN	261	15413	AGTGGKGDLNAPEQSP	125	8351	US	-	-	-
TcCLB.509525.240	VTIATATQTNNTAKPS	333	18829	GGPPLASKQPETPRVG	37	8995	US	-	-	-
TcCLB.509525.390	STLGKGRAPEDISSNN	261	15413	AGTGGKGDLNAPEQSP	125	8351	US	-	-	-
TcCLB.509529.60	TTAAGGGLTQNDIRGG	2925	10798	VLSTSEEYAAAGFGDA	2373	12946	BR	-	-	-
TcCLB.509555.10	HGSAGYALMSEPFQVQ	2813	14334	AQSYVVVPSPAYMGDK	2049	20545	US	-	-	-
TcCLB.509571.30	RDERLEKFLPDDGACG	685	25733	TIPSELLQTPAESKGP	301	31390	AR	-	-	-
TcCLB.509587.10	GRTAVSTKRGVVQQAG	1	16524	AYHNSLPNDERRRLAL	1145	46247	CO	-	-	-
TcCLB.509591.40	LESALKADVKRVPRQQ	669	17440	ENDGAPTELPYVVSAV	781	6492	CO	-	-	-
TcCLB.509595.50	FAKEVAQEVHISLKDK	773	30176	FAKEVAQEVHISLKDK	773	42928	MX	FAKEVAQEVHISLKDK	12752	CHAGAS
TcCLB.509599.164	KNGGLEKGNAQQRIAV	273	16368	KNGGLEKGNAQQRIAV	273	14294	AR	KNGGLEKGNAQQRIAV	-2074	LEISH
TcCLB.509607.20	PQLQPQPQPQPQPQQQ	273	16343	PQLQPQPQPQPQPQQQ	273	22356	MX	PQLQPQPQPQPQPQQQ	6013	CHAGAS
TcCLB.509627.10	EKENYEDVKFTHAGEI	549	36517	EKENYEDVKFTHAGEI	549	38555	MX	EKENYEDVKFTHAGEI	2038	CHAGAS
TcCLB.509631.60	TAGGGLTQNDIRGGGS	2937	11981	STAEEYAAAGFGDAGS	2385	13454	BR	-	-	-
TcCLB.509651.10	AASADLKILGKGKNAE	333	37060	AASADLKILGKGKNAE	333	6037	BR	AASADLKILGKGKNAE	-31023	LEISH
TcCLB.509665.20	VEKEKEKRDVGLKSTI	337	20801	NTSNPPVTQTTPRASS	357	8898	BR	-	-	-
TcCLB.509683.30	LMDEPDFFWENAYLKP	433	13673	EGSNNENNSNNNNNNT	233	9181	MX	-	-	-
TcCLB.509695.70	DLCMKMSNFLDLLNDE	309	12946	PERKDENKNNVSINNY	201	4262	BR	-	-	-
TcCLB.509719.69	GGYYNPVMVAGAGGGG	49	15553	GGYYNPVMVAGAGGGG	49	20634	BR	GGYYNPVMVAGAGGGG	5081	CHAGAS
TcCLB.509735.120	VPPYLIEKYAVSAFLN	873	17474	DPTRYIRDAGVLNEIQ	249	13213	US	-	-	-
TcCLB.509753.240	ISETTTTTNTTKSPTT	149	16383	TTTTHTPSRLREIDGS	177	27237	CO	-	-	-
TcCLB.509777.70	GTQVAKAASKMVLADD	717	12343	GTQVAKAASKMVLADD	717	9830	CO	GTQVAKAASKMVLADD	-2513	LEISH
TcCLB.509819.10	HRPCVGSLASLRLAVE	1485	17695	HRPCVGSLASLRLAVE	1485	28494	CO	HRPCVGSLASLRLAVE	10799	CHAGAS
TcCLB.509823.4	LQGGSKQRLSPPQRDF	665	14238	AYFNDPVTFHDLLPER	1129	2995	AR	-	-	-
TcCLB.509843.20	EWTIIVDGKEIHNTKY	689	15518	SKGETSQQATLNEDSE	849	19673	BR	-	-	-
TcCLB.509857.50	ALEDAGRRAERFAARV	341	11001	SVKLKEEGGTLDPGRR	249	10489	US	-	-	-
TcCLB.509899.100	LSGNFSENVWRDEYLG	513	14120	ALSSSLGNVSQGNNSD	837	4960	BO	-	-	-
TcCLB.509901.120	INYSAKTLMALADQDE	217	15283	INYSAKTLMALADQDE	217	11623	MX	INYSAKTLMALADQDE	-3660	LEISH
TcCLB.509925.10	THNSPENNAGNSASKN	245	11550	GTEAGDTHGPSAASDA	333	6853	BR	-	-	-
TcCLB.509931.10	SAFVFVTTSDVKFHPD	1	20318	SAFVFVTTSDVKFHPD	1	2786	MX	SAFVFVTTSDVKFHPD	-17532	LEISH
TcCLB.509979.350	PDSAVTLGSGGGGGPN	133	13332	EEPKVTKEGEEGTKNT	201	14080	BR	-	-	-
TcCLB.509991.9	WRAEEGALSAPTNLKV	1101	11492	DEEDSDDKENGMTLAL	413	35699	BO	-	-	-
TcCLB.509999.40	SLSGTSKIAPQVSAAA	1265	16879	EGRTKVLAHNPFSTMR	37	37585	MX	-	-	-
TcCLB.510021.10	DAPTTTTNTTKAPTTT	137	19076	TPSRLRETDDSLSSSA	173	31077	CO	-	-	-
TcCLB.510025.160	AAAGSVSGGAGGAGGS	97	21651	SVSGGAGGAGGSGGGG	101	26952	BR	SVSGGAGGAGGS	5301	CHAGAS
TcCLB.510025.260	NEAPGAGGGQGAAGAG	105	11374	GIGGNEAPGAGGGQGA	101	15588	BR	NEAPGAGGGQGA	4214	CHAGAS
TcCLB.510039.60	ELQRWVKDYVDVQLNA	1005	15158	ELQRWVKDYVDVQLNA	1005	35089	CO	ELQRWVKDYVDVQLNA	19931	CHAGAS
TcCLB.510055.80	HDDRNKGTNEKFSTRV	61	12722	HDDRNKGTNEKFSTRV	61	8920	BO	HDDRNKGTNEKFSTRV	-3802	LEISH
TcCLB.510073.80	VVVGGGGGGGGGVGGG	465	13698	YSMGASQGVVVGGGGG	457	18868	US	VVVGGGGG	5170	CHAGAS
TcCLB.510087.20	EQRAVKQKHAPVNLSV	5	31370	RLLVDMGITKASEPFS	121	5782	US	-	-	-
TcCLB.510091.110	RGDGGGGGGGGGGGGG	241	16819	GGGGGGGGGGGGGGGG	245	25902	BR	GGGGGGGGGGGGG	9083	CHAGAS
TcCLB.510099.20	GLVGATSFLGKMKRAG	129	25653	GLVGATSFLGKMKRAG	129	14971	MX	GLVGATSFLGKMKRAG	-10682	LEISH
TcCLB.510105.250	YLLDDAWKRDVGNKEV	169	18483	DAWKRDVGNKEVDKII	173	7786	US	DAWKRDVGNKEV	-10697	LEISH
TcCLB.510121.9	YILKEMKAANVVPDAL	153	33379	YILKEMKAANVVPDAL	153	10897	CO	YILKEMKAANVVPDAL	-22482	LEISH
TcCLB.510131.30	KIPMGNQKLNAQQTKT	177	12639	KIPMGNQKLNAQQTKT	177	7126	AR	KIPMGNQKLNAQQTKT	-5513	LEISH
TcCLB.510187.270	GLMVGAHAFTAPVGED	89	15119	EAQGILVEFRTDQKSS	125	6038	US	-	-	-
TcCLB.510187.448	DDAMRLFLGKFKLPGE	453	10899	RHFVKVALSSNELEPM	873	20226	MX	-	-	-
TcCLB.510213.70	TQSTGAPGAGGGGVGG	101	25004	TAMKNTTATTGDSDGS	369	20553	US	-	-	-
TcCLB.510239.70	EGGLRATTNTEKNNLE	225	13563	EGGLRATTNTEKNNLE	225	20462	CO	EGGLRATTNTEKNNLE	6899	CHAGAS
TcCLB.510265.100	GTRPMASTETLFLGKD	297	22180	GTRPMASTETLFLGKD	297	12900	MX	GTRPMASTETLFLGKD	-9280	LEISH
TcCLB.510279.330	TVKTITTQTNTTSKSG	441	11157	TVKTITTQTNTTSKSG	441	22097	AR	TVKTITTQTNTTSKSG	10940	CHAGAS
TcCLB.510283.160	ASEEDFSDVWSDNGGN	93	14075	ASEEDFSDVWSDNGGN	93	11066	CO	ASEEDFSDVWSDNGGN	-3009	LEISH
TcCLB.510285.100	NRDWITNDLSRVLGPN	457	12487	RNGGWKPREPEQVIVE	297	16853	BR	-	-	-
TcCLB.510295.59	GQGGFQQHHQNYQQYQ	17	26875	GQGGFQQHHQNYQQYQ	17	13598	AR	GQGGFQQHHQNYQQYQ	-13277	LEISH
TcCLB.510303.160	VHKPTATRDKPTATTP	13	11223	EAYAKVTIERGRRRVF	745	25459	MX	-	-	-
TcCLB.510311.10	GTRPMASTETLFLGKD	297	29828	GTRPMASTETLFLGKD	297	20483	MX	GTRPMASTETLFLGKD	-9345	LEISH
TcCLB.510325.20	PNTNLQNAHENYQQSS	113	16866	PNTNLQNAHENYQQSS	113	9981	AR	PNTNLQNAHENYQQSS	-6885	LEISH
TcCLB.510325.60	LEQHNKQLQEQMAAIG	37	12075	EKQLLEQHNKQLQEQM	33	13112	CO	LEQHNKQLQEQM	1037	CHAGAS
TcCLB.510329.80	VWVRQPDARELLNTKQ	85	34965	HNTLPGAPSTTRAIPT	9	11471	MX	-	-	-
TcCLB.510337.30	THGQPASPTNLAKEFM	177	11259	PTCGKFGGATGNFNAH	209	18302	BO	-	-	-
TcCLB.510357.120	GDSWHFSPSEKTVEKR	193	12329	GDSWHFSPSEKTVEKR	193	2896	MX	GDSWHFSPSEKTVEKR	-9433	LEISH
TcCLB.510377.430	AAAGSVSGGAGGAGGS	97	21651	SVSGGAGGAGGSGGGG	101	26952	BR	SVSGGAGGAGGS	5301	CHAGAS
TcCLB.510379.20	RNMARTNDLWERDVHC	5	12921	SCGTAKGDLQEISARR	73	1079	MX	-	-	-
TcCLB.510431.160	KTERDYEWENGGPGRY	401	15418	SSRSASRERSLSVSRG	581	4331	US	-	-	-
TcCLB.510437.70	EENYKEIVSRFLQENR	709	28059	EENYKEIVSRFLQENR	709	17092	BO	EENYKEIVSRFLQENR	-10967	LEISH
TcCLB.510449.10	AAGGGLTQNDIRGGGS	2917	13075	SPVTDYGDDLNIGSPV	781	25814	US	-	-	-
TcCLB.510461.30	SGTSTGGSGSGGGGGG	137	13734	SGTSTGGSGSGGGGGG	137	9541	BR	SGTSTGGSGSGGGGGG	-4193	LEISH
TcCLB.510463.120	PAAGGAGAAGASGSGS	169	19202	KNALRTNATANTGDSD	325	28128	US	-	-	-
TcCLB.510463.190	PYLIEKYAVSAFLNED	721	31697	PYLIEKYAVSAFLNED	721	7282	BO	PYLIEKYAVSAFLNED	-24415	LEISH
TcCLB.510463.90	PAAGGAGAAGASGSGS	169	19202	KNALRTNATANTGDSD	325	28128	US	-	-	-
TcCLB.510483.120	KTTTATSGDSDGVKAT	297	14480	VAGIKTTTATSGDSDG	293	10251	BO	KTTTATSGDSDG	-4229	LEISH
TcCLB.510497.40	LVFPVEGLNELDGNKK	257	11786	NDSTLVFPVEGLNELD	253	8750	CO	LVFPVEGLNELD	-3036	LEISH
TcCLB.510529.30	AEKFLKEKVANLQQLE	197	16248	AEKFLKEKVANLQQLE	197	18030	AR	AEKFLKEKVANLQQLE	1782	CHAGAS
TcCLB.510533.120	VVRKVMDNNGNVLQEA	413	11245	TTATNLRDPLSTANNL	161	3396	AR	-	-	-
TcCLB.510533.160	QPIETPNAVTPSRAGE	421	12062	NRFASELDGGEILTRE	85	11612	AR	-	-	-
TcCLB.510597.20	YSPVEKRLVLQQCFVC	105	12164	NDCVFKVTLEFMEPMA	65	681	US	-	-	-
TcCLB.510603.60	DNWLNLLEQEKNKSPP	85	17670	DNWLNLLEQEKNKSPP	85	24469	BO	DNWLNLLEQEKNKSPP	6799	CHAGAS
TcCLB.510621.60	GNSGGGGGGAAGASGG	153	11117	SGSSTDDHATGSVPSS	181	28080	BO	-	-	-
TcCLB.510629.150	GGPGASVGAGGSGAGG	169	35661	GGPGASVGAGGSGAGG	169	32745	BO	GGPGASVGAGGSGAGG	-2916	LEISH
TcCLB.510629.350	SSAGAAGAPGGGGGGG	197	15236	ESGEESAKDKNALRTN	321	40552	BO	-	-	-
TcCLB.510629.420	LKQLWLGKNKIASIGT	229	15020	TLKENVTGAFGHLTKL	149	17259	BO	-	-	-
TcCLB.510629.460	EVGDLRTGKKGNTVID	257	21949	FADDDSDEIDGEEGVY	161	11581	MX	-	-	-
TcCLB.510643.10	TTAAGGGLTQNDIRGG	2949	12020	STAEEYAAAGFGDAGR	2393	13760	BR	-	-	-
TcCLB.510647.30	EARKKVTDDDVKFFTS	361	16041	KFFFRNIDMEQIEKMT	117	5032	MX	-	-	-
TcCLB.510657.10	GTVKGMVQLKYNNLQQ	469	11102	CIRSREFRALLEQEDL	553	11752	BR	-	-	-
TcCLB.510657.200	FQYFSNPKLGGSPDLL	393	13015	ALGFTLEIMEERNMLK	225	6769	BO	-	-	-
TcCLB.510661.129	SMAMIPEMEVDPRVAN	29	17052	SMAMIPEMEVDPRVAN	29	7979	AR	SMAMIPEMEVDPRVAN	-9073	LEISH
TcCLB.510667.20	IGEGKPLLGKRIANVA	333	11975	IGNAIGEGKPLLGKRI	329	15833	CO	IGEGKPLLGKRI	3858	CHAGAS
TcCLB.510667.70	KVNPDTGVIEDVKFKA	65	17866	PRNMGKLDKTDPNVGT	33	2934	CO	-	-	-
TcCLB.510687.110	ARNEMEAYYEQLLSQD	61	14433	RVDGVDAFGKNGIHLL	77	4376	AR	-	-	-
TcCLB.510713.30	EKGAGRRAGIVSKHLN	121	11657	KEGSIPLIGARLNDKD	549	22201	CO	-	-	-
TcCLB.510715.150	SSSEEVQTVDAETGDT	817	20303	LVKGKVGDETNKQIDW	205	13243	BR	-	-	-
TcCLB.510725.99	GVTLGPKGRNVVLEMP	41	26532	GVTLGPKGRNVVLEMP	41	33697	MX	GVTLGPKGRNVVLEMP	7165	CHAGAS
TcCLB.510729.10	ALRRQQKSLVDKLTEL	877	11894	TLGHFFKKNGITKNLT	417	13389	BO	-	-	-
TcCLB.510729.220	AGGGISTGSGGGGGGG	609	18776	AGGGISTGSGGGGGGG	609	21375	US	AGGGISTGSGGGGGGG	2599	CHAGAS
TcCLB.510729.90	LLHDLNDAKKENQQLL	333	24929	LNDAKKENQQLLSRVE	337	16228	AR	LNDAKKENQQLL	-8701	LEISH
TcCLB.510731.130	QIANLQRTNDLLRREL	9	13337	ESVQGLESTVAGLTAE	45	4979	MX	-	-	-
TcCLB.510741.220	PDRVMKGTTSVHTDML	161	23336	GANFSGKWTLDSTRGT	649	12309	BR	-	-	-
TcCLB.510749.50	TVKGMVQLKYNNLQQT	849	12396	IRSREFRALLEQEDLQ	933	13245	BR	-	-	-
TcCLB.510773.100	EVAARSSLGAAVPNGA	1365	29862	SSCVDNIPLIEQWDAE	161	11371	BR	-	-	-
TcCLB.510797.30	VNSIKSVPIDLTRSNM	45	12876	ADYSTESVVGPNEFKL	685	9571	US	-	-	-
TcCLB.510801.10	DPGNRGKKDEIIDQLN	61	13070	FARMEEELRYLRKDPD	181	10417	BR	-	-	-
TcCLB.510807.50	STTITTAVRSDTGTKG	321	11075	AVSQQQTNSSSTSTTG	241	10970	AR	-	-	-
TcCLB.510823.30	VINNAGRYGGDPEDIT	317	16067	AAQEPNSTGDSEDEED	197	5157	US	-	-	-
TcCLB.510847.20	PFAFVTNSDVKFSPDL	85	32956	PFAFVTNSDVKFSPDL	85	31824	MX	PFAFVTNSDVKFSPDL	-1132	LEISH
TcCLB.510853.40	VRGAAKKAPSGLTFEG	509	12646	NTQATAPAPTTAGPQL	749	11586	BO	-	-	-
TcCLB.510853.50	PFAFVTNSDVKFSPDL	85	32956	PFAFVTNSDVKFSPDL	85	31824	MX	PFAFVTNSDVKFSPDL	-1132	LEISH
TcCLB.510855.10	VLHVKYNPEKVNYQQL	61	30404	VLHVKYNPEKVNYQQL	61	13353	AR	VLHVKYNPEKVNYQQL	-17051	LEISH
TcCLB.510879.70	EVISAILGLVDLTALK	201	11219	GHVDSGKTSLAKALSS	17	12025	AR	-	-	-
TcCLB.510885.50	PYSADGAVGDADRHEY	105	23756	PPRSRESSSGVTLERL	285	15021	AR	-	-	-
TcCLB.510889.190	GGAGGGAGGGAGGGAG	541	44005	GGAGGGAGGGAGGGAG	541	41306	BR	GGAGGGAGGGAGGGAG	-2699	LEISH
TcCLB.510901.120	VQLHDKWETVHGDLKT	205	12357	VQEYRLGKDDGNSHES	1133	4318	MX	-	-	-
TcCLB.510901.210	PPPPLPSANSSRAAAQ	209	11115	FLRLHGEEIVVSVDNM	477	3002	CO	-	-	-
TcCLB.510901.40	LGLGDRYKHAVDERAQ	9	11978	ATGFAYVGPPQKGEGL	77	3680	CO	-	-	-
TcCLB.510903.40	VCVLYGGAHFVNGDIK	197	10800	ATCLLDPATGEEWVMC	21	20373	AR	-	-	-
TcCLB.510933.190	QKTATVNNYQTNNTSK	321	17321	VVIGNSGTENKKVQEN	145	33967	AR	-	-	-
TcCLB.510943.30	YRQHSDKERDRIAQER	13	12428	YRQHSDKERDRIAQER	13	9869	MX	YRQHSDKERDRIAQER	-2559	LEISH
TcCLB.510955.20	NSAVPALFLDDKPLEG	61	19948	NSAVPALFLDDKPLEG	61	28634	MX	NSAVPALFLDDKPLEG	8686	CHAGAS
TcCLB.510955.50	TLRVKQLEEQYNRLLG	169	12665	TLRVKQLEEQYNRLLG	169	15631	CO	TLRVKQLEEQYNRLLG	2966	CHAGAS
TcCLB.510963.90	QRTVLMMGRYQEAVED	433	12617	YRAEMLYSGESGPDDK	349	19363	AR	-	-	-
TcCLB.510973.20	VKREKTEFDAYQRSTR	81	16732	GLEAEAQQRGFMRRDS	37	13586	BO	-	-	-
TcCLB.510989.50	RSDESQTLLIKDFSKS	977	35394	RSDESQTLLIKDFSKS	977	44551	MX	RSDESQTLLIKDFSKS	9157	CHAGAS
TcCLB.510997.30	HLECMSRTADTLASGK	217	18380	SRRIVAADGSDGVKLD	277	21630	US	-	-	-
TcCLB.511001.160	HEMRKADNAQQKTAIL	2461	34054	LDSNFLVDQRPERVDV	2861	39054	BO	-	-	-
TcCLB.511017.20	AAGATGDYQTNVNAKV	533	19942	YPLFVKLLPGSDGCSP	49	12416	US	-	-	-
TcCLB.511017.30	SCFAPLKASYWQDDRL	213	15681	KTRFRQDEAFASLTWQ	461	3989	MX	-	-	-
TcCLB.511025.20	TTPGEMRYVSPVGDDE	161	14857	GGLLQFEHSNRKEKID	337	13797	BO	-	-	-
TcCLB.511051.80	VRGTGNINNTKHSKRN	389	16128	DETAAVKSVRTKHLNE	305	7055	MX	-	-	-
TcCLB.511075.30	ADHLKATNRQQLQDEY	261	16123	ADHLKATNRQQLQDEY	261	15822	AR	ADHLKATNRQQLQDEY	-301	LEISH
TcCLB.511079.10	TEPNTSLSEGTKEQQS	85	30822	AVSTTRVPSRLREMDS	149	32259	CO	-	-	-
TcCLB.511107.30	YGQFSTAENFEYPQEY	357	18532	YGQFSTAENFEYPQEY	357	8533	MX	YGQFSTAENFEYPQEY	-9999	LEISH
TcCLB.511109.70	ADEMLKVLSGLLNWDE	905	21999	TLQQVLDTFTQNKTRD	789	27448	BO	-	-	-
TcCLB.511127.190	LIGGWNQQHKQQQQQQ	157	11640	LIGGWNQQHKQQQQQQ	157	6972	CO	LIGGWNQQHKQQQQQQ	-4668	LEISH
TcCLB.511127.290	HAKTTKTEASQQQKQQ	137	14559	SNKQKNISNIGNSISS	501	28414	MX	-	-	-
TcCLB.511127.80	VHFPTDSYKEHINFQQ	313	12095	RFPLVLINNRDELIGR	13	16376	BR	-	-	-
TcCLB.511131.30	READSTPTTTNTASKG	509	11282	SLPSVGTPASVRSAPI	429	13679	CO	-	-	-
TcCLB.511153.120	PSPTVSSPTSLWKGKT	1373	13871	IRATGGGAFKYASIAK	1173	7539	MX	-	-	-
TcCLB.511153.64	VRVLSSFIEDMYSKIQ	69	20573	VRVLSSFIEDMYSKIQ	69	5877	BO	VRVLSSFIEDMYSKIQ	-14696	LEISH
TcCLB.511167.50	IAIQNKLIQKLERENR	729	16758	ASAAHKRSNNNDSSNY	833	20542	BR	-	-	-
TcCLB.511167.90	EAYTQAMQYNSSLKPT	153	11056	EAYTQAMQYNSSLKPT	153	23753	AR	EAYTQAMQYNSSLKPT	12697	CHAGAS
TcCLB.511173.370	SEGGQTVDAETGDTVQ	817	15104	SEGGQTVDAETGDTVQ	817	12565	MX	SEGGQTVDAETGDTVQ	-2539	LEISH
TcCLB.511183.260	NHDENKGNNSKETPVQ	257	24752	RSLRAPAAAPPGASTA	141	13231	AR	-	-	-
TcCLB.511183.560	NHDENKGNNSKETPVQ	257	24752	RSLRAPAAAPPGASTA	141	13231	AR	-	-	-
TcCLB.511183.80	NHDENKGNNSKETPVQ	257	24752	NHDENKGNNSKETPVQ	257	10207	BR	NHDENKGNNSKETPVQ	-14545	LEISH
TcCLB.511189.20	VKREKTEFDAYQRSTR	81	16732	GLEAEAQQRGFMRRDS	37	13586	BO	-	-	-
TcCLB.511197.60	IGNEKEKRDVGLKSTT	329	21575	GHAEDPNIPKPNDGVL	53	21289	BR	-	-	-
TcCLB.511201.58	ADTKRELLFDEDVKFT	281	38338	RELLFDEDVKFTTKTN	285	30578	MX	RELLFDEDVKFT	-7760	LEISH
TcCLB.511209.10	ILTDMSSYADALREVS	281	11310	LNKIDVKTRNEFYDRQ	477	6794	AR	-	-	-
TcCLB.511211.120	QTGVCQHKFLGHTKDV	97	15610	LTKGEALSEMAAGAPI	225	2711	CO	-	-	-
TcCLB.511211.130	QTGVCQHKFLGHTKDV	97	15610	LTKGEALSEMAAGAPI	225	2711	CO	-	-	-
TcCLB.511211.230	EENYKEIVSRFLQENR	709	28059	EENYKEIVSRFLQENR	709	17092	BO	EENYKEIVSRFLQENR	-10967	LEISH
TcCLB.511217.160	NVNIGGGGGGGGGGGG	121	16797	NVNIGGGGGGGGGGGG	121	24836	BR	NVNIGGGGGGGGGGGG	8039	CHAGAS
TcCLB.511229.60	ARGAPEDKFVNFMQLV	101	16479	EAWRIASEAVAAEKEP	13	23898	CO	-	-	-
TcCLB.511237.10	AMLKKFLGREPNSDAF	665	12057	AIYSFEGNRTFDNTAV	45	20618	AR	-	-	-
TcCLB.511255.540	GTPGAGGPSGLPGAGG	105	30166	AGGPSGLPGAGGGGGS	109	20258	CO	AGGPSGLPGAGG	-9908	LEISH
TcCLB.511277.240	REKIQSLIEKLSQISA	121	13512	ALRINQTQEMTPAAYI	93	8526	BR	-	-	-
TcCLB.511277.580	HQAWGAPRAGAGGGAA	205	30646	GAPRAGAGGGAAGIGG	209	31672	CO	GAPRAGAGGGAA	1026	CHAGAS
TcCLB.511277.60	SATSKMTKLGFKKPLL	29	13837	ALVKANGGTIYDYEGL	117	5546	CO	-	-	-
TcCLB.511283.80	KTPDTKEIGKQKNALR	721	14519	QTLDREKKLLNALRKS	473	9480	MX	-	-	-
TcCLB.511295.20	VTSSVICNTKAICNGI	209	13803	VTSSVICNTKAICNGI	209	9762	AR	VTSSVICNTKAICNGI	-4041	LEISH
TcCLB.511303.160	ELLKRKEYASNVQQIS	581	17725	ELLKRKEYASNVQQIS	581	28485	AR	ELLKRKEYASNVQQIS	10760	CHAGAS
TcCLB.511303.70	ARSKKIEPWAPIIEEP	249	12008	DDMGTIHGARSKKIEP	241	2643	US	ARSKKIEP	-9365	LEISH
TcCLB.511345.10	YLIEKYAVSAFLNEDF	461	17203	GEPPQPWKYKAVGPTL	105	10949	BR	-	-	-
TcCLB.511361.60	SDEELHGVAELHNTKN	285	28367	LHGVAELHNTKNDGME	289	5304	AR	LHGVAELHNTKN	-23063	LEISH
TcCLB.511371.10	HFFEKYAVSAFLNEDF	397	21354	HFFEKYAVSAFLNEDF	397	5864	AR	HFFEKYAVSAFLNEDF	-15490	LEISH
TcCLB.511385.90	AEVAARSSLGAAVPNG	1409	13277	GANSCVDNIPLIEQWD	205	15796	BR	-	-	-
TcCLB.511391.210	TVEDFVRALLASKDND	109	19759	EVWTAEFRQIDTDHND	241	25159	MX	-	-	-
TcCLB.511409.30	RDERLEKFLPDDGACG	589	25733	TIPSELLQTPAESKGP	205	31390	AR	-	-	-
TcCLB.511411.8	QRELQEKERVVQQALA	417	12409	RAHMIASSVEDQEAAL	13	23546	CO	-	-	-
TcCLB.511415.40	AAGGGLTQNDIRGGGS	2921	13075	FARMSCTSAQERASTV	3085	27993	CO	-	-	-
TcCLB.511421.10	YAPGKLGNVDAQLEKY	277	25519	ERYAPGKLGNVDAQLE	385	15803	BR	YAPGKLGNVDAQLE	-9716	LEISH
TcCLB.511421.120	LISVDREKAAAVDALN	305	11331	KCEGDASTPSGGISGP	661	6039	MX	-	-	-
TcCLB.511465.10	QNKTLGAGGAGGAGEK	121	13406	QNKTLGAGGAGGAGEK	121	18893	AR	QNKTLGAGGAGGAGEK	5487	CHAGAS
TcCLB.511467.20	EACIKQLQEQLQSERR	1557	16267	EACIKQLQEQLQSERR	1557	21266	CO	EACIKQLQEQLQSERR	4999	CHAGAS
TcCLB.511491.170	LGADALLEAVAEIENG	97	12611	GADPFVPKRQFPDAEI	229	1137	AR	-	-	-
TcCLB.511493.10	LGADALLEAVAEIENG	5	12611	LYKDPKQRHRDGVRYD	205	7104	US	-	-	-
TcCLB.511511.30	MHDQSDVNSDKKQARF	229	12616	TQRHSGTDADTDADED	181	10282	MX	-	-	-
TcCLB.511511.60	NTRGFENLEDGDSLKN	785	11408	VFPHSVSSNNATKDDT	197	8497	CO	-	-	-
TcCLB.511523.30	HVMQKQLDMQQRQQRA	1005	11594	HVMQKQLDMQQRQQRA	1005	6364	AR	HVMQKQLDMQQRQQRA	-5230	LEISH
TcCLB.511523.4	REEREAKFWSAMEDRD	317	20983	EQVRRWQQEQELTAKT	157	20935	BR	-	-	-
TcCLB.511533.10	TTSGEMRYVSPVGDDE	161	11094	GGLLQFEHSNRKEKID	337	13797	BO	-	-	-
TcCLB.511575.120	SSFEVVGYETGNTAAR	73	17400	SSFEVVGYETGNTAAR	73	16579	MX	SSFEVVGYETGNTAAR	-821	LEISH
TcCLB.511575.30	EIKMHAKKSNLVPDGR	409	13186	GLVTQETPQCVCSCFG	157	5526	BO	-	-	-
TcCLB.511585.320	PYLIEKYAVSAFLNEE	445	26404	DLVNSDNLSDDEKRIA	601	9027	AR	-	-	-
TcCLB.511587.100	PYIIEKYAVSAFLNEE	733	27150	SQGGRRRARSEFESDT	21	15350	BO	-	-	-
TcCLB.511589.209	ARAAPEDKFVNFMQLV	101	16479	EAWRIASEAVAAEKEP	13	23898	CO	-	-	-
TcCLB.511589.40	ASVNTSLKSSSGLSNK	273	10947	ASVNTSLKSSSGLSNK	273	25549	MX	ASVNTSLKSSSGLSNK	14602	CHAGAS
TcCLB.511589.70	GNFFQPQPQPQPQPQP	321	13565	GNFFQPQPQPQPQPQP	321	23248	MX	GNFFQPQPQPQPQPQP	9683	CHAGAS
TcCLB.511591.10	SQTEELSTDTNTKLQE	289	11161	RRNEFGGSQEENKDQV	121	6680	US	-	-	-
TcCLB.511603.390	PGTNSLNPSAPTFLKP	45	13558	EAPTTTTTEAPTTTTT	149	22114	AR	-	-	-
TcCLB.511607.40	EGDLKATTNTEKNNLE	237	11092	EGDLKATTNTEKNNLE	237	16225	CO	EGDLKATTNTEKNNLE	5133	CHAGAS
TcCLB.511631.9	VEDAESHENEPWDNIY	13	12125	FSSSGTGCAADVEGHH	145	7607	MX	-	-	-
TcCLB.511643.10	GLSAFKQDHLDKQKAE	165	26497	GLSAFKQDHLDKQKAE	165	4899	BR	GLSAFKQDHLDKQKAE	-21598	LEISH
TcCLB.511649.80	LSVAQSAEDTQYSGPY	1105	16006	LDIFGFENFNKNSFEQ	449	11139	MX	-	-	-
TcCLB.511657.50	AMGEERLEALADDTFE	761	16748	QSLYSLELPTFDEETG	369	5185	US	-	-	-
TcCLB.511727.240	IRAVQRYYSAMEGSER	357	13110	IRAVQRYYSAMEGSER	357	7539	AR	IRAVQRYYSAMEGSER	-5571	LEISH
TcCLB.511733.80	HVMQKQLDMQQRQQRA	1005	11594	HVMQKQLDMQQRQQRA	1005	6364	AR	HVMQKQLDMQQRQQRA	-5230	LEISH
TcCLB.511761.50	ELLKRKEYASNVQQIS	581	17725	ELLKRKEYASNVQQIS	581	28485	AR	ELLKRKEYASNVQQIS	10760	CHAGAS
TcCLB.511793.10	EVNVKVTVSEVLNELG	33	29538	EVNVKVTVSEVLNELG	33	7295	AR	EVNVKVTVSEVLNELG	-22243	LEISH
TcCLB.511797.167	GASGGGGGGGSGSGGG	101	11058	GSGSSTDDHATGSVPS	117	30762	BO	-	-	-
TcCLB.511807.140	EPFNPFFPVGDKQQKQ	129	16915	EDRSVFDSREPKKESA	149	12417	MX	-	-	-
TcCLB.511807.60	FFLPSQLGNSASKGVK	785	11122	SKYYCFCGKLRDPPYD	93	2949	AR	-	-	-
TcCLB.511815.10	DERGEEQKKENQQLSQ	125	29434	DERGEEQKKENQQLSQ	125	21818	AR	DERGEEQKKENQQLSQ	-7616	LEISH
TcCLB.511817.20	AFSTVAAGAGAGGAGM	453	13674	AFSTVAAGAGAGGAGM	453	28999	BO	AFSTVAAGAGAGGAGM	15325	CHAGAS
TcCLB.511817.260	AEKFLKEKVVNLQQLE	197	20784	AEKFLKEKVVNLQQLE	197	19353	AR	AEKFLKEKVVNLQQLE	-1431	LEISH
TcCLB.511825.250	RIEEKTRNAMQLGPDV	161	16400	RIEEKTRNAMQLGPDV	161	22774	AR	RIEEKTRNAMQLGPDV	6374	CHAGAS
TcCLB.511825.90	KERFLDDLFEYRKLIE	165	12880	KERFLDDLFEYRKLIE	165	25424	MX	KERFLDDLFEYRKLIE	12544	CHAGAS
TcCLB.511847.40	LNRQCAVYADALEEAR	73	20989	ALHDELTRLNRQCAVY	65	1500	BR	LNRQCAVY	-19489	LEISH
TcCLB.511889.40	TAAGGGLTQNDIRGGG	2929	11714	LSTAEEYAAAGFGDAG	2377	14079	BR	-	-	-
TcCLB.511923.130	GLSAFKQDHLDKQKAE	165	26497	GLSAFKQDHLDKQKAE	165	4899	BR	GLSAFKQDHLDKQKAE	-21598	LEISH
TCSYLVIO_000024	PYIIEKHAVSAFLNED	153	38283	PYIIEKHAVSAFLNED	153	20425	BO	PYIIEKHAVSAFLNED	-17858	LEISH
TCSYLVIO_000041	EVDEGEKIVISDLMNE	297	21271	VDVAKGGLMLSRYANE	45	4132	AR	-	-	-
TCSYLVIO_000131	TKNLYEGEEIKLEDKL	737	13457	RDSKTSSFAYGVKRQE	1109	3395	BR	-	-	-
TCSYLVIO_000143	HQTLEKRYGKNKTVHE	361	17144	HIFVEAQGATTLAHST	513	6527	MX	-	-	-
TCSYLVIO_000163	ALEDAGRRAEQFAARV	341	11487	AGRRAEQFAARVEKLE	345	19310	CO	AGRRAEQFAARV	7823	CHAGAS
TCSYLVIO_000187	HPKILKNENAQQKVRA	3441	44135	HPKILKNENAQQKVRA	3441	33129	MX	HPKILKNENAQQKVRA	-11006	LEISH
TCSYLVIO_000272	VKREKTEFDAYQRSTR	81	16732	GLEAEAQQRGFMRRDS	37	13586	BO	-	-	-
TCSYLVIO_000274	GATNLDNKGNNGKADE	265	13176	GATNLDNKGNNGKADE	265	5222	BR	GATNLDNKGNNGKADE	-7954	LEISH
TCSYLVIO_000309	ENEKEKREVGLKSTTS	373	14310	VGHAEDPNMPKPNDGV	85	14552	BR	-	-	-
TCSYLVIO_000397	ADEMLKVLSGLLNWDE	905	21999	TLQQVLDTFTQNKTRD	789	27448	BO	-	-	-
TCSYLVIO_000408	YGQFSAAENFEYPQEY	357	25119	YGQFSAAENFEYPQEY	357	10235	MX	YGQFSAAENFEYPQEY	-14884	LEISH
TCSYLVIO_000435	IMELMTGRRFASAEEV	845	25065	IMELMTGRRFASAEEV	845	13476	BO	IMELMTGRRFASAEEV	-11589	LEISH
TCSYLVIO_000480	ELATLYAELLEEEKEK	609	27387	EETEVAAELQKHKVRL	441	5313	AR	-	-	-
TCSYLVIO_000491	PPYIIEKCAVSAFLNE	53	28940	PPYIIEKCAVSAFLNE	53	9144	BO	PPYIIEKCAVSAFLNE	-19796	LEISH
TCSYLVIO_000509	SRDERLEKFLPDDGAC	581	12931	RTIPSELLQTPAESKG	197	33712	AR	-	-	-
TCSYLVIO_000517	QRELQEKERVVQQALA	461	12409	RAQMIASSVEDQEAAL	57	24322	CO	-	-	-
TCSYLVIO_000537	RNRPLQEQAEHWKEVR	129	16273	IWMKRNRPLQEQAEHW	125	1277	BO	RNRPLQEQAEHW	-14996	LEISH
TCSYLVIO_000543	RTVTQSNSPGQKPLEE	85	13317	RTVTQSNSPGQKPLEE	85	15137	AR	RTVTQSNSPGQKPLEE	1820	CHAGAS
TCSYLVIO_000629	VPPYIIEKYAVSAFLN	109	13808	VPPYIIEKYAVSAFLN	109	11103	AR	VPPYIIEKYAVSAFLN	-2705	LEISH
TCSYLVIO_000681	APPYIIEKYAVSAFLN	17	18560	APPYIIEKYAVSAFLN	17	13154	AR	APPYIIEKYAVSAFLN	-5406	LEISH
TCSYLVIO_000774	SSTDELKEANRQQLIR	17	15813	ELKEANRQQLIRDGGL	21	10859	AR	ELKEANRQQLIR	-4954	LEISH
TCSYLVIO_000802	NMLCSDKTGTLTLNKM	81	11875	NMLCSDKTGTLTLNKM	81	19360	BO	NMLCSDKTGTLTLNKM	7485	CHAGAS
TCSYLVIO_000882	ADGPAKTSSPQTNSIK	33	13146	ADGPAKTSSPQTNSIK	33	10067	AR	ADGPAKTSSPQTNSIK	-3079	LEISH
TCSYLVIO_000902	LRFDLEVKFPFQPIGD	901	21341	LEVKFPFQPIGDKNLF	905	4272	BO	LEVKFPFQPIGD	-17069	LEISH
TCSYLVIO_000949	AMLKKFLGREPNSDAF	665	12057	AIYSFEGNRTFDNTAV	45	20618	AR	-	-	-
TCSYLVIO_001031	ADKRFALEALADAHLQ	1317	14321	AVEYAKLTSQAAAAEA	869	15180	MX	-	-	-
TCSYLVIO_001058	VRGTTKKAPSGLTFEG	377	13626	VAIPPPEKKPVPASAA	557	6134	CO	-	-	-
TCSYLVIO_001106	INYSAKALMALADQDE	217	13075	INYSAKALMALADQDE	217	14919	MX	INYSAKALMALADQDE	1844	CHAGAS
TCSYLVIO_001142	FFLPSQLGNSASKGVK	785	11122	SKYYCFCGKLRDPPYD	93	2949	AR	-	-	-
TCSYLVIO_001150	EPFNPFSPVGDKQQQK	129	21170	VFRGKLLSGSDAKLNA	341	8184	US	-	-	-
TCSYLVIO_001185	GLSAFKQDHLDKQKVE	165	25669	GLSAFKQDHLDKQKVE	165	6127	BR	GLSAFKQDHLDKQKVE	-19542	LEISH
TCSYLVIO_001260	DERGEEQKKENQQLSQ	125	29434	DERGEEQKKENQQLSQ	125	21818	AR	DERGEEQKKENQQLSQ	-7616	LEISH
TCSYLVIO_001284	ADHLKATNRQQLQDEY	237	16123	ADHLKATNRQQLQDEY	237	15822	AR	ADHLKATNRQQLQDEY	-301	LEISH
TCSYLVIO_001312	EDMAKEQYQQLQQVHE	365	11179	EDMAKEQYQQLQQVHE	365	11505	AR	EDMAKEQYQQLQQVHE	326	CHAGAS
TCSYLVIO_001340	PCKKQNTELTAYEVKN	157	11612	FLGQLRQLNWFFSSDT	281	4079	MX	-	-	-
TCSYLVIO_001382	TVKGMVQLKYNNLQQT	849	12396	IRSREFRALLEQEDLQ	933	13245	BR	-	-	-
TCSYLVIO_001409	FSAVAAGAGGAGMHHE	453	11793	FSAVAAGAGGAGMHHE	453	21009	BO	FSAVAAGAGGAGMHHE	9216	CHAGAS
TCSYLVIO_001446	YIIEKHAVSAFLNEDF	37	23239	YIIEKHAVSAFLNEDF	37	9272	BO	YIIEKHAVSAFLNEDF	-13967	LEISH
TCSYLVIO_001451	ESRLVAPNGTANAAPS	229	23080	ASDEQKRKVTATGNNF	393	7864	BR	-	-	-
TCSYLVIO_001480	LGKPGRLSSDLTASKG	69	20881	IQQLVHAEERNGQLMA	213	9356	AR	-	-	-
TCSYLVIO_001511	SDLSNNSQIYDDDMHD	117	10958	IAGVFSRVKCGLNLSD	505	3271	BO	-	-	-
TCSYLVIO_001514	AARSPSPRGGRSKPET	321	24231	GSRFQASSPTFLLKSS	285	5032	BO	-	-	-
TCSYLVIO_001585	AEKFLKEKVANLQQLE	197	16248	AEKFLKEKVANLQQLE	197	18030	AR	AEKFLKEKVANLQQLE	1782	CHAGAS
TCSYLVIO_001609	EAKAQYEAFEQTKTSR	857	22480	GFLSSKDDGNVDNVTL	537	11473	MX	-	-	-
TCSYLVIO_001695	EAYTQAMQYNSSLKPT	153	11056	EAYTQAMQYNSSLKPT	153	23753	AR	EAYTQAMQYNSSLKPT	12697	CHAGAS
TCSYLVIO_001699	IAIQNKLIQKLERENR	729	16758	VEKQRAEKKESASSSN	617	20467	MX	-	-	-
TCSYLVIO_001737	PSPTVSSPTSLWKGKT	1373	13871	IRATGGGAFKYASIAK	1173	7539	MX	-	-	-
TCSYLVIO_001771	QPIETPNAVTPSRAGE	421	12062	NRFASELDGGEILTRE	85	11612	AR	-	-	-
TCSYLVIO_001788	ASREIRWPNAQQTPEG	197	15663	ASREIRWPNAQQTPEG	197	12464	AR	ASREIRWPNAQQTPEG	-3199	LEISH
TCSYLVIO_001807	KERFLDDLFEYRKLIE	165	12880	KERFLDDLFEYRKLIE	165	25424	MX	KERFLDDLFEYRKLIE	12544	CHAGAS
TCSYLVIO_001830	AKAAAFQNNSSSKATE	521	22972	AKAAAFQNNSSSKATE	521	31684	AR	AKAAAFQNNSSSKATE	8712	CHAGAS
TCSYLVIO_001840	GATAQNNSSSKDGRDN	417	29229	GATAQNNSSSKDGRDN	417	40681	AR	GATAQNNSSSKDGRDN	11452	CHAGAS
TCSYLVIO_001892	RMERIEEKTRNAMQLG	133	16286	LNPVEAETGDNDGDDG	181	14547	US	-	-	-
TCSYLVIO_001961	AVVGIAARFQSAEEEM	609	35068	AVVGIAARFQSAEEEM	609	27167	BO	AVVGIAARFQSAEEEM	-7901	LEISH
TCSYLVIO_001986	ARPSLSSLQAARQAVV	373	28595	ARPSLSSLQAARQAVV	373	20239	MX	ARPSLSSLQAARQAVV	-8356	LEISH
TCSYLVIO_002078	VGDTLEKRDFVQQSGA	293	11660	ILRGGNNSSTNMKLND	117	8378	BR	-	-	-
TCSYLVIO_002084	TGGPGASVGAGGSGAG	149	29154	TGGPGASVGAGGSGAG	149	26008	BO	TGGPGASVGAGGSGAG	-3146	LEISH
TCSYLVIO_002090	ESQLQKTLADHLNAEI	829	14709	RNYCPRMAAMNKPMYN	1489	8480	BR	-	-	-
TCSYLVIO_002097	LKQLWLGKNKIASIGT	229	15020	TLKENVTGAFGHLTKL	149	17259	BO	-	-	-
TCSYLVIO_002100	EVGDLRTGKKGNTVID	257	21949	FADDDSDEIDGEEGVY	161	11581	MX	-	-	-
TCSYLVIO_002125	AAGGGLTQNDIRGGGS	165	13075	VPVPTAQPRGFGGPWG	209	2190	CO	-	-	-
TCSYLVIO_002171	EGPVWVPKQAPADLTT	181	27826	AKLYQAPYFEKSEDEM	217	9620	CO	-	-	-
TCSYLVIO_002331	RGRGGRGSPTQQVAKQ	641	15797	LQTEGFPGQEDANGDP	213	5476	BO	-	-	-
TCSYLVIO_002357	LIDVYDNISTKPIERS	949	10993	RIFPLIDVYDNISTKP	945	6458	AR	LIDVYDNISTKP	-4535	LEISH
TCSYLVIO_002380	TPRFLQKKTLVSSLLN	177	18168	TPRFLQKKTLVSSLLN	177	6267	BO	TPRFLQKKTLVSSLLN	-11901	LEISH
TCSYLVIO_002429	NNAGRYGGDPEDITVI	297	13687	NNAGRYGGDPEDITVI	297	10933	AR	NNAGRYGGDPEDITVI	-2754	LEISH
TCSYLVIO_002518	RQIDEKEQNVQQWQEK	473	46604	RQIDEKEQNVQQWQEK	473	38108	AR	RQIDEKEQNVQQWQEK	-8496	LEISH
TCSYLVIO_002525	FAKEVAQEVHISLRDK	485	24357	FAKEVAQEVHISLRDK	485	40575	MX	FAKEVAQEVHISLRDK	16218	CHAGAS
TCSYLVIO_002559	RSLEVILTNDLIDRAN	397	32666	LREEQRELEKGVFSDV	97	4363	CO	-	-	-
TCSYLVIO_002597	VCVLYGGAHFVNGDIK	197	10800	ATCLLDPATGEEWVMC	21	20373	AR	-	-	-
TCSYLVIO_002604	PPPPLPSANSSRAAAQ	209	11115	FLRLHGEEIVVSVDNM	477	3002	CO	-	-	-
TCSYLVIO_002614	AQLHDKWETVHGDLKT	205	11813	WELFFRPTKRERKRLL	869	17515	AR	-	-	-
TCSYLVIO_002624	LGLGDRYKHAVDERAQ	9	11978	ATGFAYVGPPQKGEGL	77	3680	CO	-	-	-
TCSYLVIO_002668	ILTDMSSYADALREVS	281	11310	LNKIDVKTRNEFYDRQ	477	6794	AR	-	-	-
TCSYLVIO_002697	EENYKEIASRFLQENR	709	28961	EVEAYSGYGPLLDCEC	901	9290	AR	-	-	-
TCSYLVIO_002702	CFSEITEEEFEFFGEE	1205	13169	ETILGKLKNTKGNILD	789	21753	MX	-	-	-
TCSYLVIO_002783	CAPEDLPDLDPAAIVD	41	18312	NLEELYDHQHRRFTGD	61	3344	BR	-	-	-
TCSYLVIO_002827	PEDIPASSSSLSAATS	193	36450	PEDIPASSSSLSAATS	193	37528	MX	PEDIPASSSSLSAATS	1078	CHAGAS
TCSYLVIO_002841	FFNGLTAEYVNSDAKM	45	19450	NLEKLEQLVANINTKY	13	10803	MX	-	-	-
TCSYLVIO_002862	KTAATEKRVVQQPFQM	937	21344	SCRLNMAATPYDPAGA	605	11111	BR	-	-	-
TCSYLVIO_002864	LELDADMFVDKALNMK	1057	16716	IVDEKGNNIINATRTS	1177	21872	MX	-	-	-
TCSYLVIO_002893	EQRAVKQKHAPVNLSV	5	31370	RLLVEMGITKASEPFS	121	5014	CO	-	-	-
TCSYLVIO_002931	EVAARSSLGAAVPNGA	1365	29862	SSCVDNIPLIEQWDAE	161	11371	BR	-	-	-
TCSYLVIO_002996	QTLVKRYGPELNDAAK	89	13661	QPAVVKKAEQPAEAME	197	15376	MX	-	-	-
TCSYLVIO_003019	VPPYIIEKCAVSAFLN	53	14919	VPPYIIEKCAVSAFLN	53	5715	BO	VPPYIIEKCAVSAFLN	-9204	LEISH
TCSYLVIO_003032	LMDEPDFFWENAYLKP	433	13673	EGSNNENNSNINNNNT	233	20012	BO	-	-	-
TCSYLVIO_003047	PPYIIEKHAVSAFLNE	65	36844	PPYIIEKHAVSAFLNE	65	24917	BO	PPYIIEKHAVSAFLNE	-11927	LEISH
TCSYLVIO_003103	GLGADALLEAVAEIEN	357	15320	FGADVFSLGSLPSGDR	69	4551	BO	-	-	-
TCSYLVIO_003140	GDVTQIVNAKLLPQVG	1265	19640	KKLAAKLQELLTAAEG	345	7908	MX	-	-	-
TCSYLVIO_003228	ITGANLLIEKLQQGKG	37	10810	LRAPPDSRLADGIMLT	117	10412	US	-	-	-
TCSYLVIO_003238	TALGMFLMKTTLVEGK	809	11551	FPDKDEESRLVLPNQS	309	10165	MX	-	-	-
TCSYLVIO_003259	VEMHDQSDVNSDKKQA	201	11445	QQTQRHSGTDADADAD	153	13366	MX	-	-	-
TCSYLVIO_003262	KIRGFENLEDGDSLKN	785	11909	TIINKLGNIKLVIPPP	229	21146	CO	-	-	-
TCSYLVIO_003273	QSAHKIALSGTLNGPI	1773	17200	PGRLTENKTDTVVLRS	2185	19418	AR	-	-	-
TCSYLVIO_003278	MGSFSLPVLQLRDKAE	1	15700	MGSFSLPVLQLRDKAE	1	37057	MX	MGSFSLPVLQLRDKAE	21357	CHAGAS
TCSYLVIO_003312	EREEREAKFWSAMEDR	321	16802	SLRAREEAYAEKVEAI	645	15294	CO	-	-	-
TCSYLVIO_003387	LYQIAAQKLANQQSSS	341	18292	LYQIAAQKLANQQSSS	341	17327	AR	LYQIAAQKLANQQSSS	-965	LEISH
TCSYLVIO_003439	MEKPKQGNTAPDSSAL	833	18941	DELLEQQRKERNVKGL	185	10602	MX	-	-	-
TCSYLVIO_003478	LESTLKADVKRVPRQQ	669	18087	SCEIRDALMDLAEAYE	925	17397	CO	-	-	-
TCSYLVIO_003485	RTAVSTKRGVVQQAGV	21	16325	YHNSLPNDERRRLALM	1165	45005	CO	-	-	-
TCSYLVIO_003584	MGDVLEINNAKVQPKG	457	28659	MGDVLEINNAKVQPKG	457	14712	AR	MGDVLEINNAKVQPKG	-13947	LEISH
TCSYLVIO_003608	IGGGEGGGIGAGGGGC	157	16636	TETCRVSSSRQGGGGG	605	17384	BR	-	-	-
TCSYLVIO_003709	NKEEKPKKLNAQQVAL	29	31202	DADLALFRISKQSRAL	593	13371	AR	-	-	-
TCSYLVIO_003726	DSTDSNKRVTLQQMMA	4249	14317	KDYPSNPVEWLTERQW	3869	19930	BO	-	-	-
TCSYLVIO_003744	GAFGCGKTVISQALSK	245	12563	GAFGCGKTVISQALSK	245	7304	BO	GAFGCGKTVISQALSK	-5259	LEISH
TCSYLVIO_003775	QQAMVLPLPRYKSALE	537	18455	QQAMVLPLPRYKSALE	537	12635	BO	QQAMVLPLPRYKSALE	-5820	LEISH
TCSYLVIO_003825	EVISAVLGLVDLTALK	201	13134	GHVDSGKTSLAKALSS	17	12025	AR	-	-	-
TCSYLVIO_003876	AEGQATAPTSNTLKPL	97	14972	AEGQATAPTSNTLKPL	97	24176	CO	AEGQATAPTSNTLKPL	9204	CHAGAS
TCSYLVIO_004020	HASHEFRRPNAQQTPE	105	13126	HASHEFRRPNAQQTPE	105	7618	AR	HASHEFRRPNAQQTPE	-5508	LEISH
TCSYLVIO_004077	IQQLQIQLDDLITQNA	537	12239	AAIIQRLQTENASAPE	581	8965	CO	-	-	-
TCSYLVIO_004120	GVTLGPKGRNVVLEMP	41	26532	GVTLGPKGRNVVLEMP	41	33697	MX	GVTLGPKGRNVVLEMP	7165	CHAGAS
TCSYLVIO_004127	TADQRKRLAGAALELS	389	18030	TADQRKRLAGAALELS	389	8475	BO	TADQRKRLAGAALELS	-9555	LEISH
TCSYLVIO_004180	LGALRYAAMLEAEALG	109	23643	ANQLSTKITNIAKGED	237	43032	CO	-	-	-
TCSYLVIO_004181	SIRFKLKQVENNFQQL	281	11961	MQTSGLEDQMALLFSQ	185	26168	CO	-	-	-
TCSYLVIO_004223	IRAVQRYYSAMEGSER	357	13110	QKTCRSPGAGEDRDTV	201	9683	AR	-	-	-
TCSYLVIO_004360	EVGGSQSGFHLQDKAI	2461	16707	NACGAQLEGTGNKTFI	1473	30995	BR	-	-	-
TCSYLVIO_004368	VWVRQPDARELLNTKQ	85	34965	HNTLPGAPSTTRAIPT	9	11471	MX	-	-	-
TCSYLVIO_004387	DEKLVKSEGAKIDLLN	829	11345	LFPSWPLLQESLNVVE	489	10903	CO	-	-	-
TCSYLVIO_004423	DDGDYIEQKKAIVQQT	377	32732	FIIMEYADGGDLNSRI	93	6237	US	-	-	-
TCSYLVIO_004497	LGTRPMASTETLFLGK	293	27021	LGTRPMASTETLFLGK	293	14056	MX	LGTRPMASTETLFLGK	-12965	LEISH
TCSYLVIO_004510	ARMAKQLEEQQRRFKT	341	14193	NKDGSKDLASPDTAHY	69	12150	BR	-	-	-
TCSYLVIO_004533	EKESYEDVKFTHAGEI	381	38393	EKESYEDVKFTHAGEI	381	39047	MX	EKESYEDVKFTHAGEI	654	CHAGAS
TCSYLVIO_004635	FAQFYDGNTNEKSIRA	437	12422	SERHDKTFFAQFYDGN	429	17483	MX	FAQFYDGN	5061	CHAGAS
TCSYLVIO_004700	AAFYNAKIGNYQTVVG	665	11648	EDAKRILERRMKVMPS	289	8618	BR	-	-	-
TCSYLVIO_004754	ARPPAGKTSVSAKLNE	297	21494	FLKALSELASPVGPDY	705	11086	CO	-	-	-
TCSYLVIO_004774	ECSRKEMISDALNELR	865	29514	LLAKATDNSFLDKVTN	517	11843	BR	-	-	-
TCSYLVIO_004785	FIPEKVTLSKNLSNME	525	13600	SSSMKKRESAGAAKAK	469	6197	MX	-	-	-
TCSYLVIO_004798	EDAETHENEPWDNIYS	105	11051	VGVSRNGTVLADKVPF	149	14612	CO	-	-	-
TCSYLVIO_004832	GTCAPAPSDIHNPDKN	49	12635	LGCGDYQKNEARGALG	25	7512	BO	-	-	-
TCSYLVIO_004851	DLAGPMKSGFKKILDN	685	13452	NAIMTPNDVTRLMQLC	785	46945	CO	-	-	-
TCSYLVIO_004996	GLMVGTHAFTAPVGED	89	13264	EAQGILVEFRTDQKSS	125	6038	US	-	-	-
TCSYLVIO_005042	QIDPKEVLAKKYDLNY	265	22070	KEVLAKKYDLNYIALD	269	14552	BR	KEVLAKKYDLNY	-7518	LEISH
TCSYLVIO_005080	HLECMSRTADTLASGK	217	18380	SRRTVAADGSDGVNLD	277	33208	US	-	-	-
TCSYLVIO_005099	VVEDDDEDYFDGKSEK	277	12201	TSETLLEKARQQIQTV	517	14905	MX	-	-	-
TCSYLVIO_005107	SVTTVTPSRYRSAHES	29	19639	ISYVPPEWSFDNRQYV	525	31970	MX	-	-	-
TCSYLVIO_005108	RRNPPLVAELERLVGS	361	23887	RPEDAARHDDATKGER	245	8161	CO	-	-	-
TCSYLVIO_005109	QNKTLGAGGAGGAGEK	121	13406	QNKTLGAGGAGGAGEK	121	18893	AR	QNKTLGAGGAGGAGEK	5487	CHAGAS
TCSYLVIO_005124	RYESISESELRLLEQY	409	11063	VLERVKAKDRAVRKQL	185	7557	CO	-	-	-
TCSYLVIO_005132	DGSPSEQLEEHLEDGP	97	16943	DGSPSEQLEEHLEDGP	97	10152	US	DGSPSEQLEEHLEDGP	-6791	LEISH
TCSYLVIO_005172	EEVQTVDAETGDTVQG	365	15153	LVATVSIHNVPKEEGS	121	45960	CO	-	-	-
TCSYLVIO_005178	ELQRWVKDYVDVQLNA	1073	15158	ELQRWVKDYVDVQLNA	1073	35089	CO	ELQRWVKDYVDVQLNA	19931	CHAGAS
TCSYLVIO_005234	EEVQTVDAETGDTVQG	273	15153	EEVQTVDAETGDTVQG	273	8533	MX	EEVQTVDAETGDTVQG	-6620	LEISH
TCSYLVIO_005264	VPPYIIEKHAVSAFLN	17	22555	VPPYIIEKHAVSAFLN	17	13607	BO	VPPYIIEKHAVSAFLN	-8948	LEISH
TCSYLVIO_005297	REGHEPTSLKKDAALP	329	25740	AYKGKGKGNQFLNDLC	29	7446	MX	-	-	-
TCSYLVIO_005307	TTSGEMRYVSPVGDDE	161	11094	GGLLQFEHSNRKEKID	337	13797	BO	-	-	-
TCSYLVIO_005325	DLLVSMELWKRENPQQ	553	28582	SMELWKRENPQQSSAI	557	18229	MX	SMELWKRENPQQ	-10353	LEISH
TCSYLVIO_005338	PNTSDANSLRARDTAL	209	11298	AEWRSRLIEDLQKGPP	173	6184	MX	-	-	-
TCSYLVIO_005365	LQREGRWRAALETAEE	169	11577	LQREGRWRAALETAEE	169	5726	BO	LQREGRWRAALETAEE	-5851	LEISH
TCSYLVIO_005467	GSIRIFSYADFLEGEG	353	13765	SNYILDLAPTASGKVN	637	6136	BO	-	-	-
TCSYLVIO_005468	VNSIKSVPIDLTRSNM	45	12876	ADYSTESVVGPNEFKL	685	9571	US	-	-	-
TCSYLVIO_005483	MLYPGPVEDVKFLVEE	177	20168	MLYPGPVEDVKFLVEE	177	14807	MX	MLYPGPVEDVKFLVEE	-5361	LEISH
TCSYLVIO_005493	FMTGTTSDSDQFEYME	97	36026	FMTGTTSDSDQFEYME	97	13161	US	FMTGTTSDSDQFEYME	-22865	LEISH
TCSYLVIO_005500	IADNAGLDSNDLVTRL	449	15895	MKKLGGTLGDSYLEPG	201	7496	BR	-	-	-
TCSYLVIO_005503	HEEERKRIVEQQLLPD	49	20371	SLGAYFLRDDYTKDIV	185	12432	CO	-	-	-
TCSYLVIO_005509	ISKEKKLISSLNAKDM	297	20758	YFDLKQSRVNDYAFSY	549	13521	MX	-	-	-
TCSYLVIO_005510	SLYSVPEHFICDDFFK	321	16349	SLYSVPEHFICDDFFK	321	3455	BO	SLYSVPEHFICDDFFK	-12894	LEISH
TCSYLVIO_005527	PTPEQKHVLSILNDVV	217	12939	ALLIDKNGPTPEQKHV	209	12100	CO	PTPEQKHV	-839	LEISH
TCSYLVIO_005535	AGGKLWISLDDKPVGD	205	14325	AGGKLWISLDDKPVGD	205	15033	MX	AGGKLWISLDDKPVGD	708	CHAGAS
TCSYLVIO_005570	RLTEASTFFLGKDEGV	193	17563	RLTEASTFFLGKDEGV	193	7424	AR	RLTEASTFFLGKDEGV	-10139	LEISH
TCSYLVIO_005606	RGHRAVPPEFEGSAGN	13	17235	RGHRAVPPEFEGSAGN	13	17625	MX	RGHRAVPPEFEGSAGN	390	CHAGAS
TCSYLVIO_005625	KTERDYEWENGGPGRY	401	15418	SSRSASRERSLSVSRG	581	4331	US	-	-	-
TCSYLVIO_005669	RKNLSPPPQQRPQQAN	133	12317	KSASMKYASAAAEQAL	101	47075	MX	-	-	-
TCSYLVIO_005684	LRRQQKSLVDKLTELA	1317	21687	EADFQRKTDSFNEDDW	709	40208	CO	-	-	-
TCSYLVIO_005708	NLQRTNDLLRRELFEL	381	13685	LADVSARNQEERKQIV	437	11763	BO	-	-	-
TCSYLVIO_005726	DEEAGGFKAFHKLQDT	749	15858	ESVFDDDVDRIRQEEE	1289	28651	CO	-	-	-
TCSYLVIO_005762	SWALENYAKALEREPT	2205	19786	QREEQARIEEAFNSPH	817	8744	MX	-	-	-
TCSYLVIO_005791	IGEGKPLLGKRIANVA	333	11975	IGNAIGEGKPLLGKRI	329	15833	CO	IGEGKPLLGKRI	3858	CHAGAS
TCSYLVIO_005808	MDVVGVSVGRYMTALE	301	20465	MDVVGVSVGRYMTALE	301	17024	AR	MDVVGVSVGRYMTALE	-3441	LEISH
TCSYLVIO_005875	LSREKIGNSYAEDIEK	573	20673	VGGDTKITTGVGNSGG	1177	20291	US	-	-	-
TCSYLVIO_005878	EARHVNMKEVLSRSLS	145	15728	EGEHDAALLGQHEDGD	61	8327	BO	-	-	-
TCSYLVIO_005917	SSAAATEGTKDAPDLS	529	16298	VDSAVDELELSDMGYA	285	13979	CO	-	-	-
TCSYLVIO_005930	REQHLLYGTDKEKDLL	581	13385	GAFPSGNYPRQQEQCN	221	10552	BO	-	-	-
TCSYLVIO_006005	VTSSVICNTKAICNGI	209	13803	VTSSVICNTKAICNGI	209	9762	AR	VTSSVICNTKAICNGI	-4041	LEISH
TCSYLVIO_006011	DPFDEPDFDPVDYLNS	25	22731	STTTMPTAGATSAATA	817	4805	AR	-	-	-
TCSYLVIO_006012	KELEELALADQEDMAV	145	12636	KELEELALADQEDMAV	145	7096	MX	KELEELALADQEDMAV	-5540	LEISH
TCSYLVIO_006035	QTCNFINSSNANAAAT	841	12539	ERGEIMSMRNDGTVIP	453	11526	BR	-	-	-
TCSYLVIO_006062	EPAGKRDVGLLPYEQL	649	13664	EPAGKRDVGLLPYEQL	649	17558	MX	EPAGKRDVGLLPYEQL	3894	CHAGAS
TCSYLVIO_006127	IPDTKEIGKQKNALRL	725	25268	NYEMTGQKIDAGKEQL	173	7250	BO	-	-	-
TCSYLVIO_006152	HQAWGAPRAGAGGGAA	205	30646	GAPRAGAGGGAAGIGG	209	31672	CO	GAPRAGAGGGAA	1026	CHAGAS
TCSYLVIO_006182	REKIQSLIEKLSQISA	153	13512	ALRINQTQEMTPAAYI	125	8526	BR	-	-	-
TCSYLVIO_006201	SATSKMTKLGFKKPLL	29	13837	TIYDYEGLDRAEKDQY	125	5450	US	-	-	-
TCSYLVIO_006313	AAPEAVNSSQTNNTTK	393	17943	AAPEAVNSSQTNNTTK	393	34788	AR	AAPEAVNSSQTNNTTK	16845	CHAGAS
TCSYLVIO_006314	QSSEGQHDGIETGDTN	229	34306	QETQELNDGPTDVKVK	61	30850	MX	-	-	-
TCSYLVIO_006333	SDVNSKGSSSVSTAKS	45	10893	ITTPSVPSTGETPTIT	65	20827	AR	-	-	-
TCSYLVIO_006361	GGGNEGGGRGGGGGSG	65	12081	LSPDVQEAIAEKYDGL	141	25247	CO	-	-	-
TCSYLVIO_006371	ALTTPAAAPDAPVSPV	373	13407	ALTTPAAAPDAPVSPV	373	30806	CO	ALTTPAAAPDAPVSPV	17399	CHAGAS
TCSYLVIO_006445	VPPYIIEKCAVSAFLN	17	14919	NGWQRCDVVSSDNVSD	169	16263	CO	-	-	-
TCSYLVIO_006474	VHFPTDSYKEHINFQQ	313	12095	RFPLVLINNRDELIGR	13	16376	BR	-	-	-
TCSYLVIO_006483	LIGGWNQQHKQQQQQQ	157	11640	GERSASVPTSTPPLAG	389	7845	BO	-	-	-
TCSYLVIO_006538	RMQEKRQNHQMAPPSW	293	26888	RMQEKRQNHQMAPPSW	293	19087	AR	RMQEKRQNHQMAPPSW	-7801	LEISH
TCSYLVIO_006559	KVVRMFQKNTSSVALA	1249	14738	AENAHFRMPTGEQQEL	769	9927	AR	-	-	-
TCSYLVIO_006682	CLIEKYAVSAFLNEDL	325	33341	CLIEKYAVSAFLNEDL	325	15435	AR	CLIEKYAVSAFLNEDL	-17906	LEISH
TCSYLVIO_006721	AQSPEGQHDGIETGNT	221	13655	ATAARINVTTTPGDSD	253	6987	BO	-	-	-
TCSYLVIO_006725	EIRQPPKAQVNVQQQP	177	16365	EIRQPPKAQVNVQQQP	177	26493	AR	EIRQPPKAQVNVQQQP	10128	CHAGAS
TCSYLVIO_006740	MQSSDKDSTQEQVLKS	157	12209	AVANYTASTGDSDGGT	293	22923	US	-	-	-
TCSYLVIO_006755	ENEKEKREVGLKSTTS	317	14310	GSKEDKGSNLNNSASD	197	20683	BR	-	-	-
TCSYLVIO_006767	LQEDEAKDQNQQLPNG	169	13428	LQEDEAKDQNQQLPNG	169	11961	AR	LQEDEAKDQNQQLPNG	-1467	LEISH
TCSYLVIO_006838	KGLPPLGGAGGSAGGG	561	13584	SRNIDAERHSKEELSD	729	9620	MX	-	-	-
TCSYLVIO_006855	YILKEMKAANVVPDAL	153	33379	YILKEMKAANVVPDAL	153	10897	CO	YILKEMKAANVVPDAL	-22482	LEISH
TCSYLVIO_006896	EPQPPQPQELKQQSGQ	185	22004	EPQPPQPQELKQQSGQ	185	15569	MX	EPQPPQPQELKQQSGQ	-6435	LEISH
TCSYLVIO_006914	DNSWRAAGGGGGGGAG	305	28381	DNSWRAAGGGGGGGAG	305	23651	BR	DNSWRAAGGGGGGGAG	-4730	LEISH
TCSYLVIO_006938	GGGAGGGAGGGAGGGA	545	40940	GGGAGGGAGGGAGGGA	545	44784	CO	GGGAGGGAGGGAGGGA	3844	CHAGAS
TCSYLVIO_006964	MGASQGVVVGGGGGGG	449	16537	MGASQGVVVGGGGGGG	449	22753	US	MGASQGVVVGGGGGGG	6216	CHAGAS
TCSYLVIO_006993	ASMKKVTSDATRIAAQ	225	15633	ASMKKVTSDATRIAAQ	225	23282	BR	ASMKKVTSDATRIAAQ	7649	CHAGAS
TCSYLVIO_007063	TGDDKNLGKPKMADMA	261	17907	GEITELLHTATLVHDD	117	5004	AR	-	-	-
TCSYLVIO_007104	TTEKKTVAAKGLNLNA	149	31911	TTEKKTVAAKGLNLNA	149	16388	AR	TTEKKTVAAKGLNLNA	-15523	LEISH
TCSYLVIO_007148	THGQPASPTNLAKEFM	177	11259	PTCGKFGGATGNFNAH	209	18302	BO	-	-	-
TCSYLVIO_007213	RYLIEKCAVSAFLNED	237	30180	VKGYCIYDATLAFRQP	41	10783	AR	-	-	-
TCSYLVIO_007252	YVPSKLGNVDAQLEKY	149	25519	YVPSKLGNVDAQLEKY	149	14254	BR	YVPSKLGNVDAQLEKY	-11265	LEISH
TCSYLVIO_007259	APEDTSRRRRKPAVDT	4177	12271	ENADSDREAPEDTSRR	4169	27941	AR	APEDTSRR	15670	CHAGAS
TCSYLVIO_007263	SVDREKAAAVDALNGL	381	11700	SVDREKAAAVDALNGL	381	8068	CO	SVDREKAAAVDALNGL	-3632	LEISH
TCSYLVIO_007295	GIDPKQLQQQRQQQRQ	185	23870	KYENWTAAAASDKKGF	145	38646	CO	-	-	-
TCSYLVIO_007318	WRTEEGALSAPTNLKV	1037	12514	DEEDSDDKENGMTLAL	349	35699	BO	-	-	-
TCSYLVIO_007355	MSCNKYASNAVEKIIK	389	17111	MSCNKYASNAVEKIIK	389	20860	CO	MSCNKYASNAVEKIIK	3749	CHAGAS
TCSYLVIO_007360	KSAAPALFLDDKPLEG	61	19948	KSAAPALFLDDKPLEG	61	33563	MX	KSAAPALFLDDKPLEG	13615	CHAGAS
TCSYLVIO_007371	SDPTFAALVDDLRALK	89	12145	QFHELEVKRAALKAKD	901	10010	BR	-	-	-
TCSYLVIO_007403	APRMSRFDVDDGEFQD	473	18059	APRMSRFDVDDGEFQD	473	23774	CO	APRMSRFDVDDGEFQD	5715	CHAGAS
TCSYLVIO_007404	LGAKQLFLGKEKLPPK	637	14617	TPGRLEDSNPTIFSGK	601	7276	MX	-	-	-
TCSYLVIO_007406	DAYSALKRHDKALQDA	129	12870	LLRADAYSALKRHDKA	125	27224	AR	DAYSALKRHDKA	14354	CHAGAS
TCSYLVIO_007516	ATGDYQTNVNAKVDAA	529	24686	FVKLLPGSDGCSPCLL	45	11775	US	-	-	-
TCSYLVIO_007518	FAPLKASYWQDDRLVE	237	25263	SQMHQQNQGSQNKNCG	177	7662	AR	-	-	-
TCSYLVIO_007566	DGTVKEVLTTPLNDSG	209	13665	DGSVAPILQGSLPGNM	229	16127	BO	-	-	-
TCSYLVIO_007592	PNTNLQNAHENYQQSS	113	16866	PNTNLQNAHENYQQSS	113	9981	AR	PNTNLQNAHENYQQSS	-6885	LEISH
TCSYLVIO_007618	QTGLCQHKFLGHTKDV	97	15610	LTKGEALSEMAAGAPI	225	2711	CO	-	-	-
TCSYLVIO_007674	EVQTVDAETGDTMQGD	821	22808	LYKSAGSGDKEELIAL	429	13587	MX	-	-	-
TCSYLVIO_007693	PYIIEKHAVSAFLNED	721	38283	PYIIEKHAVSAFLNED	721	20425	BO	PYIIEKHAVSAFLNED	-17858	LEISH
TCSYLVIO_007746	AHELEKQAIQQQLLAL	97	10895	AHELEKQAIQQQLLAL	97	3406	US	AHELEKQAIQQQLLAL	-7489	LEISH
TCSYLVIO_007791	SSSEEVQTVDAETGDT	441	19120	SSSEEVQTVDAETGDT	441	11029	MX	SSSEEVQTVDAETGDT	-8091	LEISH
TCSYLVIO_007913	AAGSVSGGAGGAGGSG	121	30084	AAGSVSGGAGGAGGSG	121	32467	BO	AAGSVSGGAGGAGGSG	2383	CHAGAS
TCSYLVIO_007934	APPYIIEKCAVSAFLN	17	13262	RDWQGCDVVNSDNVSR	169	8887	MX	-	-	-
TCSYLVIO_007979	MPCNGKYELEQLKEVF	117	12176	MPCNGKYELEQLKEVF	117	16414	BO	MPCNGKYELEQLKEVF	4238	CHAGAS
TCSYLVIO_007992	YGHMGPGAGGGSGGGY	113	16315	YGHMGPGAGGGSGGGY	113	25377	BR	YGHMGPGAGGGSGGGY	9062	CHAGAS
TCSYLVIO_008044	SEEVQTVDAETGDTVQ	409	15104	SEEVQTVDAETGDTVQ	409	12565	MX	SEEVQTVDAETGDTVQ	-2539	LEISH
TCSYLVIO_008072	APPYIIEKYAVSAFLN	17	18560	APPYIIEKYAVSAFLN	17	13154	AR	APPYIIEKYAVSAFLN	-5406	LEISH
TCSYLVIO_008130	EALSALDAGGGGGGGP	113	11980	ELEAQAEAQRASFIKR	233	18355	BO	-	-	-
TCSYLVIO_008204	EFSEAREDLAALEKDY	117	20417	EFSEAREDLAALEKDY	117	21942	AR	EFSEAREDLAALEKDY	1525	CHAGAS
TCSYLVIO_008219	ASEEDFSDVWSDNGGN	93	14258	ASEEDFSDVWSDNGGN	93	12147	CO	ASEEDFSDVWSDNGGN	-2111	LEISH
TCSYLVIO_008254	VREEEKQTNTMEKSGG	677	15463	LAERVGFFKPALDLAK	1057	9683	BO	-	-	-
TCSYLVIO_008262	DLCMKMSNFLDLLNDE	309	12946	NNVSINNYILNETREH	209	5730	BR	-	-	-
TCSYLVIO_008283	KRQARRLLDAMRELLQ	369	14838	VGLTLDGMLATADDKS	89	23609	BO	-	-	-
TCSYLVIO_008330	RNRPLQEQAEHWKEVR	325	16273	PQSWTYKKVGRTLEKD	101	5845	MX	-	-	-
TCSYLVIO_008347	PLQEQAEHWKEVRGRM	273	16312	IVVTPPDKNEYERWTK	229	1615	BR	-	-	-
TCSYLVIO_008413	TAMMGVADFAEYGSVV	285	15325	GSYNVIPDTAHLRGTL	201	18787	BR	-	-	-
TCSYLVIO_008488	SEEQHDGIETGNTNFV	65	19876	SEEQHDGIETGNTNFV	65	11925	MX	SEEQHDGIETGNTNFV	-7951	LEISH
TCSYLVIO_008499	PPYLIEKHAVSAFLNE	37	34346	PPYLIEKHAVSAFLNE	37	23211	BO	PPYLIEKHAVSAFLNE	-11135	LEISH
TCSYLVIO_008516	LCSDKTGTLTLNKMEI	61	11082	LCSDKTGTLTLNKMEI	61	33707	BO	LCSDKTGTLTLNKMEI	22625	CHAGAS
TCSYLVIO_008574	RPLQEQAEHWKEVRGR	45	21036	MKRNRPLQEQAEHWKE	41	996	US	RPLQEQAEHWKE	-20040	LEISH
TCSYLVIO_008594	VIPHLLEKCAVSAFLN	21	15904	DGWQRCGPADPNKLSN	173	5472	US	-	-	-
TCSYLVIO_008622	NRPLQEQAEHWKEVRG	405	19519	YKKVGRTLEKDDGVEE	185	3239	MX	-	-	-
TCSYLVIO_008626	VPPYIIEKCAVSAFLN	17	14919	VPPYIIEKCAVSAFLN	17	5715	BO	VPPYIIEKCAVSAFLN	-9204	LEISH
TCSYLVIO_008837	YLIEKCAVSAFLNEDF	221	25589	YLIEKCAVSAFLNEDF	221	6842	BO	YLIEKCAVSAFLNEDF	-18747	LEISH
TCSYLVIO_008862	AAGGGLTQNDIRGGGG	173	14436	VPVSTAQPSGFGGPWG	217	4590	CO	-	-	-
TCSYLVIO_008901	ARSKKIEPWAPIIEEP	249	12008	DDMGTIHGARSKKIEP	241	2643	US	ARSKKIEP	-9365	LEISH
TCSYLVIO_008910	ELLKRKEYASNVQQIS	581	17725	ELLKRKEYASNVQQIS	581	28485	AR	ELLKRKEYASNVQQIS	10760	CHAGAS
TCSYLVIO_008958	IDNWLNLLEQEKNKSP	145	18685	IDNWLNLLEQEKNKSP	145	26588	BO	IDNWLNLLEQEKNKSP	7903	CHAGAS
TCSYLVIO_008977	PPYIIEKCAVSAFLNE	249	28940	PPYIIEKCAVSAFLNE	249	9144	BO	PPYIIEKCAVSAFLNE	-19796	LEISH
TCSYLVIO_009075	RKGTHDDRNKGTNEKF	57	11574	HDDRNKGTNEKFSTRV	61	8920	BO	HDDRNKGTNEKF	-2654	LEISH
TCSYLVIO_009132	READSTPTTTNTASKG	593	14605	READSTPTTTNTASKG	593	7093	CO	READSTPTTTNTASKG	-7512	LEISH
TCSYLVIO_009137	QAIQQQRQSNQQQQQN	41	16100	QAIQQQRQSNQQQQQN	41	7058	AR	QAIQQQRQSNQQQQQN	-9042	LEISH
TCSYLVIO_009150	EGVQTVDAETGDTVQG	229	11140	EGVQTVDAETGDTVQG	229	6359	MX	EGVQTVDAETGDTVQG	-4781	LEISH
TCSYLVIO_009171	MMTACADGRRRLYESG	141	11518	KYSRTDATDQEDGGAG	5	8759	MX	-	-	-
TCSYLVIO_009331	TGGGNTPRGAKLKAAR	729	17538	MTQEQLRKIDAATERN	501	17005	AR	-	-	-
TCSYLVIO_009353	GSGPEFNDATPSNLRK	21	17537	EFNDATPSNLRKQFTI	25	9934	BO	EFNDATPSNLRK	-7603	LEISH
TCSYLVIO_009559	MMTACADGRRRVYESA	65	14597	MMTACADGRRRVYESA	65	2741	MX	MMTACADGRRRVYESA	-11856	LEISH
TCSYLVIO_009564	ASHELRWPNAQQTPEG	197	16138	ASHELRWPNAQQTPEG	197	9418	AR	ASHELRWPNAQQTPEG	-6720	LEISH
TCSYLVIO_009573	PPYIIEKHAVSAFLNE	193	36844	PPYIIEKHAVSAFLNE	193	24917	BO	PPYIIEKHAVSAFLNE	-11927	LEISH
TCSYLVIO_009576	ELEERTNDLQERAAAA	249	38442	FSLVAKSANASVSGVL	69	3524	US	-	-	-
TCSYLVIO_009649	APPYIIEKHAVSAFLN	17	22639	APPYIIEKHAVSAFLN	17	14840	AR	APPYIIEKHAVSAFLN	-7799	LEISH
TCSYLVIO_009671	VPPYIIEKHAVSAFLN	169	22555	VPPYIIEKHAVSAFLN	169	13607	BO	VPPYIIEKHAVSAFLN	-8948	LEISH
TCSYLVIO_009702	SEATKPTLGGSRISGG	1021	12673	SEATKPTLGGSRISGG	1021	11242	BO	SEATKPTLGGSRISGG	-1431	LEISH
TCSYLVIO_009723	MQPQLQPQPQPQPQPQ	73	13505	MQPQLQPQPQPQPQPQ	73	17208	MX	MQPQLQPQPQPQPQPQ	3703	CHAGAS
TCSYLVIO_009735	GGELGRKSAPSSLSLA	693	26129	DDGKDAAASSNKRHLQ	61	14554	US	-	-	-
TCSYLVIO_009889	HDLSINNTKLDSQCLH	321	11976	DKSGGGEAPNNGSALA	33	9978	BO	-	-	-
TCSYLVIO_009936	QRTVLMMGRYQEAVED	433	12617	YRAEMLYSGESGPDDK	349	19363	AR	-	-	-
TCSYLVIO_009952	TVPSHKYEHKNLLNDN	1397	19832	QSRQEKNNKPLEPSGF	1301	15528	BR	-	-	-
TCSYLVIO_009968	SGMWDCVKRTVQQHSP	89	15099	HMFPSSKGRELPNCDL	17	12507	CO	-	-	-
TCSYLVIO_009988	GACRTCPSSSNTLKDG	173	11767	GACRTCPSSSNTLKDG	173	8328	MX	GACRTCPSSSNTLKDG	-3439	LEISH
TCSYLVIO_009999	LQHVKEMLPALDRASN	1189	12294	LQHVKEMLPALDRASN	1189	29008	BO	LQHVKEMLPALDRASN	16714	CHAGAS
TCSYLVIO_010057	TTDDKKENMQQETSRT	185	33699	TTDDKKENMQQETSRT	185	21312	AR	TTDDKKENMQQETSRT	-12387	LEISH
TCSYLVIO_010162	EEVQTVDAETGDTVQG	213	15153	DAKTVKEVTQPEESKQ	125	24718	US	-	-	-
TCSYLVIO_010366	EEKKKKVILQQQQQHR	153	20061	ERDIFGDVKKPDFSTS	205	4729	AR	-	-	-
TCSYLVIO_010445	RTPHAGQEHLNGDEGV	177	15079	EGKEDKKISHFYIGGD	105	6741	BO	-	-	-
TCSYLVIO_010469	RSDESQTLLIKDFSKP	881	33571	SQTLLIKDFSKPPPRE	885	41640	MX	SQTLLIKDFSKP	8069	CHAGAS
TCSYLVIO_010483	GVNSNTGGAGGGGAGA	637	11506	MALATQAIAESKRFSS	737	27141	CO	-	-	-
TCSYLVIO_010491	EACIKQLQEQLQSERR	1557	16267	EACIKQLQEQLQSERR	1557	21266	CO	EACIKQLQEQLQSERR	4999	CHAGAS
TCSYLVIO_010497	FPQMGVYNPWRDPSLL	1593	13952	SGDATMFLPPQNTEKE	1153	19578	AR	-	-	-
TCSYLVIO_010520	LSVAQSAEDTQYSGPY	1105	16006	LDIFGFENFNKNSFEQ	449	11139	MX	-	-	-
TCSYLVIO_010534	HLANGGKPSATTPVAT	473	11338	TRQRGTVVPNLTEEKT	753	19741	MX	-	-	-
TCSYLVIO_010545	GTQVAKAASKMVLADD	717	12343	DIGIAMGSGTQVAKAA	709	12979	CO	GTQVAKAA	636	CHAGAS
TCSYLVIO_010557	SISQKRDVGAKNTTNS	481	20297	SISQKRDVGAKNTTNS	481	7748	US	SISQKRDVGAKNTTNS	-12549	LEISH
TCSYLVIO_010668	CGDGVKLYNVQQSLNL	85	35601	CGDGVKLYNVQQSLNL	85	24058	AR	CGDGVKLYNVQQSLNL	-11543	LEISH
TCSYLVIO_010721	NGKSSQSESEERAQRE	109	11387	SEERAQREAEERARRE	117	25322	CO	SEERAQRE	13935	CHAGAS
TCSYLVIO_010724	EARKKVTDDDVKFFTS	361	16041	KFFFRNIDMEQIEKMT	117	5032	MX	-	-	-
TCSYLVIO_010885	PYIIEKCAVSAFLNED	153	27161	PYIIEKCAVSAFLNED	153	6898	BO	PYIIEKCAVSAFLNED	-20263	LEISH
TCSYLVIO_010901	LSGKFSDNVWRDEYLG	193	12999	EYLGVNATVKGNGATN	205	2460	BO	-	-	-
TCSYLVIO_010951	DSAPPRFMSAEETVPA	5	23107	DSAPPRFMSAEETVPA	5	17295	BO	DSAPPRFMSAEETVPA	-5812	LEISH
TCSYLVIO_010963	GLVGATSFLGKMKKAG	129	25127	GLVGATSFLGKMKKAG	129	17440	MX	GLVGATSFLGKMKKAG	-7687	LEISH
TCSYLVIO_010971	IFGTDLLKKGSEGIST	73	20490	MWEEIANAGDKYGSLL	1	21152	US	-	-	-
TCSYLVIO_010974	VPPYLIEKHAVSAFLN	109	21109	VPPYLIEKHAVSAFLN	109	14815	BO	VPPYLIEKHAVSAFLN	-6294	LEISH
TCSYLVIO_011113	IDTPNANALRELSKRV	209	22998	IDTPNANALRELSKRV	209	30881	MX	IDTPNANALRELSKRV	7883	CHAGAS
