# Supplementary material for: The Trypanosoma cruzi Antigen and Epitope Atlas: antibody specificities in Chagas disease patients across the Americas
Source: Nat Commun. 2023 Apr 3;14:1850. doi: 10.1038/s41467-023-37522-9 (PMC10070320; doi:10.1038/s41467-023-37522-9)
Supplement: Supplementary file 8 — Supplementary Data 7 [file 41467_2023_37522_MOESM8_ESM.xlsx]

## Sheet: S7 - Cluster data for serums
Ricci A et al 2022 - Chagas Antigen and Epitope Atlas
Table S7. Best antigenic region per cluster in individual serum samples.
This table shows a representative antigenic region with the highest seroprevalence in CHAGASTOPE-v2 for each selected cluster. For regions, the seroprevalence ("Sero") is calculated simply as the percentage of sera where the region proved to be antigenic. For clusters, the seroprevalence is calculated as the percentage of sera where any of its regions proved to be antigenic (see Methods). The col…
Cluster						Best Antigenic Region in Cluster
Cluster ID	Sero	# Regions	Repetitive Regions	Cross-reactive Regions	Known Regions	Region ID	Sero	Locus Identifier	Start - End	Description	Best 16mer
3147	1	3	3 (100%)	0 (0%)	3 (100%)	659	1	TCSYLVIO_002712	189 - 252	surface antigen 2 (CA-2), putative	KPSPFGQAAAGDKPSP
15	1	169	5 (3%)	0 (0%)	6 (4%)	1145	0.99	TCSYLVIO_004530	9 - 244	trans-sialidase, putative	GTNSDPDSFSSTNVSG
358	1	636	355 (56%)	5 (1%)	620 (97%)	4863	0.85	TcCLB.506837.10	77 - 131	mucin TcMUCI, putative	LRKIDGSPSSPAWVYA
279	0.99	288	2 (1%)	3 (1%)	279 (97%)	4924	0.37	TcCLB.506879.10	249 - 312	Mucin-associated surface protein (MASP), subgroup S114	ATKTTTPTTPGDSDGS
2753	0.97	2	2 (100%)	0 (0%)	2 (100%)	5386	0.97	TcCLB.507447.19	1 - 738	microtubule-associated protein, putative (fragment)	YRPVDPSAYKRALPQE
1626	0.97	8	8 (100%)	0 (0%)	8 (100%)	8426	0.9	TcCLB.510787.10	649 - 1176	trans-sialidase, Group I, putative	TPSTPVDSSAHGTPST
29	0.96	3	3 (100%)	0 (0%)	3 (100%)	3469	0.96	TcCLB.504159.10	57 - 716	Nucleoporin NUP53a	SATNTSAPAAGGFGSA
394	0.96	20	18 (90%)	0 (0%)	20 (100%)	6187	0.87	TcCLB.508325.230	669 - 1436	trans-sialidase, Group IV, putative	AEPKSAEPKPAEPKPA
3206	0.92	3	0 (0%)	0 (0%)	0 (0%)	6841	0.9	TcCLB.509007.70	1249 - 1308	protein phosphatase 2C, putative	AVPNFAAATADKPVGT
3169	0.9	7	6 (86%)	0 (0%)	7 (100%)	6670	0.89	TcCLB.508831.150	261 - 744	Nucleoporin NUP149	TDAKPPAESPFKNVFG
19	0.89	1	0 (0%)	0 (0%)	1 (100%)	1015	0.89	TCSYLVIO_004014	253 - 324	mucin-associated surface protein (MASP), putative	LNRAAAADKRVAELEL
359	0.89	41	35 (85%)	0 (0%)	36 (88%)	2355	0.75	TCSYLVIO_009094	137 - 224	60S ribosomal protein L19, putative	KAAAAPAKAAAAPRRL
516	0.87	8	0 (0%)	0 (0%)	0 (0%)	5361	0.86	TcCLB.507297.30	1 - 96	metacaspase, putative	ERPPRVDVEEFFQQAE
377	0.87	48	0 (0%)	0 (0%)	0 (0%)	4069	0.55	TcCLB.506289.240	161 - 312	hypothetical protein	EGKDERKSGEATAPQV
503	0.86	3	0 (0%)	2 (67%)	0 (0%)	1488	0.86	TCSYLVIO_005669	85 - 206	hypothetical protein	ALIDKEMGFQKVVNQS
930	0.83	1	0 (0%)	0 (0%)	1 (100%)	1922	0.83	TCSYLVIO_007295	129 - 180	hypothetical protein	YENWTAAAASDKKGFN
3268	0.83	1	0 (0%)	0 (0%)	1 (100%)	6970	0.83	TcCLB.509165.40	65 - 107	60S acidic ribosomal protein P2 beta (H6.4), putative	ATAEEEEDDDMGFGLF
2320	0.83	10	0 (0%)	0 (0%)	0 (0%)	4478	0.8	TcCLB.506597.33	145 - 193	hypothetical protein	LRQIDASPPEPFTAAP
2980	0.82	3	0 (0%)	0 (0%)	1 (33%)	607	0.82	TCSYLVIO_002530	65 - 120	hypothetical protein	QWRRNSSAEAGDKPVV
85	0.8	3	0 (0%)	0 (0%)	0 (0%)	1075	0.8	TCSYLVIO_004283	221 - 276	60S ribosomal protein L4, putative	KEAMAFLKAIGAVDDV
1287	0.79	2	0 (0%)	0 (0%)	0 (0%)	2403	0.79	TCSYLVIO_009331	481 - 536	structural maintenance of chromosome protein 4, putative	LRKIDAATERNGNLVA
3673	0.79	2	0 (0%)	0 (0%)	2 (100%)	8620	0.79	TcCLB.511029.20	1 - 76	kinetoplast-associated protein 3	VSPYSIFLQELARKRE
2609	0.77	1	0 (0%)	0 (0%)	0 (0%)	4998	0.77	TcCLB.506941.194	1025 - 1080	hypothetical protein, conserved	FRKIDAAVPVPNTSYA
1381	0.76	2	0 (0%)	0 (0%)	0 (0%)	2532	0.76	TCSYLVIO_009815	281 - 336	hypothetical protein	FRQIDTEHNDRITAEQ
2284	0.76	2	2 (100%)	0 (0%)	2 (100%)	4241	0.76	TcCLB.506419.60	25 - 264	Nucleoporin NUP62	ANTAGGFGTAANPTGG
2846	0.76	1	0 (0%)	0 (0%)	0 (0%)	5645	0.76	TcCLB.507809.119	81 - 140	Autophagy protein Apg6, putative	VLRKIEEEFQQLEEQK
207	0.76	3	0 (0%)	0 (0%)	3 (100%)	1193	0.73	TCSYLVIO_004686	1 - 88	hypothetical protein	GKSVGLTAALSPRQRS
1711	0.75	2	0 (0%)	0 (0%)	0 (0%)	300	0.75	TCSYLVIO_001410	229 - 284	NADH-cytochrome b5 reductase, putative	PPFMEAISGDKDFKTS
2103	0.75	2	2 (100%)	0 (0%)	2 (100%)	3777	0.73	TcCLB.505977.26	77 - 112	60S acidic ribosomal protein P2, putative	KKEEEEEDDDMGFGLF
3593	0.73	2	0 (0%)	0 (0%)	0 (0%)	824	0.73	TCSYLVIO_003288	97 - 152	reticulon domain protein, putative	LTSDDIHEAVNRLVDC
2597	0.72	1	0 (0%)	0 (0%)	0 (0%)	4981	0.72	TcCLB.506925.460	41 - 92	kinetoplastid kinetochore protein 16	LRMIDELAAGVEMWKQ
2793	0.72	3	0 (0%)	0 (0%)	0 (0%)	915	0.72	TCSYLVIO_003590	89 - 140	microtubule-associated protein Gb4, putative	LREIDDVENHASQSRA
1547	0.72	3	3 (100%)	0 (0%)	0 (0%)	4263	0.7	TcCLB.506441.20	641 - 888	cytoskeleton associated protein, putative	REGRERGYPEEKEDSR
1939	0.72	23	1 (4%)	0 (0%)	0 (0%)	7757	0.45	TcCLB.510157.10	281 - 332	Mucin-associated surface protein (MASP), subgroup S022	AASANKYDTVPQSAGS
578	0.7	3	0 (0%)	0 (0%)	0 (0%)	6937	0.7	TcCLB.509139.20	37 - 88	hypothetical protein, conserved	SGGAPPTRGGFGAGTS
3394	0.7	2	0 (0%)	0 (0%)	0 (0%)	7419	0.7	TcCLB.509791.120	65 - 172	kinetoplast-associated protein	YDVSKPLDVEKEISKA
1656	0.7	7	6 (86%)	0 (0%)	7 (100%)	2901	0.69	TcCLB.433733.10	245 - 320	trans-sialidase, putative	AKGKATGSSAGEEVGR
1392	0.7	5	0 (0%)	0 (0%)	4 (80%)	5321	0.68	TcCLB.507195.60	133 - 184	hypothetical protein	TLKAPAAPAAAAETTT
1043	0.69	2	0 (0%)	0 (0%)	0 (0%)	2023	0.69	TCSYLVIO_007619	1 - 40	hypothetical protein	FLATAASNKPETTNSP
2966	0.69	1	0 (0%)	0 (0%)	0 (0%)	6040	0.69	TcCLB.508221.150	89 - 140	Mucin-associated surface protein (MASP), subgroup S097	SDSPAGGFGAETPASA
490	0.69	3	3 (100%)	0 (0%)	3 (100%)	4819	0.66	TcCLB.506811.160	161 - 1072	R27-2 protein, putative	DVETEKQRAAEATKVA
341	0.68	6	0 (0%)	0 (0%)	0 (0%)	1316	0.68	TCSYLVIO_005086	201 - 260	40S ribosomal protein S3A, putative	TPRFDAQALLNAHGEI
525	0.66	5	0 (0%)	0 (0%)	0 (0%)	1508	0.66	TCSYLVIO_005782	129 - 184	Gim5A protein, putative,glycosomal membrane protein, putative	CKALLPEDAEKKVVPY
1266	0.66	4	0 (0%)	0 (0%)	0 (0%)	5429	0.66	TcCLB.507519.110	1 - 60	60S ribosomal protein L7, putative	PAPESAIKRAAFKRQQ
3090	0.66	1	0 (0%)	0 (0%)	0 (0%)	6437	0.66	TcCLB.508547.160	377 - 432	hypothetical protein, conserved	FRKIEDDEKDLWALLL
3393	0.66	2	0 (0%)	0 (0%)	2 (100%)	7418	0.66	TcCLB.509791.120	1 - 76	kinetoplast-associated protein	GVSPFTLFLMDQKNNP
3466	0.66	1	0 (0%)	0 (0%)	0 (0%)	7684	0.66	TcCLB.510101.250	733 - 784	hypothetical protein, conserved	LRRIDLSGNPEINQQD
3784	0.66	1	1 (100%)	0 (0%)	1 (100%)	9115	0.66	TcCLB.511487.170	189 - 276	Mucin-associated surface protein (MASP), subgroup S001	TAANAATAAAAADKDE
400	0.66	43	2 (5%)	0 (0%)	18 (42%)	2994	0.41	TcCLB.503403.20	677 - 776	trans-sialidase, Group II, putative	SEPQVKIAPKPVAPAV
575	0.63	2	0 (0%)	0 (0%)	2 (100%)	4307	0.63	TcCLB.506481.39	1297 - 1352	hypothetical protein, conserved	EDNNAPARGGFGGNFT
1550	0.63	3	0 (0%)	0 (0%)	0 (0%)	2744	0.63	TCSYLVIO_010662	13 - 88	hypothetical protein	FGANTATAGGFGANST
1927	0.63	2	0 (0%)	0 (0%)	0 (0%)	343	0.63	TCSYLVIO_001596	1401 - 1456	dynein heavy chain, cytosolic, putative	FRQIDELEESLHTIAI
43	0.63	6	6 (100%)	0 (0%)	6 (100%)	1037	0.61	TCSYLVIO_004114	389 - 600	hypothetical protein	AVPEGEEYPAEAERPV
1911	0.62	3	0 (0%)	0 (0%)	0 (0%)	339	0.62	TCSYLVIO_001584	213 - 268	hypothetical protein	VRMIDEPEYEYDCLAI
3038	0.62	1	1 (100%)	1 (100%)	1 (100%)	6268	0.62	TcCLB.508389.154	85 - 156	Mucin-associated surface protein (MASP), subgroup S097	VGSAGGGSGAGGGSGT
2233	0.62	3	2 (67%)	0 (0%)	1 (33%)	9468	0.61	TcCLB.511825.80	161 - 212	I/6 autoantigen, putative	AAAPKKEEPTPPPPPP
1332	0.61	2	0 (0%)	0 (0%)	0 (0%)	2484	0.61	TCSYLVIO_009695	865 - 948	cation-transporting ATPase, putative	PADAPFMVQMRWKMSE
1889	0.61	1	0 (0%)	0 (0%)	0 (0%)	3351	0.61	TcCLB.504057.30	385 - 440	hypothetical protein, conserved	RRKIDEDYDLTREVEL
2486	0.61	3	0 (0%)	0 (0%)	0 (0%)	470	0.61	TCSYLVIO_001979	161 - 216	hypothetical protein	LLRNIDDDPVFTLVGV
2836	0.61	4	0 (0%)	0 (0%)	0 (0%)	5618	0.61	TcCLB.507765.60	1 - 40	40S ribosomal protein S21, putative	TYNEEGVNVDLYIPRK
2837	0.61	4	4 (100%)	0 (0%)	4 (100%)	7694	0.61	TcCLB.510101.420	73 - 236	40S ribosomal protein S21, putative	NVKGLGVRGLPRGALQ
1897	0.61	2	0 (0%)	0 (0%)	0 (0%)	618	0.59	TCSYLVIO_002563	269 - 324	hypothetical protein	PIRFNEIAAADKNLTQ
1584	0.61	3	0 (0%)	0 (0%)	0 (0%)	278	0.56	TCSYLVIO_001348	93 - 148	reiske iron-sulfur protein precursor, putative	RKYILKPRLPEELEDR
2150	0.61	3	0 (0%)	3 (100%)	0 (0%)	603	0.55	TCSYLVIO_002518	453 - 508	hypothetical protein	QRQIDEKEQNVQQWQE
1265	0.59	2	0 (0%)	0 (0%)	0 (0%)	237	0.59	TCSYLVIO_001158	217 - 272	hypothetical protein	EGYDPDYVSKEHHRYK
2583	0.59	2	2 (100%)	2 (100%)	0 (0%)	8243	0.58	TcCLB.510629.150	153 - 208	Mucin-associated surface protein (MASP), subgroup S097	GASVGAGGSGAGGGGG
164	0.59	52	0 (0%)	0 (0%)	12 (23%)	2464	0.39	TCSYLVIO_009569	273 - 328	trans-sialidase, putative	LGKEEVPLTGERPPEV
154	0.59	34	0 (0%)	0 (0%)	0 (0%)	6492	0.3	TcCLB.508627.40	797 - 880	trans-sialidase, Group VIII, putative	QQATLNEDNKSMQRDS
3300	0.58	1	0 (0%)	0 (0%)	1 (100%)	7102	0.58	TcCLB.509395.20	3113 - 3168	phosphatidylinositol kinase related protein, putative	PLLFAAAGDKRRGKHE
3688	0.58	1	0 (0%)	0 (0%)	0 (0%)	870	0.58	TCSYLVIO_003473	3541 - 3592	ubiquitin-protein ligase, putative	GYLPVDPSNYMASPTS
127	0.58	5	4 (80%)	0 (0%)	4 (80%)	1115	0.55	TCSYLVIO_004424	381 - 436	hypothetical protein	GAAPADKPVAPSNSFG
2266	0.58	3	3 (100%)	0 (0%)	3 (100%)	420	0.54	TCSYLVIO_001829	1 - 136	60S ribosomal protein L23a, putative	AAPKKAAAPKKAAAPQ
2379	0.56	2	0 (0%)	0 (0%)	0 (0%)	4472	0.56	TcCLB.506591.90	29 - 80	hypothetical protein, conserved	RRQIDDPATHQDIKAM
3663	0.56	1	0 (0%)	0 (0%)	0 (0%)	8577	0.56	TcCLB.510979.80	77 - 128	hypothetical protein	LRQIDASPPSHSLQLC
2763	0.56	3	0 (0%)	0 (0%)	3 (100%)	5421	0.55	TcCLB.507511.81	9 - 76	Trypomastigote small surface antigen protein 2	STSSTPPSGTENKPAT
391	0.56	21	0 (0%)	1 (5%)	0 (0%)	4770	0.27	TcCLB.506789.20	405 - 456	trans-sialidase, Group V, putative	LLYKSDKGNNEKEELI
1488	0.55	3	0 (0%)	0 (0%)	3 (100%)	2680	0.55	TCSYLVIO_010480	381 - 444	immunodominant antigen, putative	SAPAKAAAPPAAARSA
2920	0.55	1	1 (100%)	0 (0%)	1 (100%)	5871	0.55	TcCLB.508119.200	1 - 568	hypothetical protein	ARPLDVTVGSALLSDS
1339	0.55	2	0 (0%)	0 (0%)	0 (0%)	3111	0.51	TcCLB.503715.30	165 - 210	ras-related protein RAB1A, putative	ANSKPLLSGSNRNTGS
952	0.55	20	0 (0%)	1 (5%)	0 (0%)	2604	0.32	TCSYLVIO_010150	117 - 180	trans-sialidase, putative	QAASQQSRKERETQQV
1156	0.54	5	0 (0%)	0 (0%)	0 (0%)	8035	0.54	TcCLB.510425.19	205 - 245	40S ribosomal protein SA, putative	AEADEGFGWVERDNNA
2052	0.54	4	4 (100%)	0 (0%)	0 (0%)	3668	0.54	TcCLB.504949.14	89 - 144	60S ribosomal protein L6, putative	KQEKRVKSEGEFMGDK
3150	0.54	1	0 (0%)	0 (0%)	0 (0%)	6613	0.54	TcCLB.508777.110	149 - 200	Glucosidase II beta subunit-like, putative	RLIDLDTEVNRSKREI
1568	0.54	4	4 (100%)	1 (25%)	0 (0%)	3510	0.52	TcCLB.504221.9	121 - 939	membrane associated protein, putative	SEERAQREAEKRAQRE
132	0.52	1	0 (0%)	0 (0%)	0 (0%)	112	0.52	TCSYLVIO_000576	105 - 156	trans-sialidase, putative	PSVGGTPAAADKNVLT
667	0.52	3	0 (0%)	0 (0%)	0 (0%)	1644	0.52	TCSYLVIO_006276	1 - 48	hypothetical protein	LRAIDEIWDQWNQSND
1662	0.52	1	1 (100%)	0 (0%)	0 (0%)	2910	0.52	TcCLB.441241.10	297 - 413	microtubule-associated protein Gb4, putative (fragment)	TEDIVPADTERELSEP
1715	0.52	2	2 (100%)	0 (0%)	2 (100%)	5039	0.52	TcCLB.506959.90	21 - 496	hypothetical protein, conserved	APAAPEPPRTAPAAPV
1967	0.52	2	0 (0%)	0 (0%)	0 (0%)	351	0.52	TCSYLVIO_001623	117 - 172	protein transport protein Sec31, putative	FNPSQPNFLAIGAEDG
2864	0.52	1	0 (0%)	0 (0%)	0 (0%)	5696	0.52	TcCLB.507867.5	37 - 92	trans-sialidase, putative (fragment)	VMMCRGSGATATDKPN
2711	0.52	2	0 (0%)	0 (0%)	0 (0%)	5232	0.51	TcCLB.507071.360	1 - 56	mucin TcMUCII, putative	CPSVCAAGSGDKPDKA
2204	0.52	2	0 (0%)	0 (0%)	0 (0%)	4017	0.46	TcCLB.506253.21	25 - 76	hypothetical protein, conserved	GDIEGAARLGDKQKLL
1105	0.51	2	0 (0%)	0 (0%)	0 (0%)	2143	0.51	TCSYLVIO_008131	181 - 236	hypothetical protein	EMWKRITAASADKAER
1357	0.51	3	0 (0%)	0 (0%)	1 (33%)	2508	0.51	TCSYLVIO_009759	881 - 936	hypothetical protein	SAAGGFGMTVTTPSSF
1491	0.51	1	1 (100%)	1 (100%)	0 (0%)	2683	0.51	TCSYLVIO_010483	621 - 672	RNA editing 3' terminal uridylyl transferase 1, putative	GVNSNTGGAGGGGAGA
2031	0.51	2	0 (0%)	0 (0%)	1 (50%)	4090	0.48	TcCLB.506297.30	1269 - 1324	hypothetical protein, conserved	AATGGGGGMAGDKTPS
2286	0.51	4	4 (100%)	1 (25%)	0 (0%)	9404	0.48	TcCLB.511797.167	101 - 156	Mucin-associated surface protein (MASP), subgroup S097	SGGGGGGGSGSGGGGS
18	0.51	11	0 (0%)	0 (0%)	9 (82%)	1013	0.44	TCSYLVIO_004011	149 - 248	surface protein TolT, putative	TSTRFQRTRPRVDGGG
822	0.49	2	0 (0%)	0 (0%)	2 (100%)	1812	0.49	TCSYLVIO_006913	57 - 108	hypothetical protein	LQSSAAQLTSAGDKPF
1036	0.49	2	0 (0%)	0 (0%)	0 (0%)	2017	0.49	TCSYLVIO_007584	725 - 780	hypothetical protein	FPGKEQKTTMNTELAE
1367	0.49	1	0 (0%)	0 (0%)	0 (0%)	2517	0.49	TCSYLVIO_009785	245 - 296	hypothetical protein	QKNFLPQFTNPDKFAV
1858	0.49	3	0 (0%)	0 (0%)	0 (0%)	8122	0.49	TcCLB.510515.30	293 - 364	hypothetical protein, conserved	APDEPVHFEDALKATP
705	0.49	3	3 (100%)	0 (0%)	0 (0%)	4408	0.48	TcCLB.506543.100	369 - 716	hypothetical protein, conserved	TPRNDEYDDDYESETP
772	0.49	2	0 (0%)	1 (50%)	1 (50%)	3870	0.46	TcCLB.506139.110	149 - 200	Mucin-associated surface protein (MASP), subgroup S072	QEQVLKSPAAPTAATP
2445	0.48	2	0 (0%)	2 (100%)	0 (0%)	462	0.48	TCSYLVIO_001961	593 - 644	hypothetical protein	AARFQSAEEEMLCNSV
971	0.48	2	0 (0%)	0 (0%)	0 (0%)	4448	0.45	TcCLB.506575.50	1 - 40	hypothetical protein, conserved	VAKRPVAPQEAAAAAQ
815	0.48	36	0 (0%)	0 (0%)	0 (0%)	3093	0.37	TcCLB.503655.20	405 - 460	dispersed gene family protein 1 (DGF-1), putative	CLPFDVPPARAGGGGG
143	0.48	29	0 (0%)	0 (0%)	0 (0%)	891	0.35	TCSYLVIO_003516	1 - 92	retrotransposon hot spot (RHS) protein, putative	SGRPEEGLYGNVASQS
122	0.46	3	0 (0%)	0 (0%)	0 (0%)	1110	0.46	TCSYLVIO_004410	53 - 104	hypothetical protein	QIQLEEFQSLAAAALQ
340	0.46	6	0 (0%)	0 (0%)	0 (0%)	1315	0.46	TCSYLVIO_005086	5 - 96	40S ribosomal protein S3A, putative	MSRKEWYDVVAPKNFE
2100	0.46	2	0 (0%)	0 (0%)	0 (0%)	377	0.46	TCSYLVIO_001693	1 - 40	hypothetical protein	EEGGKASLSDKSNGLS
2151	0.46	3	0 (0%)	0 (0%)	0 (0%)	604	0.46	TCSYLVIO_002519	409 - 460	hypothetical protein	LRLIEEEEGMARQASM
2883	0.46	1	0 (0%)	0 (0%)	1 (100%)	5743	0.46	TcCLB.507949.210	477 - 532	trans-sialidase, Group II, putative	GLVAALSDAASGDKWY
3362	0.46	4	0 (0%)	0 (0%)	0 (0%)	749	0.46	TCSYLVIO_003037	225 - 273	40S ribosomal protein S4, putative	IQEREEKLIAAEARKN
2626	0.46	3	0 (0%)	0 (0%)	0 (0%)	502	0.42	TCSYLVIO_002098	1229 - 1348	hypothetical protein	FQVAQAASKNKEGQGD
749	0.46	3	0 (0%)	0 (0%)	1 (33%)	1725	0.3	TCSYLVIO_006562	677 - 764	hypothetical protein	ARRIDPNDRDELPNFI
395	0.46	27	0 (0%)	0 (0%)	11 (41%)	3850	0.27	TcCLB.506129.50	1449 - 1496	trans-sialidase, Group IV, putative	QADQPTQFSVGTPDAA
460	0.45	4	1 (25%)	0 (0%)	0 (0%)	7463	0.45	TcCLB.509835.30	389 - 496	hypothetical protein, conserved	APLDISSLAGSDGVGL
557	0.45	5	0 (0%)	0 (0%)	0 (0%)	213	0.45	TCSYLVIO_001078	113 - 240	60S ribosomal protein L5, putative	PNRFPGYDKEKDSLNA
1183	0.45	1	0 (0%)	0 (0%)	0 (0%)	2229	0.45	TCSYLVIO_008467	173 - 248	surface antigen TASV, putative	QTAEDGSAQRPSENIT
1216	0.45	1	0 (0%)	0 (0%)	0 (0%)	23	0.45	TCSYLVIO_000132	621 - 661	hypothetical protein	PAINADKPNRLRDAGD
2542	0.45	1	0 (0%)	0 (0%)	0 (0%)	4854	0.45	TcCLB.506829.100	381 - 432	fatty acyl CoA syntetase 1, putative	LRAIEDGKDTPFLNEK
2561	0.45	1	0 (0%)	1 (100%)	0 (0%)	4897	0.45	TcCLB.506859.240	329 - 388	hypothetical protein, conserved	SAVAAGAGAGAGAGGA
2670	0.45	2	0 (0%)	0 (0%)	0 (0%)	775	0.45	TCSYLVIO_003123	173 - 224	protein kinase, putative	SVSRQMASPAATAAET
2163	0.45	2	2 (100%)	0 (0%)	0 (0%)	3912	0.44	TcCLB.506177.20	297 - 480	lectin, putative	YEQPQQYEQPQQHEQP
3604	0.45	4	0 (0%)	0 (0%)	0 (0%)	8377	0.42	TcCLB.510737.70	1 - 76	60S ribosomal subunit protein L31, putative	GFKGKLLGKERKQALL
1185	0.45	7	0 (0%)	0 (0%)	0 (0%)	6563	0.39	TcCLB.508737.10	213 - 296	Trypomastigote, Alanine, Serine and Valine rich protein (TASV), subfamily C	LPDQTAEDGSASRPSE
254	0.44	2	2 (100%)	0 (0%)	0 (0%)	7283	0.44	TcCLB.509643.20	333 - 1148	hypothetical protein, conserved	QELVAPAEDVQELVAP
590	0.44	3	0 (0%)	0 (0%)	0 (0%)	1570	0.44	TCSYLVIO_006031	1469 - 1520	hypothetical protein	GGTSAAADKTAEPVSS
784	0.44	3	0 (0%)	0 (0%)	3 (100%)	4687	0.44	TcCLB.506755.140	217 - 272	ATP-dependent helicase, putative	LERQLLQGTFAAGDKH
1300	0.44	2	0 (0%)	0 (0%)	0 (0%)	4875	0.44	TcCLB.506851.10	521 - 596	NIMA-related kinase, putative	EKPQEPQKQRQPEEAA
1314	0.44	5	0 (0%)	0 (0%)	0 (0%)	8200	0.44	TcCLB.510603.130	145 - 200	hypothetical protein, conserved	FREVDGVNGDTILSTD
1361	0.44	3	0 (0%)	0 (0%)	3 (100%)	2511	0.44	TCSYLVIO_009765	149 - 208	60S ribosomal protein L7a, putative	TRRARRQRLFDVATEK
1816	0.44	2	0 (0%)	0 (0%)	0 (0%)	3227	0.44	TcCLB.503903.10	25 - 80	hypothetical protein	LREIESLNDELENNRT
2448	0.44	1	0 (0%)	0 (0%)	0 (0%)	4624	0.44	TcCLB.506721.30	3857 - 3912	cysteine peptidase, Clan CA, family C2, putative	IRKIENALNDRELRLA
2962	0.44	1	0 (0%)	0 (0%)	1 (100%)	6035	0.44	TcCLB.508213.30	21 - 72	hypothetical protein	YGKIATAPAAAAAAAA
3787	0.44	2	0 (0%)	0 (0%)	0 (0%)	9128	0.42	TcCLB.511507.24	177 - 228	hypothetical protein, conserved	NASAFINCPGREVKSY
941	0.44	3	0 (0%)	0 (0%)	0 (0%)	9072	0.39	TcCLB.511429.30	501 - 556	conserved protein, unknown function	LREYALSGDKALPFDA
68	0.44	40	0 (0%)	0 (0%)	0 (0%)	667	0.18	TCSYLVIO_002746	265 - 316	retrotransposon hot spot (RHS) protein, putative	RYIRDAGVLNEIRATG
123	0.42	4	0 (0%)	0 (0%)	0 (0%)	1111	0.42	TCSYLVIO_004413	129 - 208	60S ribosomal protein L13, putative	EEVKSATQDRTRFGTA
606	0.42	5	0 (0%)	0 (0%)	0 (0%)	1586	0.42	TCSYLVIO_006088	1 - 40	40S ribosomal protein S2, putative	DAQRAPSGEQRGFGRG
910	0.42	3	0 (0%)	0 (0%)	0 (0%)	1902	0.42	TCSYLVIO_007205	149 - 204	hypothetical protein	LRRIDVSDNYISEGAA
1960	0.42	2	0 (0%)	0 (0%)	0 (0%)	3493	0.42	TcCLB.504199.20	81 - 132	p25-alpha, putative	MYTGVYKAGGPTNVDR
2141	0.42	3	0 (0%)	0 (0%)	0 (0%)	3878	0.42	TcCLB.506145.10	805 - 856	hypothetical protein, conserved	PPGREKVGGDAPSQTY
2195	0.42	2	0 (0%)	0 (0%)	0 (0%)	487	0.42	TCSYLVIO_002063	373 - 428	hypothetical protein	AAAAAATAGGFGAKGG
2339	0.42	2	0 (0%)	0 (0%)	0 (0%)	7886	0.42	TcCLB.510303.250	121 - 172	protein phosphatase 2C, putative	PKALLPENVPPQRFLS
2470	0.42	3	0 (0%)	0 (0%)	0 (0%)	569	0.42	TCSYLVIO_002410	341 - 396	heat shock protein HslVU, ATPase subunit HslU, putative	KPLTSDDFHRIITEPK
2696	0.42	2	0 (0%)	0 (0%)	0 (0%)	942	0.42	TCSYLVIO_003708	1 - 44	hypothetical protein	VYEKFEGAVSGDKGYM
3000	0.42	1	0 (0%)	0 (0%)	1 (100%)	6118	0.42	TcCLB.508273.120	97 - 147	mucin TcMUCI, putative	IRKIDGSFGNAAWVCA
3456	0.42	3	0 (0%)	0 (0%)	0 (0%)	7649	0.42	TcCLB.510069.20	361 - 416	protein associated with differentiation 8, putative	FIYAALADKEVDNAVK
3586	0.42	2	0 (0%)	0 (0%)	0 (0%)	822	0.42	TCSYLVIO_003284	109 - 168	Transitional endoplasmic reticulum ATPase, putative	IANEVAAALADKQVNV
719	0.42	2	1 (50%)	0 (0%)	0 (0%)	5243	0.39	TcCLB.507081.90	173 - 224	mitochondrial import inner membrane translocase subunit TIM50, putative	GANNNSNNINNNGNNN
2006	0.42	4	0 (0%)	0 (0%)	3 (75%)	3589	0.39	TcCLB.504479.10	177 - 232	trans-sialidase, Group II, putative	REIDDDIWNTEAWNIK
1324	0.42	3	0 (0%)	0 (0%)	0 (0%)	247	0.34	TCSYLVIO_001210	249 - 300	hypothetical protein	DSKAASDNKPGATPGG
344	0.41	3	0 (0%)	0 (0%)	0 (0%)	1319	0.41	TCSYLVIO_005090	309 - 364	protein kinase, putative	FRKIDIDGYGRITRDE
646	0.41	3	0 (0%)	0 (0%)	0 (0%)	1624	0.41	TCSYLVIO_006209	453 - 504	hypothetical protein	LRRVDVNDELMMSTAQ
698	0.41	3	0 (0%)	0 (0%)	3 (100%)	7667	0.41	TcCLB.510091.90	553 - 608	hypothetical protein, conserved	DRFLAAAMDKVFTTGF
877	0.41	3	0 (0%)	0 (0%)	0 (0%)	1868	0.41	TCSYLVIO_007093	517 - 568	ABC transporter, putative	GLSDARAALDKPNLAL
895	0.41	3	0 (0%)	0 (0%)	0 (0%)	3323	0.41	TcCLB.504033.100	45 - 108	hypothetical protein, conserved	LQRPQTGENEEPFIHD
1391	0.41	3	0 (0%)	0 (0%)	0 (0%)	2549	0.41	TCSYLVIO_009891	317 - 372	major vault protein, putative	VDFFDDNGKIRRPGEK
1741	0.41	1	0 (0%)	0 (0%)	0 (0%)	3063	0.41	TcCLB.503587.10	21 - 76	Mucin-associated surface protein (MASP)	DLSGIRPQLQAIADKG
2242	0.41	1	0 (0%)	0 (0%)	0 (0%)	4123	0.41	TcCLB.506321.200	373 - 428	Mucin-associated surface protein (MASP), subgroup S091	PAPTANNTKPQTALTF
2680	0.41	3	0 (0%)	0 (0%)	0 (0%)	796	0.41	TCSYLVIO_003221	229 - 280	DNA-J protein, putative	VRLIEKIEADMEDERQ
2819	0.41	1	1 (100%)	0 (0%)	0 (0%)	5586	0.41	TcCLB.507711.250	337 - 756	hypothetical protein, conserved	ELVSPAEDVQELVAPA
2820	0.41	1	1 (100%)	0 (0%)	0 (0%)	5587	0.41	TcCLB.507711.250	753 - 1001	hypothetical protein, conserved	RELVAPAEDVQAAEQQ
3159	0.41	1	0 (0%)	0 (0%)	0 (0%)	6654	0.41	TcCLB.508819.10	285 - 340	hypothetical protein, conserved	KNNNNNSNKEGEFLGT
3168	0.41	2	0 (0%)	0 (0%)	0 (0%)	6668	0.41	TcCLB.508831.140	621 - 672	Nucleoporin NUP140	AAGGGFGAPSAFGSML
1013	0.41	5	0 (0%)	0 (0%)	0 (0%)	3723	0.38	TcCLB.505683.10	1 - 60	sterol 24-c-methyltransferase, putative	RSRKAEEENKDVSTTA
1844	0.41	4	0 (0%)	0 (0%)	0 (0%)	4704	0.38	TcCLB.506759.210	17 - 72	mucin TcMUCII, putative	TTTNTTTQAPTANKPG
759	0.39	3	0 (0%)	0 (0%)	0 (0%)	174	0.39	TCSYLVIO_000971	89 - 144	2-oxoisovalerate dehydrogenase beta subunit, mitochondrial precursor, putative	FAIGMASAGWKPIAEV
1337	0.39	2	0 (0%)	0 (0%)	0 (0%)	2489	0.39	TCSYLVIO_009719	113 - 164	small GTP-binding protein Rab11, putative,Rab11 GTPase, putative	VDTQMAKDFADNLGIP
1345	0.39	1	0 (0%)	0 (0%)	0 (0%)	2497	0.39	TCSYLVIO_009735	41 - 96	hypothetical protein	AAASSNKRHLQQEELI
1761	0.39	1	0 (0%)	0 (0%)	0 (0%)	3120	0.39	TcCLB.503729.19	329 - 376	hypothetical protein (fragment)	YALQLAMSGDKGDRST
2546	0.39	2	0 (0%)	0 (0%)	0 (0%)	4859	0.39	TcCLB.506835.120	249 - 300	DNA ligase I, putative	FTPEQLQRELNIGSDN
2688	0.39	2	0 (0%)	0 (0%)	0 (0%)	5174	0.39	TcCLB.507031.60	81 - 136	nuclear cap binding complex subunit CBP30, putative	QQRAIAHDKVEKDNLG
3237	0.39	3	0 (0%)	0 (0%)	0 (0%)	781	0.39	TCSYLVIO_003171	9 - 64	hypothetical protein	ELRKIAILEATADKPL
837	0.39	3	0 (0%)	0 (0%)	0 (0%)	4392	0.38	TcCLB.506529.610	113 - 164	hypothetical protein	DVESARLFPSITAAET
2097	0.39	2	0 (0%)	2 (100%)	0 (0%)	3764	0.38	TcCLB.505949.169	5 - 56	Mucin-associated surface protein (MASP) (fragment)	DARDDRYNEGGGNFLT
612	0.39	3	0 (0%)	0 (0%)	0 (0%)	1591	0.35	TCSYLVIO_006102	517 - 568	hypothetical protein	KREIDTHENEELPKIT
301	0.39	36	0 (0%)	0 (0%)	1 (3%)	5146	0.11	TcCLB.507015.10	293 - 352	retrotransposon hot spot (RHS) protein, putative	LQKWSEAAAEVKENVH
401	0.38	3	0 (0%)	0 (0%)	0 (0%)	1390	0.38	TCSYLVIO_005298	369 - 420	pyrroline-5-carboxylate synthetase-like protein, putative	VSGIKAIAEDKDPLAR
603	0.38	3	0 (0%)	0 (0%)	0 (0%)	1582	0.38	TCSYLVIO_006070	25 - 76	ADP,ATP carrier protein 1, mitochondrial precursor, putative,ADP/ATP translocase 1, putative	NQGEMIKQGRLDRPYT
608	0.38	5	0 (0%)	0 (0%)	5 (100%)	1588	0.38	TCSYLVIO_006088	225 - 263	40S ribosomal protein S2, putative	RDPTDEHSDFLTMGSK
868	0.38	2	0 (0%)	0 (0%)	0 (0%)	7136	0.38	TcCLB.509445.39	297 - 352	glutamate dehydrogenase, putative	FTPNPTSDDYHHLRAL
884	0.38	1	0 (0%)	0 (0%)	0 (0%)	1878	0.38	TCSYLVIO_007146	1513 - 1564	hypothetical protein	IRSIDTSPLQQEGEAT
1487	0.38	4	0 (0%)	0 (0%)	0 (0%)	268	0.38	TCSYLVIO_001300	161 - 212	40S ribosomal protein S8, putative	VADQLKEGRLLARITS
1520	0.38	3	0 (0%)	0 (0%)	0 (0%)	2711	0.38	TCSYLVIO_010543	229 - 280	hypothetical protein	NCERAGRDLKAGGFGN
2433	0.38	2	2 (100%)	0 (0%)	0 (0%)	7294	0.38	TcCLB.509663.20	1 - 108	hypothetical protein, conserved	PQPGYGAPQPGYGAPQ
3175	0.38	2	0 (0%)	0 (0%)	0 (0%)	6685	0.38	TcCLB.508837.80	1881 - 1932	Flagellar Member 3	RLIDAESPTSIEKKMI
3280	0.38	2	2 (100%)	2 (100%)	0 (0%)	7017	0.38	TcCLB.509231.39	33 - 88	zinc finger protein 3	YYNPVMVAGAGGGGGG
3847	0.38	1	0 (0%)	0 (0%)	0 (0%)	9444	0.38	TcCLB.511817.280	37 - 96	UAA transporter family, putative	TNGASSNKPGADMQQK
1360	0.38	3	2 (67%)	0 (0%)	3 (100%)	8460	0.32	TcCLB.510835.40	1 - 88	60S ribosomal protein L7a, putative	AAKPAAKPAAKPAAKT
47	0.38	2	0 (0%)	0 (0%)	0 (0%)	8357	0.28	TcCLB.510725.80	289 - 340	hypothetical protein	LSARMADKRPLRVQEE
2703	0.38	4	0 (0%)	0 (0%)	0 (0%)	5200	0.24	TcCLB.507059.20	353 - 404	trans-sialidase, Group V, putative	AVRSGFTTATIGDKDV
142	0.37	3	0 (0%)	0 (0%)	0 (0%)	5910	0.37	TcCLB.508153.1090	273 - 314	Mitochondrial small ribosomal subunit mS58, putative	DYADEAAVASDNAVDK
1088	0.37	1	0 (0%)	0 (0%)	0 (0%)	2104	0.37	TCSYLVIO_007987	237 - 288	hypothetical protein	PGKATAKDKDDDREFL
2316	0.37	2	0 (0%)	0 (0%)	0 (0%)	433	0.37	TCSYLVIO_001854	501 - 556	hypothetical protein	SGIHSSTSGASASDKS
2355	0.37	2	0 (0%)	0 (0%)	0 (0%)	4420	0.37	TcCLB.506559.300	201 - 252	twinfilin	EFVETVKVLLPEDHPR
2432	0.37	3	0 (0%)	0 (0%)	0 (0%)	4791	0.37	TcCLB.506793.30	949 - 998	kinesin, putative	RSTGDAAADKQLAALY
2657	0.37	2	0 (0%)	0 (0%)	0 (0%)	5123	0.37	TcCLB.506999.60	645 - 696	hypothetical protein, conserved	RLVESNRNGRSADLPA
2829	0.37	1	0 (0%)	0 (0%)	0 (0%)	5601	0.37	TcCLB.507737.20	781 - 836	hypothetical protein, conserved	RGADTRAYSAGGGGGG
3399	0.37	2	0 (0%)	0 (0%)	0 (0%)	7443	0.37	TcCLB.509801.20	97 - 152	hypothetical protein, conserved	RQQSAGDKVAGAIACN
3615	0.37	1	0 (0%)	0 (0%)	0 (0%)	8346	0.37	TcCLB.510715.64	89 - 140	Mucin-associated surface protein (MASP), subgroup S097	GGAGAGGSAGASVPGG
3631	0.37	1	1 (100%)	0 (0%)	0 (0%)	8451	0.37	TcCLB.510821.20	497 - 552	hypothetical protein, conserved	PGQGGGGGGVFGGGGG
91	0.37	3	0 (0%)	0 (0%)	0 (0%)	1080	0.35	TCSYLVIO_004297	729 - 780	lipase domain protein, putative	TCEQRAAVAENKDGYF
1117	0.37	3	0 (0%)	0 (0%)	0 (0%)	2157	0.3	TCSYLVIO_008182	141 - 228	hypothetical protein	CSSNKDNNNNGGGGGG
315	0.35	3	0 (0%)	0 (0%)	0 (0%)	1292	0.35	TCSYLVIO_005018	745 - 796	hypothetical protein	IRAIDDSYDKLDLVRL
1366	0.35	3	0 (0%)	0 (0%)	0 (0%)	2516	0.35	TCSYLVIO_009781	321 - 376	ATP-dependent DEAD/H RNA helicase, putative	VMAIHGDKEQSQRDYV
1860	0.35	3	0 (0%)	0 (0%)	0 (0%)	7242	0.35	TcCLB.509589.40	389 - 444	hypothetical protein, conserved	AVVEAVAEDKNGMFAE
2274	0.35	3	0 (0%)	0 (0%)	0 (0%)	4849	0.35	TcCLB.506825.219	609 - 664	hypothetical protein, conserved	REVDGVLECAACLQQF
2406	0.35	1	0 (0%)	1 (100%)	0 (0%)	4524	0.35	TcCLB.506629.110	241 - 296	hypothetical protein, conserved	RMLYPGPAEDVKFLVE
2865	0.35	1	0 (0%)	0 (0%)	0 (0%)	5698	0.35	TcCLB.507867.80	637 - 692	Bait on Hook 2, putative	FQSYAADKVRLENLIQ
2909	0.35	4	0 (0%)	0 (0%)	4 (100%)	6321	0.35	TcCLB.508453.10	45 - 116	Mucin-associated surface protein (MASP), subgroup S055	SDINDKTEETPIKVPL
3120	0.35	1	0 (0%)	0 (0%)	0 (0%)	6514	0.35	TcCLB.508647.250	401 - 452	phosphotransferase, putative	LRRIESATEMPAAIHG
3233	0.35	2	0 (0%)	0 (0%)	0 (0%)	6860	0.35	TcCLB.509031.20	37 - 92	trans-sialidase, putative (fragment)	MCCGTGEATATDKGNL
1446	0.35	3	0 (0%)	0 (0%)	0 (0%)	263	0.34	TCSYLVIO_001262	97 - 148	hypothetical protein	QQQQGGFGRWNQSTVM
2926	0.35	2	0 (0%)	0 (0%)	0 (0%)	59	0.34	TCSYLVIO_000279	113 - 168	hypothetical protein	PNAHLEEFRRLAETAG
2203	0.35	2	0 (0%)	0 (0%)	0 (0%)	6071	0.32	TcCLB.508231.170	81 - 144	hypothetical protein, conserved	NFNASSADKAPKPFGS
86	0.35	3	0 (0%)	0 (0%)	0 (0%)	1076	0.3	TCSYLVIO_004283	393 - 448	60S ribosomal protein L4, putative	NRRLRLRLNPFQKKES
1319	0.35	18	0 (0%)	0 (0%)	0 (0%)	2889	0.2	TcCLB.427013.10	293 - 384	trans-sialidase, putative (fragment)	SAVSGPEKNSAAPAMP
619	0.34	2	0 (0%)	0 (0%)	0 (0%)	1598	0.34	TCSYLVIO_006117	805 - 856	hypothetical protein	QKEAAEKAAYEGMFFT
959	0.34	2	0 (0%)	0 (0%)	2 (100%)	1949	0.34	TCSYLVIO_007352	297 - 336	epsilon tubulin, putative	YQDATIEEEGEFDEEE
1144	0.34	2	0 (0%)	0 (0%)	0 (0%)	2181	0.34	TCSYLVIO_008269	1145 - 1196	kinesin, putative	LRLIDDIRAYEGELQG
1201	0.34	3	0 (0%)	0 (0%)	0 (0%)	2264	0.34	TCSYLVIO_008641	57 - 108	epsilon tubulin, putative	IGVEDDAFNTFFSETG
1705	0.34	2	0 (0%)	0 (0%)	0 (0%)	2991	0.34	TcCLB.503395.40	269 - 323	60S ribosomal protein L18, putative	GAAGVPGSHAKPFTSN
1767	0.34	2	0 (0%)	0 (0%)	0 (0%)	3134	0.34	TcCLB.503761.30	41 - 104	mucin TcMUCII, putative	REVDGDIGGASGSETQ
2183	0.34	2	2 (100%)	0 (0%)	0 (0%)	3961	0.34	TcCLB.506213.120	45 - 96	ATP-dependent RNA helicase HEL67	SRGGGFGQENGFNRPL
2342	0.34	1	0 (0%)	0 (0%)	0 (0%)	44	0.34	TCSYLVIO_000190	1261 - 1312	DNA polymerase delta catalytic subunit, putative	AQPSGDKYMQRILQEQ
2358	0.34	1	0 (0%)	0 (0%)	1 (100%)	4423	0.34	TcCLB.506559.490	109 - 164	hypothetical protein, conserved	DTGPVEIRAGDKLQLT
2484	0.34	1	0 (0%)	0 (0%)	0 (0%)	4694	0.34	TcCLB.506755.279	1 - 52	hypothetical protein, conserved	VPGKEARSVSGSALPV
2615	0.34	3	0 (0%)	0 (0%)	0 (0%)	821	0.34	TCSYLVIO_003279	481 - 564	hypothetical protein	DQSAASDKTEFLPLQA
2843	0.34	3	0 (0%)	0 (0%)	3 (100%)	883	0.34	TCSYLVIO_003504	13 - 68	hypothetical protein	YIAEHGRCPVTGEALQ
3723	0.34	1	0 (0%)	0 (0%)	0 (0%)	890	0.34	TCSYLVIO_003515	93 - 144	mucin TcMUCII, putative	GQGAGGPATMGDKAEK
3817	0.34	1	0 (0%)	0 (0%)	0 (0%)	9331	0.34	TcCLB.511685.40	409 - 464	hypothetical protein	PSQYKEAAERAASIAA
213	0.34	3	0 (0%)	0 (0%)	0 (0%)	1199	0.32	TCSYLVIO_004701	233 - 284	hypothetical protein	REVDGQTEYRNRRFDV
3296	0.34	2	0 (0%)	0 (0%)	0 (0%)	707	0.32	TCSYLVIO_002877	937 - 988	hypothetical protein	NTSHDEGGTASLRDKE
1401	0.34	7	0 (0%)	0 (0%)	0 (0%)	9426	0.27	TcCLB.511809.90	613 - 664	Protein of unknown function (DUF1663), putative	RAVEALAAEEDAARGE
613	0.32	2	0 (0%)	0 (0%)	1 (50%)	1592	0.32	TCSYLVIO_006107	829 - 888	hypothetical protein	FATGEDPRTGERLYGY
798	0.32	2	0 (0%)	0 (0%)	0 (0%)	1788	0.32	TCSYLVIO_006830	185 - 240	hypothetical protein	LREIDGDASSVLALCH
904	0.32	2	0 (0%)	0 (0%)	0 (0%)	8174	0.32	TcCLB.510575.100	165 - 216	COPI associated protein, putative	FPVPRPAAKDNISNAA
1011	0.32	3	0 (0%)	0 (0%)	0 (0%)	1996	0.32	TCSYLVIO_007528	49 - 104	hypothetical protein	ARDALGRWIDENTGGV
1211	0.32	1	0 (0%)	0 (0%)	0 (0%)	2286	0.32	TCSYLVIO_008735	225 - 280	mucin-associated surface protein (MASP), putative	PSLPVPSTGESPPTTA
1938	0.32	3	0 (0%)	0 (0%)	3 (100%)	3455	0.32	TcCLB.504155.20	717 - 768	trans-sialidase, Group V, putative	TIPKPEEPKKLTTPPR
2134	0.32	1	0 (0%)	0 (0%)	0 (0%)	3862	0.32	TcCLB.506135.30	537 - 588	hypothetical protein, conserved	RYPDDSNNNNNNNNNL
2936	0.32	1	0 (0%)	0 (0%)	0 (0%)	5944	0.32	TcCLB.508153.920	545 - 596	choline/ethanolamine phosphotransferase, putative	LRRQIEEERAANEKVG
3022	0.32	1	0 (0%)	0 (0%)	0 (0%)	6212	0.32	TcCLB.508355.160	725 - 776	CBF/Mak21 family, putative	EVDGEDLAEILESNRK
781	0.32	3	0 (0%)	0 (0%)	0 (0%)	4689	0.31	TcCLB.506755.160	1 - 52	AAA ATPase, putative	AREAATVAAGNKSQFG
1780	0.32	2	0 (0%)	0 (0%)	0 (0%)	5104	0.31	TcCLB.506989.155	61 - 116	hypothetical protein, conserved	KFTTSDDAATPFRPPM
2053	0.32	4	0 (0%)	0 (0%)	0 (0%)	3669	0.31	TcCLB.504949.14	137 - 193	60S ribosomal protein L6, putative	VDAALIEAIRKDPLGK
2287	0.32	3	0 (0%)	0 (0%)	0 (0%)	6001	0.31	TcCLB.508175.70	133 - 188	lanosterol synthase, putative	EDVPMVGEHYEWAAGN
366	0.32	38	0 (0%)	0 (0%)	0 (0%)	4660	0.3	TcCLB.506741.120	25 - 112	Mucin-associated surface protein (MASP), subgroup S099	GIDENGNAVLENKDKS
893	0.32	3	0 (0%)	0 (0%)	3 (100%)	6026	0.27	TcCLB.508199.90	425 - 476	hypothetical protein, conserved	LLSDANRPPQASGRLN
1312	0.32	7	0 (0%)	0 (0%)	2 (29%)	5662	0.24	TcCLB.507821.10	725 - 796	trans-sialidase, Group VI, putative	GQPPSGHKLLNENEGA
193	0.32	272	0 (0%)	0 (0%)	0 (0%)	2926	0.13	TcCLB.450019.9	977 - 1028	dispersed gene family protein 1 (DGF-1), putative (fragment)	RSIDVAGCDACDRDAH
81	0.31	2	0 (0%)	0 (0%)	0 (0%)	1071	0.31	TCSYLVIO_004257	273 - 328	hypothetical protein	CEFCARLDDKPILPSV
190	0.31	2	0 (0%)	0 (0%)	0 (0%)	1177	0.31	TCSYLVIO_004639	1125 - 1176	target of rapamycin (TOR) kinase 1, putative	SDKLPAERPSDPFETL
507	0.31	3	0 (0%)	0 (0%)	0 (0%)	8368	0.31	TcCLB.510731.20	249 - 304	hypothetical protein, conserved	EFSQNKKQNISDLINE
531	0.31	3	0 (0%)	0 (0%)	0 (0%)	1513	0.31	TCSYLVIO_005802	601 - 652	DNA-repair protein, putative	TKPFEPSPLRSDGSLP
687	0.31	1	1 (100%)	0 (0%)	0 (0%)	1664	0.31	TCSYLVIO_006326	493 - 544	hypothetical protein	KPEEKKPEGAKPEETK
764	0.31	2	0 (0%)	0 (0%)	0 (0%)	528	0.31	TCSYLVIO_002216	37 - 88	mucin-associated surface protein (MASP), putative	GVSGVEDKLLPASSRP
962	0.31	3	0 (0%)	0 (0%)	0 (0%)	1951	0.31	TCSYLVIO_007356	333 - 384	hypothetical protein	LRRVDEVTPSCSPIHY
1402	0.31	3	0 (0%)	0 (0%)	0 (0%)	2560	0.31	TCSYLVIO_009945	517 - 568	hypothetical protein	QRSFLPEDWNPEEDAP
1466	0.31	4	0 (0%)	0 (0%)	0 (0%)	266	0.31	TCSYLVIO_001289	121 - 176	hypothetical protein	RWKEAIAVGKRQEADG
1543	0.31	3	0 (0%)	0 (0%)	0 (0%)	2734	0.31	TCSYLVIO_010617	333 - 384	hypothetical protein	DTIQSAARQFQSGKDN
1607	0.31	3	0 (0%)	0 (0%)	0 (0%)	281	0.31	TCSYLVIO_001359	449 - 508	hypothetical protein	AGFLPEDYIGRLLDTT
1700	0.31	1	1 (100%)	0 (0%)	0 (0%)	2987	0.31	TcCLB.499233.10	1 - 338	trans-sialidase, putative (fragment)	EEGSRGGSSMPAGTSE
2080	0.31	1	0 (0%)	0 (0%)	0 (0%)	3734	0.31	TcCLB.505807.10	217 - 266	cyclophilin, putative	TREVDGNTVGDGAAAA
2144	0.31	3	0 (0%)	0 (0%)	0 (0%)	909	0.31	TCSYLVIO_003571	241 - 296	hypothetical protein	PSRAAQSADKADPPVP
2166	0.31	3	0 (0%)	0 (0%)	0 (0%)	490	0.31	TCSYLVIO_002071	1 - 44	hypothetical protein	LREIEEDFASGQMNAF
2410	0.31	2	0 (0%)	0 (0%)	2 (100%)	4531	0.31	TcCLB.506633.90	125 - 176	folate/pteridine transporter, putative	ALLPPAKASAAPAAAF
2458	0.31	3	0 (0%)	0 (0%)	3 (100%)	9493	0.31	TcCLB.511857.59	245 - 296	katanin, putative	NGIEEDEDMFFGRALK
2891	0.31	1	0 (0%)	0 (0%)	0 (0%)	577	0.31	TCSYLVIO_002439	117 - 168	hypothetical protein	SENFPGRTTAGDKLSS
2965	0.31	1	0 (0%)	0 (0%)	1 (100%)	6038	0.31	TcCLB.508219.90	289 - 340	90 kDa surface protein, putative	AAPPTQLPQTGEDGGA
3232	0.31	2	0 (0%)	0 (0%)	0 (0%)	6853	0.31	TcCLB.509023.200	161 - 216	cdc2-related kinase 12	QVAPPAISGDKEKGAV
3645	0.31	2	0 (0%)	0 (0%)	0 (0%)	966	0.31	TCSYLVIO_003816	217 - 263	hypothetical protein	IDEWWHLDPTLTAAET
690	0.31	3	0 (0%)	1 (33%)	0 (0%)	1667	0.3	TCSYLVIO_006333	45 - 100	mucin-associated surface protein (MASP), putative	TPSVPSTGETPTITAT
1865	0.31	2	0 (0%)	0 (0%)	0 (0%)	3305	0.28	TcCLB.504005.3	313 - 368	RNA helicase, putative	RPGKEEKVNLDAQRKA
1647	0.31	2	0 (0%)	0 (0%)	0 (0%)	2885	0.27	TcCLB.425851.9	317 - 368	hypothetical protein, conserved	AAGGGGGMVSSTAVVP
2096	0.31	3	0 (0%)	0 (0%)	3 (100%)	8748	0.25	TcCLB.511169.29	185 - 240	tubulin-tyrsoine ligase-like protein, putative	AQGNNNTNNLAKLDVG
967	0.31	3	0 (0%)	0 (0%)	0 (0%)	7217	0.24	TcCLB.509557.10	245 - 296	hypothetical protein	PSAPTTTFKPLAERKE
1554	0.31	3	0 (0%)	0 (0%)	0 (0%)	3159	0.21	TcCLB.503811.80	177 - 232	hypothetical protein, conserved	VAPLPEDTAPVPLRYR
10	0.3	3	0 (0%)	0 (0%)	0 (0%)	1006	0.3	TCSYLVIO_003964	541 - 586	serine/threonine protein kinase, putative	FGGGAVRRPRIDVEES
280	0.3	1	0 (0%)	0 (0%)	0 (0%)	1260	0.3	TCSYLVIO_004917	9 - 60	hypothetical protein	LIQAAVDKGALWDKFQ
310	0.3	2	0 (0%)	0 (0%)	0 (0%)	1288	0.3	TCSYLVIO_004994	361 - 412	ATP-dependent DEAD/H RNA helicase, putative	GYDAMAIHGDKEQRQR
350	0.3	1	0 (0%)	1 (100%)	0 (0%)	1325	0.3	TCSYLVIO_005107	13 - 64	hypothetical protein	TPSRYRSAHESGNLDS
1007	0.3	3	0 (0%)	0 (0%)	0 (0%)	6532	0.3	TcCLB.508699.10	605 - 660	DNA topoisomerase II, putative	VMAFAKDKVEERKHWI
1150	0.3	2	0 (0%)	0 (0%)	0 (0%)	2870	0.3	TcCLB.414145.9	73 - 128	hypothetical protein, conserved (fragment)	LTLDGMLATADDKSTA
1299	0.3	1	0 (0%)	0 (0%)	0 (0%)	2414	0.3	TCSYLVIO_009355	413 - 464	NIMA-related kinase, putative	NGNGYVEKPAPSAAET
1343	0.3	3	0 (0%)	0 (0%)	0 (0%)	2495	0.3	TCSYLVIO_009733	381 - 432	6-phosphofructo-2-kinase/fructose-2, 6-biphosphatase, putative	KFNELKLHDKSEYPHD
1429	0.3	1	0 (0%)	0 (0%)	0 (0%)	2592	0.3	TCSYLVIO_010049	849 - 900	trans-sialidase, putative	TAPGNTNTTPGETKIP
1612	0.3	1	0 (0%)	0 (0%)	1 (100%)	2814	0.3	TCSYLVIO_010971	1 - 36	trans-sialidase, putative	WEEIANAGDKYGSLLS
1812	0.3	2	0 (0%)	0 (0%)	0 (0%)	3220	0.3	TcCLB.503895.19	1185 - 1236	hypothetical protein	DAIERYLDEQLNPKPP
2111	0.3	1	0 (0%)	0 (0%)	0 (0%)	379	0.3	TCSYLVIO_001698	501 - 552	hypothetical protein	FTPSQQEALGIRSDNG
2285	0.3	3	0 (0%)	0 (0%)	3 (100%)	6264	0.3	TcCLB.508389.130	97 - 152	Mucin-associated surface protein (MASP), subgroup S095	SGGEGSSGPGASPPVP
2392	0.3	2	0 (0%)	0 (0%)	0 (0%)	4907	0.3	TcCLB.506863.40	69 - 120	hypothetical protein, conserved	PKEAAAANKNSEDVDV
2906	0.3	1	0 (0%)	0 (0%)	0 (0%)	5829	0.3	TcCLB.508027.100	765 - 816	hypothetical protein	NGQVTPAGNKVDITGR
3006	0.3	1	0 (0%)	0 (0%)	0 (0%)	6130	0.3	TcCLB.508277.360	897 - 948	ubiquitin hydrolase, putative	NTTGRSGSAGGGGGGG
3027	0.3	1	0 (0%)	0 (0%)	0 (0%)	6234	0.3	TcCLB.508365.40	53 - 104	Mucin-associated surface protein (MASP), subgroup S010	PGSAPTGDKPPLPGVG
3218	0.3	2	0 (0%)	2 (100%)	0 (0%)	7012	0.3	TcCLB.509229.10	177 - 256	hypothetical protein, conserved	SSSSLSAATSPPAATR
3228	0.3	3	0 (0%)	0 (0%)	0 (0%)	703	0.3	TCSYLVIO_002866	225 - 280	calreticulin, putative	DAKKPDDWDDAEDGPW
3459	0.3	1	0 (0%)	0 (0%)	0 (0%)	7654	0.3	TcCLB.510075.50	665 - 720	hypothetical protein, conserved	KTNNNNNNNNNDMVTL
3544	0.3	1	0 (0%)	0 (0%)	0 (0%)	8039	0.3	TcCLB.510431.190	1341 - 1396	hypothetical protein	TFLSDEPGKEEKKVIP
170	0.3	2	0 (0%)	0 (0%)	0 (0%)	1155	0.27	TCSYLVIO_004554	401 - 456	hypothetical protein	PKSGNAAITATSGGPV
2073	0.3	5	0 (0%)	0 (0%)	0 (0%)	886	0.27	TCSYLVIO_003507	277 - 332	trans-sialidase, putative	LVFPLMAGDKSENIYS
373	0.3	9	5 (56%)	0 (0%)	0 (0%)	135	0.25	TCSYLVIO_000784	113 - 168	antigenic protein, putative	KLDAVQRHNEELQSQL
1825	0.3	3	1 (33%)	0 (0%)	0 (0%)	3240	0.24	TcCLB.503925.20	161 - 212	DnaJ domain containing protein, putative	DEEDMDFDFGDAEPIV
3082	0.3	2	0 (0%)	0 (0%)	1 (50%)	6415	0.21	TcCLB.508539.60	45 - 96	Mucin-associated surface protein (MASP), subgroup S061	AAAPTTSGLPAAAPSP
32	0.28	3	0 (0%)	0 (0%)	0 (0%)	1027	0.28	TCSYLVIO_004063	305 - 356	actin 2, putative	SELAALANKRAAEDVR
83	0.28	1	0 (0%)	0 (0%)	0 (0%)	1073	0.28	TCSYLVIO_004274	397 - 452	hypothetical protein	SNEAALANKDNTNASE
117	0.28	3	0 (0%)	0 (0%)	0 (0%)	1104	0.28	TCSYLVIO_004389	365 - 416	lysosomal alpha-mannosidase precursor, putative	RQVEFFAGVPTGEVPM
610	0.28	1	0 (0%)	0 (0%)	1 (100%)	159	0.28	TCSYLVIO_000913	81 - 136	trans-sialidase, putative	VGQKAAADKWGLLVAS
713	0.28	2	0 (0%)	0 (0%)	0 (0%)	1688	0.28	TCSYLVIO_006384	937 - 988	Monooxygenase, putative	SMKPREPVMSAPPVAP
788	0.28	3	0 (0%)	0 (0%)	0 (0%)	1779	0.28	TCSYLVIO_006790	93 - 148	mitochondrial carrier protein, putative	GASPFRSGAIAGGFGT
841	0.28	2	0 (0%)	0 (0%)	2 (100%)	7651	0.28	TcCLB.510073.70	285 - 336	CCR4-NOT transcription complex subunit 2, putative	SSSSSGNAGGGGGGGG
919	0.28	2	0 (0%)	0 (0%)	0 (0%)	1912	0.28	TCSYLVIO_007262	153 - 204	pyruvate dehydrogenase (lipoamide) kinase, putative	QYVFSQNKKPSGSAFE
1051	0.28	2	0 (0%)	0 (0%)	0 (0%)	2032	0.28	TCSYLVIO_007654	5 - 64	50S ribosomal protein L17, putative	DNPTITFKPWETSEPL
1264	0.28	4	0 (0%)	0 (0%)	0 (0%)	2366	0.28	TCSYLVIO_009144	793 - 844	hypothetical protein	ASSTRPTPSSTRNAAP
1382	0.28	2	0 (0%)	0 (0%)	0 (0%)	9037	0.28	TcCLB.511391.180	557 - 615	Golgi/lysosome glycoprotein 1, putative	EDMYAASDPKNTENKG
1595	0.28	3	0 (0%)	0 (0%)	0 (0%)	2799	0.28	TCSYLVIO_010929	1093 - 1148	myosin heavy chain, putative	SEVLHTPIDTSPRKSS
1664	0.28	1	0 (0%)	0 (0%)	0 (0%)	2918	0.28	TcCLB.446067.9	149 - 200	Basal body protein	IQNELYQALSALETGG
1688	0.28	3	0 (0%)	0 (0%)	0 (0%)	671	0.28	TCSYLVIO_002772	1581 - 1632	acetyl-CoA carboxylase, putative	YLLPEDYEELMRLGVR
1925	0.28	1	0 (0%)	0 (0%)	0 (0%)	3428	0.28	TcCLB.504147.150	77 - 132	ATP-dependent DEAD/H RNA helicase, putative	TPLPENHPLSLPMVQN
2129	0.28	1	0 (0%)	0 (0%)	0 (0%)	3846	0.28	TcCLB.506127.160	1 - 48	inner dynein arm I1 intermediate chain, axonemal	STSLWGPSAGDRPQVS
2351	0.28	3	0 (0%)	0 (0%)	3 (100%)	7812	0.28	TcCLB.510229.10	605 - 656	hypothetical protein, conserved	NVPSICATPSTPADIL
2371	0.28	2	0 (0%)	0 (0%)	0 (0%)	4460	0.28	TcCLB.506581.14	1 - 44	peptidyl-prolyl cis-trans isomerase, putative	AGNGVQPKAGDKITVH
2553	0.28	7	0 (0%)	7 (100%)	0 (0%)	5290	0.28	TcCLB.507121.40	281 - 332	beta galactofuranosyl glycosyltransferase, putative	FVTNSDVKFSPDLLPN
2571	0.28	2	0 (0%)	0 (0%)	0 (0%)	4920	0.28	TcCLB.506871.80	17 - 72	RNA polymerase-like protein, putative	VEGHPFQMPLLKGSNG
3342	0.28	3	0 (0%)	0 (0%)	0 (0%)	724	0.28	TCSYLVIO_002936	641 - 692	vacuolar-type proton translocating pyrophosphatase 1	QFQNPAIAEGTEEPDY
3343	0.28	2	0 (0%)	0 (0%)	0 (0%)	878	0.28	TCSYLVIO_003485	1145 - 1200	mitochondrial DNA polymerase I protein D, putative	NSLPNDERRRLALMTM
3457	0.28	2	0 (0%)	0 (0%)	0 (0%)	765	0.28	TCSYLVIO_003099	97 - 172	hypothetical protein	AVVDYLLGQNDVEGIG
3540	0.28	1	0 (0%)	0 (0%)	1 (100%)	8029	0.28	TcCLB.510421.170	285 - 336	hypothetical protein, conserved	NNSSSSSGGGGGGGEQ
3591	0.28	1	1 (100%)	0 (0%)	0 (0%)	8236	0.28	TcCLB.510627.190	97 - 148	Mucin-associated surface protein (MASP), subgroup S097	AAGGGSPGGSPGGGGG
3596	0.28	2	0 (0%)	0 (0%)	0 (0%)	826	0.28	TCSYLVIO_003291	93 - 148	C-1-tetrahydrofolate synthase, cytoplasmic, putative	GPTFGIKGGAAGGGYS
3643	0.28	3	0 (0%)	0 (0%)	0 (0%)	968	0.28	TCSYLVIO_003819	397 - 460	ribosomal protein L13, putative	KEKSQWFGPLKKDRIR
3650	0.28	1	0 (0%)	0 (0%)	0 (0%)	852	0.28	TCSYLVIO_003422	553 - 608	hypothetical protein	YLIDVPTTGESPRSQS
3747	0.28	1	1 (100%)	0 (0%)	0 (0%)	8989	0.28	TcCLB.511323.10	661 - 772	trans-sialidase, Group I, putative	ANSTSSTPVDSGANST
126	0.28	2	0 (0%)	0 (0%)	0 (0%)	5923	0.27	TcCLB.508153.300	545 - 596	Flagellum attachment zone protein 19, putative	RTSNKSEEPLQNSELT
550	0.28	2	0 (0%)	0 (0%)	0 (0%)	8283	0.27	TcCLB.510659.50	21 - 72	RNA polymerase-associated protein LEO1, putative	PPPSSAAHADKVQSPT
2396	0.28	3	0 (0%)	0 (0%)	0 (0%)	451	0.27	TCSYLVIO_001892	161 - 216	hypothetical protein	GNSAAATLASKPSASW
2802	0.28	3	3 (100%)	0 (0%)	0 (0%)	5531	0.27	TcCLB.507649.70	221 - 272	nucleolar RNA-binding protein, putative	EQPTKLQRTEQAGFRG
205	0.28	2	0 (0%)	0 (0%)	0 (0%)	1191	0.25	TCSYLVIO_004684	349 - 400	hypothetical protein	KLEAGQLFNSKSPDIE
653	0.28	3	0 (0%)	0 (0%)	0 (0%)	1630	0.25	TCSYLVIO_006217	69 - 120	hypothetical protein	GRAIDRELEEEEEEEY
2748	0.28	3	0 (0%)	0 (0%)	0 (0%)	7586	0.25	TcCLB.510007.60	217 - 272	hypothetical protein, conserved	ELQPVTGEAGAQLQYS
1236	0.28	7	0 (0%)	0 (0%)	0 (0%)	444	0.24	TCSYLVIO_001874	329 - 384	surface protease GP63, putative	PGAPAKVSPKPSSSET
1674	0.28	3	0 (0%)	0 (0%)	0 (0%)	7494	0.23	TcCLB.509895.50	265 - 316	hypothetical protein, conserved	LTENIPPATLSPAETG
2114	0.28	2	0 (0%)	1 (50%)	0 (0%)	3798	0.21	TcCLB.506001.50	333 - 384	Mucin-associated surface protein (MASP), subgroup S008	ISPTPNTSNPPVTQTT
2921	0.28	5	0 (0%)	0 (0%)	0 (0%)	5880	0.2	TcCLB.508125.130	37 - 104	mucin TcMUCII, putative	PSETPLKTASAPAAPS
1725	0.28	5	0 (0%)	0 (0%)	0 (0%)	5406	0.18	TcCLB.507487.20	389 - 456	Mucin-associated surface protein (MASP), subgroup S080	DPEPQNTNPAFTATEA
2401	0.28	6	2 (33%)	0 (0%)	0 (0%)	9304	0.15	TcCLB.511661.10	561 - 612	hypothetical protein, conserved	QQQQGQQQQQQQPRPM
11	0.27	5	0 (0%)	0 (0%)	0 (0%)	1007	0.27	TCSYLVIO_003971	157 - 212	60S ribosomal protein L13a, putative	MLPRYTKRGQKALRQL
200	0.27	3	0 (0%)	0 (0%)	0 (0%)	1186	0.27	TCSYLVIO_004675	73 - 124	hypothetical protein	IDTVNAYSEEVMKMEA
582	0.27	3	0 (0%)	0 (0%)	0 (0%)	4352	0.27	TcCLB.506503.60	357 - 412	methyltransferase domain containing protein, putative	SWNSQNKKRLQDVLDE
1302	0.27	3	0 (0%)	0 (0%)	0 (0%)	8715	0.27	TcCLB.511143.12	113 - 164	Microtubule-binding protein MIP-T3, putative	SEQPAADKKAAEQEAK
1485	0.27	3	0 (0%)	0 (0%)	0 (0%)	2678	0.27	TCSYLVIO_010479	453 - 504	mitochondrial DNA polymerase I protein C, putative	AAGNGTPGAGGGAVAP
1592	0.27	3	0 (0%)	0 (0%)	0 (0%)	4595	0.27	TcCLB.506685.10	469 - 520	hypothetical protein, conserved	AVGMEQKNYMKQFTEL
1604	0.27	2	0 (0%)	2 (100%)	0 (0%)	2807	0.27	TCSYLVIO_010951	1 - 40	folate/pteridine transporter, putative	PRFMSAEETVPARPVH
1629	0.27	2	0 (0%)	2 (100%)	0 (0%)	40	0.27	TCSYLVIO_000187	3421 - 3476	dynein heavy chain, putative	LKNENAQQKVRAQEEM
2017	0.27	1	0 (0%)	0 (0%)	0 (0%)	361	0.27	TCSYLVIO_001646	1185 - 1236	hypothetical protein	NIGRDERYRETWNKLQ
2104	0.27	1	0 (0%)	0 (0%)	0 (0%)	3779	0.27	TcCLB.505985.9	917 - 968	calpain cysteine peptidase, putative (fragment)	NSANEILLKDKLLKME
2158	0.27	1	0 (0%)	0 (0%)	0 (0%)	3907	0.27	TcCLB.506175.40	89 - 140	XPC-binding domain/UBA/TS-N domain containing protein, putative	EPKQAAAAPTALVANT
2551	0.27	1	0 (0%)	0 (0%)	0 (0%)	4869	0.27	TcCLB.506841.20	77 - 128	trans-sialidase, Group I, putative	IAKANYKSADWNYGDA
2709	0.27	1	0 (0%)	0 (0%)	1 (100%)	5220	0.27	TcCLB.507069.40	821 - 872	trans-sialidase, Group VI, putative	VQTVDAEAGDKVQGDG
2786	0.27	1	0 (0%)	0 (0%)	0 (0%)	5467	0.27	TcCLB.507603.140	385 - 436	leucine-rich repeat protein (LRRP), putative	SIFEGQDKNAGQLKLR
3317	0.27	4	0 (0%)	0 (0%)	0 (0%)	7150	0.27	TcCLB.509471.59	69 - 120	histone H3, putative	PKAPGAATGVKHAQRR
3474	0.27	1	0 (0%)	0 (0%)	0 (0%)	7717	0.27	TcCLB.510115.30	813 - 868	trans-sialidase, Group VI, putative	AGGAVQGDKAPQTPVD
3576	0.27	2	0 (0%)	0 (0%)	0 (0%)	8189	0.27	TcCLB.510583.40	29 - 80	mucin TcMUCII, putative	ASGAPPVPKPAAKPEV
1346	0.27	3	0 (0%)	0 (0%)	0 (0%)	8483	0.25	TcCLB.510863.20	113 - 168	hypothetical protein	STPPPTGLEDKNAGGA
1975	0.27	3	0 (0%)	0 (0%)	0 (0%)	7699	0.25	TcCLB.510101.80	301 - 372	hypothetical protein, conserved	PQLPQGDKASQRGVLD
2219	0.27	3	0 (0%)	2 (67%)	0 (0%)	4061	0.25	TcCLB.506289.120	61 - 112	Mucin-associated surface protein (MASP), subgroup S038	QVSVTPPDSGSGGGGG
755	0.27	2	0 (0%)	0 (0%)	0 (0%)	1731	0.24	TCSYLVIO_006605	417 - 472	mucin-associated surface protein (MASP), putative	DLEGSDTHPAPTASEA
810	0.27	3	0 (0%)	0 (0%)	0 (0%)	4313	0.24	TcCLB.506493.80	93 - 144	DNA topoisomerase IA, putative	ETLERYIEEKLNNVTE
1558	0.27	3	0 (0%)	0 (0%)	0 (0%)	2751	0.24	TCSYLVIO_010682	173 - 224	hypothetical protein	DNFSGDATAGDRKANR
387	0.27	3	0 (0%)	0 (0%)	0 (0%)	2070	0.23	TCSYLVIO_007834	153 - 204	trans-sialidase, putative	QGQPKVSNGAGAGGAS
3739	0.27	2	0 (0%)	0 (0%)	0 (0%)	8974	0.23	TcCLB.511303.130	905 - 960	hypothetical protein	SILAPITGERNFDVDE
1120	0.27	4	0 (0%)	0 (0%)	0 (0%)	7021	0.2	TcCLB.509233.230	41 - 92	hypothetical protein, conserved	SSSSNNNNNNNNNNNK
1219	0.27	8	0 (0%)	0 (0%)	0 (0%)	3718	0.2	TcCLB.505567.20	409 - 460	surface protease GP63, putative	EKEGYLSARPGDKPSS
3272	0.27	3	0 (0%)	0 (0%)	0 (0%)	6985	0.2	TcCLB.509195.70	173 - 224	Mucin-associated surface protein (MASP), subgroup S043	QSRQLLDGKAPDTPVA
291	0.25	1	0 (0%)	0 (0%)	0 (0%)	1270	0.25	TCSYLVIO_004945	273 - 324	neurobeachin/beige protein, putative	KAPMNITATQRKDQEE
451	0.25	3	0 (0%)	0 (0%)	0 (0%)	1439	0.25	TCSYLVIO_005464	729 - 780	hypothetical protein	GVIEHNVISDNAMGNV
463	0.25	1	0 (0%)	0 (0%)	0 (0%)	1450	0.25	TCSYLVIO_005520	469 - 520	hypothetical protein	WWKKANPQQQEQQTVE
482	0.25	3	0 (0%)	0 (0%)	0 (0%)	1468	0.25	TCSYLVIO_005582	9 - 60	succinyl-coA:3-ketoacid-coenzyme A transferase, mitochondrial precursor, putative	SGASLAVGGFGTGGMP
501	0.25	3	0 (0%)	0 (0%)	0 (0%)	1486	0.25	TCSYLVIO_005663	205 - 260	hypothetical protein	LEQRNMMAGDKIPNKE
540	0.25	3	0 (0%)	0 (0%)	0 (0%)	8286	0.25	TcCLB.510661.160	33 - 84	hypothetical protein, conserved	KKDKSTGGNEDPTGEE
635	0.25	2	0 (0%)	0 (0%)	0 (0%)	1614	0.25	TCSYLVIO_006172	345 - 396	hypothetical protein	MHPTGTMVATASGDKT
674	0.25	2	0 (0%)	0 (0%)	0 (0%)	1651	0.25	TCSYLVIO_006293	357 - 408	Unc104-like kinesin, putative	VVGEELEEAIAINKSL
951	0.25	1	0 (0%)	0 (0%)	0 (0%)	1941	0.25	TCSYLVIO_007334	1605 - 1660	phosphatidylinositol 3-kinase, putative	DKNNNNNNNEESNGNT
953	0.25	3	0 (0%)	0 (0%)	0 (0%)	6829	0.25	TcCLB.508999.190	57 - 108	cysteine peptidase, Clan CA, family C2, putative	RPHPPEEEYPAEEPNT
1193	0.25	2	0 (0%)	0 (0%)	2 (100%)	225	0.25	TCSYLVIO_001109	4309 - 4364	hypothetical protein	EREVDGHDFIREHIQI
1511	0.25	3	0 (0%)	0 (0%)	0 (0%)	2703	0.25	TCSYLVIO_010528	221 - 276	hypothetical protein	EASVRKRDELLHYAET
1608	0.25	3	0 (0%)	0 (0%)	0 (0%)	2810	0.25	TCSYLVIO_010958	537 - 592	hypothetical protein	FKPLEPRSRPLANPYE
1683	0.25	2	0 (0%)	0 (0%)	0 (0%)	296	0.25	TCSYLVIO_001399	113 - 168	ESAG-like protein	RRFIDSTAPSFEAFDP
1906	0.25	3	0 (0%)	0 (0%)	0 (0%)	338	0.25	TCSYLVIO_001581	237 - 288	kinesin, putative	AAAGGAGAAPLQSPSA
1949	0.25	3	0 (0%)	0 (0%)	0 (0%)	3473	0.25	TcCLB.504163.30	37 - 92	40S ribosomal protein S9, putative	LTLPENHPRRQLEGSA
1981	0.25	1	0 (0%)	0 (0%)	0 (0%)	3544	0.25	TcCLB.504255.50	65 - 116	hypothetical protein, conserved	LPNRGGFGDSLGNKPN
2044	0.25	2	0 (0%)	0 (0%)	0 (0%)	3651	0.25	TcCLB.504827.70	41 - 96	hypothetical protein, conserved	RLREIEESVNAEISKF
2139	0.25	1	0 (0%)	0 (0%)	0 (0%)	3872	0.25	TcCLB.506139.160	65 - 148	Mucin-associated surface protein (MASP), subgroup S100	AAAPLQKPGGRNTGEE
2225	0.25	2	0 (0%)	0 (0%)	0 (0%)	9102	0.25	TcCLB.511467.50	745 - 796	Kinetoplastid kinetochore protein 24, putative	ERQNLENEREVIVQKY
2449	0.25	1	0 (0%)	0 (0%)	0 (0%)	4626	0.25	TcCLB.506725.30	485 - 536	Dopey, N-terminal, putative	FVLNDADDADDGDDKN
2504	0.25	1	0 (0%)	0 (0%)	0 (0%)	4755	0.25	TcCLB.506779.130	81 - 132	hypothetical protein	GSGAVEGVKGGGGGGG
2634	0.25	2	0 (0%)	0 (0%)	2 (100%)	504	0.25	TCSYLVIO_002100	145 - 196	hypothetical protein	DEIDGEEGVYRRVTLG
2692	0.25	2	0 (0%)	0 (0%)	0 (0%)	5187	0.25	TcCLB.507047.50	325 - 380	Alpha/beta hydrolase family, putative	DDPVTGEPPRKEMREL
2794	0.25	2	0 (0%)	0 (0%)	0 (0%)	6736	0.25	TcCLB.508879.30	1049 - 1100	Inner arm dynein 5-1	IKAQLPEESAQFTAID
2858	0.25	1	0 (0%)	0 (0%)	0 (0%)	5678	0.25	TcCLB.507837.100	1397 - 1452	Domain of unknown function (DUF4456), putative	LREIEDEAAMHAARSL
2900	0.25	1	0 (0%)	0 (0%)	0 (0%)	5802	0.25	TcCLB.507991.90	21 - 72	hypothetical protein	LCVHCSKPLLPEACTF
3051	0.25	2	0 (0%)	0 (0%)	0 (0%)	6322	0.25	TcCLB.508453.10	277 - 332	Mucin-associated surface protein (MASP), subgroup S055	PPGKEQKTKTGANTTN
3068	0.25	2	0 (0%)	0 (0%)	0 (0%)	636	0.25	TCSYLVIO_002611	837 - 888	proteasome regulatory non-ATPase subunit 2, putative	AEAVAASKNAAAAEPA
3097	0.25	1	0 (0%)	1 (100%)	0 (0%)	6450	0.25	TcCLB.508567.100	313 - 364	hypothetical protein, conserved	ILSANSPQSVKSANQQ
3131	0.25	1	0 (0%)	0 (0%)	0 (0%)	6550	0.25	TcCLB.508717.53	337 - 388	SEP domain/UBX domain containing protein, putative	QTSVCFSKSTAGDKSV
3245	0.25	1	0 (0%)	0 (0%)	0 (0%)	6885	0.25	TcCLB.509069.14	45 - 100	hypothetical protein, conserved	GEFMEQNKNRLDAKQQ
3444	0.25	1	0 (0%)	0 (0%)	1 (100%)	7616	0.25	TcCLB.510025.100	73 - 124	Mucin-associated surface protein (MASP), subgroup S074	VGGTSPGAGGGNGAAG
3589	0.25	1	0 (0%)	0 (0%)	0 (0%)	8232	0.25	TcCLB.510627.128	145 - 196	Mucin-associated surface protein (MASP), subgroup S097	DQGTGDVSSAGGGGGG
3859	0.25	1	0 (0%)	1 (100%)	0 (0%)	958	0.25	TCSYLVIO_003775	521 - 572	cleavage and polyadenylation specificity factor, putative	AMVLPLPRYKSALEVL
725	0.25	4	0 (0%)	0 (0%)	0 (0%)	6852	0.24	TcCLB.509023.10	397 - 472	flagellar pocket cytoskeletal protein bilbo1	ADSMKQRVRDSTKDVD
3207	0.25	3	0 (0%)	0 (0%)	0 (0%)	718	0.24	TCSYLVIO_002922	109 - 164	rac serine-threonine kinase, putative	SKNNNNNNNCGSSSSS
3252	0.25	2	0 (0%)	0 (0%)	0 (0%)	6907	0.24	TcCLB.509099.89	1 - 40	Eukaryotic protein of unknown function (DUF846), putative	KFDFDSFSPSQPSAQQ
89	0.25	3	0 (0%)	0 (0%)	0 (0%)	1079	0.21	TCSYLVIO_004294	1173 - 1224	hypothetical protein	SALPPPPPPPQQQKQQ
145	0.25	3	0 (0%)	0 (0%)	0 (0%)	1131	0.21	TCSYLVIO_004492	341 - 396	hypothetical protein	AQALQAAASNDKKSLG
1650	0.25	5	0 (0%)	0 (0%)	0 (0%)	2896	0.21	TcCLB.432997.10	549 - 608	trans-sialidase, putative	EIPPRPTGEFEATPVK
761	0.25	4	0 (0%)	0 (0%)	0 (0%)	1743	0.2	TCSYLVIO_006641	77 - 152	mucin-associated surface protein (MASP), putative	AATIPTASGLGGAGGG
584	0.25	2	0 (0%)	0 (0%)	1 (50%)	1565	0.17	TCSYLVIO_006027	537 - 620	kinesin, putative	TEEKERFRAQLVALEK
1090	0.25	3	0 (0%)	0 (0%)	0 (0%)	646	0.17	TCSYLVIO_002667	129 - 180	2-oxoglutarate dehydrogenase, E2 component, dihydrolipoamide succinyltransferase, putative	AAPAMQPPPPLQQQQQ
1425	0.25	10	0 (0%)	0 (0%)	7 (70%)	2583	0.14	TCSYLVIO_010033	89 - 140	trans-sialidase, putative	ASYEELNEDDTDEQEE
16	0.24	1	0 (0%)	0 (0%)	1 (100%)	1011	0.24	TCSYLVIO_003993	145 - 220	trans-sialidase, putative	QEEGSDDDLVPSVTYS
228	0.24	2	0 (0%)	0 (0%)	0 (0%)	1212	0.24	TCSYLVIO_004750	277 - 319	hypothetical protein	FRRIDAGENDRKSLDN
370	0.24	2	0 (0%)	2 (100%)	0 (0%)	1347	0.24	TCSYLVIO_005178	1057 - 1108	hypothetical protein	LQRWVKDYVDVQLNAS
811	0.24	3	0 (0%)	0 (0%)	0 (0%)	18	0.24	TCSYLVIO_000112	45 - 100	3-ketoacyl-CoA thiolase, putative	GLRNDGRAALVDKLVV
1094	0.24	3	0 (0%)	0 (0%)	0 (0%)	211	0.24	TCSYLVIO_001068	145 - 200	40S ribosomal protein S6, putative	EGKKDRFKAPKIQRLI
1123	0.24	2	0 (0%)	2 (100%)	0 (0%)	2162	0.24	TCSYLVIO_008204	101 - 151	epsilon tubulin, putative	AREDLAALEKDYEEVG
1204	0.24	3	0 (0%)	0 (0%)	0 (0%)	2268	0.24	TCSYLVIO_008647	101 - 156	trans-sialidase, putative	MLITAPVYSKEKDNDN
1341	0.24	3	0 (0%)	0 (0%)	3 (100%)	2493	0.24	TCSYLVIO_009724	1 - 80	epsilon tubulin, putative	VDPTGTYQGDSDLQLE
1371	0.24	2	0 (0%)	0 (0%)	0 (0%)	2520	0.24	TCSYLVIO_009791	717 - 772	ubiquitin-protein ligase, putative	IIPVDPSAYYEQAIPM
1428	0.24	1	0 (0%)	0 (0%)	0 (0%)	2591	0.24	TCSYLVIO_010049	185 - 236	trans-sialidase, putative	LVKGSASGGNEITWKE
1483	0.24	2	0 (0%)	0 (0%)	2 (100%)	2676	0.24	TCSYLVIO_010479	9 - 60	mitochondrial DNA polymerase I protein C, putative	TNTTKTTNATTNTTTN
1940	0.24	3	0 (0%)	0 (0%)	0 (0%)	78	0.24	TCSYLVIO_000392	13 - 68	heterogeneous nuclear ribonucleoprotein H/F, putative	DAYQGEPQTGEEDIPV
1945	0.24	3	0 (0%)	0 (0%)	0 (0%)	81	0.24	TCSYLVIO_000397	773 - 824	hypothetical protein	ETLQQVLDTFTQNKTR
2081	0.24	3	0 (0%)	0 (0%)	0 (0%)	756	0.24	TCSYLVIO_003071	1 - 36	hypothetical protein	ANPHEQREDPFREKMF
2106	0.24	3	0 (0%)	0 (0%)	0 (0%)	954	0.24	TCSYLVIO_003748	41 - 92	hypothetical protein	NVTTKAKSWDLPDIDA
2148	0.24	3	0 (0%)	0 (0%)	3 (100%)	3890	0.24	TcCLB.506163.30	121 - 172	hypothetical protein, conserved	ARSAEATAVNGDKVSY
2261	0.24	2	0 (0%)	2 (100%)	0 (0%)	4190	0.24	TcCLB.506367.130	1 - 40	hypothetical protein, conserved	WTQQLSLQKPNAQQTP
2289	0.24	3	0 (0%)	0 (0%)	0 (0%)	426	0.24	TCSYLVIO_001836	273 - 356	lanosterol synthase, putative	LRNYMNKDGGFGQHTE
2366	0.24	1	0 (0%)	0 (0%)	0 (0%)	4442	0.24	TcCLB.506563.40	261 - 312	beta tubulin, putative	SQQYRGLSVPELTQQM
2380	0.24	4	0 (0%)	0 (0%)	0 (0%)	861	0.24	TCSYLVIO_003444	109 - 160	ribosomal protein S7, putative	PKDVYKLQKVQRSRTS
2405	0.24	1	0 (0%)	0 (0%)	0 (0%)	4521	0.24	TcCLB.506627.100	17 - 68	hypothetical protein, conserved	LRMMYAIAADDKNEVL
2443	0.24	1	0 (0%)	0 (0%)	0 (0%)	4618	0.24	TcCLB.506717.240	245 - 282	hypothetical protein, conserved	PLRNNTDFTQNKNASM
2531	0.24	1	0 (0%)	0 (0%)	0 (0%)	4830	0.24	TcCLB.506817.40	197 - 248	hypothetical protein, conserved	VDAITLRVTPKMEKTT
2538	0.24	1	0 (0%)	0 (0%)	0 (0%)	4842	0.24	TcCLB.506825.10	501 - 552	Double RNA binding domain protein 12	SYATVATAGNIPGFAA
2770	0.24	3	0 (0%)	0 (0%)	0 (0%)	590	0.24	TCSYLVIO_002474	37 - 116	hypothetical protein	RRRIDADRSHIEEETW
2838	0.24	1	0 (0%)	0 (0%)	0 (0%)	562	0.24	TCSYLVIO_002371	117 - 168	hypothetical protein	SLPTKAAVADKVRSEG
2842	0.24	3	0 (0%)	0 (0%)	0 (0%)	884	0.24	TCSYLVIO_003506	85 - 136	dynein heavy chain, putative	ANSLPSLRAASPPTTL
3020	0.24	2	0 (0%)	0 (0%)	2 (100%)	619	0.24	TCSYLVIO_002564	93 - 196	hypothetical protein	PSSLEQNQRLNTKDLE
3076	0.24	2	0 (0%)	0 (0%)	0 (0%)	6503	0.24	TcCLB.508641.100	377 - 428	hypothetical protein, conserved	DEQKRKVTATGNNFFE
3130	0.24	2	0 (0%)	0 (0%)	0 (0%)	655	0.24	TCSYLVIO_002703	705 - 756	dynein heavy chain, putative	RRRIEDVYDRAGQPIV
3165	0.24	1	0 (0%)	0 (0%)	0 (0%)	6664	0.24	TcCLB.508829.9	201 - 256	dynein heavy chain, putative (fragment)	ADFLRIGAVDRVYEEL
3654	0.24	1	0 (0%)	0 (0%)	1 (100%)	8540	0.24	TcCLB.510933.190	125 - 180	mucin TcMUCII, putative	IGNSGTENKKVQENTQ
3734	0.24	1	0 (0%)	0 (0%)	0 (0%)	8933	0.24	TcCLB.511283.210	261 - 312	hypothetical protein, conserved	TTNTNNNTAAANKNAN
825	0.24	3	0 (0%)	0 (0%)	0 (0%)	4379	0.23	TcCLB.506529.260	125 - 176	chaperone DNAJ protein, putative	DYNNNSNNNKNEFNAG
2353	0.24	3	0 (0%)	0 (0%)	0 (0%)	983	0.23	TCSYLVIO_003875	157 - 208	hypothetical protein	SSPYDLYLGESPNIFY
2784	0.24	2	0 (0%)	0 (0%)	0 (0%)	7938	0.23	TcCLB.510351.40	813 - 868	ATP-dependent RNA helicase, putative	GASSDEYDDDYESGST
3042	0.24	2	0 (0%)	0 (0%)	0 (0%)	629	0.23	TCSYLVIO_002602	517 - 568	hypothetical protein	LTHGNGGIVSDKPANS
693	0.24	2	0 (0%)	0 (0%)	0 (0%)	167	0.21	TCSYLVIO_000941	97 - 152	hypothetical protein	TIIMAATPLTGSECDN
1228	0.24	3	0 (0%)	0 (0%)	0 (0%)	2319	0.21	TCSYLVIO_008927	57 - 108	hypothetical protein	AYQAPMRGMPYGPPGQ
2089	0.24	2	0 (0%)	0 (0%)	0 (0%)	5395	0.21	TcCLB.507473.30	137 - 188	trans-sialidase, Group II, putative	FLLAGGFGELKESGGN
2588	0.24	3	0 (0%)	0 (0%)	0 (0%)	4964	0.21	TcCLB.506911.30	37 - 92	trans-sialidase, Group V, putative	MCCGSGGAAANNKGAS
2624	0.24	2	0 (0%)	1 (50%)	0 (0%)	5012	0.21	TcCLB.506945.260	329 - 375	hypothetical protein, conserved	LYQIAAQKIANQQSSS
2434	0.24	2	0 (0%)	0 (0%)	0 (0%)	4598	0.2	TcCLB.506685.40	125 - 180	hypothetical protein, conserved	ALPYTNTPALPAQASY
1467	0.24	8	0 (0%)	0 (0%)	1 (12%)	3852	0.15	TcCLB.506131.140	101 - 184	Mucin-associated surface protein (MASP), subgroup S030	GETKPEIQNKGQEGRE
1403	0.24	3	0 (0%)	0 (0%)	2 (67%)	2561	0.13	TCSYLVIO_009949	337 - 424	protein kinase, putative	AAGNLVSQQPYQKFNN
163	0.23	2	0 (0%)	0 (0%)	0 (0%)	1149	0.23	TCSYLVIO_004546	249 - 300	calcium channel protein, putative	SSVLEEDPRRLQKDIF
187	0.23	1	0 (0%)	0 (0%)	0 (0%)	1172	0.23	TCSYLVIO_004633	45 - 100	trans-sialidase, putative	VISKQTSSDVIVPSTS
299	0.23	2	0 (0%)	0 (0%)	0 (0%)	1278	0.23	TCSYLVIO_004962	541 - 596	condensin subunit 1, putative	LGPYEVLESYDPSTGE
332	0.23	1	0 (0%)	0 (0%)	0 (0%)	1308	0.23	TCSYLVIO_005065	645 - 704	serine/threonine protein phosphatase type 5, putative	SAAADNKNFANRTEDE
863	0.23	3	0 (0%)	0 (0%)	0 (0%)	1854	0.23	TCSYLVIO_007048	325 - 380	mitochondrial DNA topoisomerase II, putative	VQPKFDSQNKARLVSV
964	0.23	3	0 (0%)	3 (100%)	0 (0%)	6836	0.23	TcCLB.509005.30	41 - 96	hypothetical protein, conserved	AAPALFLDDKPLEGGM
974	0.23	2	0 (0%)	2 (100%)	0 (0%)	1962	0.23	TCSYLVIO_007406	109 - 160	pumilio-repeat, RNA-binding protein, putative	DAYSALKRHDKALQDA
1165	0.23	4	4 (100%)	0 (0%)	4 (100%)	9357	0.23	TcCLB.511727.270	1 - 84	RNA-binding protein, putative	ASKPASKPAAKPAAKP
1234	0.23	2	0 (0%)	0 (0%)	0 (0%)	233	0.23	TCSYLVIO_001153	613 - 664	hypothetical protein	IATVEGEEPKPLETKM
1241	0.23	2	0 (0%)	0 (0%)	0 (0%)	9415	0.23	TcCLB.511807.190	69 - 120	hypothetical protein, conserved	KLADEGKQRIGDMIES
1298	0.23	3	0 (0%)	0 (0%)	0 (0%)	2413	0.23	TCSYLVIO_009351	37 - 92	hypothetical protein	FSPDYHKRFHSQDKNM
1510	0.23	3	0 (0%)	0 (0%)	0 (0%)	2702	0.23	TCSYLVIO_010526	73 - 124	vesicle-associated membrane protein, putative	PLVRGNVGPPGTELRN
1628	0.23	1	0 (0%)	0 (0%)	0 (0%)	2848	0.23	TcCLB.402863.9	457 - 520	dynein heavy chain, putative (fragment)	LLEAQAALDKLDKNDI
1826	0.23	3	0 (0%)	0 (0%)	0 (0%)	3241	0.23	TcCLB.503925.20	313 - 368	DnaJ domain containing protein, putative	ITDEGTSDDFHSLVGA
2013	0.23	3	0 (0%)	0 (0%)	0 (0%)	7686	0.23	TcCLB.510101.290	161 - 212	hypothetical protein, conserved	AKGGLTPSLSKSPVDE
2154	0.23	1	0 (0%)	0 (0%)	0 (0%)	39	0.23	TCSYLVIO_000187	3281 - 3352	dynein heavy chain, putative	LLEAQAALDKLDKNDI
2199	0.23	2	0 (0%)	0 (0%)	0 (0%)	9452	0.23	TcCLB.511821.100	149 - 200	hypothetical protein, conserved	AADAKFFLPGDAAEDA
2268	0.23	1	0 (0%)	0 (0%)	0 (0%)	4205	0.23	TcCLB.506401.100	25 - 76	DNA polymerase sigma, putative	YDKKDNDNTTSLNGTP
2293	0.23	3	0 (0%)	3 (100%)	0 (0%)	427	0.23	TCSYLVIO_001840	397 - 452	hypothetical protein	GGTGATAQNNSSSKDG
2319	0.23	1	0 (0%)	0 (0%)	0 (0%)	434	0.23	TCSYLVIO_001854	1609 - 1660	hypothetical protein	DLARVAQTFLGGGGGG
2385	0.23	1	1 (100%)	0 (0%)	1 (100%)	4487	0.23	TcCLB.506599.330	125 - 232	Mucin-associated surface protein (MASP), subgroup S001	KAAAEKAAEEAATAAA
2402	0.23	1	0 (0%)	0 (0%)	0 (0%)	4518	0.23	TcCLB.506623.30	1 - 40	hypothetical protein	LEAPASSADKKMPMTL
2671	0.23	2	0 (0%)	0 (0%)	0 (0%)	776	0.23	TCSYLVIO_003129	325 - 376	hypothetical protein	LLPEDYVHEDRVYDRG
2744	0.23	3	0 (0%)	3 (100%)	0 (0%)	5324	0.23	TcCLB.507209.30	825 - 880	hypothetical protein, conserved	TGRRFASAEEVLVPTH
2801	0.23	3	0 (0%)	0 (0%)	0 (0%)	5530	0.23	TcCLB.507649.70	13 - 68	nucleolar RNA-binding protein, putative	SGQQVKPKIPEEHALR
2958	0.23	1	0 (0%)	0 (0%)	0 (0%)	6020	0.23	TcCLB.508199.30	173 - 228	hypothetical protein, conserved	SGYNTSDDAHSQTERN
2991	0.23	2	0 (0%)	0 (0%)	0 (0%)	951	0.23	TCSYLVIO_003726	3849 - 3904	dynein heavy chain, putative	SNPVEWLTERQWNDIC
3118	0.23	1	0 (0%)	0 (0%)	0 (0%)	6510	0.23	TcCLB.508647.120	97 - 148	hypothetical protein, conserved	GIIDTSAGNEINNNED
3156	0.23	1	0 (0%)	0 (0%)	0 (0%)	6637	0.23	TcCLB.508809.50	33 - 88	hypothetical protein	EENPFLSHNKEKHAQD
3167	0.23	1	0 (0%)	0 (0%)	0 (0%)	6666	0.23	TcCLB.508831.100	161 - 201	hypothetical protein, conserved	EIENLKHQLTKLEKLL
3326	0.23	2	0 (0%)	0 (0%)	0 (0%)	7203	0.23	TcCLB.509541.19	569 - 610	major vault protein, putative	VAVFGRGENGEINTSL
3380	0.23	1	0 (0%)	0 (0%)	0 (0%)	7365	0.23	TcCLB.509743.40	21 - 72	trans-sialidase, putative	TAVGTNSGPDSFSITD
3493	0.23	1	0 (0%)	0 (0%)	0 (0%)	7778	0.23	TcCLB.510187.310	417 - 468	hypothetical protein, conserved	KPSYESWACASAEDKW
3587	0.23	1	0 (0%)	0 (0%)	1 (100%)	8226	0.23	TcCLB.510625.19	109 - 160	Mucin-associated surface protein (MASP), subgroup S097	AAGGGGSGGSGTSAGG
3590	0.23	1	1 (100%)	0 (0%)	0 (0%)	8234	0.23	TcCLB.510627.150	201 - 256	Mucin-associated surface protein (MASP), subgroup S097	NTTGESPTGESPTGDQ
3621	0.23	1	0 (0%)	0 (0%)	1 (100%)	8379	0.23	TcCLB.510741.170	389 - 440	hypothetical protein	AGAISGVVGGFGSAGS
3655	0.23	1	0 (0%)	1 (100%)	0 (0%)	8541	0.23	TcCLB.510933.190	305 - 360	mucin TcMUCII, putative	ATVNNYQTNNTSKSRE
3670	0.23	1	0 (0%)	0 (0%)	0 (0%)	8603	0.23	TcCLB.511003.180	93 - 144	hypothetical protein, conserved	PGKAKKFRADYLLAEK
3697	0.23	1	0 (0%)	0 (0%)	0 (0%)	8736	0.23	TcCLB.511153.40	317 - 372	surface protease GP63, putative	LQGPGQPPQASKPQPQ
3733	0.23	1	0 (0%)	0 (0%)	0 (0%)	8929	0.23	TcCLB.511283.170	537 - 588	Utp14 protein, putative	DYLMAEAATKQQQEGG
3782	0.23	1	0 (0%)	0 (0%)	0 (0%)	9108	0.23	TcCLB.511469.80	317 - 368	hypothetical protein, conserved	QEKARETQQREAELLN
1220	0.23	3	0 (0%)	0 (0%)	0 (0%)	2306	0.21	TCSYLVIO_008830	197 - 248	trans-sialidase, putative	GASLPEDNAQPSEDKT
319	0.23	3	0 (0%)	0 (0%)	0 (0%)	7335	0.2	TcCLB.509717.20	193 - 252	dihydrolipoamide acetyltransferase precursor, putative	PDVATVAAASKPTPAV
790	0.23	3	0 (0%)	0 (0%)	0 (0%)	1780	0.2	TCSYLVIO_006807	297 - 348	DnaJ chaperone protein, putative	IIQKDNGNNFNKPAPT
1098	0.23	3	0 (0%)	2 (67%)	0 (0%)	7821	0.2	TcCLB.510239.70	205 - 256	Mucin-associated surface protein (MASP), subgroup S004	EKTEGGLRATTNTEKN
1388	0.23	2	0 (0%)	0 (0%)	0 (0%)	2546	0.2	TCSYLVIO_009872	581 - 632	ATP-dependent RNA helicase, putative	DEEEGEDYDDGFLVQH
1101	0.23	2	0 (0%)	0 (0%)	2 (100%)	7857	0.18	TcCLB.510279.60	165 - 216	Mucin-associated surface protein (MASP), subgroup S028	ASPLKAAATPQVKNED
1663	0.23	5	0 (0%)	0 (0%)	0 (0%)	8163	0.18	TcCLB.510561.50	433 - 488	Mucin-associated surface protein (MASP), subgroup S089	AATARTDGTATPGDSD
1082	0.23	3	0 (0%)	0 (0%)	2 (67%)	7648	0.17	TcCLB.510061.11	157 - 208	Mucin-associated surface protein (MASP)	QPPEAAATNKPQTGDK
2987	0.23	5	0 (0%)	0 (0%)	0 (0%)	6091	0.14	TcCLB.508243.10	165 - 216	Mucin-associated surface protein (MASP), subgroup S016	ESRGTADLYPNDSRPS
71	0.21	2	0 (0%)	0 (0%)	0 (0%)	1062	0.21	TCSYLVIO_004204	1209 - 1260	hypothetical protein	GKQRETQVSAEELLKA
79	0.21	1	0 (0%)	1 (100%)	0 (0%)	107	0.21	TCSYLVIO_000543	65 - 120	trans-sialidase, putative	VERTVTQSNSPGQKPL
104	0.21	3	0 (0%)	0 (0%)	0 (0%)	7260	0.21	TcCLB.509617.40	69 - 120	hypothetical protein, conserved	RKYEGDWLGDKMHGNG
203	0.21	3	0 (0%)	0 (0%)	0 (0%)	6554	0.21	TcCLB.508719.70	93 - 144	flagellum targeting protein kharon1, putative	TEEWILGRKEDDPVPQ
256	0.21	3	0 (0%)	0 (0%)	0 (0%)	1239	0.21	TCSYLVIO_004851	765 - 820	hypothetical protein	MTPNDVTRLMQLCEKL
375	0.21	3	0 (0%)	0 (0%)	0 (0%)	1351	0.21	TCSYLVIO_005186	1069 - 1124	hypothetical protein	TVPATQVEFTDIGEKF
407	0.21	3	0 (0%)	0 (0%)	0 (0%)	3183	0.21	TcCLB.503839.19	153 - 204	hypothetical protein, conserved	VLQRGFERGGESGLSP
554	0.21	1	0 (0%)	1 (100%)	0 (0%)	1534	0.21	TCSYLVIO_005875	557 - 608	hypothetical protein	SREKIGNSYAEDIEKG
573	0.21	1	0 (0%)	0 (0%)	0 (0%)	1555	0.21	TCSYLVIO_005995	2057 - 2108	hypothetical protein	PGKGTKLQVFLDEQVP
844	0.21	3	0 (0%)	0 (0%)	0 (0%)	1833	0.21	TCSYLVIO_006972	149 - 204	hypothetical protein	DGSTPMTTASETGPLK
972	0.21	2	0 (0%)	0 (0%)	0 (0%)	4977	0.21	TcCLB.506925.350	485 - 540	hypothetical protein, conserved	RSFLPEDVVLTWQKDI
990	0.21	3	0 (0%)	0 (0%)	0 (0%)	1977	0.21	TCSYLVIO_007484	165 - 216	ubiquitin-like protein, putative	AANLPASGGFSNNIPG
1077	0.21	3	0 (0%)	0 (0%)	0 (0%)	209	0.21	TCSYLVIO_001068	9 - 64	40S ribosomal protein S6, putative	LTDYRLGNEVDGAIFG
1129	0.21	3	0 (0%)	0 (0%)	0 (0%)	2168	0.21	TCSYLVIO_008229	277 - 332	hypothetical protein	KPREPEQVIVEDPQQQ
1218	0.21	1	0 (0%)	0 (0%)	0 (0%)	2302	0.21	TCSYLVIO_008822	33 - 84	mucin-associated surface protein (MASP), putative	AAPKGSELQELSPGPS
1532	0.21	3	0 (0%)	0 (0%)	0 (0%)	2722	0.21	TCSYLVIO_010570	1037 - 1088	protein kinase, putative	AAATQNKKYAPLQYVQ
1832	0.21	2	0 (0%)	0 (0%)	0 (0%)	325	0.21	TCSYLVIO_001529	133 - 188	ubiquitin-activating enzyme, putative	LLLPEDVDDILTRQRY
1870	0.21	1	0 (0%)	0 (0%)	0 (0%)	3310	0.21	TcCLB.504017.30	601 - 652	hypothetical protein, conserved	KQTHVHVSGGFGSGDE
1951	0.21	1	0 (0%)	0 (0%)	0 (0%)	3476	0.21	TcCLB.504167.20	85 - 136	mucin TcMUCI, putative	ESPKPLDTTKEQTKTA
2016	0.21	2	0 (0%)	0 (0%)	0 (0%)	3607	0.21	TcCLB.504635.10	685 - 736	hypothetical protein	ALPPSDFAANATYLPK
2136	0.21	2	0 (0%)	0 (0%)	0 (0%)	535	0.21	TCSYLVIO_002257	1 - 40	mucin-associated surface protein (MASP), putative	GVLGANLPHMPSGSDK
2241	0.21	1	0 (0%)	0 (0%)	0 (0%)	4120	0.21	TcCLB.506321.120	333 - 388	Mucin-associated surface protein (MASP), subgroup S083	KAETVNNYQTNDTSKS
2367	0.21	1	0 (0%)	0 (0%)	0 (0%)	4444	0.21	TcCLB.506567.74	9 - 92	hypothetical protein, conserved	AARPQRKPLLVGSNEQ
2378	0.21	2	0 (0%)	0 (0%)	1 (50%)	4471	0.21	TcCLB.506591.69	445 - 496	Nucleoporin NUP53b	AAAGFGASAPPATGTG
2579	0.21	1	0 (0%)	0 (0%)	0 (0%)	4936	0.21	TcCLB.506885.360	181 - 232	hypothetical protein, conserved	AELPLDITKEELLNKF
2821	0.21	1	1 (100%)	0 (0%)	0 (0%)	5588	0.21	TcCLB.507711.90	325 - 376	Surface membrane protein	APPGYTYGQPPQGQPV
2834	0.21	2	0 (0%)	0 (0%)	0 (0%)	5616	0.21	TcCLB.507763.30	77 - 128	anion-transporting ATPase-like, putative	EVDPTTFTHGGFGAML
2859	0.21	1	0 (0%)	0 (0%)	0 (0%)	5679	0.21	TcCLB.507837.100	1469 - 1520	Domain of unknown function (DUF4456), putative	STKRERRLRETMNRQS
2912	0.21	2	0 (0%)	0 (0%)	0 (0%)	696	0.21	TCSYLVIO_002859	37 - 92	phosphatidylinositol-4-phosphate 5-kinase-like protein, putative	SGYGSYYYASTGDKYD
3091	0.21	3	0 (0%)	0 (0%)	0 (0%)	644	0.21	TCSYLVIO_002654	49 - 100	hypothetical protein	DDWRREKAVDSDNTDP
3215	0.21	1	0 (0%)	0 (0%)	0 (0%)	6813	0.21	TcCLB.508977.50	397 - 448	Mucin-associated surface protein (MASP), subgroup S121	AAQEEAAADKENMASA
3224	0.21	1	0 (0%)	0 (0%)	0 (0%)	6839	0.21	TcCLB.509007.60	1 - 44	rac serine-threonine kinase, putative	EKNNNNNNNNGNGKEG
3371	0.21	2	0 (0%)	0 (0%)	0 (0%)	7346	0.21	TcCLB.509721.50	201 - 252	hypothetical protein	AGGTVPAAAEETGLPG
3386	0.21	1	0 (0%)	0 (0%)	0 (0%)	739	0.21	TCSYLVIO_002988	125 - 176	hypothetical protein	LTNNQSPTKRESAVLR
3602	0.21	2	0 (0%)	0 (0%)	0 (0%)	829	0.21	TCSYLVIO_003302	97 - 148	hypothetical protein	LSIISGHRKPLEPVPS
3762	0.21	1	0 (0%)	0 (0%)	0 (0%)	9019	0.21	TcCLB.511373.30	97 - 152	Mucin-associated surface protein (MASP), subgroup S097	APPAAPAPPAPAGGGG
3772	0.21	1	0 (0%)	1 (100%)	0 (0%)	9060	0.21	TcCLB.511421.10	369 - 420	hypothetical protein, conserved	APGKLGNVDAQLEKYR
338	0.21	3	0 (0%)	0 (0%)	0 (0%)	1313	0.2	TCSYLVIO_005074	921 - 972	hypothetical protein	FRETTGGALALADKTG
1855	0.21	24	3 (12%)	0 (0%)	0 (0%)	9192	0.2	TcCLB.511557.50	2037 - 2120	Present in the outer mitochondrial membrane proteome 17	ALAALNDKLEEYGREK
2051	0.21	2	0 (0%)	0 (0%)	0 (0%)	3666	0.2	TcCLB.504933.30	21 - 72	hypothetical protein	TAKVPADDAHATGFSA
2304	0.21	2	0 (0%)	0 (0%)	0 (0%)	7397	0.2	TcCLB.509769.130	853 - 908	DNA polymerase zeta catalytic subunit, putative	WGSPDHQPASGVEPKW
2977	0.21	2	0 (0%)	0 (0%)	0 (0%)	6065	0.2	TcCLB.508221.970	161 - 212	Mucin-associated surface protein (MASP), subgroup S065	TAAPKLTSSEQGNTPA
3500	0.21	2	0 (0%)	0 (0%)	0 (0%)	7825	0.2	TcCLB.510243.60	301 - 352	hypothetical protein	VKMPSVPASAATTSTT
660	0.21	3	0 (0%)	0 (0%)	0 (0%)	1637	0.18	TCSYLVIO_006241	217 - 268	hypothetical protein	DDVDGAGCSDALEVLA
434	0.21	3	0 (0%)	0 (0%)	0 (0%)	1421	0.17	TCSYLVIO_005388	301 - 356	hypothetical protein	MSISSLREGAGSGGLN
1659	0.21	13	13 (100%)	0 (0%)	0 (0%)	4319	0.17	TcCLB.506495.40	29 - 200	hypothetical protein	KERSEGGSFMSEGSSK
1315	0.21	7	0 (0%)	0 (0%)	0 (0%)	2795	0.14	TCSYLVIO_010924	41 - 92	surface protease GP63, putative	VIYASAGPSGTDSKAV
131	0.2	3	0 (0%)	0 (0%)	0 (0%)	1119	0.2	TCSYLVIO_004438	253 - 312	protein kinase, putative,serine/threonine protein kinase, putative	ARPLFRDRPNTGEEFR
135	0.2	3	0 (0%)	0 (0%)	0 (0%)	3229	0.2	TcCLB.503903.50	529 - 580	multicopper oxidase, putative	KTRTETVVAADKIVGE
214	0.2	2	0 (0%)	0 (0%)	0 (0%)	5838	0.2	TcCLB.508045.60	109 - 176	exocyst complex component Sec10, putative	TSTTATTGAAAGGAGR
289	0.2	3	0 (0%)	0 (0%)	0 (0%)	5513	0.2	TcCLB.507639.50	233 - 288	tRNA pseudouridine synthase A, putative	QSEVAEKPISTAPRGR
409	0.2	1	0 (0%)	1 (100%)	0 (0%)	1398	0.2	TCSYLVIO_005325	537 - 592	hypothetical protein	SMELWKRENPQQSSAI
412	0.2	3	0 (0%)	0 (0%)	0 (0%)	5265	0.2	TcCLB.507089.140	9 - 84	hypothetical protein, conserved	APTPTAQQLRRHDTAA
504	0.2	3	0 (0%)	0 (0%)	0 (0%)	1489	0.2	TCSYLVIO_005682	117 - 172	hypothetical protein	KESNNNNNKQVDVVYP
533	0.2	3	0 (0%)	3 (100%)	0 (0%)	1515	0.2	TCSYLVIO_005808	285 - 336	dihydroxyacetone kinase 1-like, putative	DVVGVSVGRYMTALEM
545	0.2	3	0 (0%)	0 (0%)	0 (0%)	1526	0.2	TCSYLVIO_005850	377 - 432	hypothetical protein	IQEALADKNHAWMNNE
720	0.2	2	0 (0%)	0 (0%)	0 (0%)	1694	0.2	TCSYLVIO_006415	313 - 372	hypothetical protein	RLDEFPTKLEALLNRA
776	0.2	1	0 (0%)	1 (100%)	0 (0%)	1768	0.2	TCSYLVIO_006767	153 - 204	mucin-associated surface protein (MASP), putative	AKDQNQQLPNGRAQDT
853	0.2	3	0 (0%)	3 (100%)	0 (0%)	1843	0.2	TCSYLVIO_006993	205 - 260	hypothetical protein	ALQASMKKVTSDATRI
946	0.2	4	0 (0%)	0 (0%)	0 (0%)	1937	0.2	TCSYLVIO_007319	5 - 56	hypothetical protein	VSEGKRSLLEQFNASK
965	0.2	1	0 (0%)	0 (0%)	0 (0%)	1954	0.2	TCSYLVIO_007366	193 - 248	PIF1 helicase-like protein	EKNSNNNNNNEGEEEE
984	0.2	3	0 (0%)	0 (0%)	0 (0%)	1971	0.2	TCSYLVIO_007448	185 - 236	leucine-rich repeat protein, putative	QGIDVFPPRYNEKGER
1119	0.2	1	0 (0%)	0 (0%)	0 (0%)	2159	0.2	TCSYLVIO_008196	485 - 540	zinc carboxypeptidase, putative	GANKSNNNNNNSSGND
1151	0.2	1	0 (0%)	1 (100%)	0 (0%)	2188	0.2	TCSYLVIO_008283	353 - 403	hypothetical protein	MDKRQARRLLDAMREL
1166	0.2	1	0 (0%)	0 (0%)	0 (0%)	2207	0.2	TCSYLVIO_008372	45 - 100	hypothetical protein	TFLLHARSADKRGELC
1168	0.2	2	0 (0%)	2 (100%)	0 (0%)	221	0.2	TCSYLVIO_001106	201 - 252	hypothetical protein	YSAKALMALADQDEDG
1190	0.2	1	0 (0%)	0 (0%)	0 (0%)	2245	0.2	TCSYLVIO_008519	1 - 44	mucin-associated surface protein (MASP), putative	KAPTQAQGDKNNEGPS
1313	0.2	1	0 (0%)	0 (0%)	0 (0%)	2439	0.2	TCSYLVIO_009460	89 - 140	mucin-associated surface protein (MASP), putative	AASPTGSPAGPTGVPG
1421	0.2	3	0 (0%)	0 (0%)	0 (0%)	2578	0.2	TCSYLVIO_010008	209 - 260	hypothetical protein	RSLEAAMEDKPRSSVP
1477	0.2	3	0 (0%)	0 (0%)	0 (0%)	8861	0.2	TcCLB.511245.200	1353 - 1404	hypothetical protein, conserved	VRYLEETLQGQADGTQ
1600	0.2	2	0 (0%)	0 (0%)	0 (0%)	3139	0.2	TcCLB.503773.40	185 - 240	hypothetical protein, conserved	ASAALASKRDALAREQ
1619	0.2	1	0 (0%)	0 (0%)	0 (0%)	2830	0.2	TCSYLVIO_011081	149 - 204	trans-sialidase, putative	VKGTLSDKEESNKQID
1632	0.2	3	0 (0%)	0 (0%)	0 (0%)	2854	0.2	TcCLB.404001.20	1533 - 1584	hypothetical protein, conserved	PPPHPSDTVPRGKESA
1758	0.2	2	0 (0%)	2 (100%)	0 (0%)	3113	0.2	TcCLB.503717.20	425 - 476	Mucin-associated surface protein (MASP), subgroup S089	KTITTQTNTTSKSGDS
1769	0.2	1	0 (0%)	0 (0%)	0 (0%)	3137	0.2	TcCLB.503771.90	137 - 192	Mucin-associated surface protein (MASP), subgroup S087	PTPLPHTPQTGEGLQP
1804	0.2	1	0 (0%)	0 (0%)	0 (0%)	3206	0.2	TcCLB.503875.30	177 - 228	Mucin-associated surface protein (MASP), subgroup S025	TGSTLSNPQSTSPKEV
1895	0.2	2	0 (0%)	0 (0%)	0 (0%)	774	0.2	TCSYLVIO_003119	409 - 462	spliceosome-associated protein, putative	ALSSSVPPAAPSKEPP
1910	0.2	1	0 (0%)	1 (100%)	0 (0%)	3389	0.2	TcCLB.504105.130	1533 - 1584	Voltage-dependent calcium channel subunit, putative	EKKNGEAMENYQQSSE
2071	0.2	2	0 (0%)	0 (0%)	0 (0%)	918	0.2	TCSYLVIO_003600	769 - 820	hypothetical protein	RKIEAPWLDTNYEAAA
2110	0.2	1	0 (0%)	0 (0%)	0 (0%)	3789	0.2	TcCLB.505997.80	777 - 840	trans-sialidase, Group VIII, putative	EDYKSMQRDSDLQPQE
2168	0.2	1	0 (0%)	0 (0%)	0 (0%)	3918	0.2	TcCLB.506181.120	57 - 112	hypothetical protein, conserved	AASSSNNSDEGNTTVA
2224	0.2	1	1 (100%)	0 (0%)	0 (0%)	4073	0.2	TcCLB.506289.94	257 - 324	mucin-like glycoprotein, putative	EKTSVHDADDVDERTS
2317	0.2	1	0 (0%)	0 (0%)	0 (0%)	4334	0.2	TcCLB.506499.40	365 - 420	Mucin-associated surface protein (MASP), subgroup S077	APQTPIKTPANTTYTV
2491	0.2	3	0 (0%)	0 (0%)	3 (100%)	7601	0.2	TcCLB.510015.30	345 - 396	Mucin-associated surface protein (MASP), subgroup S033	DEVVKPKEEKEVKKEL
2541	0.2	1	0 (0%)	0 (0%)	0 (0%)	4851	0.2	TcCLB.506825.230	617 - 668	hypothetical protein, conserved	TATLSSRSVAVLADKG
2548	0.2	3	0 (0%)	0 (0%)	0 (0%)	839	0.2	TCSYLVIO_003373	81 - 140	hypothetical protein	NEVDGLVSECAQQLVE
2616	0.2	3	0 (0%)	0 (0%)	0 (0%)	807	0.2	TCSYLVIO_003260	157 - 208	hypothetical protein	LSINVEKDKNGKDVFE
2641	0.2	1	0 (0%)	0 (0%)	0 (0%)	5066	0.2	TcCLB.506965.90	101 - 152	mucin TcMUCII, putative	TVKEQNEKPNALTTTT
2654	0.2	1	0 (0%)	0 (0%)	1 (100%)	5111	0.2	TcCLB.506993.110	1 - 52	mucin TcMUCII, putative	CCCPSVCASDKPAASS
2665	0.2	1	0 (0%)	1 (100%)	0 (0%)	5133	0.2	TcCLB.507007.70	1 - 52	Co-chaperone protein P23	LQVSGASDVDVKFTEN
2669	0.2	2	0 (0%)	0 (0%)	0 (0%)	758	0.2	TCSYLVIO_003074	213 - 264	2-hydroxy-3-oxopropionate reductase, putative	PGFKAALQNKDLSIVM
2721	0.2	1	0 (0%)	1 (100%)	0 (0%)	5262	0.2	TcCLB.507087.50	845 - 900	NOL1/NOP2/sun family, putative	AAAALEKEYMQMGRQY
2785	0.2	1	0 (0%)	0 (0%)	0 (0%)	5465	0.2	TcCLB.507601.80	1 - 48	Pre-mRNA polyadenylation factor FIP1	TEPFLTAAELPSPAAA
2856	0.2	1	0 (0%)	0 (0%)	0 (0%)	566	0.2	TCSYLVIO_002404	233 - 288	NADH-cytochrome b5 reductase, putative	AGPPSMLAEVAGDKVF
2969	0.2	2	0 (0%)	2 (100%)	0 (0%)	605	0.2	TCSYLVIO_002525	469 - 520	mitochondrial exoribonuclease DSS-1, putative	KEVAQEVHISLRDKDQ
3028	0.2	1	0 (0%)	0 (0%)	0 (0%)	6239	0.2	TcCLB.508373.10	1169 - 1228	glutamine dependent carbamoyl-phosphate synthase, putative	NEVDGVVEVELNQGEV
3190	0.2	1	0 (0%)	0 (0%)	0 (0%)	6750	0.2	TcCLB.508891.90	677 - 732	hypothetical protein, conserved	SSSQPQSTTPRRGGGE
3303	0.2	2	0 (0%)	0 (0%)	2 (100%)	7108	0.2	TcCLB.509399.120	1585 - 1636	Myotubularin-related protein, putative	PMLHPATGERRPCTNS
3309	0.2	1	0 (0%)	0 (0%)	0 (0%)	7133	0.2	TcCLB.509437.50	133 - 184	Spastin, putative	SRVTLDPHGNAVDEAD
3458	0.2	1	0 (0%)	0 (0%)	0 (0%)	7650	0.2	TcCLB.510073.30	745 - 796	pumilio/PUF RNA binding protein 4, putative	LLQGSNEKTVFLFQNK
3460	0.2	1	0 (0%)	0 (0%)	0 (0%)	7656	0.2	TcCLB.510079.49	913 - 968	dispersed gene family protein 1 (DGF-1), putative (fragment)	QCVFMGLSIKGNGAHV
3716	0.2	1	0 (0%)	0 (0%)	0 (0%)	8862	0.2	TcCLB.511245.240	525 - 580	CMGC/DYRK protein kinase, putative	DVIGHTTIGAAGGGGG
3820	0.2	1	0 (0%)	0 (0%)	0 (0%)	9349	0.2	TcCLB.511725.270	69 - 120	WD domain, G-beta repeat, putative	GKLGINMAEANSEKAM
28	0.2	3	3 (100%)	0 (0%)	0 (0%)	4834	0.18	TcCLB.506821.200	1 - 56	Nucleoporin NUP53a	FGQQSGFGGNTGGFGM
1475	0.2	3	0 (0%)	2 (67%)	0 (0%)	2669	0.18	TCSYLVIO_010469	865 - 916	hypothetical protein	TLLIKDFSKPPPRELT
1652	0.2	5	0 (0%)	0 (0%)	0 (0%)	7891	0.18	TcCLB.510307.210	41 - 92	trans-sialidase, Group II, putative	TGVKEAFAAPSLVRAG
1742	0.2	2	0 (0%)	2 (100%)	0 (0%)	3847	0.18	TcCLB.506127.170	97 - 152	Eukaryotic translation initiation factor 4E-1	AGGKLWISLDDKPVGD
2383	0.2	2	0 (0%)	0 (0%)	0 (0%)	4483	0.18	TcCLB.506599.240	149 - 200	Mucin-associated surface protein (MASP), subgroup S064	SGPVVNFPPPLPNAAA
2679	0.2	2	0 (0%)	0 (0%)	0 (0%)	795	0.18	TCSYLVIO_003219	85 - 136	hypothetical protein	LGSQSLRQAQIPQESL
2992	0.2	2	0 (0%)	0 (0%)	0 (0%)	949	0.18	TCSYLVIO_003725	57 - 112	hypothetical protein	LIDALKRNGVHAELLE
598	0.2	2	0 (0%)	0 (0%)	0 (0%)	3951	0.17	TcCLB.506211.114	341 - 392	C-terminal motor kinesin, putative	VAALEEYADQIEALKA
1001	0.2	3	0 (0%)	0 (0%)	0 (0%)	1987	0.17	TCSYLVIO_007515	1609 - 1664	hypothetical protein	RIIENTTAPLPNASLQ
2867	0.2	2	0 (0%)	0 (0%)	0 (0%)	5702	0.15	TcCLB.507873.40	133 - 184	WD domain, G-beta repeat, putative	KDTLCKGFDDDGYLRA
56	0.18	3	0 (0%)	0 (0%)	0 (0%)	1049	0.18	TCSYLVIO_004167	381 - 432	hypothetical protein	NEVGFIFEATFAGDKL
113	0.18	1	0 (0%)	0 (0%)	0 (0%)	1100	0.18	TCSYLVIO_004371	105 - 160	hypothetical protein	AFTPTKREMRTCDRQW
118	0.18	1	0 (0%)	0 (0%)	0 (0%)	1105	0.18	TCSYLVIO_004389	637 - 688	lysosomal alpha-mannosidase precursor, putative	RLVDQRMGVVEQRFGK
138	0.18	3	0 (0%)	0 (0%)	0 (0%)	6012	0.18	TcCLB.508181.124	405 - 460	TFIIF-stimulated CTD phosphatase, putative	ESVGSFTKTAAQNVTS
140	0.18	3	0 (0%)	0 (0%)	0 (0%)	1127	0.18	TCSYLVIO_004463	781 - 832	hypothetical protein	RKKATVKAFNKARFNR
176	0.18	2	0 (0%)	0 (0%)	0 (0%)	4005	0.18	TcCLB.506247.200	601 - 660	beta adaptin, putative	VASPTSTTLPEYPALE
204	0.18	2	0 (0%)	0 (0%)	0 (0%)	1190	0.18	TCSYLVIO_004684	213 - 264	hypothetical protein	DVLNLGQYTREDLNEV
206	0.18	2	0 (0%)	0 (0%)	0 (0%)	1192	0.18	TCSYLVIO_004685	233 - 284	hypothetical protein	KVSPYAAFVKEQMPHM
269	0.18	7	0 (0%)	0 (0%)	0 (0%)	64	0.18	TCSYLVIO_000304	177 - 214	40S ribosomal protein S3, putative	EEILPDVITVLEPKEI
469	0.18	3	0 (0%)	0 (0%)	0 (0%)	1456	0.18	TCSYLVIO_005531	273 - 328	hypothetical protein	HPPALADKEFLPASVV
476	0.18	3	0 (0%)	0 (0%)	0 (0%)	3445	0.18	TcCLB.504153.30	225 - 269	Flabarin, putative	VDQLAHENQGKNPLSL
508	0.18	3	0 (0%)	0 (0%)	1 (33%)	4950	0.18	TcCLB.506887.50	405 - 456	katanin, putative	MKERINITTLPDLLDL
647	0.18	3	0 (0%)	0 (0%)	0 (0%)	1625	0.18	TCSYLVIO_006211	553 - 604	hypothetical protein	SFEYAAAASKTQMQDN
661	0.18	2	0 (0%)	0 (0%)	2 (100%)	1638	0.18	TCSYLVIO_006242	277 - 332	hypothetical protein	VQAKKETDAEAGDKVE
699	0.18	3	0 (0%)	0 (0%)	0 (0%)	1675	0.18	TCSYLVIO_006361	121 - 176	hypothetical protein	DVQEAIAEKYDGLKNF
742	0.18	3	0 (0%)	0 (0%)	3 (100%)	1719	0.18	TCSYLVIO_006541	273 - 328	hypothetical protein	AAAAAEDKDEDDKNIL
931	0.18	3	0 (0%)	0 (0%)	0 (0%)	4303	0.18	TcCLB.506479.39	185 - 240	serine/threonine protein phosphatase 2A regulatory subunit, putative	NALTAFSQDKFDAVRL
983	0.18	2	0 (0%)	0 (0%)	0 (0%)	1970	0.18	TCSYLVIO_007447	157 - 208	hypothetical protein	KEWAAASVQENTTSKS
1019	0.18	1	0 (0%)	0 (0%)	0 (0%)	2001	0.18	TCSYLVIO_007537	65 - 120	monoglyceride lipase, putative	APAASAWKPDAPVLQG
1202	0.18	2	0 (0%)	0 (0%)	0 (0%)	2265	0.18	TCSYLVIO_008641	217 - 272	epsilon tubulin, putative	LDNEAIYDLTRRNLDI
1284	0.18	2	2 (100%)	0 (0%)	0 (0%)	240	0.18	TCSYLVIO_001186	637 - 688	hypothetical protein	SASRMYDEVDGWLQET
1486	0.18	3	0 (0%)	0 (0%)	0 (0%)	2679	0.18	TCSYLVIO_010479	1369 - 1420	mitochondrial DNA polymerase I protein C, putative	SKFDFAKDKKSIPRLK
1507	0.18	3	0 (0%)	0 (0%)	0 (0%)	270	0.18	TCSYLVIO_001314	145 - 208	hypothetical protein	GTSSVVSASGDKTIHQ
1738	0.18	1	0 (0%)	0 (0%)	0 (0%)	3054	0.18	TcCLB.503579.150	133 - 188	RNA editing complex protein MP57, putative	QLQGLADKWTPDAKVY
1837	0.18	2	0 (0%)	0 (0%)	0 (0%)	3257	0.18	TcCLB.503953.30	317 - 372	Serine/threonine-protein kinase NEK6, putative	TPPTPIRPAMDLQLKQ
1850	0.18	1	0 (0%)	0 (0%)	0 (0%)	3285	0.18	TcCLB.503981.40	569 - 624	DnaJ chaperone protein, putative	NLLGNNNNNNNSSSSS
1986	0.18	1	0 (0%)	0 (0%)	0 (0%)	3554	0.18	TcCLB.504277.30	5 - 56	Surface protein TolT, group C	AATPRKAEGGQPQLVS
2047	0.18	1	0 (0%)	0 (0%)	0 (0%)	3658	0.18	TcCLB.504881.30	777 - 828	hypothetical protein, conserved	RYVQLEEHLDGQIDAV
2068	0.18	3	0 (0%)	0 (0%)	0 (0%)	370	0.18	TCSYLVIO_001677	853 - 904	transcription modulator/accessory protein, putative	TPSASLTDKAEVAAKA
2152	0.18	2	0 (0%)	0 (0%)	0 (0%)	3894	0.18	TcCLB.506169.21	41 - 92	retrotransposon hot spot (RHS) protein, putative (fragment)	ILLGGSNNSTDMKLND
2222	0.18	1	0 (0%)	0 (0%)	0 (0%)	4070	0.18	TcCLB.506289.70	489 - 544	hypothetical protein, conserved	QEQPKPYDISTKDPSK
2247	0.18	1	0 (0%)	1 (100%)	0 (0%)	4137	0.18	TcCLB.506327.70	65 - 120	engulfment and cell motility domain 2, putative	GGLEKSNAQQRIAVDW
2375	0.18	3	0 (0%)	0 (0%)	0 (0%)	4468	0.18	TcCLB.506587.20	437 - 488	hypothetical protein	LLDQSNSTFKNMNETE
2524	0.18	1	0 (0%)	0 (0%)	0 (0%)	4805	0.18	TcCLB.506799.20	301 - 352	mucin-like glycoprotein, putative	QSGKPTYTKEANNSAT
2686	0.18	1	0 (0%)	0 (0%)	0 (0%)	5172	0.18	TcCLB.507031.20	469 - 524	hypothetical protein, conserved	PTKREKNRVVVLSAFG
2691	0.18	1	0 (0%)	0 (0%)	0 (0%)	5185	0.18	TcCLB.507047.100	853 - 904	hypothetical protein, conserved	SAAPNVLQLPEEDQGH
2714	0.18	1	0 (0%)	0 (0%)	0 (0%)	5241	0.18	TcCLB.507081.60	433 - 484	helicase-like protein, putative	EQALNGDKANATRLQA
2736	0.18	1	0 (0%)	0 (0%)	1 (100%)	5298	0.18	TcCLB.507143.60	109 - 164	hypothetical protein	ANAETSSQPQPRTGED
2797	0.18	2	0 (0%)	0 (0%)	0 (0%)	549	0.18	TCSYLVIO_002312	2913 - 2964	dynein heavy chain, putative	GIENKINELKRTMQEN
2873	0.18	2	0 (0%)	0 (0%)	0 (0%)	676	0.18	TCSYLVIO_002786	125 - 180	hypothetical protein	SKLFDEATARRNEGDA
2885	0.18	1	0 (0%)	0 (0%)	0 (0%)	5746	0.18	TcCLB.507951.114	209 - 260	High mobility group protein TDP1	AAGAAWKALSDDMKKP
3011	0.18	3	0 (0%)	0 (0%)	0 (0%)	6158	0.18	TcCLB.508299.60	193 - 256	60S ribosomal protein L8, putative	QHIGHPSTVSRHAPPG
3019	0.18	4	0 (0%)	0 (0%)	0 (0%)	6183	0.18	TcCLB.508323.60	21 - 72	centrin-4, putative	GFGDLPRDEVERMIRT
3052	0.18	1	0 (0%)	0 (0%)	0 (0%)	6324	0.18	TcCLB.508455.30	41 - 92	hypothetical protein	APATSADKKMQTTLCC
3084	0.18	1	0 (0%)	0 (0%)	0 (0%)	6414	0.18	TcCLB.508539.50	133 - 184	hypothetical protein, conserved	LGNAVGSSGGFGQGGV
3137	0.18	2	0 (0%)	0 (0%)	0 (0%)	6931	0.18	TcCLB.509127.110	89 - 140	hypothetical protein, conserved	PEQLKVDGNRAFGEGR
3186	0.18	1	0 (0%)	0 (0%)	0 (0%)	6733	0.18	TcCLB.508879.160	529 - 584	hypothetical protein, conserved	YAFELEKLRKNSGNEF
3396	0.18	1	0 (0%)	0 (0%)	0 (0%)	7434	0.18	TcCLB.509795.60	61 - 112	pseudouridine synthase TruD, putative	LKAVKRPREEKEEEAM
3501	0.18	1	0 (0%)	0 (0%)	0 (0%)	7827	0.18	TcCLB.510255.10	61 - 116	hypothetical protein, conserved	YRTVLPEDADLPRRPP
3611	0.18	1	0 (0%)	0 (0%)	1 (100%)	8330	0.18	TcCLB.510699.50	9 - 64	mucin TcMUCII, putative	PTTTTTNKIEPPKEDK
3735	0.18	1	0 (0%)	0 (0%)	0 (0%)	8937	0.18	TcCLB.511283.310	133 - 188	hypothetical protein, conserved	FVPVGGVVPQDTTSRR
3757	0.18	1	0 (0%)	0 (0%)	0 (0%)	9003	0.18	TcCLB.511367.220	289 - 344	hypothetical protein, conserved	EGPAPQNTRPLRSREQ
3769	0.18	3	0 (0%)	0 (0%)	0 (0%)	905	0.18	TCSYLVIO_003543	381 - 422	hypothetical protein	LLQQDENPSLDAQEGF
3864	0.18	1	0 (0%)	0 (0%)	0 (0%)	976	0.18	TCSYLVIO_003848	1 - 44	antigenic protein, putative	KLDAVQRHNEELQSQL
442	0.18	2	0 (0%)	0 (0%)	0 (0%)	1430	0.17	TCSYLVIO_005425	57 - 112	hypothetical protein	EPTTGDLHPMTGENVC
1132	0.18	8	0 (0%)	0 (0%)	8 (100%)	539	0.17	TCSYLVIO_002291	205 - 260	glucose-regulated protein 78, putative	GEDFDNRLVDYFATEF
1437	0.18	3	0 (0%)	1 (33%)	0 (0%)	6999	0.17	TcCLB.509207.150	713 - 764	kinesin, putative	GIIGNGGNKNDNSKDN
1495	0.18	2	0 (0%)	0 (0%)	0 (0%)	2687	0.17	TCSYLVIO_010491	413 - 468	hypothetical protein	RGDEGLHRLREELADS
1551	0.18	2	0 (0%)	0 (0%)	2 (100%)	5107	0.17	TcCLB.506989.190	721 - 762	heat shock protein 90, putative	KEDAEPTAAEMKPTKT
2227	0.18	2	0 (0%)	0 (0%)	0 (0%)	7689	0.17	TcCLB.510101.310	133 - 184	hypothetical protein	PTQAVAVSDKAPGALF
416	0.18	3	0 (0%)	0 (0%)	0 (0%)	9151	0.15	TcCLB.511529.240	281 - 336	hypothetical protein, conserved	RFTLEQIGEETALDLQ
566	0.18	3	0 (0%)	0 (0%)	0 (0%)	1546	0.15	TCSYLVIO_005933	153 - 204	hypothetical protein	GSLLPSQERKQEGLLG
600	0.18	8	0 (0%)	0 (0%)	0 (0%)	158	0.15	TCSYLVIO_000912	93 - 144	trans-sialidase, putative	PIPLIGARLNDKDNTV
1245	0.18	3	0 (0%)	0 (0%)	0 (0%)	4368	0.15	TcCLB.506517.140	733 - 784	hypothetical protein, conserved	DGVDSEDVRQWGVGAV
1436	0.18	2	0 (0%)	0 (0%)	0 (0%)	3814	0.15	TcCLB.506053.50	669 - 720	trans-sialidase, Group IV, putative	TIPPPERKPVPAAAAT
592	0.18	2	0 (0%)	0 (0%)	0 (0%)	1572	0.14	TCSYLVIO_006052	181 - 232	hypothetical protein	LSNSSNFVSADKSNDA
389	0.18	3	0 (0%)	0 (0%)	0 (0%)	7978	0.11	TcCLB.510371.100	185 - 240	Mucin-associated surface protein (MASP), subgroup S008	DGSESPAAQPDSASGN
2295	0.18	10	0 (0%)	0 (0%)	0 (0%)	8637	0.11	TcCLB.511061.40	721 - 772	trans-sialidase, Group V, putative	AAPPAKIPPEAPVGQT
3284	0.18	5	0 (0%)	0 (0%)	0 (0%)	7499	0.11	TcCLB.509897.270	181 - 236	trans-sialidase, Group V, putative	SGGGTNNKKIDWKDTE
1900	0.18	5	0 (0%)	0 (0%)	5 (100%)	6045	0.08	TcCLB.508221.210	169 - 224	Mucin-associated surface protein (MASP), subgroup S017	LGGIAGGNLPSPPEDG
21	0.17	3	0 (0%)	0 (0%)	0 (0%)	9164	0.17	TcCLB.511545.90	401 - 452	hypothetical protein	ELDAGGFGTAMMSLVD
150	0.17	2	0 (0%)	0 (0%)	0 (0%)	8549	0.17	TcCLB.510941.3	73 - 124	protein kinase, putative (fragment)	GDFCNEPALVAQEAGS
245	0.17	3	0 (0%)	0 (0%)	0 (0%)	1229	0.17	TCSYLVIO_004821	61 - 112	trans-splicing factor, putative	VVKKTILPEDPEYQFV
292	0.17	3	0 (0%)	0 (0%)	0 (0%)	5521	0.17	TcCLB.507641.30	165 - 216	Sec34-like family, putative	PALSANSTRYPSMLQE
353	0.17	1	0 (0%)	0 (0%)	0 (0%)	1328	0.17	TCSYLVIO_005126	181 - 236	hypothetical protein	GSNKNNNNNNNNNNNK
413	0.17	3	0 (0%)	0 (0%)	0 (0%)	4628	0.17	TcCLB.506725.50	689 - 729	Uncharacterised protein family UPF0564, putative	KSDYDDDFEASTNSST
472	0.17	1	0 (0%)	0 (0%)	0 (0%)	1459	0.17	TCSYLVIO_005543	917 - 968	hypothetical protein	NGTQIYLKLIGAVDGG
553	0.17	1	0 (0%)	0 (0%)	0 (0%)	1533	0.17	TCSYLVIO_005873	153 - 204	syntaxin, putative	LFPPDTSPRKQPCWSL
611	0.17	3	0 (0%)	0 (0%)	0 (0%)	1590	0.17	TCSYLVIO_006101	281 - 332	hypothetical protein	LQLYAANEENKDSGYF
634	0.17	2	0 (0%)	0 (0%)	0 (0%)	1613	0.17	TCSYLVIO_006172	77 - 128	hypothetical protein	KPLSDAPVFADNYLET
648	0.17	2	0 (0%)	0 (0%)	2 (100%)	1626	0.17	TCSYLVIO_006212	1161 - 1216	mucin TcMUCII, putative	KGLPAGTETKEGNRLG
702	0.17	2	0 (0%)	0 (0%)	0 (0%)	1678	0.17	TCSYLVIO_006364	377 - 428	protein kinase, putative	LLSTPWVPGEPELGKA
767	0.17	2	0 (0%)	0 (0%)	0 (0%)	6727	0.17	TcCLB.508873.30	161 - 216	Mucin-associated surface protein (MASP), subgroup S030	NTGGAGQPPLGVEDKG
780	0.17	3	0 (0%)	0 (0%)	0 (0%)	1771	0.17	TCSYLVIO_006779	185 - 236	hypothetical protein	AAPAIAADRDDREDSA
809	0.17	3	0 (0%)	0 (0%)	0 (0%)	1798	0.17	TCSYLVIO_006868	1433 - 1484	protein kinase, putative,serine/threonine protein kinase, putative	AAKPIIPESLDEFDAE
864	0.17	2	0 (0%)	0 (0%)	0 (0%)	1855	0.17	TCSYLVIO_007053	153 - 208	nucleobase transporter, putative	IVKASLPQDYSGIRAQ
912	0.17	2	2 (100%)	0 (0%)	0 (0%)	1906	0.17	TCSYLVIO_007253	21 - 72	hypothetical protein	ALSSNAPDAMLLRSAN
926	0.17	3	0 (0%)	0 (0%)	0 (0%)	1919	0.17	TCSYLVIO_007282	109 - 160	hypothetical protein	LSMQRAAAPKFLLNEH
970	0.17	2	0 (0%)	0 (0%)	0 (0%)	1959	0.17	TCSYLVIO_007393	377 - 428	hypothetical protein	REVDAMDYLLPPGKCE
995	0.17	1	0 (0%)	0 (0%)	0 (0%)	1981	0.17	TCSYLVIO_007505	177 - 228	hypothetical protein	GFRPSFASGSNDVSKS
1024	0.17	3	0 (0%)	0 (0%)	0 (0%)	2006	0.17	TCSYLVIO_007552	165 - 216	coatomer delta subunit, putative	EDPGYGGFGNTSAPVI
1060	0.17	3	0 (0%)	0 (0%)	0 (0%)	2049	0.17	TCSYLVIO_007719	357 - 412	glucose-regulated protein 78, putative	GGKEPNRGINPDEAVA
1162	0.17	1	0 (0%)	0 (0%)	0 (0%)	2201	0.17	TCSYLVIO_008353	161 - 212	hypothetical protein	QANGSSKDEEKPNAAR
1196	0.17	3	0 (0%)	0 (0%)	0 (0%)	2254	0.17	TCSYLVIO_008568	81 - 132	mucin-associated surface protein (MASP), putative	QSRPPSPTANGGAANN
1247	0.17	1	0 (0%)	0 (0%)	0 (0%)	2348	0.17	TCSYLVIO_009070	89 - 140	hypothetical protein	ASPFQVLTREEKRRMF
1334	0.17	1	0 (0%)	0 (0%)	0 (0%)	2486	0.17	TCSYLVIO_009711	137 - 188	hypothetical protein	NKNESNIGSTSPGSWQ
1340	0.17	3	0 (0%)	0 (0%)	0 (0%)	2491	0.17	TCSYLVIO_009720	21 - 76	splicing factor TSR1, putative	EKNNNNNNNNTASTAT
1753	0.17	2	0 (0%)	1 (50%)	0 (0%)	8120	0.17	TcCLB.510513.80	373 - 424	hook complex protein, conserved	DAGRRAEQFAARVEKL
1781	0.17	1	0 (0%)	0 (0%)	0 (0%)	316	0.17	TCSYLVIO_001500	529 - 573	malic enzyme, putative	DLPRNKSDLTNLVKEF
1843	0.17	3	0 (0%)	0 (0%)	0 (0%)	4225	0.17	TcCLB.506403.9	485 - 537	Mitochondrial small ribosomal subunit Rsm22, putative	KRYLLPEDEVIQHDLV
1854	0.17	1	0 (0%)	0 (0%)	0 (0%)	3291	0.17	TcCLB.503989.50	61 - 112	hypothetical protein, conserved	SLRFPQEMPDAPVVGS
2021	0.17	1	0 (0%)	0 (0%)	0 (0%)	3617	0.17	TcCLB.504741.130	373 - 428	hypothetical protein, conserved	LEALAQNKPDAGIDRD
2078	0.17	2	0 (0%)	0 (0%)	0 (0%)	3728	0.17	TcCLB.505763.19	149 - 200	P-type H+-ATPase, putative	GEVDGTVQYTGQNTFF
2207	0.17	2	0 (0%)	0 (0%)	0 (0%)	4259	0.17	TcCLB.506435.60	1 - 40	hypothetical protein, conserved	WLKPRSGVEDKKTSEE
2500	0.17	2	0 (0%)	0 (0%)	0 (0%)	8745	0.17	TcCLB.511167.50	813 - 896	hypothetical protein, conserved	SAAHKRSNNNDSSNYV
2514	0.17	1	0 (0%)	0 (0%)	0 (0%)	4785	0.17	TcCLB.506791.30	905 - 956	hypothetical protein, conserved	SPSPMRGAVFGNADDK
2591	0.17	2	0 (0%)	0 (0%)	0 (0%)	4968	0.17	TcCLB.506917.60	37 - 88	mucin TcMUCII, putative	SDSFSASEDKQGKGNS
2726	0.17	1	0 (0%)	0 (0%)	0 (0%)	5278	0.17	TcCLB.507093.40	833 - 884	hypothetical protein, conserved	QAKSMFPSKPSLPDET
2731	0.17	2	0 (0%)	0 (0%)	0 (0%)	867	0.17	TCSYLVIO_003471	129 - 184	hypothetical protein	FNVHERRKPFLPGDAV
2766	0.17	1	0 (0%)	0 (0%)	0 (0%)	5425	0.17	TcCLB.507515.110	1 - 44	hypothetical protein, conserved	QRVFDNRVERSMEGWS
2886	0.17	2	0 (0%)	0 (0%)	0 (0%)	575	0.17	TCSYLVIO_002426	89 - 140	ribonucleoprotein p18, mitochondrial precursor, putative	NVSNCPPDIATYNAAL
2908	0.17	1	0 (0%)	0 (0%)	0 (0%)	5836	0.17	TcCLB.508045.120	937 - 988	trans-sialidase, Group III, putative	TLPGETKIPSGSNATS
2967	0.17	1	0 (0%)	0 (0%)	0 (0%)	6041	0.17	TcCLB.508221.150	173 - 224	Mucin-associated surface protein (MASP), subgroup S097	EANDSSLPEGPAGTTS
2997	0.17	1	0 (0%)	0 (0%)	0 (0%)	6109	0.17	TcCLB.508261.50	97 - 148	Mucin-associated surface protein (MASP), subgroup S097	AAPGGSPGGGAPGGSG
2999	0.17	1	0 (0%)	0 (0%)	0 (0%)	6112	0.17	TcCLB.508263.10	717 - 768	hypothetical protein	GDNNHCRQCRNGGGGG
3043	0.17	5	0 (0%)	0 (0%)	5 (100%)	6292	0.17	TcCLB.508413.68	9 - 64	kinetoplastid membrane protein 11	TLSPEMKEHYEKFEKM
3104	0.17	2	0 (0%)	0 (0%)	0 (0%)	6987	0.17	TcCLB.509199.40	89 - 140	hypothetical protein, conserved	AAKKSPSGTDAKTAER
3153	0.17	1	0 (0%)	0 (0%)	0 (0%)	6619	0.17	TcCLB.508777.90	637 - 688	ATP-dependent DNA helicase, putative	ASAVKAEAKVQNDAYT
3201	0.17	1	0 (0%)	0 (0%)	0 (0%)	6779	0.17	TcCLB.508945.10	89 - 140	hypothetical protein, conserved	VRKYKTSHAYLGGDAD
3222	0.17	1	0 (0%)	0 (0%)	0 (0%)	6833	0.17	TcCLB.508999.70	249 - 300	Mucin-associated surface protein (MASP), subgroup S064	SSSSSTASKPPVQQTT
3264	0.17	1	0 (0%)	0 (0%)	0 (0%)	6949	0.17	TcCLB.509153.139	293 - 344	hypothetical protein, conserved	RKDNKSNNNNNTDEDG
3289	0.17	1	1 (100%)	0 (0%)	0 (0%)	7049	0.17	TcCLB.509269.4	833 - 884	Tb-291 membrane associated protein, putative	AEARRLAEEAEARRLA
3307	0.17	1	0 (0%)	0 (0%)	0 (0%)	7130	0.17	TcCLB.509429.4	73 - 124	retrotransposon hot spot (RHS) protein, putative (fragment)	KLNDFLRSNLGEEWVV
3330	0.17	1	0 (0%)	0 (0%)	0 (0%)	7216	0.17	TcCLB.509555.10	2033 - 2088	hypothetical protein (fragment)	YVVVPSPAYMGDKLNI
3392	0.17	1	0 (0%)	0 (0%)	0 (0%)	741	0.17	TCSYLVIO_002996	17 - 68	hypothetical protein	TAKVPADDAHATGFSA
3432	0.17	1	0 (0%)	0 (0%)	0 (0%)	7554	0.17	TcCLB.509979.140	5 - 60	hypothetical protein, conserved	EGVDTLNDKSRVNFGV
3451	0.17	1	0 (0%)	0 (0%)	1 (100%)	7634	0.17	TcCLB.510049.10	449 - 500	trans-sialidase, putative	EDEALLTGEAPLETLE
3472	0.17	1	0 (0%)	0 (0%)	0 (0%)	7710	0.17	TcCLB.510105.310	177 - 228	Mucin-associated surface protein (MASP), subgroup S085	LEEGPKPEAGRQVANP
3754	0.17	1	0 (0%)	0 (0%)	0 (0%)	9000	0.17	TcCLB.511365.90	761 - 812	hypothetical protein, conserved	VKMNGLTQYNGLDESQ
3845	0.17	1	0 (0%)	0 (0%)	0 (0%)	9424	0.17	TcCLB.511809.80	473 - 524	cyclic nucleotide-binding domain containing protein, putative	SMRTGISTPKQADTAF
867	0.17	2	0 (0%)	0 (0%)	1 (50%)	3656	0.15	TcCLB.504839.70	1321 - 1372	hypothetical protein, conserved	PVITSALKTPPSIAEK
1545	0.17	4	0 (0%)	0 (0%)	0 (0%)	6245	0.15	TcCLB.508385.20	329 - 380	hypothetical protein, conserved	QQQQQQQQQQQQRRQQ
1878	0.17	3	0 (0%)	0 (0%)	0 (0%)	333	0.15	TCSYLVIO_001551	49 - 100	hypothetical protein	MNSLGNRETPQESEGN
2334	0.17	3	0 (0%)	0 (0%)	0 (0%)	438	0.15	TCSYLVIO_001863	1 - 36	hypothetical protein	IREIDMDSTISKESGS
2512	0.17	2	0 (0%)	0 (0%)	2 (100%)	6247	0.15	TcCLB.508385.30	721 - 776	CYC2-like cyclin, putative	RPSGTNNNNNNNNSSG
3541	0.17	3	0 (0%)	0 (0%)	0 (0%)	803	0.15	TCSYLVIO_003235	525 - 576	cyclosome subunit, putative	ENNNNNTGAGGCNEND
151	0.17	2	0 (0%)	0 (0%)	0 (0%)	1137	0.14	TCSYLVIO_004509	1 - 40	hypothetical protein	EMQKAFGRGAAAALSG
1182	0.17	2	0 (0%)	0 (0%)	0 (0%)	2228	0.14	TCSYLVIO_008450	113 - 168	mucin-associated surface protein (MASP), putative	AAPLGSGGSGTGGQER
1377	0.17	3	0 (0%)	0 (0%)	0 (0%)	2528	0.14	TCSYLVIO_009799	269 - 320	protein kinase, putative	ASPRTEMPLSPGTSTF
2480	0.17	3	0 (0%)	0 (0%)	0 (0%)	6258	0.14	TcCLB.508387.70	1273 - 1328	Mono-functional DNA-alkylating methyl methanesulfonate N-term/CPSF A subunit region, putative	ASSGVGIALDKPQRSL
3652	0.17	2	0 (0%)	0 (0%)	0 (0%)	853	0.14	TCSYLVIO_003424	653 - 720	heat shock protein 70 (hsp70), putative	DAEVPNGTEKSSKPQQ
2034	0.17	3	0 (0%)	0 (0%)	1 (33%)	3762	0.13	TcCLB.505949.160	53 - 104	mucin TcMUCII, putative	AAPATPTPTGTGEGPS
2483	0.17	2	0 (0%)	0 (0%)	0 (0%)	7960	0.13	TcCLB.510359.230	525 - 576	hypothetical protein, conserved	AASPANTRMASSASPT
766	0.17	2	0 (0%)	1 (50%)	0 (0%)	1756	0.11	TCSYLVIO_006725	161 - 212	mucin-associated surface protein (MASP), putative	QEIRQPPKAQVNVQQQ
1318	0.17	4	0 (0%)	0 (0%)	0 (0%)	2452	0.1	TCSYLVIO_009522	69 - 120	trans-sialidase, putative	KWKDNDDVSRISVGER
2	0.15	1	0 (0%)	0 (0%)	0 (0%)	10	0.15	TCSYLVIO_000076	701 - 750	kinesin, putative	QRKLDDLRSQQEELRT
20	0.15	1	0 (0%)	0 (0%)	0 (0%)	1016	0.15	TCSYLVIO_004017	101 - 156	hypothetical protein	ERNSTELLDTVNSYDE
22	0.15	2	2 (100%)	0 (0%)	0 (0%)	1018	0.15	TCSYLVIO_004036	21 - 76	AMP deaminase, putative	KTNNNSNSNNSNTPTK
23	0.15	2	0 (0%)	0 (0%)	0 (0%)	1019	0.15	TCSYLVIO_004036	241 - 292	AMP deaminase, putative	TALEQPRTPLFYDEKG
159	0.15	2	0 (0%)	0 (0%)	0 (0%)	1144	0.15	TCSYLVIO_004524	9 - 64	glycerol-3-phosphate acyltransferase, putative	ETQAVPTGDKDAEKAG
182	0.15	2	0 (0%)	0 (0%)	0 (0%)	1168	0.15	TCSYLVIO_004617	277 - 328	hypothetical protein	LRYVDDEEVFENPVNR
411	0.15	2	0 (0%)	0 (0%)	0 (0%)	14	0.15	TCSYLVIO_000085	201 - 252	mitochondrial DNA primase, putative	VAKAAAPAEASPSKPE
448	0.15	3	0 (0%)	0 (0%)	0 (0%)	1436	0.15	TCSYLVIO_005449	17 - 72	hypothetical protein	FNTIDVVEPKELTEQN
499	0.15	2	0 (0%)	0 (0%)	0 (0%)	1483	0.15	TCSYLVIO_005653	13 - 64	hypothetical protein	IPPRNVYEAENAYLAN
505	0.15	1	0 (0%)	0 (0%)	0 (0%)	149	0.15	TCSYLVIO_000850	1 - 48	trans-sialidase, putative	VAFNQNKAPIPSPADT
547	0.15	2	0 (0%)	0 (0%)	2 (100%)	1528	0.15	TCSYLVIO_005852	665 - 716	hypothetical protein	HPSAVLLNPETGEAAC
559	0.15	1	0 (0%)	0 (0%)	0 (0%)	154	0.15	TCSYLVIO_000877	1981 - 2036	hypothetical protein	LCCGVTTDRTAAKPSH
593	0.15	2	0 (0%)	0 (0%)	0 (0%)	1573	0.15	TCSYLVIO_006053	357 - 408	protein kinase, putative	KKTTGIAANAPDEFSA
628	0.15	3	0 (0%)	0 (0%)	0 (0%)	1607	0.15	TCSYLVIO_006139	381 - 436	hypothetical protein	DVAYKALEAADKAAFE
649	0.15	2	0 (0%)	0 (0%)	0 (0%)	4172	0.15	TcCLB.506357.160	1617 - 1668	hypothetical protein, conserved	KVIGLRKQTGLTNALN
671	0.15	1	0 (0%)	0 (0%)	0 (0%)	1648	0.15	TCSYLVIO_006282	161 - 216	pumilio/PUF RNA binding protein 2, putative	QQNQADKQNQRQLDDP
680	0.15	2	0 (0%)	0 (0%)	0 (0%)	1658	0.15	TCSYLVIO_006318	61 - 116	hypothetical protein	CGLSGKNSGNEQQDNL
739	0.15	3	0 (0%)	0 (0%)	0 (0%)	9113	0.15	TcCLB.511483.50	1 - 52	hypothetical protein, conserved	FLQGSNVSEKARQNIP
808	0.15	3	0 (0%)	0 (0%)	0 (0%)	1797	0.15	TCSYLVIO_006860	145 - 232	major vault protein, putative	KGPGAYVPRVDEEVLR
927	0.15	1	0 (0%)	0 (0%)	0 (0%)	192	0.15	TCSYLVIO_001024	513 - 564	hypothetical protein	SATAMAAFSDNGNLSL
1022	0.15	2	0 (0%)	0 (0%)	0 (0%)	2004	0.15	TCSYLVIO_007548	201 - 252	hypothetical protein	LADAARTAYLNDKTVS
1023	0.15	3	0 (0%)	0 (0%)	0 (0%)	940	0.15	TCSYLVIO_003704	17 - 68	hypothetical protein	ESYQNPPLLNSNRAAQ
1055	0.15	3	0 (0%)	0 (0%)	0 (0%)	204	0.15	TCSYLVIO_001061	165 - 216	kinesin, putative	LGDVKPNPLENDLLTH
1079	0.15	1	0 (0%)	0 (0%)	0 (0%)	2091	0.15	TCSYLVIO_007894	49 - 104	trans-sialidase, putative	VGKYSPTAAGENRDAD
1107	0.15	2	0 (0%)	0 (0%)	0 (0%)	4149	0.15	TcCLB.506337.180	229 - 280	Domain of unknown function (DUF3846)/TPR repeat, putative	KEDGNAFFSAGDFKAA
1118	0.15	1	0 (0%)	0 (0%)	0 (0%)	2158	0.15	TCSYLVIO_008195	157 - 208	Golgi SNARE protein-like, putative	QAESSRDQLRGQRDAF
1143	0.15	3	0 (0%)	0 (0%)	0 (0%)	2180	0.15	TCSYLVIO_008266	173 - 224	epsilon tubulin, putative	DAVVPLDNDALSRMAD
1222	0.15	1	0 (0%)	0 (0%)	0 (0%)	2313	0.15	TCSYLVIO_008870	105 - 156	hypothetical protein	QENKKRTNLTTAQVER
1239	0.15	1	0 (0%)	0 (0%)	0 (0%)	2337	0.15	TCSYLVIO_009021	9 - 60	hypothetical protein	AVNVGNGSNPAGYGGF
1441	0.15	3	0 (0%)	3 (100%)	0 (0%)	262	0.15	TCSYLVIO_001260	109 - 160	hypothetical protein	RGEEQKKENQQLSQFS
1465	0.15	3	0 (0%)	0 (0%)	0 (0%)	2654	0.15	TCSYLVIO_010383	305 - 360	hypothetical protein	VGGSSVIMAAAIDKTI
1499	0.15	2	0 (0%)	2 (100%)	0 (0%)	9101	0.15	TcCLB.511467.20	1537 - 1592	hypothetical protein, conserved	KQLQEQLQSERRKYLE
1540	0.15	3	0 (0%)	0 (0%)	0 (0%)	2731	0.15	TCSYLVIO_010611	405 - 456	protein kinase, putative	EEVEKDRFQAAKKLAD
1549	0.15	3	0 (0%)	0 (0%)	0 (0%)	2740	0.15	TCSYLVIO_010633	205 - 260	hypothetical protein	RASDDVIEPTEKNLWN
1609	0.15	5	0 (0%)	0 (0%)	0 (0%)	2811	0.15	TCSYLVIO_010963	57 - 108	hypothetical protein	MLEAAMASNKAPFLGL
1643	0.15	4	0 (0%)	0 (0%)	4 (100%)	767	0.15	TCSYLVIO_003106	197 - 276	eukaryotic translation initiation factor 4e, putative	IAKPSPFSLTPATGEM
1661	0.15	2	0 (0%)	0 (0%)	0 (0%)	291	0.15	TCSYLVIO_001387	441 - 496	hypothetical protein	NFQSMKLSGGFGSGER
1687	0.15	1	0 (0%)	0 (0%)	0 (0%)	2968	0.15	TcCLB.474937.9	161 - 212	acetyl-CoA carboxylase	PSKLNESTNDFYSGSK
1690	0.15	1	0 (0%)	0 (0%)	0 (0%)	2970	0.15	TcCLB.476421.9	405 - 460	STE/STE11 serine/threonine-protein kinase, putative	LANCNLGTAVTGEKPL
1703	0.15	1	0 (0%)	1 (100%)	0 (0%)	299	0.15	TCSYLVIO_001409	433 - 488	hypothetical protein	VAAGAGGAGMHHEGLQ
1719	0.15	3	0 (0%)	0 (0%)	0 (0%)	302	0.15	TCSYLVIO_001416	501 - 552	hypothetical protein	TKRELHLLQELETLRR
1744	0.15	3	0 (0%)	0 (0%)	0 (0%)	3073	0.15	TcCLB.503613.10	557 - 608	Calcium/calmodulin-dependent protein kinase kinase, putative	ENNSLFGAATGGNKGT
1795	0.15	1	0 (0%)	0 (0%)	0 (0%)	3185	0.15	TcCLB.503847.20	1113 - 1167	myosin heavy chain, putative	ALNGISNQKSERCDGT
1836	0.15	1	0 (0%)	0 (0%)	0 (0%)	3256	0.15	TcCLB.503953.30	101 - 156	Serine/threonine-protein kinase NEK6, putative	KNLKSSVWALGGGGGG
1848	0.15	1	0 (0%)	0 (0%)	0 (0%)	3283	0.15	TcCLB.503979.10	421 - 476	GPI ethanolamine phosphate transferase 3, putative (fragment)	EQWVEANAAGKEWEFT
1863	0.15	3	0 (0%)	0 (0%)	0 (0%)	518	0.15	TCSYLVIO_002156	73 - 124	protein kinase, putative	LEDDKKLPEDVVQRIS
1931	0.15	2	0 (0%)	0 (0%)	0 (0%)	344	0.15	TCSYLVIO_001596	2797 - 2852	dynein heavy chain, cytosolic, putative	LSLLDVEPDPITGEWR
1972	0.15	3	0 (0%)	0 (0%)	0 (0%)	3522	0.15	TcCLB.504239.30	189 - 244	Mucin-associated surface protein (MASP), subgroup S009	KSQAPAITKPEAEEQS
1999	0.15	3	0 (0%)	0 (0%)	0 (0%)	7	0.15	TCSYLVIO_000050	213 - 268	hypothetical protein	LEYDTQYAAKDKVISG
2072	0.15	2	0 (0%)	0 (0%)	0 (0%)	3705	0.15	TcCLB.505193.74	1 - 52	PQ loop repeat, putative	YRTNDVGVAHDKPNAS
2079	0.15	3	0 (0%)	0 (0%)	0 (0%)	373	0.15	TCSYLVIO_001682	789 - 840	hypothetical protein	IDSINSKAPTNDVLEL
2095	0.15	1	0 (0%)	0 (0%)	0 (0%)	3758	0.15	TcCLB.505945.10	629 - 680	DNA repair and recombination helicase protein PIF5, putative	ASAGPPSWVKFEDSTL
2105	0.15	3	0 (0%)	3 (100%)	0 (0%)	378	0.15	TCSYLVIO_001695	137 - 188	14-3-3 protein, putative	AYTQAMQYNSSLKPTS
2123	0.15	2	0 (0%)	0 (0%)	0 (0%)	8742	0.15	TcCLB.511167.30	1 - 56	hypothetical protein, conserved	AGNAPLGNKTTENGGL
2130	0.15	1	0 (0%)	0 (0%)	0 (0%)	3853	0.15	TcCLB.506131.170	41 - 96	trans-sialidase, Group V, putative	AEAPEQASGPKYKWKD
2140	0.15	1	0 (0%)	0 (0%)	1 (100%)	3875	0.15	TcCLB.506139.40	69 - 120	Mucin-associated surface protein (MASP), subgroup S024	ETKPEVNVNNSENPAG
2217	0.15	1	0 (0%)	0 (0%)	0 (0%)	406	0.15	TCSYLVIO_001787	1 - 48	cystinosin, putative	TSVPVDSSRHDANHDE
2231	0.15	1	0 (0%)	0 (0%)	0 (0%)	4099	0.15	TcCLB.506303.120	421 - 472	hypothetical protein, conserved	ATTNNTINSTNTSFLA
2269	0.15	1	0 (0%)	1 (100%)	0 (0%)	421	0.15	TCSYLVIO_001830	505 - 556	hypothetical protein	AAFQNNSSSKATESKD
2300	0.15	1	0 (0%)	0 (0%)	0 (0%)	429	0.15	TCSYLVIO_001842	161 - 212	hypothetical protein	GTAQNNTGKNSNDNNN
2315	0.15	1	0 (0%)	0 (0%)	0 (0%)	432	0.15	TCSYLVIO_001850	189 - 240	RNA-binding protein, putative	QNGQPNNTIDQNAYSG
2338	0.15	1	0 (0%)	0 (0%)	0 (0%)	4388	0.15	TcCLB.506529.490	461 - 512	hypothetical protein, conserved	GDNTDNNNNNNASKGE
2374	0.15	2	0 (0%)	0 (0%)	0 (0%)	4466	0.15	TcCLB.506587.10	145 - 200	hypothetical protein, conserved	ASQQPQQQKQQQLYQQ
2394	0.15	1	0 (0%)	0 (0%)	0 (0%)	4503	0.15	TcCLB.506609.50	249 - 300	hypothetical protein	DGVTSVVGQSLGDKAV
2440	0.15	1	0 (0%)	0 (0%)	0 (0%)	4611	0.15	TcCLB.506713.10	9 - 60	hypothetical protein, conserved	TVSAPQGSSTPMNAFY
2566	0.15	2	0 (0%)	2 (100%)	0 (0%)	4908	0.15	TcCLB.506863.40	145 - 196	hypothetical protein, conserved	EKTRNAMQLGPDVSVD
2644	0.15	1	0 (0%)	1 (100%)	0 (0%)	5074	0.15	TcCLB.506967.70	333 - 384	Mucin-associated surface protein (MASP), subgroup S031	QTPGTATTQNNASSKS
2678	0.15	2	0 (0%)	0 (0%)	0 (0%)	5161	0.15	TcCLB.507023.140	113 - 164	hypothetical protein	QRVIDAYFGPANNTVV
2687	0.15	1	0 (0%)	0 (0%)	0 (0%)	5173	0.15	TcCLB.507031.40	273 - 324	Basal body protein	PTQYEDAPQAKQKQQP
2800	0.15	1	0 (0%)	0 (0%)	0 (0%)	5528	0.15	TcCLB.507649.40	617 - 672	hypothetical protein, conserved	TEFCDVMYGQRFKESR
2847	0.15	1	0 (0%)	0 (0%)	0 (0%)	5648	0.15	TcCLB.507809.140	325 - 376	Protein of unknown function, putative	DSTLKITPKETREGLN
3087	0.15	1	0 (0%)	0 (0%)	0 (0%)	6426	0.15	TcCLB.508541.90	225 - 276	Mucin-associated surface protein (MASP), subgroup S078	AARINVTTTPGDSDGS
3135	0.15	2	0 (0%)	0 (0%)	0 (0%)	6561	0.15	TcCLB.508723.70	497 - 548	AAA domain containing protein, putative	ATLEERRLLHESEQQL
3297	0.15	1	0 (0%)	0 (0%)	0 (0%)	7070	0.15	TcCLB.509319.30	429 - 480	MIZ/SP-RING zinc finger, putative	GDDAEFVGTAMMNSGQ
3473	0.15	1	0 (0%)	0 (0%)	1 (100%)	7711	0.15	TcCLB.510105.310	241 - 296	Mucin-associated surface protein (MASP), subgroup S085	ASPEAKLPATGESSPT
3524	0.15	3	0 (0%)	0 (0%)	3 (100%)	7948	0.15	TcCLB.510357.150	45 - 96	hypothetical protein, conserved	EALLNAAGPATVADKL
3610	0.15	1	0 (0%)	0 (0%)	0 (0%)	8325	0.15	TcCLB.510697.60	77 - 128	Mucin-associated surface protein (MASP), subgroup S100	KLNDNTRGTAEPGLGG
3629	0.15	1	0 (0%)	0 (0%)	0 (0%)	8428	0.15	TcCLB.510791.20	117 - 168	mucin TcMUCII, putative	PSVSANPVQQIQKANA
3636	0.15	1	0 (0%)	1 (100%)	0 (0%)	8473	0.15	TcCLB.510855.10	45 - 96	peptide methionine sulfoxide reductase, putative	EVLHVKYNPEKVNYQQ
3712	0.15	2	0 (0%)	0 (0%)	0 (0%)	8846	0.15	TcCLB.511229.60	1 - 48	hypothetical protein, conserved	WRIASEAVAAEKEPVF
3856	0.15	1	0 (0%)	0 (0%)	0 (0%)	9514	0.15	TcCLB.511875.20	825 - 880	trans-sialidase, Group VII, putative	SPRTAAKNDTSVPETT
3868	0.15	1	0 (0%)	0 (0%)	0 (0%)	996	0.15	TCSYLVIO_003917	1 - 48	hypothetical protein	NKNNSNNSNNSFENQG
26	0.15	2	0 (0%)	0 (0%)	0 (0%)	1021	0.14	TCSYLVIO_004044	253 - 308	hypothetical protein	YSPLPEDVSRAEQREQ
153	0.15	3	0 (0%)	0 (0%)	0 (0%)	1139	0.14	TCSYLVIO_004511	153 - 204	hypothetical protein	QPTTSFGGQQTTSDKS
323	0.15	3	0 (0%)	0 (0%)	0 (0%)	13	0.14	TCSYLVIO_000083	49 - 100	hypothetical protein	VKQRAEVTASETRARA
580	0.15	3	0 (0%)	0 (0%)	0 (0%)	3470	0.14	TcCLB.504161.40	137 - 192	EAP30/Vps36 family, putative	NRAASALDKTGPLEME
1005	0.15	2	0 (0%)	2 (100%)	0 (0%)	1990	0.14	TCSYLVIO_007516	513 - 564	2,3-bisphosphoglycerate-independent phosphoglycerate mutase, putative	AGATGDYQTNVNAKVD
1238	0.15	6	0 (0%)	0 (0%)	0 (0%)	2815	0.14	TCSYLVIO_010976	125 - 180	mucin-associated surface protein (MASP), putative	TAVGRKAGNKEDRNDG
1418	0.15	2	0 (0%)	0 (0%)	0 (0%)	2915	0.14	TcCLB.445011.10	177 - 228	hypothetical protein, conserved	KAQAQYYDLSLDALGS
1461	0.15	3	0 (0%)	0 (0%)	0 (0%)	4895	0.14	TcCLB.506859.150	1197 - 1248	hypothetical protein	AVLPEDTNKRTNFFHE
1480	0.15	3	0 (0%)	0 (0%)	0 (0%)	2673	0.14	TCSYLVIO_010474	37 - 88	hypothetical protein	APCTSDDVNREMSSHL
1534	0.15	3	0 (0%)	0 (0%)	0 (0%)	2724	0.14	TCSYLVIO_010572	133 - 184	translation initiation factor, putative	VERFLDATSKTGSSGS
1625	0.15	3	0 (0%)	0 (0%)	0 (0%)	6291	0.14	TcCLB.508413.50	105 - 160	RNA-binding protein, putative	GASSGGSNYNNTTNFG
1890	0.15	2	0 (0%)	0 (0%)	0 (0%)	3352	0.14	TcCLB.504057.30	877 - 928	hypothetical protein, conserved	MASPAPYETPGQPSVR
2237	0.15	3	0 (0%)	0 (0%)	0 (0%)	5296	0.14	TcCLB.507143.30	1085 - 1136	hypothetical protein	RSAPENPNVPQHASAA
2988	0.15	4	0 (0%)	0 (0%)	1 (25%)	6096	0.14	TcCLB.508247.110	93 - 148	serine-alanine-and proline-rich protein, putative	AASGPAKPAEERPPVD
3049	0.15	2	0 (0%)	0 (0%)	0 (0%)	6312	0.14	TcCLB.508441.40	441 - 492	hypothetical protein, conserved	PATKDDKRDNQQLHSP
3597	0.15	3	0 (0%)	0 (0%)	0 (0%)	9368	0.14	TcCLB.511739.10	105 - 160	Autophagy-related protein 27, putative	QQSKAGDKKRRSVLGL
212	0.15	3	0 (0%)	0 (0%)	0 (0%)	1198	0.13	TCSYLVIO_004696	33 - 88	hypothetical protein	CNSPSSGSNNKNNNNS
392	0.15	8	0 (0%)	0 (0%)	0 (0%)	9284	0.13	TcCLB.511643.40	813 - 864	trans-sialidase, Group V, putative	KAAALSSNLGNVSQGN
816	0.15	2	0 (0%)	2 (100%)	0 (0%)	6477	0.13	TcCLB.508593.40	133 - 184	hypothetical protein, conserved	TQPPQPQELKQHSGQE
2454	0.15	2	0 (0%)	0 (0%)	1 (50%)	692	0.13	TCSYLVIO_002849	109 - 160	hypothetical protein	QKEKAEEAVAAEKRIT
756	0.15	10	0 (0%)	0 (0%)	0 (0%)	7788	0.08	TcCLB.510197.130	857 - 912	trans-sialidase, Group VI, putative	TEGEGQYGPTVNPEAG
13	0.15	20	0 (0%)	0 (0%)	0 (0%)	5362	0.07	TcCLB.507313.20	169 - 224	trans-sialidase, Group VIII, putative	LLGNYSRTKPQVEGTN
1093	0.15	24	0 (0%)	0 (0%)	0 (0%)	8015	0.07	TcCLB.510399.39	781 - 832	dispersed gene family protein 1 (DGF-1), putative	PVTDYQDDLNIGAPVT
50	0.14	2	0 (0%)	0 (0%)	0 (0%)	1043	0.14	TCSYLVIO_004129	93 - 148	hypothetical protein	DVSYQSPNANKIVPAQ
63	0.14	1	0 (0%)	0 (0%)	0 (0%)	1055	0.14	TCSYLVIO_004186	541 - 592	hypothetical protein	NKKPSLIPEECRMVTD
74	0.14	2	0 (0%)	0 (0%)	0 (0%)	9353	0.14	TcCLB.511727.150	401 - 436	TFIIH basal transcription factor subunit	REFFDDDYDEVPLFKP
75	0.14	2	0 (0%)	0 (0%)	0 (0%)	1066	0.14	TCSYLVIO_004216	177 - 228	hypothetical protein	ANSPMPYPQQQAAQQP
129	0.14	3	0 (0%)	0 (0%)	0 (0%)	1117	0.14	TCSYLVIO_004428	837 - 928	hypothetical protein	VTDITSELRKSNNNNI
180	0.14	1	0 (0%)	0 (0%)	0 (0%)	1166	0.14	TCSYLVIO_004612	617 - 668	hypothetical protein	QSDVNYQLYIPPKIGV
324	0.14	3	0 (0%)	0 (0%)	0 (0%)	1300	0.14	TCSYLVIO_005040	429 - 484	GTP-binding protein, putative	GLGEDFDGYQNAASRG
492	0.14	2	0 (0%)	0 (0%)	0 (0%)	1477	0.14	TCSYLVIO_005598	609 - 660	hypothetical protein	RVADNITVGGFGGPDD
645	0.14	2	0 (0%)	0 (0%)	0 (0%)	1623	0.14	TCSYLVIO_006208	1993 - 2044	hypothetical protein	PRLIEDAIEAQIETSV
683	0.14	3	0 (0%)	0 (0%)	0 (0%)	1660	0.14	TCSYLVIO_006321	89 - 140	hypothetical protein	AAYENIQLASSPVFGP
724	0.14	3	0 (0%)	0 (0%)	0 (0%)	170	0.14	TCSYLVIO_000957	109 - 160	cyclophilin, putative	IYGVRFKDESFDSKAG
751	0.14	1	0 (0%)	0 (0%)	0 (0%)	1727	0.14	TCSYLVIO_006568	1049 - 1100	hypothetical protein	LRAIENQEMTVLWDHL
796	0.14	2	0 (0%)	0 (0%)	2 (100%)	1786	0.14	TCSYLVIO_006827	241 - 296	la RNA binding protein, putative	QDPATGEKMVADLKQR
801	0.14	1	1 (100%)	0 (0%)	1 (100%)	1790	0.14	TCSYLVIO_006840	373 - 424	hypothetical protein	ETRKKTAAPRVAAAAT
821	0.14	3	0 (0%)	0 (0%)	0 (0%)	1811	0.14	TCSYLVIO_006911	269 - 324	hypothetical protein	AAPVAPVTVSPSASPS
827	0.14	3	0 (0%)	0 (0%)	0 (0%)	1817	0.14	TCSYLVIO_006929	157 - 208	cytochrome c oxidase subunit IV, putative	EKTRWNVNTELHPADR
870	0.14	2	0 (0%)	0 (0%)	0 (0%)	1860	0.14	TCSYLVIO_007064	885 - 936	glutamate dehydrogenase, putative	SEKNVKVRANILASDV
890	0.14	1	0 (0%)	0 (0%)	0 (0%)	1883	0.14	TCSYLVIO_007151	1785 - 1836	hypothetical protein	NEGQQQQKHREQISTA
928	0.14	2	0 (0%)	0 (0%)	0 (0%)	1920	0.14	TCSYLVIO_007288	365 - 420	cytidine triphosphate synthase, putative,CTP synthase, putative	DGIFVPGGFGKRGVDG
933	0.14	2	0 (0%)	0 (0%)	0 (0%)	1925	0.14	TCSYLVIO_007302	265 - 316	hypothetical protein	FNTEFDASPFFPNDGM
969	0.14	1	0 (0%)	0 (0%)	0 (0%)	1958	0.14	TCSYLVIO_007387	677 - 728	trans-sialidase, putative	RYERSENGEVVSMIPL
1054	0.14	4	0 (0%)	0 (0%)	1 (25%)	791	0.14	TCSYLVIO_003198	89 - 140	hypothetical protein	WAPSLSTSTSTAAKPI
1103	0.14	12	0 (0%)	0 (0%)	0 (0%)	214	0.14	TCSYLVIO_001096	1 - 36	flagellar calcium-binding protein, putative	GSKGSTSDKGLASDKD
1142	0.14	1	0 (0%)	0 (0%)	0 (0%)	218	0.14	TCSYLVIO_001101	1941 - 1992	dispersed gene family protein 1 (DGF-1), putative	VVFKSSGRFEGSNTST
1189	0.14	3	0 (0%)	0 (0%)	0 (0%)	2243	0.14	TCSYLVIO_008516	117 - 172	plasma membrane Ca2 ATPase	TAATLVDKRTNEKFSV
1212	0.14	1	0 (0%)	0 (0%)	0 (0%)	2289	0.14	TCSYLVIO_008741	97 - 152	retrotransposon hot spot (RHS) protein, putative	YTGDQTFLFDKATKKL
1230	0.14	2	0 (0%)	0 (0%)	0 (0%)	2320	0.14	TCSYLVIO_008927	689 - 740	hypothetical protein	PGKEAVKQSLARLELM
1294	0.14	5	0 (0%)	0 (0%)	0 (0%)	241	0.14	TCSYLVIO_001190	205 - 256	hypothetical protein	AAVRKHGLPEDLLVPF
1309	0.14	1	0 (0%)	0 (0%)	0 (0%)	2428	0.14	TCSYLVIO_009421	25 - 76	hypothetical protein	RKQMGFGRQSTVSEQL
1322	0.14	6	0 (0%)	0 (0%)	6 (100%)	2468	0.14	TCSYLVIO_009589	133 - 188	D-isomer specific 2-hydroxyacid dehydrogenase-protein, putative	SVDVFEREPLPAESPL
1356	0.14	3	0 (0%)	0 (0%)	0 (0%)	2507	0.14	TCSYLVIO_009756	201 - 256	hypothetical protein	GIEEIYSKEFPTTETE
1449	0.14	1	0 (0%)	0 (0%)	0 (0%)	2639	0.14	TCSYLVIO_010331	453 - 508	hypothetical protein	APVIAPPPLQQKQQQQ
1493	0.14	3	0 (0%)	0 (0%)	0 (0%)	2685	0.14	TCSYLVIO_010487	41 - 96	hypothetical protein	RAGGQFQYEYMGGGGF
1504	0.14	3	0 (0%)	0 (0%)	0 (0%)	2696	0.14	TCSYLVIO_010500	169 - 220	meiotic recombination protein spo11, putative	DVDRTAASNKDNVPFI
1527	0.14	3	0 (0%)	0 (0%)	0 (0%)	2718	0.14	TCSYLVIO_010569	249 - 304	protein kinase, putative	MDIRNKSLPEDAMLRF
1601	0.14	1	0 (0%)	0 (0%)	0 (0%)	2804	0.14	TCSYLVIO_010947	241 - 304	hypothetical protein	SSNKQQQQRPWGNEKG
1657	0.14	3	0 (0%)	0 (0%)	0 (0%)	929	0.14	TCSYLVIO_003666	1 - 52	hypothetical protein	DPIPETGEKAHPQNEG
1680	0.14	1	0 (0%)	0 (0%)	1 (100%)	2953	0.14	TcCLB.468217.14	33 - 84	Mucin-associated surface protein (MASP)	AKQPEEPKPIEGVSNT
1793	0.14	3	0 (0%)	0 (0%)	0 (0%)	778	0.14	TCSYLVIO_003149	217 - 253	hypothetical protein	TMQKEWPDDLFKVKMY
1798	0.14	1	0 (0%)	0 (0%)	0 (0%)	3192	0.14	TcCLB.503855.50	2393 - 2444	hypothetical protein, conserved	YSVEEQYINMLNVPGA
1857	0.14	2	0 (0%)	0 (0%)	0 (0%)	9174	0.14	TcCLB.511557.10	249 - 300	oligopeptidase b	ESQLLDLRKGNGHTTL
1933	0.14	1	0 (0%)	0 (0%)	0 (0%)	3441	0.14	TcCLB.504153.170	685 - 740	NUC173 domain containing protein, putative	NDVIEPVLMDPAPESR
1990	0.14	3	0 (0%)	0 (0%)	0 (0%)	3566	0.14	TcCLB.504411.30	97 - 148	kinetoplastid-specific phospho-protein phosphatase, putative	MSLPQDVEEYLSQLPH
2188	0.14	2	0 (0%)	0 (0%)	0 (0%)	3974	0.14	TcCLB.506223.120	1557 - 1608	phosphatidylinositol 3-related kinase, putative	QFLPEDVLDWRTLAHK
2262	0.14	2	0 (0%)	0 (0%)	0 (0%)	4526	0.14	TcCLB.506629.130	117 - 168	hypothetical protein, conserved	PEYAREVDSLKRMKYE
2290	0.14	3	0 (0%)	0 (0%)	0 (0%)	4260	0.14	TcCLB.506437.20	249 - 300	tuzin, putative	RDGSSPLRIYNEVVAL
2296	0.14	2	0 (0%)	0 (0%)	1 (50%)	486	0.14	TCSYLVIO_002055	153 - 204	mucin-associated surface protein (MASP), putative	IATQTNHTTKPGDSDG
2298	0.14	2	0 (0%)	0 (0%)	0 (0%)	4286	0.14	TcCLB.506459.260	3033 - 3084	hypothetical protein, conserved	WLMEGQSTGDKPHLSL
2318	0.14	1	0 (0%)	0 (0%)	0 (0%)	4339	0.14	TcCLB.506501.220	81 - 132	Mucin-associated surface protein (MASP), subgroup S008	AGKEEKVEAKKAEDKV
2349	0.14	2	0 (0%)	0 (0%)	0 (0%)	986	0.14	TCSYLVIO_003884	517 - 572	protein kinase, putative	RYSGDDEISISDKPSS
2364	0.14	7	0 (0%)	0 (0%)	0 (0%)	4430	0.14	TcCLB.506559.559	1881 - 1936	antigenic protein, putative	KTEYQRQPFVLPEPQE
2422	0.14	1	1 (100%)	0 (0%)	0 (0%)	4559	0.14	TcCLB.506659.20	5 - 56	mitochondrial DNA polymerase I protein C	KTTNATANTTTNAAAA
2493	0.14	1	0 (0%)	0 (0%)	0 (0%)	4715	0.14	TcCLB.506763.150	201 - 252	Mucin-associated surface protein (MASP), subgroup S079	PSQVKAPKESIKDAEN
2510	0.14	1	0 (0%)	0 (0%)	0 (0%)	4776	0.14	TcCLB.506789.230	1361 - 1412	Mono-functional DNA-alkylating methyl methanesulfonate N-term/CPSF A subunit region, putative	FRFLVSQPAAAGGGGG
2593	0.14	1	0 (0%)	0 (0%)	0 (0%)	4974	0.14	TcCLB.506925.170	81 - 132	hypothetical protein, conserved	TAIQHASLTNFETGAS
2611	0.14	2	0 (0%)	0 (0%)	0 (0%)	500	0.14	TCSYLVIO_002098	165 - 216	hypothetical protein	REVLEFLTSSKMPVSE
2632	0.14	2	0 (0%)	2 (100%)	0 (0%)	5034	0.14	TcCLB.506957.23	2537 - 2588	hypothetical protein, conserved	EMRKADNAQQKTAILQ
2729	0.14	1	0 (0%)	0 (0%)	0 (0%)	5282	0.14	TcCLB.507099.110	317 - 372	hypothetical protein, conserved	NFVLKPGNSKYPGGGG
2732	0.14	1	0 (0%)	0 (0%)	0 (0%)	5286	0.14	TcCLB.507099.70	597 - 652	hypothetical protein, conserved	LENTDDVRYDDDDNMP
2780	0.14	1	1 (100%)	0 (0%)	0 (0%)	5458	0.14	TcCLB.507569.10	741 - 796	hypothetical protein, conserved	ELSEHAEHSEHAEHSE
2798	0.14	1	0 (0%)	0 (0%)	0 (0%)	550	0.14	TCSYLVIO_002317	153 - 204	protein kinase, putative	PSSAHQSQPQQTKQQP
2826	0.14	3	0 (0%)	0 (0%)	0 (0%)	8571	0.14	TcCLB.510973.20	21 - 72	hypothetical protein, conserved	EAQQRGFMRRDSPDAK
2996	0.14	2	0 (0%)	0 (0%)	0 (0%)	952	0.14	TCSYLVIO_003733	1001 - 1052	hypothetical protein	SCGKWGEAAALAKVTS
3015	0.14	1	0 (0%)	0 (0%)	0 (0%)	6166	0.14	TcCLB.508309.10	33 - 84	Mucin-associated surface protein (MASP), subgroup S061	WDTPPGNNTKNDNSTV
3067	0.14	3	0 (0%)	0 (0%)	0 (0%)	770	0.14	TCSYLVIO_003111	77 - 132	hypothetical protein	VQRVHALADKTQIQEE
3125	0.14	2	0 (0%)	0 (0%)	0 (0%)	6530	0.14	TcCLB.508693.190	589 - 640	hypothetical protein, conserved	NSDIEDEPPRGSERKS
3146	0.14	2	0 (0%)	0 (0%)	0 (0%)	6585	0.14	TcCLB.508741.440	173 - 224	Trypomastigote, Alanine, Serine and Valine rich protein (TASV), subfamily C	KSPDHTAEDGSAPSSS
3304	0.14	2	0 (0%)	0 (0%)	0 (0%)	711	0.14	TCSYLVIO_002898	185 - 244	hypothetical protein	KEASAASEAQLHDLLR
3328	0.14	1	0 (0%)	0 (0%)	0 (0%)	7209	0.14	TcCLB.509549.100	57 - 108	hypothetical protein, conserved	SQRNMEALSPSELLSS
3332	0.14	1	0 (0%)	0 (0%)	0 (0%)	7221	0.14	TcCLB.509561.80	269 - 320	plectin-like protein, putative	SAAAIEPLPAAAGPLD
3344	0.14	1	0 (0%)	0 (0%)	0 (0%)	7241	0.14	TcCLB.509589.20	261 - 312	squalene monooxygenase, putative	RMLVDYNKPTLPDLGQ
3372	0.14	1	0 (0%)	0 (0%)	0 (0%)	7350	0.14	TcCLB.509733.100	109 - 160	translation elongation factor 1-beta, putative	KPWDDTVDLQALADKL
3410	0.14	1	0 (0%)	0 (0%)	0 (0%)	7474	0.14	TcCLB.509863.10	29 - 84	UDP-Gal or UDP-GlcNAc-dependent glycosyltransferase, putative	RADAAEDAALAYIPRS
3413	0.14	1	0 (0%)	0 (0%)	0 (0%)	7488	0.14	TcCLB.509885.50	249 - 300	hypothetical protein, conserved	EIEQQPQPQQKQHMPQ
3488	0.14	2	0 (0%)	0 (0%)	0 (0%)	854	0.14	TCSYLVIO_003427	177 - 228	hypothetical protein	VDVVDIEYQKTLNYAE
3502	0.14	1	0 (0%)	0 (0%)	0 (0%)	7829	0.14	TcCLB.510265.10	89 - 140	quinone oxidoreductase, putative	VKMANANLVPDGVEDK
3555	0.14	1	0 (0%)	0 (0%)	0 (0%)	8101	0.14	TcCLB.510483.60	201 - 252	trans-sialidase, Group V, putative	WKDTTDVPRASVGEQL
3556	0.14	1	0 (0%)	0 (0%)	1 (100%)	8104	0.14	TcCLB.510489.20	41 - 96	Mucin-associated surface protein (MASP), subgroup S061	AAPKAPAAPTTSGLQG
3568	0.14	1	0 (0%)	0 (0%)	0 (0%)	8153	0.14	TcCLB.510557.60	177 - 228	Mucin-associated surface protein (MASP), subgroup S010	RNSQQSVAEDIEQNKD
3640	0.14	2	0 (0%)	0 (0%)	0 (0%)	972	0.14	TCSYLVIO_003840	261 - 312	P450 reductase, putative	ICVTPNISEGLIQQRS
3667	0.14	1	0 (0%)	0 (0%)	0 (0%)	8595	0.14	TcCLB.511001.180	301 - 352	hypothetical protein, conserved	TSSKASLLAARRQFRE
3736	0.14	1	0 (0%)	0 (0%)	0 (0%)	8941	0.14	TcCLB.511285.120	541 - 592	ATP-dependent RNA helicase HEL67	RGGYGGGYGGGYGGGY
3755	0.14	1	0 (0%)	0 (0%)	0 (0%)	9001	0.14	TcCLB.511367.100	217 - 268	hypothetical protein, conserved	KGNSNNNNSNDSGLQQ
3761	0.14	1	0 (0%)	0 (0%)	0 (0%)	9011	0.14	TcCLB.511367.60	37 - 88	Lupus La protein homolog, putative	TKEVAELAAAIRPSEK
3798	0.14	1	0 (0%)	1 (100%)	0 (0%)	9201	0.14	TcCLB.511575.120	57 - 108	JAB1/Mov34/MPN/PAD-1 ubiquitin protease, putative	MSSFEVVGYETGNTAA
3800	0.14	1	0 (0%)	0 (0%)	1 (100%)	9204	0.14	TcCLB.511575.50	257 - 308	hypothetical protein, conserved	ADEKRKAAPATDAASR
211	0.14	3	0 (0%)	0 (0%)	0 (0%)	1197	0.13	TCSYLVIO_004695	105 - 156	hypothetical protein	DELDEVLHKDPDQFRQ
379	0.14	3	0 (0%)	0 (0%)	0 (0%)	2122	0.13	TCSYLVIO_008069	37 - 92	hypothetical protein	SCKTPLGISAPKEYTS
836	0.14	3	0 (0%)	0 (0%)	0 (0%)	1825	0.13	TCSYLVIO_006947	157 - 208	metacyclin II, putative	AGKTKLKAPYLINTSP
1089	0.14	2	0 (0%)	0 (0%)	0 (0%)	2105	0.13	TCSYLVIO_007988	773 - 824	hypothetical protein	KWQLSNAQKEKDVDDE
1109	0.14	2	0 (0%)	0 (0%)	2 (100%)	2147	0.13	TCSYLVIO_008137	157 - 208	surface antigen TASV, putative,hypothetical protein	AATPQNKPPDHTDKGR
1362	0.14	3	0 (0%)	0 (0%)	0 (0%)	8061	0.13	TcCLB.510459.20	329 - 396	Mucin-associated surface protein (MASP), subgroup S132	ESKSNGNNDPSLPSVS
1707	0.14	2	0 (0%)	2 (100%)	0 (0%)	3704	0.13	TcCLB.505193.70	149 - 200	hypothetical protein, conserved	ALSSLEAAVRRQPRES
1709	0.14	3	0 (0%)	0 (0%)	0 (0%)	3	0.13	TCSYLVIO_000031	69 - 124	aldose 1-epimerase-like protein, putative	YSGRIENGEFELNGKS
2830	0.14	2	0 (0%)	0 (0%)	0 (0%)	5602	0.13	TcCLB.507737.40	1 - 44	hypothetical protein, conserved (fragment)	CCDFARSASGAEDKGA
3417	0.14	2	0 (0%)	0 (0%)	0 (0%)	9538	0.13	TcCLB.511921.140	201 - 252	Mucin-associated surface protein (MASP), subgroup S121	NTLQSEETHPAITAEK
184	0.14	11	1 (9%)	0 (0%)	0 (0%)	2634	0.11	TCSYLVIO_010317	213 - 249	dispersed gene family protein 1 (DGF-1), putative	TRYSPTNYGPTETPQV
652	0.14	4	0 (0%)	0 (0%)	0 (0%)	9266	0.11	TcCLB.511613.90	213 - 268	Mucin-associated surface protein (MASP), subgroup S015	STQHHEVPQEKELGAQ
2239	0.14	2	0 (0%)	0 (0%)	0 (0%)	4117	0.11	TcCLB.506319.50	49 - 100	Galactose oxidase, central domain/Kelch motif containing protein, putative	MASVQPSSSGATAAAA
2629	0.14	2	0 (0%)	0 (0%)	0 (0%)	503	0.11	TCSYLVIO_002098	1865 - 1916	hypothetical protein	TEQQTRQLNYLNSKDR
3154	0.14	3	0 (0%)	0 (0%)	0 (0%)	7052	0.11	TcCLB.509287.110	285 - 340	Mucin-associated surface protein (MASP), subgroup S011	TATTQKNATPKFGDSD
455	0.14	4	0 (0%)	0 (0%)	0 (0%)	24	0.08	TCSYLVIO_000134	213 - 264	retrotransposon hot spot (RHS) protein, putative	CAWMKRDETPQEQEKY
155	0.13	3	0 (0%)	0 (0%)	0 (0%)	1140	0.13	TCSYLVIO_004515	493 - 544	delta-1-pyrroline-5-carboxylate dehydrogenase, putative	PFGGARASGSNDKPGS
194	0.13	3	0 (0%)	0 (0%)	0 (0%)	1180	0.13	TCSYLVIO_004660	373 - 428	hypothetical protein	ESIESLRGASLERYHE
195	0.13	3	0 (0%)	0 (0%)	0 (0%)	1181	0.13	TCSYLVIO_004667	21 - 72	hypothetical protein	KELALIAATLANKQLQ
277	0.13	1	0 (0%)	0 (0%)	0 (0%)	1258	0.13	TCSYLVIO_004912	53 - 104	hypothetical protein	GHITTVDEKPPGDSKH
337	0.13	3	0 (0%)	0 (0%)	0 (0%)	1312	0.13	TCSYLVIO_005074	189 - 240	hypothetical protein	ETKAKLRLNVVNDDEQ
347	0.13	2	0 (0%)	0 (0%)	0 (0%)	8589	0.13	TcCLB.511001.160	501 - 552	hypothetical protein, conserved	LEKARQQIQTVSKDMT
444	0.13	2	0 (0%)	0 (0%)	0 (0%)	1432	0.13	TCSYLVIO_005437	361 - 416	hypothetical protein	KDPMGRALAVDKKDEE
483	0.13	3	0 (0%)	0 (0%)	0 (0%)	1469	0.13	TCSYLVIO_005582	369 - 420	succinyl-coA:3-ketoacid-coenzyme A transferase, mitochondrial precursor, putative	IPGKFVKGPGGAMDLV
493	0.13	1	0 (0%)	0 (0%)	0 (0%)	1478	0.13	TCSYLVIO_005599	241 - 292	hypothetical protein	VVKVSSLTTMPTGEVP
607	0.13	5	0 (0%)	0 (0%)	0 (0%)	1587	0.13	TCSYLVIO_006088	61 - 124	40S ribosomal protein S2, putative	SDMRDELMLIVPVQKA
639	0.13	2	0 (0%)	0 (0%)	0 (0%)	1618	0.13	TCSYLVIO_006193	261 - 312	hypothetical protein	TAFSCPSEPLAKAFQL
644	0.13	3	0 (0%)	0 (0%)	0 (0%)	1622	0.13	TCSYLVIO_006208	897 - 948	hypothetical protein	ACTVAQLHDKPSLTVG
721	0.13	2	0 (0%)	0 (0%)	0 (0%)	1695	0.13	TCSYLVIO_006415	565 - 612	hypothetical protein	IEALLDRQLIGQSNPM
733	0.13	1	0 (0%)	0 (0%)	0 (0%)	171	0.13	TCSYLVIO_000962	809 - 860	hypothetical protein	LPVAANADKQIERPVF
748	0.13	3	0 (0%)	0 (0%)	0 (0%)	1724	0.13	TCSYLVIO_006557	29 - 80	hypothetical protein	SRMIEREQQRERIAAR
760	0.13	1	0 (0%)	0 (0%)	0 (0%)	1742	0.13	TCSYLVIO_006640	97 - 148	trans-sialidase, putative	MICCGSGGAASTDKTL
777	0.13	3	0 (0%)	0 (0%)	0 (0%)	1769	0.13	TCSYLVIO_006771	37 - 88	hypothetical protein	NDVIEPHCANVSDIVK
823	0.13	2	0 (0%)	0 (0%)	0 (0%)	1813	0.13	TCSYLVIO_006914	581 - 636	hypothetical protein	GGGVGGCSGTGGNGGG
839	0.13	2	0 (0%)	0 (0%)	0 (0%)	1829	0.13	TCSYLVIO_006961	737 - 788	pumilio/PUF RNA binding protein 4, putative	EKTGFSFQNNIPGNSQ
858	0.13	2	0 (0%)	0 (0%)	0 (0%)	185	0.13	TCSYLVIO_001001	1045 - 1096	hypothetical protein	LFDKYTSTKAVAANKT
859	0.13	2	0 (0%)	0 (0%)	2 (100%)	1850	0.13	TCSYLVIO_007036	309 - 360	nucleolar protein, putative	AAAPNKGTMSRVLAAK
929	0.13	1	0 (0%)	0 (0%)	0 (0%)	1921	0.13	TCSYLVIO_007292	345 - 396	hypothetical protein	VKVPLPENIVDGGTQM
945	0.13	3	0 (0%)	0 (0%)	0 (0%)	1936	0.13	TCSYLVIO_007318	1653 - 1704	protein kinase, putative	TTFLGSEKAELPESLV
979	0.13	2	0 (0%)	0 (0%)	0 (0%)	1967	0.13	TCSYLVIO_007424	405 - 456	hypothetical protein	LMEAYVMDKLHEVVNE
996	0.13	2	0 (0%)	0 (0%)	0 (0%)	1982	0.13	TCSYLVIO_007510	25 - 76	hypothetical protein	LVMPSGDKKIDTRNGD
1066	0.13	1	0 (0%)	0 (0%)	0 (0%)	2060	0.13	TCSYLVIO_007774	145 - 196	hypothetical protein	RQMGFGRQSTPSEQLL
1115	0.13	3	0 (0%)	0 (0%)	0 (0%)	2155	0.13	TCSYLVIO_008174	85 - 136	vacuolar protein sorting-associated protein-like, putative	VEFMRQDKLFEPDTFR
1140	0.13	3	0 (0%)	0 (0%)	0 (0%)	2178	0.13	TCSYLVIO_008249	613 - 651	hypothetical protein	DACAAYEAAAASKNRD
1158	0.13	3	0 (0%)	0 (0%)	0 (0%)	2196	0.13	TCSYLVIO_008319	189 - 240	trans-sialidase, putative	YLIRDATGKHWIDDGW
1169	0.13	3	0 (0%)	1 (33%)	0 (0%)	2210	0.13	TCSYLVIO_008390	1277 - 1328	hypothetical protein	RPCVGSLASLRLAVEA
1257	0.13	3	0 (0%)	0 (0%)	0 (0%)	2359	0.13	TCSYLVIO_009112	249 - 300	hypothetical protein	LVTGKEEGIFTGHRDL
1281	0.13	1	0 (0%)	0 (0%)	0 (0%)	2391	0.13	TCSYLVIO_009256	289 - 340	hypothetical protein	SPVEYYLDMLDRGITP
1285	0.13	1	0 (0%)	0 (0%)	0 (0%)	2400	0.13	TCSYLVIO_009301	169 - 220	target of rapamycin (TOR) kinase 1, putative	AGPKRDAISWEPQALR
1296	0.13	3	0 (0%)	0 (0%)	0 (0%)	2411	0.13	TCSYLVIO_009347	241 - 290	hypothetical protein	AWRSMSLADKKPYDDE
1355	0.13	3	0 (0%)	0 (0%)	0 (0%)	2506	0.13	TCSYLVIO_009752	69 - 120	hypothetical protein	KRLLAQQREERQMYER
1369	0.13	2	0 (0%)	0 (0%)	0 (0%)	2519	0.13	TCSYLVIO_009788	181 - 236	hypothetical protein	PPAPKNEAERYAQIGR
1399	0.13	3	0 (0%)	0 (0%)	0 (0%)	2558	0.13	TCSYLVIO_009936	333 - 388	elongation factor 2, putative	AEMLYSGESGPDDKYY
1411	0.13	2	0 (0%)	0 (0%)	0 (0%)	2569	0.13	TCSYLVIO_009974	573 - 624	hypothetical protein	GFLPRPALKPHVPPSE
1473	0.13	3	0 (0%)	0 (0%)	0 (0%)	4564	0.13	TcCLB.506661.90	1061 - 1116	hypothetical protein, conserved	PPSVAAGNKCGDIPPL
1556	0.13	1	0 (0%)	0 (0%)	0 (0%)	275	0.13	TCSYLVIO_001334	377 - 428	hypothetical protein	AGITANSNRIVSDLKE
1565	0.13	3	0 (0%)	0 (0%)	0 (0%)	2758	0.13	TCSYLVIO_010705	165 - 224	hypothetical protein	GREIDWGSAQDVSKLC
1605	0.13	3	0 (0%)	0 (0%)	0 (0%)	2808	0.13	TCSYLVIO_010954	81 - 132	hypothetical protein	KASYDVLQTALTAAEA
1669	0.13	3	0 (0%)	0 (0%)	0 (0%)	8273	0.13	TcCLB.510657.110	9 - 72	hypothetical protein, conserved	PELLPKVPEDTAPFSV
1678	0.13	3	0 (0%)	0 (0%)	0 (0%)	9531	0.13	TcCLB.511909.10	429 - 484	Male sterility protein, putative	LSPMTGEIIESNIKYM
1706	0.13	4	0 (0%)	0 (0%)	4 (100%)	4476	0.13	TcCLB.506595.40	409 - 468	trans-sialidase, Group II, putative	YSDDELFLSQQRGFRA
1801	0.13	1	0 (0%)	0 (0%)	0 (0%)	320	0.13	TCSYLVIO_001522	81 - 132	hypothetical protein	ASSSPLDVRRKELASA
1813	0.13	1	0 (0%)	0 (0%)	0 (0%)	3224	0.13	TcCLB.503899.10	89 - 144	heat shock 70 kDa protein, putative	RGAMLQDKFHDLSANT
1830	0.13	3	0 (0%)	0 (0%)	0 (0%)	953	0.13	TCSYLVIO_003742	953 - 1004	hypothetical protein	YFFKSLKQPNDVERSL
1859	0.13	3	0 (0%)	0 (0%)	0 (0%)	5541	0.13	TcCLB.507669.70	169 - 240	Dynein intermediate chain 1, axonemal	RTGKDEEKITLPEDTG
1861	0.13	2	0 (0%)	0 (0%)	0 (0%)	872	0.13	TCSYLVIO_003478	909 - 960	hypothetical protein	RDALMDLAEAYEQQAQ
1876	0.13	1	0 (0%)	0 (0%)	0 (0%)	3322	0.13	TcCLB.504029.80	373 - 424	serine/threonine protein phosphatase, putative	YPYDDELNLWNDVEVV
1880	0.13	1	0 (0%)	0 (0%)	0 (0%)	3333	0.13	TcCLB.504039.130	405 - 456	Mucin-associated surface protein (MASP), subgroup S121	VNSSNAPSSVTEPDTA
1920	0.13	1	0 (0%)	0 (0%)	0 (0%)	341	0.13	TCSYLVIO_001589	141 - 192	hypothetical protein	ELPITSFSKEPPVAQG
1957	0.13	2	0 (0%)	0 (0%)	0 (0%)	3482	0.13	TcCLB.504177.20	333 - 384	fatty acyl CoA synthetase 2, putative	TARPTGDLEEFNPVFI
1983	0.13	3	0 (0%)	0 (0%)	0 (0%)	835	0.13	TCSYLVIO_003345	889 - 940	valyl-tRNA synthetase, putative	FIDVQKEVAKLDKQLV
2035	0.13	7	0 (0%)	0 (0%)	6 (86%)	3637	0.13	TcCLB.504787.40	737 - 788	trans-sialidase, Group V, putative	LVGSSKDASGGVEGAD
2040	0.13	1	0 (0%)	0 (0%)	0 (0%)	3644	0.13	TcCLB.504797.30	153 - 212	pseudouridylate synthase-like protein, putative	LAPPTGVLQESNKPTH
2055	0.13	2	0 (0%)	0 (0%)	0 (0%)	3746	0.13	TcCLB.505843.30	409 - 460	DNA repair protein Rad9, putative	SAAPPSSDGVPLSGIA
2061	0.13	3	0 (0%)	0 (0%)	0 (0%)	368	0.13	TCSYLVIO_001677	201 - 252	transcription modulator/accessory protein, putative	QSGVISSSLAAAPRKK
2069	0.13	1	0 (0%)	0 (0%)	0 (0%)	3700	0.13	TcCLB.505183.10	253 - 304	hypothetical protein, conserved	YAAPQDANASPSLSST
2116	0.13	1	0 (0%)	0 (0%)	1 (100%)	3806	0.13	TcCLB.506025.60	89 - 140	2-oxoglutarate dehydrogenase, E2 component, dihydrolipoamide succinyltransferase, putative	AAAPAMQPPPPPPPQQ
2142	0.13	3	0 (0%)	0 (0%)	0 (0%)	910	0.13	TCSYLVIO_003573	1 - 44	hypothetical protein	LQQRPVGDKRLSQSFL
2143	0.13	1	0 (0%)	0 (0%)	0 (0%)	388	0.13	TCSYLVIO_001720	85 - 140	MYH7B protein, putative	QPTEQTPTKGAGVHMA
2171	0.13	1	0 (0%)	0 (0%)	1 (100%)	3928	0.13	TcCLB.506187.50	97 - 152	Mucin-associated surface protein (MASP), subgroup S061	DNNNKNTENKEKEEKE
2196	0.13	2	0 (0%)	0 (0%)	2 (100%)	489	0.13	TCSYLVIO_002067	185 - 236	hypothetical protein	VMNVAEDLQVQQKQQH
2197	0.13	2	0 (0%)	0 (0%)	0 (0%)	399	0.13	TCSYLVIO_001759	669 - 720	mitochondrial exoribonuclease DSS-1, putative	RPAENAFDNLNEALER
2229	0.13	3	0 (0%)	0 (0%)	0 (0%)	409	0.13	TCSYLVIO_001799	549 - 595	hypothetical protein	RLVDEINLLLKDTDRT
2328	0.13	1	0 (0%)	0 (0%)	0 (0%)	4367	0.13	TcCLB.506513.90	25 - 76	Centrosomal protein of 120 kDa, putative	AAAAANFTARAASKNG
2332	0.13	2	0 (0%)	0 (0%)	0 (0%)	4373	0.13	TcCLB.506525.120	405 - 456	NLI interacting factor-like phosphatase, putative	HSSDGVVVARPAQKQS
2335	0.13	1	0 (0%)	0 (0%)	0 (0%)	4382	0.13	TcCLB.506529.40	161 - 216	hypothetical protein, conserved	GKETAQSGNEQARKEQ
2336	0.13	1	0 (0%)	0 (0%)	0 (0%)	4383	0.13	TcCLB.506529.440	477 - 528	hypothetical protein, conserved	SMKGAENPPRGAEDKD
2352	0.13	2	0 (0%)	2 (100%)	0 (0%)	984	0.13	TCSYLVIO_003876	81 - 132	hypothetical protein	QATAPTSNTLKPLDTS
2393	0.13	2	0 (0%)	0 (0%)	0 (0%)	4501	0.13	TcCLB.506605.50	1 - 52	hypothetical protein, conserved	TKQDDILLDERINANT
2395	0.13	1	0 (0%)	0 (0%)	0 (0%)	4505	0.13	TcCLB.506611.10	325 - 380	Mucin-associated surface protein (MASP), subgroup S087	TEKPFGSAQTNDTSKS
2400	0.13	1	0 (0%)	0 (0%)	0 (0%)	4516	0.13	TcCLB.506621.70	1553 - 1604	Domain of unknown function (DUF4486), putative	TAEARLVQAMAASKFG
2420	0.13	2	0 (0%)	0 (0%)	0 (0%)	4551	0.13	TcCLB.506649.30	317 - 372	hypothetical protein, conserved	GRQIDLLFENKASLEK
2439	0.13	2	0 (0%)	0 (0%)	0 (0%)	461	0.13	TCSYLVIO_001959	357 - 408	hypothetical protein	SVQASPLPAASAPLVT
2517	0.13	1	0 (0%)	0 (0%)	0 (0%)	4789	0.13	TcCLB.506791.60	941 - 996	hypothetical protein, conserved	AVKSDVVEPKQHEAQR
2518	0.13	1	0 (0%)	0 (0%)	0 (0%)	479	0.13	TCSYLVIO_002022	17 - 72	mucin TcMUCII, putative	SPSGTGVKEAPQANSQ
2530	0.13	1	0 (0%)	0 (0%)	0 (0%)	4829	0.13	TcCLB.506813.80	93 - 144	trans-sialidase, Group V, putative	AQCKGKNGNEEDFTGI
2586	0.13	1	0 (0%)	0 (0%)	0 (0%)	4955	0.13	TcCLB.506895.30	121 - 172	Mitochondrial large ribosomal subunit mL85, putative	LLKERANIIEQREATL
2645	0.13	2	0 (0%)	0 (0%)	0 (0%)	5079	0.13	TcCLB.506971.80	109 - 160	Mucin-associated surface protein (MASP) (fragment)	EQSLQAGRVLPAGGGG
2690	0.13	1	0 (0%)	0 (0%)	0 (0%)	5184	0.13	TcCLB.507047.100	9 - 60	hypothetical protein, conserved	AVPPSVDKNGNNNYTN
2697	0.13	2	0 (0%)	0 (0%)	0 (0%)	939	0.13	TCSYLVIO_003703	213 - 264	hypothetical protein	PFKGAADIAEDITFER
2719	0.13	1	0 (0%)	0 (0%)	0 (0%)	5259	0.13	TcCLB.507087.20	185 - 236	hypothetical protein	AASEAIPAEDKTTQNF
2750	0.13	1	0 (0%)	0 (0%)	0 (0%)	5363	0.13	TcCLB.507313.20	753 - 804	trans-sialidase, Group VIII, putative	VAGGSSVPEPAIAAES
2764	0.13	1	0 (0%)	0 (0%)	0 (0%)	5423	0.13	TcCLB.507513.110	297 - 348	hypothetical protein	PEKMAANPPSLGQKDS
2779	0.13	1	0 (0%)	0 (0%)	0 (0%)	5454	0.13	TcCLB.507559.90	281 - 332	hypothetical protein	EFVAAMNATATNKIET
2795	0.13	9	0 (0%)	0 (0%)	0 (0%)	6201	0.13	TcCLB.508347.159	1289 - 1340	microtubule-associated protein, putative, (fragment)	DDWDLVVDNNRKKLED
2799	0.13	1	0 (0%)	0 (0%)	0 (0%)	551	0.13	TCSYLVIO_002318	541 - 582	hypothetical protein	DDAADDAEVVVPEQPQ
2804	0.13	1	0 (0%)	1 (100%)	0 (0%)	5537	0.13	TcCLB.507669.14	17 - 68	hypothetical protein, conserved	PRENEKALTGMALLNG
2852	0.13	1	0 (0%)	0 (0%)	0 (0%)	5655	0.13	TcCLB.507811.50	105 - 156	hypothetical protein, conserved	TIHVSNDNKNNNNNSV
2871	0.13	1	0 (0%)	0 (0%)	0 (0%)	571	0.13	TCSYLVIO_002420	1 - 48	hypothetical protein	PNSPKLSNDVYAEPRT
2872	0.13	3	0 (0%)	0 (0%)	0 (0%)	5711	0.13	TcCLB.507881.20	329 - 388	retrotransposon hot spot (RHS) protein, putative	VRTLLKWSEAAAEVKA
2919	0.13	1	0 (0%)	0 (0%)	0 (0%)	587	0.13	TCSYLVIO_002464	41 - 92	retrotransposon hot spot (RHS) protein, putative	NVTMGNFVQDPEMFFQ
2942	0.13	1	0 (0%)	0 (0%)	0 (0%)	5975	0.13	TcCLB.508165.300	109 - 160	Mucin-associated surface protein (MASP), subgroup S049	DGKLEKVNGNGPQPQD
2970	0.13	1	0 (0%)	0 (0%)	0 (0%)	6055	0.13	TcCLB.508221.590	633 - 684	trans-sialidase, Group V, putative	KEGETPIPLMGAKMND
2974	0.13	2	0 (0%)	0 (0%)	0 (0%)	606	0.13	TCSYLVIO_002525	521 - 576	mitochondrial exoribonuclease DSS-1, putative	NKLSIHWGTHPVTGEE
2976	0.13	1	0 (0%)	0 (0%)	0 (0%)	6063	0.13	TcCLB.508221.960	9 - 60	Mucin-associated surface protein (MASP), subgroup S061	CSEAALALPVTGESED
2995	0.13	2	0 (0%)	0 (0%)	0 (0%)	947	0.13	TCSYLVIO_003718	733 - 784	gamma-adaptin 1, putative,AP-1 adapter complex gamma subunit, putative	LIVDNSNSNKNPRLLT
3041	0.13	1	0 (0%)	0 (0%)	0 (0%)	6284	0.13	TcCLB.508409.90	133 - 184	Basal body protein	VVGGAAPASADKASVD
3100	0.13	1	0 (0%)	1 (100%)	0 (0%)	6455	0.13	TcCLB.508569.70	497 - 548	hypothetical protein, conserved	DTLFVGKEGTVTLDKD
3107	0.13	1	0 (0%)	0 (0%)	0 (0%)	6481	0.13	TcCLB.508603.10	301 - 352	trans-sialidase, putative	SEDYKYYEFNNNWQPN
3124	0.13	2	0 (0%)	0 (0%)	0 (0%)	8046	0.13	TcCLB.510437.60	277 - 328	conserved protein	TSKAQAMIVSSDNGSS
3136	0.13	2	0 (0%)	0 (0%)	0 (0%)	7416	0.13	TcCLB.509789.59	905 - 960	AAA domain containing protein, putative	AAAPPVEEEFKGWEKR
3188	0.13	1	0 (0%)	0 (0%)	0 (0%)	6741	0.13	TcCLB.508881.140	97 - 148	hypothetical protein	AAEAFAAAGKQLETEA
3217	0.13	1	0 (0%)	0 (0%)	0 (0%)	6819	0.13	TcCLB.508989.80	425 - 476	hypothetical protein	EVAAELQKHKARLYEL
3225	0.13	1	0 (0%)	0 (0%)	0 (0%)	6843	0.13	TcCLB.509011.20	641 - 692	RNA polymerase IIA largest subunit, putative	NVEKIGAAANNRTLNR
3260	0.13	1	0 (0%)	0 (0%)	0 (0%)	6935	0.13	TcCLB.509137.20	1597 - 1648	hypothetical protein	VCNNNNNNNGSSSSNN
3281	0.13	2	0 (0%)	0 (0%)	0 (0%)	7023	0.13	TcCLB.509237.130	749 - 797	cytoskeleton-associated protein CAP5.5, putative	ERKLSRHDEYPQEDSP
3354	0.13	1	0 (0%)	0 (0%)	0 (0%)	7274	0.13	TcCLB.509631.20	337 - 392	Mucin-associated surface protein (MASP), subgroup S087	SPETGNTNDALTASET
3382	0.13	1	0 (0%)	0 (0%)	0 (0%)	7367	0.13	TcCLB.509747.100	1781 - 1832	hypothetical protein, conserved	NELWPISPQAYGQLNE
3388	0.13	1	0 (0%)	0 (0%)	0 (0%)	7401	0.13	TcCLB.509775.30	501 - 552	hypothetical protein, conserved	FDKKGNANNNANEIYS
3416	0.13	1	0 (0%)	0 (0%)	0 (0%)	7500	0.13	TcCLB.509897.270	341 - 392	trans-sialidase, Group V, putative	FITATVGDDGDNKKVM
3422	0.13	2	0 (0%)	0 (0%)	0 (0%)	7530	0.13	TcCLB.509937.80	377 - 432	hypothetical protein, conserved	EQLLVGDKQNDVERGG
3425	0.13	2	0 (0%)	0 (0%)	0 (0%)	779	0.13	TCSYLVIO_003155	473 - 528	ubiquitin-protein ligase, putative	GEVAHLPFTGEPPAEL
3447	0.13	1	0 (0%)	0 (0%)	0 (0%)	7620	0.13	TcCLB.510025.20	73 - 124	mucin TcMUCII, putative	VTGTAGSQNNSSNTKD
3495	0.13	1	0 (0%)	0 (0%)	0 (0%)	7793	0.13	TcCLB.510199.30	89 - 140	Mucin-associated surface protein (MASP), subgroup S030	VEEGPNDIKNQPQALS
3515	0.13	1	0 (0%)	0 (0%)	0 (0%)	7888	0.13	TcCLB.510303.299	189 - 240	hypothetical protein	LSSSDDLHIFTAPADA
3527	0.13	1	0 (0%)	0 (0%)	0 (0%)	7959	0.13	TcCLB.510359.200	281 - 332	hypothetical protein, conserved	RAGCLEPASQNNDKRV
3562	0.13	2	0 (0%)	0 (0%)	0 (0%)	8132	0.13	TcCLB.510525.70	193 - 248	hypothetical protein, conserved	YETPIKELNEKKQLTS
3572	0.13	1	0 (0%)	0 (0%)	0 (0%)	8172	0.13	TcCLB.510575.10	77 - 128	hypothetical protein	EVVDFLCSIGANTNVA
3618	0.13	1	0 (0%)	1 (100%)	0 (0%)	8366	0.13	TcCLB.510729.90	321 - 372	hypothetical protein, conserved	LLHDLNDAKKENQQLL
3626	0.13	1	0 (0%)	0 (0%)	0 (0%)	842	0.13	TCSYLVIO_003385	9 - 60	protein kinase, putative	KKKTKYIDPCGTNEVD
3669	0.13	1	0 (0%)	0 (0%)	0 (0%)	8602	0.13	TcCLB.511001.90	137 - 188	hypothetical protein, conserved	VLKRSGEYLPASDNAA
3706	0.13	1	0 (0%)	0 (0%)	0 (0%)	88	0.13	TCSYLVIO_000429	533 - 584	endo/exonuclease Mre11, putative	ESHGKADSAQTGFGRT
3727	0.13	1	0 (0%)	0 (0%)	0 (0%)	8912	0.13	TcCLB.511277.420	253 - 304	hypothetical protein, conserved	VDPEWLQSQNKLSDSF
3756	0.13	1	0 (0%)	0 (0%)	0 (0%)	9002	0.13	TcCLB.511367.190	577 - 628	Ubiquitin family, putative	FNDYDDDDNNNNNMAP
3783	0.13	1	0 (0%)	0 (0%)	0 (0%)	911	0.13	TCSYLVIO_003575	97 - 148	hypothetical protein	LEPSDASAVGTEAGAS
73	0.13	2	0 (0%)	0 (0%)	0 (0%)	9352	0.11	TcCLB.511727.150	353 - 408	TFIIH basal transcription factor subunit	SVFHEGEGPLPSAAQK
107	0.13	3	0 (0%)	0 (0%)	0 (0%)	5352	0.11	TcCLB.507257.160	17 - 80	pre-RNA processing PIH1/Nop17, putative	TAGASMKVNPSSIPLP
109	0.13	3	0 (0%)	0 (0%)	0 (0%)	1098	0.11	TCSYLVIO_004351	969 - 1020	hypothetical protein	LHPSLSSAEAGTPNLK
642	0.13	3	0 (0%)	0 (0%)	0 (0%)	1620	0.11	TCSYLVIO_006200	41 - 92	elongation factor Tu, putative	KALDYFAIDKSPEEKN
1029	0.13	3	0 (0%)	0 (0%)	0 (0%)	2010	0.11	TCSYLVIO_007555	261 - 312	hypothetical protein	SKQRENILQQIIMYKE
1076	0.13	4	0 (0%)	0 (0%)	0 (0%)	2089	0.11	TCSYLVIO_007881	21 - 72	mucin-associated surface protein (MASP), putative	APSPGLAPSSPGDVGS
1174	0.13	3	0 (0%)	0 (0%)	0 (0%)	2216	0.11	TCSYLVIO_008415	349 - 400	f-actin capping protein beta subunit, putative	TVVDDWEEAYDDDGNR
1316	0.13	4	0 (0%)	0 (0%)	0 (0%)	5186	0.11	TcCLB.507047.40	673 - 724	trans-sialidase, Group II, putative	LNSTEINALKDKAHTS
1834	0.13	3	0 (0%)	0 (0%)	0 (0%)	3252	0.11	TcCLB.503943.20	29 - 80	hypothetical protein, conserved	KKGTHATPSEPIYMEV
1942	0.13	4	0 (0%)	0 (0%)	0 (0%)	3461	0.11	TcCLB.504157.130	169 - 220	Surface protein TolT, group A	AAAAQKTLEAAEKAAA
1969	0.13	2	2 (100%)	0 (0%)	2 (100%)	3519	0.11	TcCLB.504239.220	253 - 304	mucin-associated surface protein (MASP52)	EATTKAKAAEAAKDEA
3709	0.13	2	0 (0%)	0 (0%)	0 (0%)	9279	0.11	TcCLB.511627.140	525 - 580	hypothetical protein, conserved	IEGPSTGKMPPSRPTN
383	0.13	6	0 (0%)	0 (0%)	0 (0%)	2237	0.1	TCSYLVIO_008497	129 - 180	hypothetical protein	PRFAQDASDDVKRTAL
1164	0.13	16	0 (0%)	0 (0%)	0 (0%)	4800	0.1	TcCLB.506799.110	109 - 160	hypothetical protein	AGNTSQLPTGEGVGRT
1221	0.13	3	0 (0%)	0 (0%)	0 (0%)	2312	0.1	TCSYLVIO_008867	241 - 292	trans-sialidase, putative	WAEWPVGEQGVNQLYH
1824	0.13	2	0 (0%)	0 (0%)	0 (0%)	324	0.1	TCSYLVIO_001528	85 - 140	hypothetical protein	LATTPAPQGQQAQQQN
3427	0.13	3	0 (0%)	0 (0%)	0 (0%)	9126	0.1	TcCLB.511499.10	489 - 548	MA3 domain containing protein, putative	ISGQRFNTENKREVFQ
2676	0.13	3	0 (0%)	0 (0%)	0 (0%)	794	0.08	TCSYLVIO_003212	37 - 88	hypothetical protein	LKFDPFLDDELAEDDE
368	0.13	15	0 (0%)	0 (0%)	0 (0%)	3995	0.07	TcCLB.506241.30	541 - 592	trans-sialidase, Group II, putative	TVSIENVPTEKTPLLT
911	0.13	10	0 (0%)	0 (0%)	0 (0%)	6346	0.07	TcCLB.508473.10	1453 - 1503	retrotransposon hot spot protein 1 (RHS1), putative	QRCGPVNNNNLSDDEK
1	0.11	3	0 (0%)	0 (0%)	0 (0%)	1	0.11	TCSYLVIO_000002	997 - 1048	phosphatidylinositol kinase related protein, putative	TRKKHLPEDDLDANHV
5	0.11	3	0 (0%)	0 (0%)	0 (0%)	4252	0.11	TcCLB.506435.160	297 - 348	hypothetical protein, conserved	VATVLLPGDLMHPNTT
35	0.11	3	0 (0%)	0 (0%)	0 (0%)	103	0.11	TCSYLVIO_000509	181 - 232	hypothetical protein	ESKGPDTAVVPPSSSS
38	0.11	1	0 (0%)	0 (0%)	1 (100%)	1032	0.11	TCSYLVIO_004092	333 - 384	hypothetical protein	EAPLLTRDAPQQRKPQ
144	0.11	3	0 (0%)	0 (0%)	0 (0%)	1130	0.11	TCSYLVIO_004491	101 - 152	26S protease regulatory subunit, putative,serine peptidase, Clan SJ, family S16, putative	PRAVDPQVYNMQITGD
147	0.11	3	0 (0%)	3 (100%)	0 (0%)	7899	0.11	TcCLB.510311.10	281 - 332	hypothetical protein, conserved	RPMASTETLFLGKDGQ
166	0.11	2	0 (0%)	0 (0%)	0 (0%)	1151	0.11	TCSYLVIO_004547	77 - 132	hypothetical protein	PDLKYGDSLNEKVRQS
208	0.11	3	0 (0%)	0 (0%)	0 (0%)	1194	0.11	TCSYLVIO_004687	317 - 368	hypothetical protein	IKQLVQQMVAQNRFCD
259	0.11	3	0 (0%)	0 (0%)	0 (0%)	1241	0.11	TCSYLVIO_004857	721 - 762	ubiquitin activating E1 enzyme, putative	VCGVKAFKESFNLEDL
266	0.11	1	0 (0%)	0 (0%)	0 (0%)	1248	0.11	TCSYLVIO_004882	333 - 384	hypothetical protein	RFEARQDKLEKRLAEL
276	0.11	1	0 (0%)	0 (0%)	0 (0%)	1257	0.11	TCSYLVIO_004911	149 - 200	hypothetical protein	LYDASNRPAAVHQSDV
369	0.11	1	0 (0%)	0 (0%)	0 (0%)	1346	0.11	TCSYLVIO_005175	185 - 236	hypothetical protein	QSRTLHAHSPFDAAAA
386	0.11	7	0 (0%)	4 (57%)	0 (0%)	1900	0.11	TCSYLVIO_007197	293 - 344	proton motive ATPase, putative	DKTGTLTLNKMEIQEQ
397	0.11	1	0 (0%)	0 (0%)	0 (0%)	1387	0.11	TCSYLVIO_005284	421 - 472	hypothetical protein	NATIHNNARAFDNFDF
415	0.11	2	0 (0%)	0 (0%)	0 (0%)	1403	0.11	TCSYLVIO_005337	1 - 36	hypothetical protein	SVSLFEGDADMYAEKL
443	0.11	1	0 (0%)	0 (0%)	0 (0%)	1431	0.11	TCSYLVIO_005428	429 - 480	hypothetical protein	EVAASKLSSGASRIGL
447	0.11	1	0 (0%)	0 (0%)	0 (0%)	1435	0.11	TCSYLVIO_005447	145 - 200	mucin TcMUCII, putative	NSLPRATEDKQGTGNS
466	0.11	3	0 (0%)	3 (100%)	0 (0%)	1453	0.11	TCSYLVIO_005527	193 - 244	hypothetical protein	ANALLIDKNGPTPEQK
506	0.11	2	0 (0%)	0 (0%)	0 (0%)	1490	0.11	TCSYLVIO_005684	689 - 744	AMP deaminase, putative	ADFQRKTDSFNEDDWT
526	0.11	3	0 (0%)	0 (0%)	0 (0%)	5143	0.11	TcCLB.507011.40	133 - 184	hypothetical protein, conserved	KETTEVSRRGLGEMQN
558	0.11	1	0 (0%)	0 (0%)	0 (0%)	1538	0.11	TCSYLVIO_005897	185 - 240	hypothetical protein	FPPANNQKNNNNNNNG
616	0.11	2	0 (0%)	0 (0%)	0 (0%)	1595	0.11	TCSYLVIO_006108	1421 - 1476	protein kinase, putative,serine/threonine-protein kinase Nek1, putative	LQSLGKDEGKQPLTPG
686	0.11	2	0 (0%)	0 (0%)	0 (0%)	2998	0.11	TcCLB.503413.4	37 - 92	Present in the outer mitochondrial membrane proteome 22 (fragment)	TGVKNGTKEDTNTENK
689	0.11	3	0 (0%)	0 (0%)	0 (0%)	1666	0.11	TCSYLVIO_006328	333 - 384	hypothetical protein	EKKGNADMEYPAFDDV
694	0.11	2	0 (0%)	0 (0%)	0 (0%)	1670	0.11	TCSYLVIO_006347	201 - 252	hypothetical protein	QEIMLWGWTAENEVDD
730	0.11	3	0 (0%)	0 (0%)	0 (0%)	1707	0.11	TCSYLVIO_006493	141 - 192	hypothetical protein	PEKSSVGRGFANTTNS
734	0.11	1	1 (100%)	0 (0%)	0 (0%)	1711	0.11	TCSYLVIO_006498	857 - 912	hypothetical protein	SSAPQRPTSTSSRSPG
745	0.11	1	0 (0%)	0 (0%)	0 (0%)	1721	0.11	TCSYLVIO_006545	2961 - 3012	hypothetical protein	VESNNTPPTATSSPSY
758	0.11	1	0 (0%)	0 (0%)	0 (0%)	1738	0.11	TCSYLVIO_006632	197 - 252	mucin-associated surface protein (MASP), putative	AAAGSKGGNVAVQPPP
799	0.11	1	0 (0%)	0 (0%)	0 (0%)	1789	0.11	TCSYLVIO_006835	141 - 192	hypothetical protein	LRQEIDALAGQCDRLE
834	0.11	3	0 (0%)	0 (0%)	0 (0%)	1823	0.11	TCSYLVIO_006939	781 - 832	hypothetical protein	VLRAALASKESEDAYR
913	0.11	3	0 (0%)	0 (0%)	3 (100%)	1907	0.11	TCSYLVIO_007253	581 - 632	hypothetical protein	ISSMEGVAARGDKALL
915	0.11	1	0 (0%)	1 (100%)	0 (0%)	1909	0.11	TCSYLVIO_007259	4153 - 4208	dynein heavy chain, putative	ADSDREAPEDTSRRRR
942	0.11	2	0 (0%)	0 (0%)	0 (0%)	7564	0.11	TcCLB.509991.9	397 - 448	protein kinase, putative	LQSSIKFEKDPQSTSP
943	0.11	3	0 (0%)	0 (0%)	0 (0%)	1934	0.11	TCSYLVIO_007318	465 - 516	protein kinase, putative	TDAPSGVADKYKDFSP
955	0.11	2	0 (0%)	0 (0%)	0 (0%)	4438	0.11	TcCLB.506563.200	1 - 52	cysteine peptidase, Clan CA, family C2, putative	TTVAPEWNVPFEKKEV
1062	0.11	1	0 (0%)	0 (0%)	0 (0%)	2056	0.11	TCSYLVIO_007751	381 - 432	mucin-associated surface protein (MASP), putative	QYQRQKQKMKAPRLQM
1068	0.11	1	0 (0%)	0 (0%)	0 (0%)	2063	0.11	TCSYLVIO_007783	245 - 300	mucin-associated surface protein (MASP), putative	QQQQQQFERGKELLPL
1074	0.11	3	0 (0%)	0 (0%)	0 (0%)	719	0.11	TCSYLVIO_002922	257 - 308	rac serine-threonine kinase, putative	IYALKILDKDQVVQHH
1152	0.11	1	0 (0%)	0 (0%)	0 (0%)	2189	0.11	TCSYLVIO_008288	25 - 76	aldehyde dehydrogenase, putative	KKETADMWIEQVNPAI
1167	0.11	3	0 (0%)	0 (0%)	0 (0%)	2209	0.11	TCSYLVIO_008385	9 - 60	hypothetical protein	AAGHTGEETLMTAIPR
1175	0.11	3	0 (0%)	0 (0%)	0 (0%)	2217	0.11	TCSYLVIO_008416	961 - 1016	hypothetical protein	ATLEDLQRWESDSQRE
1181	0.11	1	0 (0%)	0 (0%)	0 (0%)	2226	0.11	TCSYLVIO_008443	165 - 216	surface protease GP63, putative	CTANIVENKWTSADKD
1217	0.11	1	0 (0%)	0 (0%)	0 (0%)	230	0.11	TCSYLVIO_001130	129 - 180	trans-sialidase, putative	LNPNKASAPPAVNEPS
1226	0.11	1	0 (0%)	0 (0%)	0 (0%)	2317	0.11	TCSYLVIO_008919	777 - 828	kinesin-like protein, putative	TEFALSAFGDKPIQLT
1291	0.11	2	0 (0%)	0 (0%)	0 (0%)	2407	0.11	TCSYLVIO_009343	217 - 272	hypothetical protein	SIIDDDYDEDDDNEDS
1394	0.11	1	0 (0%)	0 (0%)	0 (0%)	2551	0.11	TCSYLVIO_009899	141 - 196	trans-sialidase, putative	AGGLGVSTSAVSGATT
1417	0.11	2	0 (0%)	0 (0%)	0 (0%)	2574	0.11	TCSYLVIO_009996	917 - 968	hypothetical protein	SMLSGAVVPLNVGKGE
1448	0.11	2	0 (0%)	0 (0%)	0 (0%)	6699	0.11	TcCLB.508857.90	329 - 380	Iguana/Dzip1-like DAZ-interacting protein N-terminal, putative	EARAAPVPEPARTTVT
1470	0.11	1	0 (0%)	0 (0%)	0 (0%)	2664	0.11	TCSYLVIO_010448	113 - 164	retrotransposon hot spot (RHS) protein, putative	CIYDATLAFHQPAAVL
1492	0.11	3	0 (0%)	0 (0%)	0 (0%)	2684	0.11	TCSYLVIO_010483	717 - 772	RNA editing 3' terminal uridylyl transferase 1, putative	ATQAIAESKRFSSMDN
1522	0.11	1	0 (0%)	0 (0%)	0 (0%)	2713	0.11	TCSYLVIO_010552	593 - 644	hypothetical protein	EGGEGEYEFVFNKGGN
1538	0.11	2	0 (0%)	0 (0%)	0 (0%)	5642	0.11	TcCLB.507807.10	1049 - 1104	AAA domain (dynein-related subfamily)/von Willebrand factor type A domain containing protein, putative	SVKQIGNVASTTRQPL
1548	0.11	2	0 (0%)	0 (0%)	0 (0%)	274	0.11	TCSYLVIO_001331	1 - 52	hypothetical protein	LLEAPEISLQGKSVPL
1590	0.11	1	0 (0%)	0 (0%)	0 (0%)	2787	0.11	TCSYLVIO_010838	9 - 60	trans-sialidase, putative	FYIGGDGNGAGGAGRQ
1606	0.11	1	0 (0%)	0 (0%)	0 (0%)	2809	0.11	TCSYLVIO_010956	717 - 768	hypothetical protein	PVSWGPKNSTQQENSP
1610	0.11	3	0 (0%)	0 (0%)	0 (0%)	2812	0.11	TCSYLVIO_010966	21 - 72	hypothetical protein	TELDGVESLNAVAEEE
1614	0.11	3	0 (0%)	0 (0%)	0 (0%)	8399	0.11	TcCLB.510757.20	325 - 376	hypothetical protein, conserved	GAQAVLSICVEADKMV
1649	0.11	1	0 (0%)	0 (0%)	0 (0%)	2890	0.11	TcCLB.428999.10	865 - 920	hypothetical protein	SVAPKYDSDDVSRTAS
1672	0.11	2	0 (0%)	0 (0%)	2 (100%)	2939	0.11	TcCLB.460747.20	13 - 64	hypothetical protein, conserved	SASPALDKPPLHHTNQ
1686	0.11	2	0 (0%)	0 (0%)	0 (0%)	670	0.11	TCSYLVIO_002772	1193 - 1244	acetyl-CoA carboxylase, putative	RDLGVEAWTEANEVDA
1699	0.11	1	0 (0%)	0 (0%)	0 (0%)	2985	0.11	TcCLB.487455.10	261 - 312	trans-sialidase, putative (fragment)	EYDEYYKFNNNWQPNK
1730	0.11	2	0 (0%)	0 (0%)	0 (0%)	3042	0.11	TcCLB.503533.30	797 - 848	trans-sialidase, Group V, putative	SGTSSSGNKNVDGTPL
1740	0.11	2	0 (0%)	0 (0%)	0 (0%)	306	0.11	TCSYLVIO_001434	189 - 240	translation initiation factor IF-2, putative	SQSIRAFTITASESGF
1752	0.11	3	0 (0%)	0 (0%)	0 (0%)	5888	0.11	TcCLB.508139.130	261 - 312	trans-sialidase, Group II, putative	FVFPLQKRKENGEFLS
1789	0.11	2	0 (0%)	0 (0%)	0 (0%)	3174	0.11	TcCLB.503829.70	329 - 380	exocyst complex component Sec10, putative	SGGAGGGVGGGTGGGD
1791	0.11	1	0 (0%)	0 (0%)	0 (0%)	3177	0.11	TcCLB.503829.80	397 - 456	hypothetical potein, conserved	NAGPKDKSPAHVSEAA
1827	0.11	3	0 (0%)	0 (0%)	0 (0%)	926	0.11	TCSYLVIO_003648	101 - 156	hypothetical protein	RQNEVYDYNRFNLVKE
1953	0.11	2	0 (0%)	0 (0%)	0 (0%)	3479	0.11	TcCLB.504171.20	173 - 224	hypothetical protein, conserved	STPPPSGTALDKKIDT
1954	0.11	1	0 (0%)	0 (0%)	0 (0%)	348	0.11	TCSYLVIO_001606	181 - 232	hypothetical protein	RAHPALLKERGNLETL
1956	0.11	1	0 (0%)	0 (0%)	0 (0%)	3481	0.11	TcCLB.504175.9	669 - 720	Flavodoxin/Radical SAM superfamily/Wyosine base formation, putative	WLGTEPETGPLQRDLN
1958	0.11	1	0 (0%)	0 (0%)	0 (0%)	349	0.11	TCSYLVIO_001609	517 - 572	hypothetical protein	KLNGFLSSKDDGNVDN
1978	0.11	2	0 (0%)	0 (0%)	0 (0%)	997	0.11	TCSYLVIO_003918	757 - 808	hypothetical protein	LRGIDSPQWQSMVHSR
1987	0.11	1	0 (0%)	0 (0%)	0 (0%)	3555	0.11	TcCLB.504313.10	1 - 36	trans-sialidase, Group IV, putative	TTKRESLLWNSKALKG
1995	0.11	1	1 (100%)	0 (0%)	0 (0%)	3571	0.11	TcCLB.504423.30	725 - 780	hypothetical protein, conserved	FEHAEHADHAEHAEHS
1996	0.11	1	0 (0%)	0 (0%)	0 (0%)	3572	0.11	TcCLB.504425.110	709 - 760	permease-like protein, putative	SSAFDVPLDEKELNAF
2032	0.11	2	0 (0%)	0 (0%)	0 (0%)	3631	0.11	TcCLB.504769.80	137 - 188	Nucleoporin NUP92	RAETQFLKQKLDDVEA
2038	0.11	2	1 (50%)	0 (0%)	0 (0%)	9205	0.11	TcCLB.511577.10	129 - 180	U5Cwc21 small nuclear ribonucleoprotein	DAFDRAQREAERRAAE
2064	0.11	1	0 (0%)	0 (0%)	0 (0%)	3684	0.11	TcCLB.505051.10	637 - 688	hypothetical protein, conserved	VNLSQPFPGEDRDAFA
2099	0.11	1	0 (0%)	0 (0%)	0 (0%)	3769	0.11	TcCLB.505949.80	105 - 156	Mucin-associated surface protein (MASP), subgroup S074	AGAGTPFLPSGPGMPG
2119	0.11	3	0 (0%)	0 (0%)	0 (0%)	382	0.11	TCSYLVIO_001699	1433 - 1484	hypothetical protein	MFPPLGDKIKLNEGGV
2145	0.11	1	0 (0%)	0 (0%)	0 (0%)	3886	0.11	TcCLB.506151.4	197 - 248	hypothetical protein, conserved (fragment)	EAQQEIRKAVAQYVDP
2164	0.11	3	0 (0%)	0 (0%)	3 (100%)	488	0.11	TCSYLVIO_002066	557 - 608	hypothetical protein	DRVGHVDPLTGEAFDE
2177	0.11	2	0 (0%)	0 (0%)	0 (0%)	3945	0.11	TcCLB.506203.40	825 - 876	hypothetical protein, conserved	LTAMLASKKDWTDPLE
2190	0.11	1	0 (0%)	0 (0%)	0 (0%)	3977	0.11	TcCLB.506227.130	57 - 112	calpain-like cysteine peptidase, putative	QEQPKPGPQDSRRQMP
2194	0.11	3	0 (0%)	0 (0%)	0 (0%)	3981	0.11	TcCLB.506235.10	377 - 444	translation initiation factor IF-2, putative	AEGFNSELYYKNKDMR
2212	0.11	2	0 (0%)	0 (0%)	0 (0%)	404	0.11	TCSYLVIO_001778	621 - 672	hypothetical protein	TAKAQDKSRQTPTLDD
2215	0.11	1	0 (0%)	0 (0%)	0 (0%)	4058	0.11	TcCLB.506287.120	221 - 276	hypothetical protein	GNITSNNGHESSNKPV
2256	0.11	1	0 (0%)	0 (0%)	0 (0%)	4177	0.11	TcCLB.506357.40	193 - 244	Elongation factor Tu, mitochondrial, putative	EWIPDPPRATDKPFLM
2314	0.11	2	0 (0%)	0 (0%)	0 (0%)	4318	0.11	TcCLB.506495.20	573 - 624	helicase-like protein, putative	IDKNLPETHPVNLQKF
2365	0.11	3	0 (0%)	0 (0%)	0 (0%)	4433	0.11	TcCLB.506559.559	2209 - 2260	antigenic protein, putative	QPFVLPEPQETEQLQR
2437	0.11	2	0 (0%)	0 (0%)	0 (0%)	460	0.11	TCSYLVIO_001956	729 - 784	hypothetical protein	RQPSINELNVPDHATV
2485	0.11	1	0 (0%)	0 (0%)	0 (0%)	4696	0.11	TcCLB.506755.90	33 - 84	PPPDE putative peptidase domain containing protein, putative	STVPAGSSSNAPTTTT
2511	0.11	1	1 (100%)	0 (0%)	0 (0%)	4779	0.11	TcCLB.506789.270	101 - 156	zinc-finger of a C2HC-type, putative	ALSYSTNSNNNNSNKT
2557	0.11	2	0 (0%)	0 (0%)	0 (0%)	4883	0.11	TcCLB.506855.250	289 - 340	hypothetical protein, conserved	LQILNEKPEAMRTAFL
2598	0.11	1	0 (0%)	0 (0%)	0 (0%)	4982	0.11	TcCLB.506925.490	333 - 384	kinetoplastid kinetochore protein 7	KTKLERIIARAIEQQA
2606	0.11	2	0 (0%)	0 (0%)	0 (0%)	813	0.11	TCSYLVIO_003269	241 - 292	zinc finger protein, putative	LREAMAAEKEKRQLDA
2633	0.11	1	0 (0%)	0 (0%)	0 (0%)	5035	0.11	TcCLB.506957.23	2725 - 2780	hypothetical protein, conserved	LVRQLIPASNKFDWAY
2635	0.11	3	0 (0%)	0 (0%)	0 (0%)	505	0.11	TCSYLVIO_002104	201 - 252	hypothetical protein	AALQPKEVAPREKQIT
2660	0.11	1	0 (0%)	0 (0%)	0 (0%)	5127	0.11	TcCLB.507001.130	361 - 412	50S ribosome-binding GTPase, putative	ASSIKNGYNNNNNSGE
2702	0.11	1	0 (0%)	0 (0%)	0 (0%)	52	0.11	TCSYLVIO_000215	149 - 204	hypothetical protein	SFPGLEVIDATDNEVD
2723	0.11	1	0 (0%)	0 (0%)	0 (0%)	5270	0.11	TcCLB.507093.160	533 - 584	hypothetical protein, conserved	VALNVAKSNEKEFRDI
2760	0.11	1	0 (0%)	0 (0%)	0 (0%)	5415	0.11	TcCLB.507507.40	337 - 388	ubiquitin hydrolase, putative	KSTCSDKTLSNATRTY
2815	0.11	1	0 (0%)	0 (0%)	0 (0%)	557	0.11	TCSYLVIO_002337	125 - 176	hypothetical protein	NKNNNNSNTGVGEEDD
2853	0.11	2	0 (0%)	0 (0%)	0 (0%)	5657	0.11	TcCLB.507811.90	937 - 988	Meckelin (Transmembrane protein 67), putative	APNILYMNGPQSGDKS
2876	0.11	3	0 (0%)	0 (0%)	0 (0%)	787	0.11	TCSYLVIO_003182	9 - 64	Pyridoxal kinase, putative	FPLQLHGFDVDGVNTV
2878	0.11	2	0 (0%)	0 (0%)	0 (0%)	5730	0.11	TcCLB.507927.20	693 - 812	mitochondrial oligo_U binding protein TBRGG1, putative	LAEALAEQKAPAKALL
2917	0.11	1	0 (0%)	0 (0%)	0 (0%)	5857	0.11	TcCLB.508077.9	461 - 512	conserved protein (fragment)	KGLVIDKNVKGIEDVY
2932	0.11	2	0 (0%)	0 (0%)	2 (100%)	7906	0.11	TcCLB.510317.20	265 - 320	hypothetical protein, conserved	AMEKLRTGEMPSMTLP
2955	0.11	1	0 (0%)	0 (0%)	0 (0%)	6017	0.11	TcCLB.508181.70	229 - 280	hypothetical protein, conserved	AASTPFLEAELQRQSP
2979	0.11	1	1 (100%)	0 (0%)	0 (0%)	6069	0.11	TcCLB.508229.40	641 - 696	trans-sialidase, Group V, putative	IGGDGRSADKTGRQDI
2998	0.11	2	0 (0%)	0 (0%)	0 (0%)	611	0.11	TCSYLVIO_002539	1733 - 1784	dynein heavy chain, putative	VLRQVVTADKLQPVPT
3007	0.11	2	0 (0%)	0 (0%)	0 (0%)	614	0.11	TCSYLVIO_002547	373 - 428	hypothetical protein	MSIAPIVKARENIAAR
3008	0.11	1	0 (0%)	0 (0%)	0 (0%)	6145	0.11	TcCLB.508293.60	461 - 516	trans-sialidase, Group VI, putative	QLQRVKEVLTTWNEVD
3009	0.11	2	0 (0%)	0 (0%)	0 (0%)	6146	0.11	TcCLB.508293.60	533 - 584	trans-sialidase, Group VI, putative	AATGTSDKGVKFQGAW
3023	0.11	1	0 (0%)	0 (0%)	0 (0%)	6213	0.11	TcCLB.508355.180	533 - 584	Divergent AAA domain containing protein, putative	TEMRAVSGDRPTTMPK
3024	0.11	2	0 (0%)	0 (0%)	0 (0%)	6214	0.11	TcCLB.508355.340	77 - 128	hypothetical protein, conserved	LILQDHKSLPEDTIFA
3031	0.11	1	0 (0%)	0 (0%)	0 (0%)	6241	0.11	TcCLB.508375.10	145 - 196	Mucin-associated surface protein (MASP), subgroup S006	SPSHLPNDARRGNTQE
3075	0.11	2	0 (0%)	0 (0%)	0 (0%)	6743	0.11	TcCLB.508883.48	41 - 92	trans-sialidase, putative	MCCAICGGAAATNKGT
3164	0.11	1	0 (0%)	0 (0%)	0 (0%)	6663	0.11	TcCLB.508827.79	77 - 128	40S ribosomal protein S17, putative	QAIQDGVHVDKQTFSM
3173	0.11	1	0 (0%)	0 (0%)	0 (0%)	6682	0.11	TcCLB.508837.180	165 - 216	DNA polymerase I alpha catalytic subunit, putative	AVVNKKQNGHGSEANY
3180	0.11	2	0 (0%)	2 (100%)	0 (0%)	9222	0.11	TcCLB.511589.40	257 - 308	hypothetical protein, conserved	SLKSSSGLSNKMLSMS
3184	0.11	1	1 (100%)	0 (0%)	0 (0%)	6729	0.11	TcCLB.508873.450	117 - 176	Mucin-associated surface protein (MASP), subgroup S015	ATKAKAAAEAAATAAE
3191	0.11	2	0 (0%)	0 (0%)	0 (0%)	6758	0.11	TcCLB.508899.70	409 - 460	hypothetical protein, conserved	WYREQTQQPSSKEKDS
3195	0.11	2	0 (0%)	0 (0%)	2 (100%)	6768	0.11	TcCLB.508911.20	69 - 120	hypothetical protein, conserved	AAAGYNPWEVLGVKPG
3209	0.11	2	0 (0%)	0 (0%)	0 (0%)	6838	0.11	TcCLB.509007.40	129 - 180	hypothetical protein, conserved	AAPGNFVSLPPQATLV
3220	0.11	1	0 (0%)	0 (0%)	0 (0%)	6823	0.11	TcCLB.508993.20	297 - 348	homocysteine S-methyltransferase, putative	LYPNSGEKFTDGQWKK
3242	0.11	1	0 (0%)	0 (0%)	0 (0%)	6879	0.11	TcCLB.509065.180	165 - 220	protein kinase-like protein, putative	NGAELALEEIIMKNAV
3285	0.11	3	0 (0%)	0 (0%)	0 (0%)	7036	0.11	TcCLB.509259.160	401 - 452	retrotransposon hot spot (RHS) protein, putative	EKDDGVRKSGEEPPVL
3306	0.11	1	0 (0%)	0 (0%)	0 (0%)	7128	0.11	TcCLB.509429.300	829 - 880	hypothetical protein, conserved	QPPQRDKEGTPAEGGS
3329	0.11	1	0 (0%)	0 (0%)	0 (0%)	7214	0.11	TcCLB.509551.130	537 - 588	Uncharacterised conserved protein, putative	TTPNSVHTTTAAGNKN
3351	0.11	2	0 (0%)	0 (0%)	0 (0%)	7264	0.11	TcCLB.509617.70	1073 - 1128	subtilisin-like serine peptidase, putative	DKRGATYFTPLVNEEL
3368	0.11	1	0 (0%)	0 (0%)	0 (0%)	7323	0.11	TcCLB.509699.110	109 - 160	Mucin-associated surface protein (MASP), subgroup S002	KGQSIAPAEDISLFGS
3383	0.11	2	0 (0%)	0 (0%)	0 (0%)	7368	0.11	TcCLB.509747.50	53 - 104	hypothetical protein, conserved	VGDTGDNNVKVKWVPM
3412	0.11	1	0 (0%)	0 (0%)	0 (0%)	7484	0.11	TcCLB.509877.20	341 - 392	poly A polymerase regulatory subunit, putative	YRNESSVPLNVTVGPI
3440	0.11	1	0 (0%)	0 (0%)	0 (0%)	7597	0.11	TcCLB.510013.50	341 - 389	trans-sialidase, Group IV, putative	MLPVPAKGEFGAGNST
3442	0.11	1	0 (0%)	0 (0%)	0 (0%)	7608	0.11	TcCLB.510021.130	173 - 228	Mucin-associated surface protein (MASP), subgroup S074	QLPKGTETKGDADRQD
3455	0.11	2	0 (0%)	0 (0%)	0 (0%)	7644	0.11	TcCLB.510055.60	365 - 416	Probable N6-adenine methyltransferase, putative	RLIDLSQKHLDALSRL
3478	0.11	1	0 (0%)	0 (0%)	0 (0%)	7742	0.11	TcCLB.510145.50	797 - 848	Basal body protein	SPSPPSKIRDFIGQDG
3499	0.11	1	0 (0%)	0 (0%)	0 (0%)	7824	0.11	TcCLB.510243.100	65 - 116	chloride channel protein, putative	TSTTTTNTTINNTVSP
3511	0.11	1	0 (0%)	0 (0%)	0 (0%)	7874	0.11	TcCLB.510295.15	145 - 196	hypothetical protein, conserved	YAMDATDMQQRKQGSM
3526	0.11	1	0 (0%)	0 (0%)	0 (0%)	7955	0.11	TcCLB.510359.150	1501 - 1552	ATP-dependent helicase, putative	IIEGPPGTGKTQTIAA
3528	0.11	1	0 (0%)	0 (0%)	0 (0%)	7968	0.11	TcCLB.510363.170	9 - 60	mucin TcMUCII, putative	ADVPEDEDGGRRADQL
3530	0.11	1	0 (0%)	0 (0%)	0 (0%)	7973	0.11	TcCLB.510363.280	45 - 96	Mucin-associated surface protein (MASP), subgroup S064	DKNNGINSNLQEGTVT
3598	0.11	2	0 (0%)	0 (0%)	2 (100%)	8386	0.11	TcCLB.510747.100	269 - 306	hypothetical protein, conserved	RVNEGRGRQPATGEEE
3635	0.11	1	0 (0%)	0 (0%)	0 (0%)	8471	0.11	TcCLB.510853.40	733 - 784	trans-sialidase, Group IV, putative	TAPAPTTAGPQLTEQA
3658	0.11	1	0 (0%)	0 (0%)	0 (0%)	8553	0.11	TcCLB.510943.190	89 - 144	myosin heavy chain MYA2-related, putative	FIPAYVEDKMEDYLSE
3700	0.11	1	0 (0%)	0 (0%)	0 (0%)	8757	0.11	TcCLB.511173.150	193 - 244	Mucin-associated surface protein (MASP), subgroup S010	SQQSVVGDIGQNKDTG
3745	0.11	1	0 (0%)	0 (0%)	0 (0%)	8982	0.11	TcCLB.511317.40	1 - 44	Lariat debranching enzyme, C-terminal domain containing protein, putative	GVTTNTVKNNTGSSDS
3777	0.11	1	0 (0%)	0 (0%)	0 (0%)	9079	0.11	TcCLB.511435.10	721 - 772	WD40 repeat-containing protein	DIATTETEDVDQCFAR
3793	0.11	1	0 (0%)	0 (0%)	0 (0%)	9163	0.11	TcCLB.511545.70	185 - 236	Mitoribosomal SSU assembly factor 5, putative	QLANMTAELNLETQKH
3801	0.11	1	0 (0%)	0 (0%)	0 (0%)	9207	0.11	TcCLB.511577.180	145 - 196	retrotransposon hot spot (RHS) protein, putative	VNTLIGWLEAAAEVKA
3804	0.11	1	0 (0%)	0 (0%)	0 (0%)	924	0.11	TCSYLVIO_003639	37 - 88	mucin TcMUCII, putative	SKTVEKTVIATGTEKA
555	0.11	2	0 (0%)	0 (0%)	0 (0%)	1535	0.1	TCSYLVIO_005875	1161 - 1212	hypothetical protein	IVGGDTKITTGVGNSG
703	0.11	3	3 (100%)	0 (0%)	3 (100%)	1679	0.1	TCSYLVIO_006369	249 - 300	hypothetical protein	AAAKAAADTLEGGPSE
1279	0.11	3	0 (0%)	0 (0%)	0 (0%)	2388	0.1	TCSYLVIO_009241	269 - 320	hypothetical protein	IRLGAVRPLPEDVLLD
1311	0.11	5	0 (0%)	0 (0%)	0 (0%)	2430	0.1	TCSYLVIO_009430	93 - 156	mucin-associated surface protein (MASP), putative	PEKTPKPLSGGPATED
1694	0.11	21	0 (0%)	0 (0%)	0 (0%)	4735	0.1	TcCLB.506769.40	277 - 332	hypothetical protein	GTAKETPQGDEGGEPG
1875	0.11	2	0 (0%)	2 (100%)	0 (0%)	7576	0.1	TcCLB.509999.40	1249 - 1300	COPII coat assembly protein sec16, putative	AAGPVLKGPPPLHFSA
1896	0.11	2	0 (0%)	0 (0%)	0 (0%)	772	0.1	TCSYLVIO_003117	237 - 292	hypothetical protein	AGALVRPVTGENQTDV
2109	0.11	2	0 (0%)	0 (0%)	0 (0%)	3967	0.1	TcCLB.506217.40	589 - 640	trans-sialidase, Group VIII, putative	IAGKRASSKLVDEWED
2117	0.11	3	0 (0%)	0 (0%)	0 (0%)	381	0.1	TCSYLVIO_001699	601 - 656	hypothetical protein	EKKESASSSNSFFAPG
2132	0.11	3	0 (0%)	0 (0%)	0 (0%)	3860	0.1	TcCLB.506135.100	273 - 324	hypothetical protein, conserved	ARSADFDDPNGDKDNF
2292	0.11	2	0 (0%)	0 (0%)	0 (0%)	4269	0.1	TcCLB.506445.70	797 - 848	hypothetical protein, conserved	ALDTRSGDKDEREKTI
2787	0.11	2	0 (0%)	0 (0%)	0 (0%)	547	0.1	TCSYLVIO_002306	261 - 316	hypothetical protein	GIEADAEDKERESLQL
3115	0.11	2	0 (0%)	0 (0%)	0 (0%)	8807	0.1	TcCLB.511197.60	33 - 88	Mucin-associated surface protein (MASP), subgroup S008	EDPNIPKPNDGVLNTS
3178	0.11	2	0 (0%)	0 (0%)	0 (0%)	6691	0.1	TcCLB.508839.50	137 - 188	OTU-like cysteine protease, putative	KLSDNAAENTPMDTKQ
232	0.11	2	0 (0%)	0 (0%)	0 (0%)	1216	0.08	TCSYLVIO_004757	73 - 124	cytoplasmic l-asparaginase i-like protein, putative	NARSYTLTGVSAEKGG
477	0.11	2	0 (0%)	0 (0%)	0 (0%)	1463	0.08	TCSYLVIO_005558	69 - 120	hypothetical protein	PLPLASKKDFLDNFLD
723	0.11	3	0 (0%)	0 (0%)	0 (0%)	7087	0.08	TcCLB.509349.20	573 - 628	retrotransposon hot spot (RHS) protein, putative	NDWQRCDVVNSDNVSE
1163	0.11	10	0 (0%)	0 (0%)	0 (0%)	2203	0.08	TCSYLVIO_008362	185 - 236	dispersed gene family protein 1 (DGF-1), putative	IENSSWSAPSIEYYKG
2041	0.11	3	0 (0%)	0 (0%)	0 (0%)	864	0.08	TCSYLVIO_003459	205 - 260	hypothetical protein	AVAPAALKMDKQLYQH
2370	0.11	3	0 (0%)	0 (0%)	0 (0%)	446	0.08	TCSYLVIO_001886	1177 - 1228	ATP-dependent DEAD/H RNA helicase, putative	LRQVEADLSRGPEGDF
2841	0.11	3	0 (0%)	0 (0%)	0 (0%)	5636	0.08	TcCLB.507801.140	53 - 104	TPR-repeat protein, putative	LKEAVLNSNKRISEVD
1328	0.11	2	0 (0%)	0 (0%)	0 (0%)	5563	0.07	TcCLB.507691.50	1 - 36	retrotransposon hot spot (RHS) protein, putative	RLNEFIRRYLGEEWVV
4	0.1	3	0 (0%)	0 (0%)	0 (0%)	1000	0.1	TCSYLVIO_003924	2189 - 2240	hypothetical protein	YPLHRKHDPFTTHTDI
134	0.1	1	0 (0%)	0 (0%)	0 (0%)	1121	0.1	TCSYLVIO_004445	117 - 168	hypothetical protein	RLDATAAYPSGTESRM
137	0.1	3	0 (0%)	0 (0%)	0 (0%)	5940	0.1	TcCLB.508153.830	113 - 168	peter pan protein, putative	VLNNFTHPDARRRPEV
274	0.1	2	0 (0%)	0 (0%)	0 (0%)	7290	0.1	TcCLB.509647.60	297 - 348	CW-type Zinc Finger, putative	VFSSETDHLSAGDKSV
288	0.1	3	0 (0%)	0 (0%)	0 (0%)	1268	0.1	TCSYLVIO_004939	41 - 96	proteasome beta 5 subunit, putative	PLSTSNRLQTDMRMWK
294	0.1	2	0 (0%)	0 (0%)	0 (0%)	1273	0.1	TCSYLVIO_004951	321 - 372	5'-3' exonuclease XRNB, putative	QNTEVEVVVNKKDTST
317	0.1	3	0 (0%)	0 (0%)	0 (0%)	1294	0.1	TCSYLVIO_005020	1097 - 1152	hypothetical protein	REVEVVVDKLFAAKEP
335	0.1	3	0 (0%)	0 (0%)	3 (100%)	1310	0.1	TCSYLVIO_005070	297 - 348	hypothetical protein	EATTNTMRIANGPSSA
354	0.1	3	0 (0%)	0 (0%)	0 (0%)	6413	0.1	TcCLB.508539.40	529 - 580	F-box-like, putative	GNEVDNDEEDMQLPVS
367	0.1	1	0 (0%)	0 (0%)	0 (0%)	1343	0.1	TCSYLVIO_005171	425 - 476	mucin-associated surface protein (MASP), putative	TQLNTTKKEPAGGLAE
422	0.1	1	0 (0%)	0 (0%)	0 (0%)	1410	0.1	TCSYLVIO_005353	213 - 264	hypothetical protein	SSPLASLDNKAIFTES
430	0.1	3	0 (0%)	0 (0%)	0 (0%)	6539	0.1	TcCLB.508707.180	917 - 972	ubiquitin hydrolase, putative	QAPALDPITGEQLTGD
437	0.1	2	0 (0%)	0 (0%)	0 (0%)	1426	0.1	TCSYLVIO_005415	5 - 56	hypothetical protein	FMNTSGDPNVSDVKFS
449	0.1	3	0 (0%)	0 (0%)	0 (0%)	1437	0.1	TCSYLVIO_005450	165 - 216	hypothetical protein	FGNALTRDTTSAQSRS
458	0.1	1	0 (0%)	0 (0%)	0 (0%)	1445	0.1	TCSYLVIO_005486	241 - 296	cysteine desulfurase, putative	LQSRLPHITVNGDLEK
511	0.1	2	0 (0%)	0 (0%)	0 (0%)	1495	0.1	TCSYLVIO_005708	421 - 472	hypothetical protein	DVSARNQEERKQIVAQ
522	0.1	2	0 (0%)	0 (0%)	0 (0%)	1505	0.1	TCSYLVIO_005758	105 - 160	mitochondrial carrier protein, putative	VPIDVTKERLQSQPPS
527	0.1	1	0 (0%)	0 (0%)	0 (0%)	151	0.1	TCSYLVIO_000866	29 - 80	hypothetical protein	PFIPPSVGNTFNDPSL
530	0.1	2	0 (0%)	0 (0%)	0 (0%)	1512	0.1	TCSYLVIO_005801	309 - 364	ascorbate-dependent peroxidase, putative	TTEAVGSLVVPEFKSP
549	0.1	1	0 (0%)	0 (0%)	0 (0%)	153	0.1	TCSYLVIO_000867	1969 - 2024	hypothetical protein	SIGRSNSTSDTDTTAP
567	0.1	3	0 (0%)	0 (0%)	0 (0%)	7273	0.1	TcCLB.509631.20	17 - 68	Mucin-associated surface protein (MASP), subgroup S087	NAVGGCMASGGFGGKM
614	0.1	1	0 (0%)	0 (0%)	0 (0%)	1593	0.1	TCSYLVIO_006108	673 - 724	protein kinase, putative,serine/threonine-protein kinase Nek1, putative	VAAGAAGVKGGDKNVN
618	0.1	2	0 (0%)	0 (0%)	0 (0%)	8932	0.1	TcCLB.511283.200	677 - 732	Hsp70 protein, putative	LPARVFLPVTGERRDP
624	0.1	1	0 (0%)	0 (0%)	0 (0%)	1603	0.1	TCSYLVIO_006123	137 - 188	hypothetical protein	GECPHDTPKERNVMTL
629	0.1	3	0 (0%)	0 (0%)	0 (0%)	1608	0.1	TCSYLVIO_006140	721 - 776	hypothetical protein	AAIGVGREVDYEIQGA
650	0.1	2	0 (0%)	0 (0%)	0 (0%)	1628	0.1	TCSYLVIO_006214	1129 - 1180	hypothetical protein	VSVEQPAAAQNQLDRL
670	0.1	2	0 (0%)	0 (0%)	2 (100%)	5673	0.1	TcCLB.507831.60	733 - 784	heat shock protein 110, putative	EEALEWAEREVKKYQQ
710	0.1	2	0 (0%)	0 (0%)	0 (0%)	1685	0.1	TCSYLVIO_006380	437 - 488	2- aminoethylphosphonate:pyruvateaminotransferase- likeprotein,putative	SCLPEDLELTDRIATE
716	0.1	2	0 (0%)	0 (0%)	0 (0%)	1690	0.1	TCSYLVIO_006384	1305 - 1356	Monooxygenase, putative	RRTNKKPNRLSEWLDA
752	0.1	1	0 (0%)	0 (0%)	0 (0%)	1729	0.1	TCSYLVIO_006597	13 - 64	hypothetical protein	SFSAAPAASAVDHVAA
774	0.1	1	0 (0%)	0 (0%)	0 (0%)	1766	0.1	TCSYLVIO_006755	177 - 232	mucin-associated surface protein (MASP), putative	KGSNLNNSASDSGNQS
802	0.1	1	0 (0%)	0 (0%)	0 (0%)	1791	0.1	TCSYLVIO_006846	25 - 76	hypothetical protein	AMMSSGGAWEVVVDKA
830	0.1	3	0 (0%)	0 (0%)	0 (0%)	182	0.1	TCSYLVIO_000996	41 - 92	hypothetical protein	LVQGSLNKLSTANFDD
840	0.1	3	0 (0%)	0 (0%)	0 (0%)	6679	0.1	TcCLB.508837.130	337 - 400	eukaryotic translation initiation factor 4 gamma 3	EAGGRSWSNVVKSPQS
862	0.1	3	0 (0%)	0 (0%)	0 (0%)	4266	0.1	TcCLB.506445.20	313 - 368	Eukaryotic translation initiation factor 4 gamma 2	PGGQRIVGDKQQSLEY
886	0.1	2	0 (0%)	0 (0%)	0 (0%)	8831	0.1	TcCLB.511215.50	97 - 148	hypothetical protein, conserved	QKADQNTLYDDETVKT
940	0.1	1	0 (0%)	0 (0%)	0 (0%)	1931	0.1	TCSYLVIO_007313	565 - 616	RNA editing complex protein MP90, putative	EDVAEDVAADNATAPS
957	0.1	3	0 (0%)	0 (0%)	0 (0%)	1947	0.1	TCSYLVIO_007346	117 - 168	hypothetical protein	VWRAPALLPGDNLNIL
960	0.1	3	0 (0%)	0 (0%)	0 (0%)	195	0.1	TCSYLVIO_001027	65 - 116	diacylglycerol kinase, putative	EIANLKTDYRPMTSPR
989	0.1	3	0 (0%)	0 (0%)	0 (0%)	1976	0.1	TCSYLVIO_007480	601 - 656	mitochondrial carrier protein, putative	GVAGQITTYPLNVAKR
1004	0.1	2	0 (0%)	0 (0%)	0 (0%)	8840	0.1	TcCLB.511217.70	449 - 500	hypothetical protein, conserved	ASKQTNKQQINVSEVA
1085	0.1	3	0 (0%)	0 (0%)	0 (0%)	210	0.1	TCSYLVIO_001068	93 - 152	40S ribosomal protein S6, putative	IVKTGEQPIEGVTDVS
1128	0.1	3	0 (0%)	0 (0%)	0 (0%)	7866	0.1	TcCLB.510285.70	541 - 592	kinetoplastid kinetochore protein 2, putative	RASPDKYAMVYPGRDT
1231	0.1	5	0 (0%)	5 (100%)	0 (0%)	2323	0.1	TCSYLVIO_008958	129 - 180	protein tyrosine phosphatase-like protein, putative	IDNWLNLLEQEKNKSP
1248	0.1	2	0 (0%)	0 (0%)	0 (0%)	2349	0.1	TCSYLVIO_009070	1165 - 1216	hypothetical protein	LPPTFAILSDNAAMGE
1269	0.1	1	0 (0%)	0 (0%)	0 (0%)	2377	0.1	TCSYLVIO_009190	93 - 144	trans-sialidase, putative	EETPSPKEVEAEQEVE
1272	0.1	2	1 (50%)	0 (0%)	0 (0%)	2380	0.1	TCSYLVIO_009198	657 - 732	hypothetical protein	IAPDQVDSPAEIAPDD
1275	0.1	2	0 (0%)	0 (0%)	0 (0%)	2383	0.1	TCSYLVIO_009222	341 - 392	glycyl-tRNA synthetase, putative	ASKKDLFAREEFAEPR
1278	0.1	3	0 (0%)	0 (0%)	0 (0%)	8852	0.1	TcCLB.511233.59	1 - 48	hypothetical protein, conserved	SEGTIVGAPNIGGGGG
1290	0.1	1	0 (0%)	0 (0%)	0 (0%)	2406	0.1	TCSYLVIO_009335	181 - 232	hypothetical protein	QKVVETQFLRPAEKTR
1353	0.1	3	0 (0%)	0 (0%)	0 (0%)	3118	0.1	TcCLB.503727.20	1153 - 1208	hypothetical protein, conserved	DAVNFREGQPQRRKQQ
1374	0.1	3	0 (0%)	0 (0%)	0 (0%)	3688	0.1	TcCLB.505071.30	397 - 448	Serine/threonine-protein kinase NEK14, putative	QEATQLPAQSKPAVRP
1404	0.1	2	0 (0%)	0 (0%)	0 (0%)	7223	0.1	TcCLB.509565.9	1285 - 1340	hypothetical protein (fragment)	QEKNNKPLEPSGFLNA
1450	0.1	1	0 (0%)	0 (0%)	0 (0%)	264	0.1	TCSYLVIO_001263	1 - 36	hypothetical protein	LSPIATAASKHTPHEN
1455	0.1	3	0 (0%)	0 (0%)	0 (0%)	3504	0.1	TcCLB.504213.120	217 - 276	proteasome alpha 3 subunit, putative	LRETDLKPLIAEADRQ
1457	0.1	1	0 (0%)	0 (0%)	0 (0%)	2646	0.1	TCSYLVIO_010344	845 - 896	hypothetical protein	YGNNNNNDSSKNTKEA
1539	0.1	3	0 (0%)	0 (0%)	0 (0%)	9525	0.1	TcCLB.511907.110	269 - 320	fatty acid transporter protein-like, putative	EKYVPLLFPDEEVQTV
1546	0.1	3	0 (0%)	0 (0%)	0 (0%)	2738	0.1	TCSYLVIO_010631	241 - 292	hypothetical protein	VKYDGQETEPTDGKQN
1572	0.1	3	0 (0%)	0 (0%)	0 (0%)	2764	0.1	TCSYLVIO_010725	137 - 188	hypothetical protein	GSLWALKERGITAQLN
1598	0.1	2	0 (0%)	0 (0%)	0 (0%)	2801	0.1	TCSYLVIO_010935	333 - 384	nucleoside phosphatase, putative,guanosine diphosphatase, putative	VNYLLGALNGDKNTAT
1603	0.1	1	0 (0%)	0 (0%)	0 (0%)	2806	0.1	TCSYLVIO_010950	1 - 40	hypothetical protein	PRRPSGRPTVDGGTGI
1615	0.1	3	0 (0%)	0 (0%)	0 (0%)	2820	0.1	TCSYLVIO_010995	1 - 48	mucin-associated surface protein (MASP), putative	TEVVKAPAGGAGGGSG
1634	0.1	2	0 (0%)	0 (0%)	0 (0%)	2858	0.1	TcCLB.408547.10	241 - 292	Mucin-associated surface protein (MASP), subgroup S030	QIPQSSSPRSGSDNVT
1648	0.1	3	0 (0%)	0 (0%)	0 (0%)	289	0.1	TCSYLVIO_001383	193 - 244	ubiquitin hydrolase, putative,cysteine peptidase, Clan CA, family C19, putative	VKGEAAKFNAEFQDNG
1651	0.1	1	0 (0%)	0 (0%)	0 (0%)	2898	0.1	TcCLB.433273.10	381 - 422	dynein heavy chain, putative (fragment)	AANPAPEWLTKNSWNE
1660	0.1	3	0 (0%)	0 (0%)	0 (0%)	2909	0.1	TcCLB.440363.10	81 - 132	hypothetical protein, conserved	PIDCVPSSPGDLADLF
1718	0.1	3	0 (0%)	0 (0%)	0 (0%)	700	0.1	TCSYLVIO_002862	589 - 640	hypothetical protein	AATPYDPAGASSTPSN
1722	0.1	3	0 (0%)	0 (0%)	0 (0%)	3946	0.1	TcCLB.506205.30	97 - 184	hypothetical protein, conserved	RFLQAEEKGEKRGEDI
1739	0.1	3	0 (0%)	0 (0%)	0 (0%)	561	0.1	TCSYLVIO_002362	253 - 304	hypothetical protein	KLTALSGNKEALVEKG
1764	0.1	2	0 (0%)	0 (0%)	0 (0%)	3125	0.1	TcCLB.503735.20	377 - 428	hypothetical protein	SICHKEDNRGILNEKE
1806	0.1	2	0 (0%)	0 (0%)	0 (0%)	3214	0.1	TcCLB.503891.120	1 - 52	dynein light chain, putative	RQYVSTLNYPLEKMSD
1811	0.1	2	0 (0%)	0 (0%)	0 (0%)	322	0.1	TCSYLVIO_001526	425 - 476	hypothetical protein	RERFDNRMRELDIDLA
1879	0.1	1	0 (0%)	0 (0%)	1 (100%)	3332	0.1	TcCLB.504039.130	217 - 268	Mucin-associated surface protein (MASP), subgroup S121	ASSQGAGTGEAPQPPT
1882	0.1	2	2 (100%)	0 (0%)	2 (100%)	3337	0.1	TcCLB.504039.180	237 - 288	Mucin-associated surface protein (MASP), subgroup S001	AKAAAEAAKEEAEKAA
1884	0.1	1	0 (0%)	0 (0%)	0 (0%)	334	0.1	TCSYLVIO_001569	321 - 376	clathrin coat assembly protein, putative	LSPSVNAQQRSGKESP
1898	0.1	1	0 (0%)	0 (0%)	0 (0%)	336	0.1	TCSYLVIO_001578	569 - 624	hypothetical protein	GSVRPADWGDTNEKKS
1912	0.1	1	0 (0%)	0 (0%)	0 (0%)	3391	0.1	TcCLB.504105.130	2677 - 2725	Voltage-dependent calcium channel subunit, putative	AGTLSSANHTGAGGGA
1937	0.1	1	0 (0%)	0 (0%)	0 (0%)	3450	0.1	TcCLB.504153.360	117 - 168	succinyl-coA:3-ketoacid-coenzyme A transferase, mitochondrial precursor, putative	VAQTGGQITKYNADGS
1943	0.1	3	0 (0%)	0 (0%)	0 (0%)	80	0.1	TCSYLVIO_000395	29 - 80	DnaJ chaperone protein, putative	LLFHPDKDPSPAARAA
1947	0.1	1	0 (0%)	0 (0%)	0 (0%)	3471	0.1	TcCLB.504163.10	197 - 248	protein phosphatase 2C, putative	REVDQGGTAPPPIRWE
1968	0.1	3	0 (0%)	0 (0%)	0 (0%)	862	0.1	TCSYLVIO_003448	109 - 160	hypothetical protein	NMYNVFGNGKGNNSIS
1977	0.1	2	2 (100%)	0 (0%)	0 (0%)	3533	0.1	TcCLB.504247.40	525 - 576	RNA-editing nuclease 1	AEEDVAADNATAPSLD
2146	0.1	1	1 (100%)	0 (0%)	0 (0%)	3887	0.1	TcCLB.506155.120	305 - 356	glycosyl hydrolase, putative	PPSAQQQHNQQQQQQQ
2187	0.1	2	0 (0%)	0 (0%)	0 (0%)	3973	0.1	TcCLB.506223.10	233 - 279	hypothetical protein, conserved	EKYSNEQQHLLFPGGG
2220	0.1	2	0 (0%)	0 (0%)	0 (0%)	4065	0.1	TcCLB.506289.170	141 - 192	surface protease GP63, putative	VKPTADKITVPRGLNE
2226	0.1	1	1 (100%)	0 (0%)	0 (0%)	408	0.1	TCSYLVIO_001795	541 - 592	hypothetical protein	EELRAKDEDKTRGLQE
2235	0.1	3	0 (0%)	3 (100%)	0 (0%)	411	0.1	TCSYLVIO_001807	149 - 200	hypothetical protein	ERFLDDLFEYRKLIER
2238	0.1	2	0 (0%)	0 (0%)	0 (0%)	4116	0.1	TcCLB.506319.40	53 - 108	hypothetical protein	KSLSNGSPAGTETKEV
2255	0.1	1	0 (0%)	0 (0%)	1 (100%)	4175	0.1	TcCLB.506357.29	17 - 68	dynein light chain Tctex-type, putative	EISAEEAKPAEPKKVS
2280	0.1	2	0 (0%)	0 (0%)	0 (0%)	675	0.1	TCSYLVIO_002782	185 - 236	ribosomal protein L7/L12, putative	ASSPTRDEALASDNAA
2301	0.1	1	0 (0%)	0 (0%)	0 (0%)	4291	0.1	TcCLB.506471.100	601 - 652	trans-sialidase, Group II, putative	DNKWETMPKGETKPTT
2311	0.1	1	0 (0%)	0 (0%)	0 (0%)	4311	0.1	TcCLB.506493.110	89 - 140	hypothetical protein, conserved	TSSIEWERASNRKYGA
2373	0.1	2	0 (0%)	0 (0%)	0 (0%)	4465	0.1	TcCLB.506585.90	169 - 220	RNA processing endonuclease 1, putative	TPNGDKTDPNKFYRDA
2387	0.1	1	0 (0%)	0 (0%)	0 (0%)	4490	0.1	TcCLB.506599.390	365 - 420	Mucin-associated surface protein (MASP), subgroup S008	AKTTAQTNDTTKPSDS
2399	0.1	2	0 (0%)	0 (0%)	0 (0%)	61	0.1	TCSYLVIO_000284	1 - 52	hypothetical protein	DLFGSATADRPNQIGT
2415	0.1	1	0 (0%)	0 (0%)	0 (0%)	454	0.1	TCSYLVIO_001910	25 - 76	dispersed gene family protein 1 (DGF-1), putative	LTGLSVPLLSQAEAGY
2417	0.1	3	0 (0%)	0 (0%)	0 (0%)	992	0.1	TCSYLVIO_003905	705 - 760	hypothetical protein	APEPIYAHEQRPSNSL
2473	0.1	3	0 (0%)	0 (0%)	0 (0%)	4780	0.1	TcCLB.506789.270	205 - 256	zinc-finger of a C2HC-type, putative	ISLDSLRASIAQFKEK
2505	0.1	1	0 (0%)	0 (0%)	0 (0%)	4758	0.1	TcCLB.506779.60	5 - 56	DNA-direcetd RNA polymerase II, subunit 9, putative	REKGKSTGQNMQLSLT
2506	0.1	1	0 (0%)	0 (0%)	0 (0%)	4768	0.1	TcCLB.506789.130	161 - 212	double-strand-break repair protein rad21 homolog, putative	SSGSNNNNNNDASAFL
2526	0.1	1	0 (0%)	0 (0%)	0 (0%)	4814	0.1	TcCLB.506807.10	273 - 324	tubulin delta chain	DDFGDAAFANKKVLSG
2581	0.1	1	0 (0%)	0 (0%)	0 (0%)	4944	0.1	TcCLB.506885.50	57 - 108	hypothetical protein, conserved	LREMDRLEQDLNEMVI
2628	0.1	1	0 (0%)	0 (0%)	0 (0%)	5027	0.1	TcCLB.506955.244	17 - 68	Mucin-associated surface protein (MASP), subgroup S061	SASPGTTPEKKPQNQE
2646	0.1	1	0 (0%)	0 (0%)	1 (100%)	5080	0.1	TcCLB.506971.80	153 - 204	Mucin-associated surface protein (MASP) (fragment)	PPTGPSLPTLPEKQAS
2653	0.1	1	0 (0%)	0 (0%)	0 (0%)	5103	0.1	TcCLB.506989.120	541 - 592	hypothetical protein, conserved	EPFSSQMSPSLSLANK
2705	0.1	2	0 (0%)	0 (0%)	0 (0%)	521	0.1	TCSYLVIO_002183	441 - 492	retrotransposon hot spot (RHS) protein, putative	FNLQKWSEAAPEVKES
2734	0.1	1	0 (0%)	0 (0%)	0 (0%)	5288	0.1	TcCLB.507113.9	205 - 256	dispersed gene family protein 1 (DGF-1), putative	SLHPGGSAVYVSGGVE
2769	0.1	3	0 (0%)	0 (0%)	0 (0%)	5432	0.1	TcCLB.507521.100	193 - 244	hypothetical protein, conserved	NSNANTTAAAIASDNV
2808	0.1	1	0 (0%)	0 (0%)	0 (0%)	5553	0.1	TcCLB.507681.30	1841 - 1892	hypothetical protein, conserved	PPATFSPEAFHDALNY
2814	0.1	1	0 (0%)	0 (0%)	0 (0%)	5566	0.1	TcCLB.507699.10	21 - 72	mucin TcMUCII, putative	SAAPTSGGDGQGTPGV
2835	0.1	2	0 (0%)	0 (0%)	0 (0%)	5617	0.1	TcCLB.507765.130	137 - 188	hypothetical protein, conserved	TPTPPVQQKEQQQQQP
2869	0.1	1	0 (0%)	0 (0%)	0 (0%)	5704	0.1	TcCLB.507875.220	341 - 392	trans-sialidase, Group II, putative	LPGVWAKPKPEDSKNL
2903	0.1	2	0 (0%)	0 (0%)	0 (0%)	5810	0.1	TcCLB.507993.70	77 - 128	hypothetical protein, conserved	NLEGTALTGDTLLNKF
2931	0.1	1	0 (0%)	0 (0%)	0 (0%)	5915	0.1	TcCLB.508153.210	325 - 371	NLI interacting factor-like phosphatase, putative	KQDNFLDPPKGNNVIP
2956	0.1	1	0 (0%)	0 (0%)	0 (0%)	6018	0.1	TcCLB.508183.20	41 - 96	nucleosome assembly protein (NAP), putative	TETPLKPLFNGTIDPK
3055	0.1	1	0 (0%)	0 (0%)	0 (0%)	6328	0.1	TcCLB.508461.320	29 - 80	U5 snRNA-associated splicing factor, putative	AYHEAVTEKDDVPPEY
3073	0.1	2	0 (0%)	0 (0%)	0 (0%)	8166	0.1	TcCLB.510565.110	65 - 116	hypothetical protein	QYMTAEMEAYAEDWKL
3103	0.1	2	2 (100%)	0 (0%)	0 (0%)	6471	0.1	TcCLB.508593.10	741 - 800	trans-sialidase, Group IV, putative	ASRPEEPEPAESRPEE
3234	0.1	2	0 (0%)	0 (0%)	0 (0%)	769	0.1	TCSYLVIO_003108	329 - 380	hypothetical protein	ASPGASDTTGSPEGTT
3235	0.1	1	0 (0%)	0 (0%)	0 (0%)	6869	0.1	TcCLB.509039.49	85 - 126	hypothetical protein, conserved	STKRELFEVVRRLVQA
3239	0.1	3	0 (0%)	0 (0%)	0 (0%)	782	0.1	TCSYLVIO_003172	5 - 56	hypothetical protein	RSRDMTLRVTTKDGTL
3248	0.1	2	0 (0%)	0 (0%)	0 (0%)	86	0.1	TCSYLVIO_000425	245 - 296	paraflagellar rod protein, putative	YRQIEACEEDLMKIKE
3274	0.1	1	0 (0%)	0 (0%)	0 (0%)	6989	0.1	TcCLB.509201.10	433 - 484	hypothetical protein, conserved	LDQLLRSYQGEAADKE
3301	0.1	1	0 (0%)	0 (0%)	0 (0%)	7105	0.1	TcCLB.509395.70	181 - 236	hypothetical protein, conserved	IKKDDGNAEWVPLMAA
3327	0.1	2	0 (0%)	0 (0%)	0 (0%)	7204	0.1	TcCLB.509543.30	113 - 192	hypothetical protein	PCSLPFFRNENGERLL
3441	0.1	1	0 (0%)	0 (0%)	0 (0%)	7598	0.1	TcCLB.510013.70	21 - 76	Mucin-associated surface protein (MASP), subgroup S079	EPLVQSQKLGTPRQET
3453	0.1	1	0 (0%)	0 (0%)	0 (0%)	7637	0.1	TcCLB.510053.50	209 - 260	vesicle transport v-SNARE protein, putative	VFSSNSPSNDGKDEAR
3454	0.1	2	0 (0%)	0 (0%)	0 (0%)	764	0.1	TCSYLVIO_003093	273 - 324	kinesin, putative	LVLGKVVAALTDKSSQ
3461	0.1	1	0 (0%)	0 (0%)	0 (0%)	7657	0.1	TcCLB.510085.60	193 - 244	Mucin-associated surface protein (MASP), subgroup S080	PSQSTHDKSPLQTKTE
3489	0.1	1	0 (0%)	0 (0%)	0 (0%)	7756	0.1	TcCLB.510155.70	669 - 728	heat shock protein 70 (hsp70), putative	AEAPNGTEKSSKLQQP
3490	0.1	1	0 (0%)	0 (0%)	0 (0%)	7762	0.1	TcCLB.510165.110	997 - 1048	retrotransposon hot spot (RHS) protein, putative	RCDVVDSDNVSRAENR
3504	0.1	1	0 (0%)	0 (0%)	0 (0%)	7838	0.1	TcCLB.510275.350	89 - 140	trans-sialidase, Group V, putative	VAEAQDTKKEEGDFTG
3505	0.1	1	0 (0%)	0 (0%)	0 (0%)	7839	0.1	TcCLB.510275.350	569 - 620	trans-sialidase, Group V, putative	EDTPIPFLGAKMTGAG
3506	0.1	1	0 (0%)	0 (0%)	0 (0%)	7840	0.1	TcCLB.510275.400	373 - 424	Mucin-associated surface protein (MASP), subgroup S091	DVNTKDAPTATETAPQ
3516	0.1	1	0 (0%)	0 (0%)	0 (0%)	7890	0.1	TcCLB.510303.80	401 - 456	kinesin, putative	RQANWQQQQQQHQEQQ
3534	0.1	1	0 (0%)	0 (0%)	0 (0%)	8000	0.1	TcCLB.510377.410	9 - 60	mucin TcMUCII, putative	SSTTTTNTNTKTPNGT
3549	0.1	1	0 (0%)	0 (0%)	0 (0%)	8060	0.1	TcCLB.510457.10	1 - 56	Mucin-associated surface protein (MASP)	AGSSVGSPTTTSSTTV
3575	0.1	1	0 (0%)	0 (0%)	0 (0%)	8176	0.1	TcCLB.510575.150	397 - 448	hypothetical protein, conserved	GITTTNNPAATVAPAS
3605	0.1	1	0 (0%)	0 (0%)	0 (0%)	83	0.1	TCSYLVIO_000398	749 - 800	hypothetical protein	TQCPRLSWNEVGAQVG
3630	0.1	1	0 (0%)	0 (0%)	0 (0%)	8440	0.1	TcCLB.510807.50	225 - 276	Mucin-associated surface protein (MASP), subgroup S012	QQQTNSSSTSTTGNGP
3642	0.1	2	0 (0%)	0 (0%)	0 (0%)	975	0.1	TCSYLVIO_003846	53 - 108	ruvB-like DNA helicase, putative	AGGPGTGKTAIAMGMA
3656	0.1	1	0 (0%)	0 (0%)	0 (0%)	8545	0.1	TcCLB.510933.90	429 - 484	Mucin-associated surface protein (MASP), subgroup S080	TPPETDTIQKNGTSKV
3662	0.1	1	0 (0%)	0 (0%)	0 (0%)	8575	0.1	TcCLB.510979.10	361 - 416	Mucin-associated surface protein (MASP), subgroup S074	TATTAAQTNHTTKSGD
3665	0.1	1	0 (0%)	0 (0%)	0 (0%)	8580	0.1	TcCLB.510989.20	401 - 452	hypothetical protein, conserved	NKNNNNNNGNDGNYYY
3672	0.1	1	0 (0%)	0 (0%)	0 (0%)	8617	0.1	TcCLB.511025.60	33 - 84	hypothetical protein	AAAPQEAENSPDAASS
3702	0.1	1	0 (0%)	0 (0%)	1 (100%)	8769	0.1	TcCLB.511173.496	73 - 124	Mucin-associated surface protein (MASP) (fragment)	EGSAAAGSKGNFSPGQ
3707	0.1	1	0 (0%)	0 (0%)	0 (0%)	8806	0.1	TcCLB.511189.90	877 - 928	hypothetical protein, conserved	DAQTVSSLPFILQDKS
3728	0.1	1	0 (0%)	0 (0%)	0 (0%)	8915	0.1	TcCLB.511277.50	545 - 596	hypothetical protein, conserved	RAVEGMPDTFAASRPS
3780	0.1	1	0 (0%)	0 (0%)	0 (0%)	9089	0.1	TcCLB.511449.30	105 - 156	Mucin-associated surface protein (MASP), subgroup S008	LLINENETPQAREGEG
3785	0.1	1	0 (0%)	0 (0%)	0 (0%)	9118	0.1	TcCLB.511487.51	81 - 132	hypothetical protein	LVPDSSSQKPTAPLYQ
51	0.1	3	0 (0%)	0 (0%)	0 (0%)	1044	0.08	TCSYLVIO_004130	3005 - 3060	hypothetical protein	AQSIANVGKNAPTEFV
355	0.1	2	0 (0%)	1 (50%)	2 (100%)	3537	0.08	TcCLB.504249.30	353 - 404	Mucin-associated surface protein (MASP), subgroup S043	AGTGKPSSGDKANIAD
485	0.1	2	0 (0%)	0 (0%)	0 (0%)	1470	0.08	TCSYLVIO_005588	589 - 640	protein kinase, putative	CSSLSLKAAVAENSNF
691	0.1	3	0 (0%)	0 (0%)	0 (0%)	7663	0.08	TcCLB.510089.80	125 - 176	protein kinase, putative	EEKEKTETSQQIRMSA
797	0.1	2	0 (0%)	0 (0%)	0 (0%)	1787	0.08	TCSYLVIO_006827	285 - 333	la RNA binding protein, putative	LLDVEKEIADRAKKHQ
1321	0.1	2	0 (0%)	0 (0%)	1 (50%)	7518	0.08	TcCLB.509927.10	61 - 112	trans-sialidase, putative (fragment)	FQGTKPAPYKWQEMTG
1430	0.1	3	0 (0%)	0 (0%)	0 (0%)	2607	0.08	TCSYLVIO_010184	49 - 100	hypothetical protein	ASVAPQPTPMSPQVVV
1509	0.1	5	0 (0%)	0 (0%)	0 (0%)	2701	0.08	TCSYLVIO_010520	433 - 484	myosin heavy chain, putative	DIFGFENFNKNSFEQL
1563	0.1	2	0 (0%)	0 (0%)	0 (0%)	7739	0.08	TcCLB.510143.110	313 - 368	hypothetical protein, conserved	KFTPQATESEQPQDSD
1574	0.1	2	0 (0%)	0 (0%)	0 (0%)	2768	0.08	TCSYLVIO_010758	101 - 152	mucin-associated surface protein (MASP), putative	DDAGVVSGGGPGTGKG
1728	0.1	2	0 (0%)	0 (0%)	0 (0%)	7845	0.08	TcCLB.510279.110	161 - 212	trans-sialidase, Group VI, putative	GKYSRTDAADARESGG
1903	0.1	3	0 (0%)	0 (0%)	0 (0%)	337	0.08	TCSYLVIO_001579	353 - 408	hypothetical protein	TRMLDTSPLNRDEYEV
2487	0.1	3	0 (0%)	0 (0%)	0 (0%)	7610	0.08	TcCLB.510021.160	105 - 156	90 kDa surface protein, putative	VAIGAAKPPEGPRSPP
2570	0.1	2	0 (0%)	0 (0%)	0 (0%)	5420	0.08	TcCLB.507511.50	69 - 152	hypothetical protein	LPTREDRTRADAVAKW
2810	0.1	2	0 (0%)	0 (0%)	0 (0%)	8961	0.08	TcCLB.511291.70	809 - 860	hypothetical protein, conserved	WNEISDVADIAQELGN
3098	0.1	2	0 (0%)	0 (0%)	2 (100%)	6451	0.08	TcCLB.508569.10	449 - 500	hypothetical protein, conserved	QPQPQPQPQPQQQQQQ
3236	0.1	3	0 (0%)	0 (0%)	0 (0%)	780	0.08	TCSYLVIO_003170	273 - 324	hypothetical protein	LQSTDKRANGYPQDEG
3335	0.1	2	0 (0%)	0 (0%)	0 (0%)	7231	0.08	TcCLB.509575.10	705 - 756	retrotransposon hot spot (RHS) protein, putative	IKKYAVSAFLNKNLLR
3369	0.1	4	4 (100%)	0 (0%)	0 (0%)	7327	0.08	TcCLB.509703.10	405 - 456	cellulosomal scaffoldin anchoring protein, putative	PAYTASPTLTEAEKGT
2009	0.1	2	0 (0%)	0 (0%)	0 (0%)	3592	0.07	TcCLB.504493.10	77 - 128	Mucin-associated surface protein (MASP) (fragment)	SGTPSADAGTDNKDQE
2026	0.1	3	0 (0%)	0 (0%)	0 (0%)	3621	0.07	TcCLB.504741.210	661 - 716	hypothetical protein, conserved	EFRDSTITTLLVSPKQ
2673	0.1	2	0 (0%)	0 (0%)	0 (0%)	5155	0.07	TcCLB.507021.50	689 - 740	kinesin, putative	GPNTPIKGQYDALGDK
2904	0.1	2	0 (0%)	0 (0%)	0 (0%)	6406	0.07	TcCLB.508533.30	289 - 344	metalloprotease, putative	ALQGDINLQATSQANC
3192	0.1	3	0 (0%)	0 (0%)	0 (0%)	6759	0.07	TcCLB.508903.110	577 - 636	trans-sialidase, putative	GDAEYFDDWEPNRTYQ
55	0.08	2	0 (0%)	0 (0%)	0 (0%)	1048	0.08	TCSYLVIO_004162	529 - 584	hypothetical protein	FSSSEPTPSSAREGSP
60	0.08	2	0 (0%)	0 (0%)	0 (0%)	1052	0.08	TCSYLVIO_004181	169 - 220	hypothetical protein	RAVDLLETRNTALQMQ
67	0.08	2	0 (0%)	0 (0%)	0 (0%)	1059	0.08	TCSYLVIO_004196	493 - 544	dynein, putative	AIGQMLENQSIRDKNL
114	0.08	3	0 (0%)	0 (0%)	0 (0%)	3264	0.08	TcCLB.503959.20	1 - 40	Trafficking protein Mon1, putative	GLGDEKGEEGRGTPVG
183	0.08	2	0 (0%)	0 (0%)	0 (0%)	2838	0.08	TcCLB.398235.20	21 - 70	ubiquitin fusion degardation protein, putative	RRVNDKPVAPVVSEGE
196	0.08	1	0 (0%)	0 (0%)	0 (0%)	1182	0.08	TCSYLVIO_004667	381 - 432	hypothetical protein	FQRTTPRLKEGAGELM
199	0.08	2	0 (0%)	0 (0%)	0 (0%)	1185	0.08	TCSYLVIO_004670	449 - 500	hypothetical protein	LDEDVGPHFGSHTPTA
222	0.08	2	0 (0%)	0 (0%)	2 (100%)	1207	0.08	TCSYLVIO_004733	589 - 640	tyrosine specific protein phosphatase, putative	AATAPPATTEAKPATA
231	0.08	1	0 (0%)	0 (0%)	0 (0%)	1215	0.08	TCSYLVIO_004755	381 - 432	ATP-dependent RNA helicase, putative	RLWELVQKNEGCYLGH
242	0.08	3	0 (0%)	0 (0%)	0 (0%)	1226	0.08	TCSYLVIO_004814	41 - 92	hypothetical protein	QKRRATVASLLGKPGL
273	0.08	2	0 (0%)	0 (0%)	0 (0%)	7285	0.08	TcCLB.509647.110	349 - 400	hypothetical protein, conserved	VAGQISDVEDDNDDND
287	0.08	3	0 (0%)	0 (0%)	0 (0%)	7249	0.08	TcCLB.509599.170	265 - 316	hypothetical protein, conserved	SVLFDSLTAAEASNKL
293	0.08	2	0 (0%)	0 (0%)	0 (0%)	1272	0.08	TCSYLVIO_004950	285 - 336	hypothetical protein	QRSIDQSDVQGLTRCL
295	0.08	2	0 (0%)	0 (0%)	0 (0%)	1274	0.08	TCSYLVIO_004952	21 - 72	5'-3' exonuclease XRNA, putative	SSDTTQRFDNFYLDMN
308	0.08	1	0 (0%)	0 (0%)	0 (0%)	1286	0.08	TCSYLVIO_004990	69 - 120	hypothetical protein	AAAARRAYHRPNDIFE
311	0.08	2	0 (0%)	0 (0%)	0 (0%)	1289	0.08	TCSYLVIO_005004	241 - 296	vacuolar protein sorting-associated protein, putative	EYVFSQQDDPFFAANM
329	0.08	2	0 (0%)	0 (0%)	0 (0%)	1305	0.08	TCSYLVIO_005055	29 - 84	hypothetical protein	AGGLTDQRPSTGEDGL
346	0.08	2	0 (0%)	0 (0%)	1 (50%)	1321	0.08	TCSYLVIO_005097	217 - 296	hypothetical protein	AERLQRTQPPLSHSES
361	0.08	3	0 (0%)	0 (0%)	0 (0%)	3066	0.08	TcCLB.503599.30	69 - 120	Tripartite attachment complex protein 65	RTGSANTSLNVSAYTS
363	0.08	1	0 (0%)	0 (0%)	0 (0%)	1339	0.08	TCSYLVIO_005155	153 - 204	hypothetical protein	GSSSNNSNNVGGDGIT
380	0.08	5	0 (0%)	0 (0%)	5 (100%)	136	0.08	TCSYLVIO_000786	217 - 271	hypothetical protein	PREYAAPGDKANGVYA
396	0.08	1	0 (0%)	0 (0%)	0 (0%)	1386	0.08	TCSYLVIO_005279	361 - 412	mucin-associated surface protein (MASP), putative	STKMDGTNNAAPDSKE
398	0.08	3	0 (0%)	0 (0%)	0 (0%)	9159	0.08	TcCLB.511537.69	117 - 172	hypothetical protein, conserved	TYTPVRVDGTPGEAKS
446	0.08	2	0 (0%)	0 (0%)	0 (0%)	1434	0.08	TCSYLVIO_005438	345 - 400	myosin heavy chain MYA2-related, putative	FAKCVTTYLNPRTGEG
464	0.08	1	0 (0%)	0 (0%)	0 (0%)	1451	0.08	TCSYLVIO_005524	69 - 124	hypothetical protein	EQKKEIDAPLQPENDE
479	0.08	2	0 (0%)	0 (0%)	0 (0%)	1465	0.08	TCSYLVIO_005575	81 - 132	hypothetical protein	NRANEYVKNVLPEEIE
484	0.08	3	0 (0%)	0 (0%)	0 (0%)	147	0.08	TCSYLVIO_000841	93 - 148	hypothetical protein	HVGGKIRAAINTDGTL
512	0.08	3	0 (0%)	0 (0%)	3 (100%)	1496	0.08	TCSYLVIO_005714	169 - 220	hypothetical protein	AEAHIKRILEEEGYDL
517	0.08	3	3 (100%)	0 (0%)	0 (0%)	1500	0.08	TCSYLVIO_005726	1269 - 1324	DNA polymerase epsilon catalytic subunit, putative	SVFDDDVDRIRQEEEA
535	0.08	3	0 (0%)	0 (0%)	0 (0%)	1517	0.08	TCSYLVIO_005809	185 - 236	hypothetical protein	VARGTEDIPSMYEPRL
538	0.08	2	0 (0%)	0 (0%)	0 (0%)	6572	0.08	TcCLB.508739.40	1045 - 1096	hypothetical protein, conserved	VAQTAGGGGVGSSNPG
586	0.08	2	0 (0%)	0 (0%)	0 (0%)	1567	0.08	TCSYLVIO_006027	1581 - 1632	kinesin, putative	SANDDNEYEREAFPPL
589	0.08	2	0 (0%)	0 (0%)	0 (0%)	157	0.08	TCSYLVIO_000894	297 - 348	proteasome regulatory non-ATPase subunit 6, putative	NRIMQENKDSPFLADE
599	0.08	3	0 (0%)	0 (0%)	0 (0%)	1579	0.08	TCSYLVIO_006065	701 - 756	C-terminal motor kinesin, putative	EGQQMKEAVSINKSLS
637	0.08	2	0 (0%)	0 (0%)	0 (0%)	1616	0.08	TCSYLVIO_006177	97 - 148	aconitase, putative	ATKRLGGDLNKINPQI
711	0.08	2	0 (0%)	0 (0%)	0 (0%)	1686	0.08	TCSYLVIO_006382	353 - 404	Unc104-like kinesin, putative	DLEDLLRERQQNDALQ
718	0.08	2	0 (0%)	0 (0%)	0 (0%)	1692	0.08	TCSYLVIO_006386	449 - 500	hypothetical protein	EEGKKVAAAPAVSRVT
738	0.08	2	0 (0%)	0 (0%)	0 (0%)	9112	0.08	TcCLB.511483.20	745 - 796	hypothetical protein, conserved	AVRGNKQKRFLPRLSS
757	0.08	1	0 (0%)	0 (0%)	0 (0%)	1737	0.08	TCSYLVIO_006631	165 - 220	trans-sialidase, putative	KYGPTAVGLPKNDAED
768	0.08	5	2 (40%)	0 (0%)	0 (0%)	1759	0.08	TCSYLVIO_006729	505 - 556	surface protease GP63, putative	GKTSEAPVVQATLQQP
783	0.08	2	0 (0%)	0 (0%)	0 (0%)	4686	0.08	TcCLB.506755.140	145 - 196	ATP-dependent helicase, putative	LVKIAASSSSEPSAAA
787	0.08	3	0 (0%)	0 (0%)	3 (100%)	4685	0.08	TcCLB.506755.120	377 - 432	Bromodomain, putative	AASPPLRAPAVTVANY
794	0.08	3	0 (0%)	0 (0%)	0 (0%)	1784	0.08	TCSYLVIO_006810	505 - 556	hypothetical protein	ERELEAIRATLASKEQ
803	0.08	2	0 (0%)	0 (0%)	0 (0%)	1792	0.08	TCSYLVIO_006848	93 - 148	hypothetical protein	SKLQALSSNVENIDKL
831	0.08	2	0 (0%)	0 (0%)	0 (0%)	1820	0.08	TCSYLVIO_006936	485 - 536	CDC16, putative	LETKNSAAAVEAYRAA
845	0.08	3	0 (0%)	0 (0%)	0 (0%)	1834	0.08	TCSYLVIO_006974	281 - 332	hypothetical protein	GRVGYAVGGDKCFSPA
847	0.08	3	0 (0%)	0 (0%)	0 (0%)	1838	0.08	TCSYLVIO_006982	317 - 368	proteasome regulatory ATPase subunit 3, putative	SPEVDLEEFVTRPEKL
876	0.08	1	0 (0%)	0 (0%)	0 (0%)	1867	0.08	TCSYLVIO_007091	841 - 892	hypothetical protein	EASAVEATTNTMKDAV
887	0.08	2	0 (0%)	0 (0%)	0 (0%)	6019	0.08	TcCLB.508197.30	89 - 140	hypothetical protein, conserved	LATQTATPVGDDSNTE
918	0.08	1	0 (0%)	0 (0%)	0 (0%)	1911	0.08	TCSYLVIO_007260	213 - 264	maoC-like dehydratase, putative	KNFIGNVSLDNKTEQS
958	0.08	1	0 (0%)	0 (0%)	1 (100%)	1948	0.08	TCSYLVIO_007349	1 - 52	calpain-like cysteine peptidase, putative	VSGSDVTGWKPHTGEE
985	0.08	3	0 (0%)	0 (0%)	0 (0%)	1972	0.08	TCSYLVIO_007449	185 - 240	dynamin, putative,vacuolar sortin protein 1, putative	LDLMDRGTDALDALTG
1002	0.08	3	0 (0%)	0 (0%)	0 (0%)	6157	0.08	TcCLB.508299.50	1965 - 2016	Phage tail fibre repeat, putative	EDNDDDVSRSEKRRDD
1012	0.08	3	0 (0%)	0 (0%)	0 (0%)	1997	0.08	TCSYLVIO_007531	281 - 332	tyrosine aminotransferase, putative	LEETPQSFFEDCANRM
1038	0.08	3	0 (0%)	0 (0%)	0 (0%)	2019	0.08	TCSYLVIO_007600	369 - 420	hypothetical protein	VYQRGGENGELSRAPL
1042	0.08	2	0 (0%)	0 (0%)	0 (0%)	8815	0.08	TcCLB.511211.150	105 - 160	gamma-tubulin complex component 3	AAGVRQAAASSKTVAV
1046	0.08	1	0 (0%)	0 (0%)	0 (0%)	2028	0.08	TCSYLVIO_007648	417 - 468	hypothetical protein	FAGTRRYSSQNKEEVP
1059	0.08	4	0 (0%)	0 (0%)	0 (0%)	2048	0.08	TCSYLVIO_007719	25 - 76	glucose-regulated protein 78, putative	QKGDVHIIPNDMGNRI
1099	0.08	1	0 (0%)	0 (0%)	0 (0%)	2129	0.08	TCSYLVIO_008084	57 - 108	hypothetical protein	AATGPRSPDAADDARG
1116	0.08	3	0 (0%)	0 (0%)	0 (0%)	2156	0.08	TCSYLVIO_008181	1 - 76	hypothetical protein	TVSIPNIPKVLDERAR
1125	0.08	3	0 (0%)	3 (100%)	0 (0%)	2164	0.08	TCSYLVIO_008219	77 - 128	hypothetical protein	EDFSDVWSDNGGNFIE
1135	0.08	2	0 (0%)	0 (0%)	0 (0%)	2173	0.08	TCSYLVIO_008236	397 - 452	hypothetical protein	RREIDRLRAELQAAQT
1170	0.08	1	0 (0%)	0 (0%)	0 (0%)	2211	0.08	TCSYLVIO_008392	17 - 68	hypothetical protein	GVREFNKQLDEEQMLE
1198	0.08	2	0 (0%)	0 (0%)	0 (0%)	5713	0.08	TcCLB.507887.20	605 - 660	ubiquitin hydrolase, putative	TGLEDMLGGDPPKSSS
1249	0.08	2	0 (0%)	0 (0%)	0 (0%)	9416	0.08	TcCLB.511807.190	125 - 176	hypothetical protein, conserved	ADQYVESGRKILNDAK
1255	0.08	1	0 (0%)	0 (0%)	0 (0%)	2357	0.08	TCSYLVIO_009098	525 - 576	hypothetical protein	ILFSGNQQEKQQELSS
1258	0.08	2	0 (0%)	0 (0%)	0 (0%)	236	0.08	TCSYLVIO_001155	345 - 396	hypothetical protein	PDKINDPTRGERNQQL
1260	0.08	3	0 (0%)	0 (0%)	0 (0%)	2361	0.08	TCSYLVIO_009122	89 - 140	hypothetical protein	QYDTIQTAYKMATTPT
1273	0.08	1	0 (0%)	0 (0%)	0 (0%)	2381	0.08	TCSYLVIO_009201	113 - 164	hypothetical protein	SLFDPKTLKLCPITDQ
1342	0.08	1	0 (0%)	0 (0%)	0 (0%)	2494	0.08	TCSYLVIO_009726	53 - 104	retrotransposon hot spot (RHS) protein, putative	VKEGLTAWFSPHGGTD
1365	0.08	2	0 (0%)	0 (0%)	0 (0%)	2515	0.08	TCSYLVIO_009779	109 - 164	hypothetical protein	SVLPQGEATSFSTPSW
1393	0.08	1	0 (0%)	0 (0%)	0 (0%)	2550	0.08	TCSYLVIO_009894	769 - 820	hypothetical protein	NLDAEKQKIQTVETKF
1407	0.08	3	0 (0%)	0 (0%)	1 (33%)	3222	0.08	TcCLB.503897.100	669 - 724	hypothetical protein, conserved	LRRVGDDDPRDGPALV
1433	0.08	3	0 (0%)	0 (0%)	3 (100%)	7826	0.08	TcCLB.510251.19	273 - 324	hypothetical protein, conserved	KGKVPSRAAEALRDLW
1445	0.08	1	0 (0%)	0 (0%)	0 (0%)	2629	0.08	TCSYLVIO_010281	69 - 120	hypothetical protein	HALDGASVPQGQPTWL
1521	0.08	3	0 (0%)	0 (0%)	0 (0%)	2712	0.08	TCSYLVIO_010549	145 - 196	iron superoxide dismutase, putative	PSNKNQLVIDNTSNAG
1553	0.08	1	0 (0%)	0 (0%)	0 (0%)	2747	0.08	TCSYLVIO_010670	193 - 244	hypothetical protein	IKSVESLRLAPHVAEH
1589	0.08	1	0 (0%)	0 (0%)	1 (100%)	2784	0.08	TCSYLVIO_010810	97 - 148	trans-sialidase, putative	KLTENDTDEQEEGSDD
1622	0.08	3	0 (0%)	3 (100%)	0 (0%)	2992	0.08	TcCLB.503401.20	193 - 244	hypothetical protein, conserved	KPNANALRELSKRVEN
1635	0.08	3	0 (0%)	0 (0%)	3 (100%)	8395	0.08	TcCLB.510755.19	361 - 412	hypothetical protein, conserved	GDMDAAAEAAAAAAPR
1691	0.08	3	0 (0%)	0 (0%)	0 (0%)	428	0.08	TCSYLVIO_001841	373 - 428	hypothetical protein	RQRPQQQDSGQNQQQQ
1695	0.08	1	0 (0%)	0 (0%)	0 (0%)	2979	0.08	TcCLB.483183.10	221 - 276	trans-sialidase, putative (fragment)	EYDEYYEFNKNWQPNT
1708	0.08	2	0 (0%)	0 (0%)	0 (0%)	2997	0.08	TcCLB.503413.19	333 - 384	hypothetical protein	LRSQEQEKQVNSAEKE
1712	0.08	2	0 (0%)	0 (0%)	0 (0%)	3003	0.08	TcCLB.503429.30	205 - 260	Mucin-associated surface protein (MASP), subgroup S012	KSGSDTSNSPEQLVAA
1743	0.08	4	0 (0%)	0 (0%)	0 (0%)	3071	0.08	TcCLB.503611.20	89 - 125	ribosomal protein L24, putative	KTKKVDRSAKGKAVRA
1762	0.08	1	0 (0%)	0 (0%)	0 (0%)	3123	0.08	TcCLB.503733.30	465 - 516	hypothetical protein, conserved	VTNAANNTNTNTATAS
1770	0.08	1	0 (0%)	0 (0%)	0 (0%)	3138	0.08	TcCLB.503773.20	93 - 144	hypothetical protein, conserved	RPSFDGNNNNASANLS
1777	0.08	3	0 (0%)	0 (0%)	0 (0%)	609	0.08	TCSYLVIO_002536	73 - 128	hypothetical protein	RKISLASPDGSAPDAW
1803	0.08	2	0 (0%)	2 (100%)	0 (0%)	3203	0.08	TcCLB.503869.20	153 - 204	hypothetical protein, conserved	VKQLEEQYNRLLGRRV
1842	0.08	1	0 (0%)	0 (0%)	0 (0%)	3269	0.08	TcCLB.503971.59	25 - 76	hypothetical protein, conserved (fragment)	SAAPKTGENRAMAAET
1847	0.08	1	0 (0%)	0 (0%)	0 (0%)	3281	0.08	TcCLB.503975.70	321 - 372	hypothetical protein, conserved	ESIVWASQSPAKEKDT
1851	0.08	1	0 (0%)	0 (0%)	0 (0%)	3286	0.08	TcCLB.503981.40	677 - 728	DnaJ chaperone protein, putative	SWLSEQKPQGEETSKG
1852	0.08	3	0 (0%)	0 (0%)	0 (0%)	329	0.08	TCSYLVIO_001548	13 - 64	dynein intermediate chain, putative	ATGGQQPGENRDAVVE
1921	0.08	1	0 (0%)	0 (0%)	0 (0%)	3413	0.08	TcCLB.504125.10	521 - 572	SWI/SNF-related matrix-associated actin-dependent regulator of chromatin subfamily A-like protein, putative (fragment)	FQSPSAVAPAENVLFD
1948	0.08	3	0 (0%)	0 (0%)	0 (0%)	3472	0.08	TcCLB.504163.30	1 - 40	40S ribosomal protein S9, putative	RNYNNFNRVWKAPRRP
1965	0.08	1	0 (0%)	0 (0%)	0 (0%)	3503	0.08	TcCLB.504213.100	385 - 436	hypothetical protein, conserved	FLPVKDFNAAARENKS
2030	0.08	1	0 (0%)	0 (0%)	0 (0%)	3628	0.08	TcCLB.504769.10	125 - 176	hypothetical protein	QSQLPAAGKQGVTGDG
2037	0.08	2	0 (0%)	0 (0%)	0 (0%)	9206	0.08	TcCLB.511577.110	229 - 284	exopolyphosphatase	FSFGKNEDKHLQIGIS
2045	0.08	3	0 (0%)	0 (0%)	0 (0%)	669	0.08	TCSYLVIO_002759	113 - 164	hypothetical protein	RERAAAEEAARAALGR
2085	0.08	1	0 (0%)	0 (0%)	0 (0%)	374	0.08	TCSYLVIO_001688	21 - 72	hypothetical protein	AAGVPPEDLVLTPPPQ
2120	0.08	1	0 (0%)	0 (0%)	0 (0%)	3827	0.08	TcCLB.506067.70	117 - 172	Mucin-associated surface protein (MASP), subgroup S099	KATGSQHQSVESSSSP
2137	0.08	1	0 (0%)	0 (0%)	0 (0%)	3869	0.08	TcCLB.506139.110	65 - 116	Mucin-associated surface protein (MASP), subgroup S072	ILSTTNGPSDKKQEDE
2138	0.08	1	0 (0%)	0 (0%)	0 (0%)	387	0.08	TCSYLVIO_001713	309 - 360	hypothetical protein	SDKSSQGETKNANGPT
2167	0.08	1	0 (0%)	0 (0%)	0 (0%)	3916	0.08	TcCLB.506179.40	41 - 92	hypothetical protein, conserved	SMSPQPSPEPKPQQGT
2184	0.08	2	0 (0%)	0 (0%)	0 (0%)	3963	0.08	TcCLB.506213.40	301 - 352	hypothetical protein, conserved	LATSDTKFTPQYLPES
2221	0.08	1	0 (0%)	1 (100%)	0 (0%)	407	0.08	TCSYLVIO_001788	177 - 228	hypothetical protein	SREIRWPNAQQTPEGQ
2223	0.08	2	0 (0%)	0 (0%)	0 (0%)	4071	0.08	TcCLB.506289.74	649 - 700	chaperone DNAJ protein, putative	REKIDDRAKNNKEWLA
2234	0.08	1	0 (0%)	0 (0%)	0 (0%)	4102	0.08	TcCLB.506307.10	93 - 144	Mucin-associated surface protein (MASP)	NDIGKKNSQQSMVGDI
2264	0.08	1	0 (0%)	0 (0%)	0 (0%)	4194	0.08	TcCLB.506367.89	145 - 200	hypothetical protein, conserved	NEPRSVGDKRGASTGV
2309	0.08	1	0 (0%)	0 (0%)	0 (0%)	4306	0.08	TcCLB.506479.90	197 - 248	hypothetical protein, conserved	TAGAVSAGVSNPASQK
2310	0.08	2	0 (0%)	0 (0%)	0 (0%)	431	0.08	TCSYLVIO_001844	89 - 140	hypothetical protein	ASPQESPFSKIDPAAL
2324	0.08	2	0 (0%)	0 (0%)	0 (0%)	4459	0.08	TcCLB.506579.90	157 - 208	hypothetical protein	KEKAEVSTRDAKLREQ
2384	0.08	1	1 (100%)	0 (0%)	1 (100%)	4486	0.08	TcCLB.506599.330	61 - 120	Mucin-associated surface protein (MASP), subgroup S001	KAKAAATETATAATAA
2425	0.08	2	0 (0%)	0 (0%)	0 (0%)	4568	0.08	TcCLB.506671.10	209 - 260	Mucin-associated surface protein (MASP), subgroup S020	SEYNQKESTKDKNGVG
2438	0.08	2	0 (0%)	0 (0%)	0 (0%)	4600	0.08	TcCLB.506693.7	41 - 92	hypothetical protein, conserved	QADRDAIEAFFNSSED
2462	0.08	3	0 (0%)	0 (0%)	0 (0%)	687	0.08	TCSYLVIO_002841	1 - 48	hypothetical protein	KLEQLVANINTKYAAL
2474	0.08	1	0 (0%)	0 (0%)	0 (0%)	4668	0.08	TcCLB.506741.80	81 - 132	mucin TcMUCII, putative	ATSGTKESTVPEAGRT
2502	0.08	1	0 (0%)	0 (0%)	0 (0%)	4753	0.08	TcCLB.506777.24	33 - 88	myotubularin-associated protein, putative	SATSPTTSSADAYQLL
2519	0.08	1	0 (0%)	0 (0%)	0 (0%)	4792	0.08	TcCLB.506793.50	573 - 624	hypothetical protein, conserved	TADVTAIFQPQGMAVP
2528	0.08	1	0 (0%)	0 (0%)	0 (0%)	4817	0.08	TcCLB.506811.10	497 - 548	kinesin, putative	RRAEAADRPTASPPVD
2537	0.08	1	0 (0%)	0 (0%)	0 (0%)	4841	0.08	TcCLB.506825.10	13 - 64	Double RNA binding domain protein 12	GNNYIQNTNTENFNSV
2547	0.08	2	0 (0%)	1 (50%)	0 (0%)	4860	0.08	TcCLB.506835.60	525 - 580	calmodulin, putative	GVPALLATRKKPNSQQ
2550	0.08	1	0 (0%)	0 (0%)	0 (0%)	4865	0.08	TcCLB.506839.20	169 - 224	hypothetical protein	DEQAFNNRIREEEEYL
2567	0.08	1	0 (0%)	0 (0%)	0 (0%)	4910	0.08	TcCLB.506863.80	457 - 508	ApaH-like phosphatase ALPH1, putative	AAPVYEQYIEDMERQI
2587	0.08	3	0 (0%)	0 (0%)	0 (0%)	9027	0.08	TcCLB.511385.110	849 - 900	hypothetical protein	SIYRPTSHKYAPDPNK
2601	0.08	2	0 (0%)	0 (0%)	0 (0%)	615	0.08	TCSYLVIO_002558	449 - 504	hypothetical protein	FSPKMYNASEVSIPSE
2652	0.08	3	0 (0%)	0 (0%)	0 (0%)	7251	0.08	TcCLB.509601.120	193 - 244	GAF domain/TIP41-like family, putative	EAPFSLAGKDEDKVPT
2672	0.08	3	0 (0%)	0 (0%)	0 (0%)	790	0.08	TCSYLVIO_003195	25 - 76	hypothetical protein	DGTNPRGARGRQIASE
2706	0.08	1	0 (0%)	0 (0%)	0 (0%)	5212	0.08	TcCLB.507067.20	561 - 636	surface protease GP63, putative	AASSTEEPHAEAFTAA
2722	0.08	1	0 (0%)	0 (0%)	0 (0%)	5269	0.08	TcCLB.507089.30	341 - 392	Zinc finger protein, C3H1 type-like	AQKQQQQQQQQQQQQQ
2724	0.08	1	1 (100%)	0 (0%)	0 (0%)	5273	0.08	TcCLB.507093.220	189 - 224	RNA-binding protein UBP1, putative	PQQQPQSQQQSQAARP
2735	0.08	1	0 (0%)	0 (0%)	0 (0%)	529	0.08	TCSYLVIO_002221	5 - 60	mucin-associated surface protein (MASP), putative	EIPEATTPLSASESGS
2755	0.08	2	0 (0%)	0 (0%)	0 (0%)	5391	0.08	TcCLB.507467.20	73 - 128	hypothetical protein, conserved	FDDYRDGPGYSGNGDG
2757	0.08	1	0 (0%)	0 (0%)	0 (0%)	540	0.08	TCSYLVIO_002293	173 - 224	hypothetical protein	QANVTAHANKPFSAAA
2765	0.08	2	0 (0%)	0 (0%)	0 (0%)	553	0.08	TCSYLVIO_002325	37 - 88	heat shock 70 kDa protein, putative	FVVVKEETRERDGRVI
2790	0.08	2	0 (0%)	0 (0%)	0 (0%)	5472	0.08	TcCLB.507603.80	365 - 416	hypothetical protein, conserved	SLARHTEAEKKFVDSI
2825	0.08	1	0 (0%)	0 (0%)	0 (0%)	5599	0.08	TcCLB.507735.20	3485 - 3536	hypothetical protein, conserved	LEIQRCYWSQPLNIGK
2860	0.08	4	0 (0%)	0 (0%)	0 (0%)	5680	0.08	TcCLB.507837.50	33 - 84	40S ribosomal protein S11, putative	IRYSKKIGLGFKTPKA
2898	0.08	1	0 (0%)	0 (0%)	0 (0%)	58	0.08	TCSYLVIO_000276	133 - 184	hypothetical protein	RWLDVLPAGSIDKNPW
2905	0.08	2	0 (0%)	0 (0%)	1 (50%)	710	0.08	TCSYLVIO_002895	1 - 44	amino acid transporter, putative	QPTPMQTAGSKPPAAA
2937	0.08	2	0 (0%)	0 (0%)	0 (0%)	595	0.08	TCSYLVIO_002493	113 - 164	hypothetical protein	DAENLESAVEAFVDLN
3002	0.08	2	0 (0%)	0 (0%)	0 (0%)	612	0.08	TCSYLVIO_002544	197 - 238	hypothetical protein	EAKSTPQAKHEDPTRL
3014	0.08	1	0 (0%)	0 (0%)	0 (0%)	6165	0.08	TcCLB.508307.134	113 - 164	hypothetical protein, conserved	VPICAQKSTVDVSRKP
3035	0.08	1	0 (0%)	0 (0%)	0 (0%)	6252	0.08	TcCLB.508387.140	285 - 340	hypothetical protein, conserved	SNNKNNNNNNSSSGRG
3059	0.08	2	0 (0%)	0 (0%)	0 (0%)	6339	0.08	TcCLB.508471.19	409 - 460	CHAT domain containing protein, putative	AATAASTNQGALSTAS
3060	0.08	1	0 (0%)	0 (0%)	0 (0%)	634	0.08	TCSYLVIO_002609	673 - 728	hypothetical protein	AAQSESREPDFDSYTL
3063	0.08	1	0 (0%)	0 (0%)	0 (0%)	635	0.08	TCSYLVIO_002609	805 - 856	hypothetical protein	YAIAKQSPPQVQSTTT
3066	0.08	3	0 (0%)	0 (0%)	0 (0%)	9125	0.08	TcCLB.511495.20	17 - 68	SAM domain (Sterile alpha motif), putative	PSPIANKPVQEWSVPD
3077	0.08	2	0 (0%)	0 (0%)	0 (0%)	639	0.08	TCSYLVIO_002623	625 - 671	C-terminal motor kinesin, putative	AESLNSLRFASRVNQT
3112	0.08	2	0 (0%)	0 (0%)	0 (0%)	6491	0.08	TcCLB.508627.40	709 - 764	trans-sialidase, Group VIII, putative	IPSLGVEEKSTGQVAS
3116	0.08	2	0 (0%)	0 (0%)	0 (0%)	8823	0.08	TcCLB.511211.20	713 - 764	Coatomer subunit gamma	EEEEEYPLESFDINVS
3126	0.08	2	0 (0%)	0 (0%)	0 (0%)	957	0.08	TCSYLVIO_003773	765 - 816	hypothetical protein	SLPMAIPKMVHSPSVQ
3140	0.08	1	0 (0%)	0 (0%)	0 (0%)	6574	0.08	TcCLB.508739.50	29 - 80	hypothetical protein	PFLPPSLGNTFNDPSL
3155	0.08	1	0 (0%)	0 (0%)	0 (0%)	6631	0.08	TcCLB.508799.130	49 - 100	hypothetical protein, conserved	PRSALRFFDAETGDKL
3193	0.08	1	0 (0%)	0 (0%)	0 (0%)	6762	0.08	TcCLB.508909.10	137 - 188	OSM3-like kinesin, putative	VDFENVKAKLNMERQA
3200	0.08	2	0 (0%)	0 (0%)	0 (0%)	6776	0.08	TcCLB.508931.40	9 - 60	hypothetical protein, conserved	FAGGQPPQPNKSILDD
3205	0.08	3	0 (0%)	0 (0%)	0 (0%)	721	0.08	TCSYLVIO_002924	649 - 700	hypothetical protein	ICGENGVRAGGKFRES
3208	0.08	1	0 (0%)	0 (0%)	0 (0%)	680	0.08	TCSYLVIO_002823	297 - 352	hypothetical protein	YSKRNNNNNKQQNTDE
3238	0.08	2	0 (0%)	0 (0%)	0 (0%)	7541	0.08	TcCLB.509965.150	493 - 548	hypothetical protein, conserved	LSRARDEETPQTTEEV
3261	0.08	1	0 (0%)	0 (0%)	0 (0%)	6938	0.08	TcCLB.509141.20	85 - 136	hypothetical protein	RAMGPDAATWNLNEAQ
3278	0.08	1	0 (0%)	1 (100%)	0 (0%)	7007	0.08	TcCLB.509217.90	229 - 280	Mucin-associated surface protein (MASP), subgroup S016	ALSTTNTKKENNGDSG
3286	0.08	1	0 (0%)	0 (0%)	0 (0%)	704	0.08	TCSYLVIO_002868	161 - 212	hypothetical protein	SAISVGSQSVLSETDQ
3324	0.08	1	0 (0%)	0 (0%)	0 (0%)	7199	0.08	TcCLB.509537.50	1409 - 1464	Flagellar Member 1	LQADTFRYAVKQTPSQ
3331	0.08	1	0 (0%)	0 (0%)	1 (100%)	7220	0.08	TcCLB.509561.39	237 - 274	hypothetical protein, conserved	GGGSAGNGGGAAPQQF
3333	0.08	2	0 (0%)	0 (0%)	0 (0%)	7228	0.08	TcCLB.509571.10	89 - 140	Mitochondrial small ribosomal subunit mS69, putative	VIEVPFRLAPAEQQRV
3345	0.08	1	0 (0%)	0 (0%)	1 (100%)	7244	0.08	TcCLB.509595.44	1 - 44	hypothetical protein, conserved	AAPSAATNTKQFMSTK
3361	0.08	1	0 (0%)	0 (0%)	0 (0%)	7308	0.08	TcCLB.509671.84	173 - 224	hypothetical protein, conserved	VAQIHADDKLPLEVSY
3363	0.08	1	0 (0%)	0 (0%)	0 (0%)	7311	0.08	TcCLB.509683.80	501 - 552	adenylosuccinate synthetase, putative	GKNDEVLNINGREYKN
3375	0.08	1	0 (0%)	0 (0%)	0 (0%)	7353	0.08	TcCLB.509733.140	161 - 212	hypothetical protein, conserved	AASPVVESSSETAEKS
3387	0.08	1	0 (0%)	0 (0%)	0 (0%)	7396	0.08	TcCLB.509769.120	77 - 128	hypothetical protein, conserved	DATRTYSTMDVVEPPV
3424	0.08	1	0 (0%)	0 (0%)	0 (0%)	7536	0.08	TcCLB.509951.30	393 - 444	hypothetical protein, conserved	SAAQDGEPPFEDEEGE
3445	0.08	2	0 (0%)	0 (0%)	0 (0%)	7617	0.08	TcCLB.510025.100	257 - 308	Mucin-associated surface protein (MASP), subgroup S074	EAPEQPSGDATQGQHS
3477	0.08	1	0 (0%)	0 (0%)	0 (0%)	7741	0.08	TcCLB.510145.50	21 - 72	Basal body protein	TSPWSSPLAAGSKAQG
3485	0.08	1	0 (0%)	0 (0%)	0 (0%)	7752	0.08	TcCLB.510155.140	221 - 272	Meckel syndrome type 6 protein, putative	KERNLLLPPLLPEDER
3532	0.08	1	0 (0%)	0 (0%)	0 (0%)	7982	0.08	TcCLB.510371.90	93 - 160	trans-sialidase, Group V, putative	QLLTNRADNKPKELLE
3545	0.08	2	0 (0%)	0 (0%)	0 (0%)	8047	0.08	TcCLB.510437.60	321 - 372	conserved protein	GSRSPAAPDASSHAWQ
3551	0.08	1	0 (0%)	0 (0%)	0 (0%)	8072	0.08	TcCLB.510465.140	353 - 404	Mucin-associated surface protein (MASP), subgroup S132	ESKSNGHNDLSLPSVP
3552	0.08	1	0 (0%)	0 (0%)	0 (0%)	808	0.08	TCSYLVIO_003262	209 - 264	phospholipid-translocating P-type ATPase (flippase), putative	VDDTCETIINKLGNIK
3558	0.08	1	0 (0%)	0 (0%)	0 (0%)	8108	0.08	TcCLB.510491.80	289 - 344	hypothetical protein, conserved	AGTHCKYSNNNNNNST
3573	0.08	1	0 (0%)	0 (0%)	0 (0%)	8173	0.08	TcCLB.510575.10	205 - 256	hypothetical protein	WAEASGNGKEIAQAVM
3582	0.08	1	0 (0%)	0 (0%)	0 (0%)	8212	0.08	TcCLB.510611.50	365 - 416	hypothetical protein, conserved	VEQKGRTALGSSFDPH
3603	0.08	1	0 (0%)	0 (0%)	0 (0%)	8290	0.08	TcCLB.510661.230	353 - 408	hypothetical protein, conserved	GQQPATEKRPVSLGSP
3616	0.08	1	0 (0%)	0 (0%)	0 (0%)	8352	0.08	TcCLB.510719.310	25 - 80	hypothetical protein, conserved	FLLQRQQQQQQQEEEK
3617	0.08	1	0 (0%)	1 (100%)	0 (0%)	8359	0.08	TcCLB.510729.10	401 - 452	AMP deaminase, putative	TKNLTVDQLNVQADHT
3646	0.08	1	0 (0%)	0 (0%)	0 (0%)	8503	0.08	TcCLB.510885.130	389 - 440	hypothetical protein, conserved	KSTGKNGDEDDDDWIV
3693	0.08	1	0 (0%)	0 (0%)	0 (0%)	8716	0.08	TcCLB.511143.12	233 - 284	Microtubule-binding protein MIP-T3, putative	GESPKVEQQRQEAANA
3703	0.08	1	0 (0%)	0 (0%)	0 (0%)	8784	0.08	TcCLB.511181.80	729 - 780	threonyl-tRNA synthetase, putative	VDSGNATLDKKIRNAE
3705	0.08	2	0 (0%)	0 (0%)	0 (0%)	8799	0.08	TcCLB.511185.120	269 - 320	Mucin-associated surface protein (MASP), subgroup S030	QTPQPQTPTDNKQSLP
3708	0.08	1	0 (0%)	0 (0%)	1 (100%)	8818	0.08	TcCLB.511211.160	309 - 360	heat shock protein 70 (hsp70), putative	RVLQDAKMDKRAVHDV
3763	0.08	1	0 (0%)	0 (0%)	0 (0%)	903	0.08	TCSYLVIO_003541	2801 - 2856	dynein heavy chain, putative	IDPETGEIVEPAPRIY
3767	0.08	1	0 (0%)	0 (0%)	0 (0%)	9039	0.08	TcCLB.511393.30	97 - 148	formin homology 2 (FH2) domain protein, putative	VPSHDGSLVPLNIAKP
3803	0.08	2	0 (0%)	0 (0%)	0 (0%)	9242	0.08	TcCLB.511603.330	73 - 140	mucin TcMUCII, putative	ASALQKQGDKGTTGSQ
3811	0.08	1	0 (0%)	0 (0%)	0 (0%)	9302	0.08	TcCLB.511657.30	317 - 368	hypothetical protein, conserved	PEAALDSGNGASNQVK
3818	0.08	1	0 (0%)	0 (0%)	0 (0%)	9336	0.08	TcCLB.511711.80	161 - 207	Ras-related protein RAB2B, putative	VSGKPLPAAAAVSPAA
3823	0.08	1	0 (0%)	0 (0%)	0 (0%)	9355	0.08	TcCLB.511727.220	165 - 216	hypothetical protein, conserved	YCSKWMPDLDKNLWTD
3826	0.08	1	0 (0%)	0 (0%)	0 (0%)	9360	0.08	TcCLB.511727.90	697 - 752	vacuolar proton-ATPase-like protein, putative	APADYDDYEGGNRLDS
3839	0.08	1	0 (0%)	0 (0%)	0 (0%)	9410	0.08	TcCLB.511803.40	217 - 268	Mitochondrial import receptor subunit ATOM69, putative	TQLDICKARINVGAME
3861	0.08	1	0 (0%)	0 (0%)	0 (0%)	961	0.08	TCSYLVIO_003792	405 - 456	phospholipid-translocating ATPase, putative	VIQVGVDTILNYNEVD
3865	0.08	1	0 (0%)	0 (0%)	0 (0%)	98	0.08	TCSYLVIO_000466	77 - 128	hypothetical protein	SSLNCGTAPTASGSPS
41	0.08	3	0 (0%)	0 (0%)	0 (0%)	1035	0.07	TCSYLVIO_004109	49 - 100	hypothetical protein	MAYLVEKLIAQNEKLQ
160	0.08	3	0 (0%)	0 (0%)	0 (0%)	1146	0.07	TCSYLVIO_004532	681 - 732	hypothetical protein	GVLDFVDEVQREVLVA
233	0.08	3	0 (0%)	0 (0%)	0 (0%)	3380	0.07	TcCLB.504103.70	397 - 448	PHD-zinc-finger like domain containing protein, putative	TPAALDAVKKYWVKKR
255	0.08	3	0 (0%)	0 (0%)	0 (0%)	1238	0.07	TCSYLVIO_004848	173 - 224	hypothetical protein	GTVDFNASHKEKDENI
568	0.08	3	0 (0%)	0 (0%)	0 (0%)	155	0.07	TCSYLVIO_000880	485 - 521	glycerate kinase, putative	AGKAPAAVPAAAKLCA
697	0.08	2	0 (0%)	0 (0%)	0 (0%)	7666	0.07	TcCLB.510091.90	77 - 128	hypothetical protein, conserved	SQQGRQARAQDETVRG
813	0.08	3	0 (0%)	0 (0%)	0 (0%)	3266	0.07	TcCLB.503965.10	17 - 68	methyltransferase domain containing protein, putative	EELSDDERKLVQNYLY
901	0.08	2	0 (0%)	0 (0%)	0 (0%)	8181	0.07	TcCLB.510579.90	549 - 594	WAHD domain of WASH complex, putative	VKESASQASTAPLVSV
1468	0.08	3	0 (0%)	0 (0%)	0 (0%)	2662	0.07	TCSYLVIO_010436	5 - 56	mucin-associated surface protein (MASP), putative	LIRAVEAGDKEGAELG
1638	0.08	2	0 (0%)	0 (0%)	0 (0%)	2866	0.07	TcCLB.411427.40	81 - 132	hypothetical protein, conserved	SEALKQRANSAEPLFL
1720	0.08	3	0 (0%)	0 (0%)	0 (0%)	311	0.07	TCSYLVIO_001463	1 - 60	hypothetical protein	RSLPEPGNAWPSTAGS
2521	0.08	3	0 (0%)	0 (0%)	0 (0%)	4797	0.07	TcCLB.506799.100	221 - 276	mucin-like glycoprotein, putative	VSTPGVCPLKTPAERT
2617	0.08	3	0 (0%)	0 (0%)	0 (0%)	9133	0.07	TcCLB.511511.70	265 - 316	hypothetical protein, conserved	NAVDGETMNASRDEEL
2638	0.08	3	0 (0%)	0 (0%)	0 (0%)	9240	0.07	TcCLB.511603.30	93 - 148	Mucin-associated surface protein (MASP), subgroup S033	EEPETSPNQEYNKDVS
3684	0.08	3	0 (0%)	0 (0%)	0 (0%)	8993	0.07	TcCLB.511345.10	89 - 140	retrotransposon hot spot (RHS) protein, putative	RMYLGEGEPPQPWKYK
384	0.08	2	0 (0%)	0 (0%)	0 (0%)	1366	0.06	TCSYLVIO_005229	113 - 164	mucin-associated surface protein (MASP), putative	GEKERKAAVTGETPSN
832	0.08	3	0 (0%)	0 (0%)	0 (0%)	4386	0.06	TcCLB.506529.470	1 - 36	hypothetical protein, conserved	RFDPQQQQQHQGNKDA
994	0.08	2	0 (0%)	0 (0%)	0 (0%)	8775	0.06	TcCLB.511179.140	401 - 452	hypothetical protein, conserved	YPTNSSLSILNDKASS
997	0.08	7	0 (0%)	0 (0%)	7 (100%)	6152	0.06	TcCLB.508299.30	21 - 76	hypothetical protein	AGTPAASRGASPALSE
1677	0.08	2	0 (0%)	0 (0%)	0 (0%)	8469	0.06	TcCLB.510847.70	1877 - 1928	dispersed gene family protein 1 (DGF-1), putative	TPTVLQIPKRSRDITN
1731	0.08	2	0 (0%)	0 (0%)	0 (0%)	3044	0.06	TcCLB.503533.50	49 - 100	mucin TcMUCII, putative	VAGPAPTAAGPESVGV
3	0.07	3	0 (0%)	0 (0%)	0 (0%)	6818	0.07	TcCLB.508989.50	381 - 432	Domain of Unknown Function (DUF1042), putative	QLQVDNGSTTPKLWKK
6	0.07	3	0 (0%)	0 (0%)	0 (0%)	1002	0.07	TCSYLVIO_003939	285 - 336	hypothetical protein	AAGASNYSLLPPRQGS
42	0.07	1	0 (0%)	0 (0%)	0 (0%)	1036	0.07	TCSYLVIO_004111	649 - 708	hypothetical protein	DEPNTGTGNSTNEVGL
48	0.07	3	0 (0%)	3 (100%)	0 (0%)	1041	0.07	TCSYLVIO_004120	21 - 76	chaperonin HSP60, mitochondrial precursor, putative	VTLGPKGRNVVLEMPY
112	0.07	1	0 (0%)	0 (0%)	0 (0%)	110	0.07	TCSYLVIO_000562	93 - 144	mucin-associated surface protein (MASP), putative	GPQGGKELALKEKSES
119	0.07	2	0 (0%)	0 (0%)	0 (0%)	1106	0.07	TCSYLVIO_004397	269 - 320	hypothetical protein	SPRALSRFSSPLSASE
169	0.07	2	0 (0%)	0 (0%)	0 (0%)	1154	0.07	TCSYLVIO_004548	681 - 736	hypothetical protein	LQKQWDAQQQQQRNQI
179	0.07	2	0 (0%)	0 (0%)	0 (0%)	1165	0.07	TCSYLVIO_004608	237 - 288	2,3-bisphosphoglycerate-independent phosphoglycerate mutase, putative	PFIISDVDGKAIGPIE
185	0.07	3	0 (0%)	0 (0%)	0 (0%)	6073	0.07	TcCLB.508231.190	601 - 652	ATP-binding cassette protein subfamily G	EDILRQLGFQQKQYEN
201	0.07	3	0 (0%)	0 (0%)	0 (0%)	1187	0.07	TCSYLVIO_004678	13 - 64	choline/ethanolamine phosphotransferase (CEPT), putative	SLNPIVHEHIPPDYVS
220	0.07	1	0 (0%)	0 (0%)	0 (0%)	1205	0.07	TCSYLVIO_004721	13 - 64	hypothetical protein	LFHPGVDVRKNGEAQR
230	0.07	2	0 (0%)	0 (0%)	0 (0%)	1214	0.07	TCSYLVIO_004754	689 - 740	hypothetical protein	KALSELASPVGPDYPQ
236	0.07	1	0 (0%)	0 (0%)	0 (0%)	1220	0.07	TCSYLVIO_004781	89 - 144	hypothetical protein	QPLPPWGAQQTSTQIP
261	0.07	1	0 (0%)	0 (0%)	0 (0%)	1243	0.07	TCSYLVIO_004867	93 - 144	hypothetical protein	KRQEYDDDGDNDGEEE
268	0.07	7	0 (0%)	0 (0%)	7 (100%)	125	0.07	TCSYLVIO_000724	157 - 195	heat shock 70 kDa protein, putative	VQFRGETKTFNPEEVS
271	0.07	2	0 (0%)	0 (0%)	0 (0%)	1252	0.07	TCSYLVIO_004901	281 - 332	calcium-transporting ATPase, putative	KNTPLQDQLEALAGKI
298	0.07	2	0 (0%)	0 (0%)	0 (0%)	1277	0.07	TCSYLVIO_004958	49 - 100	DREV methyltransferase, putative	PVWMQRLAEEDGRDPV
304	0.07	2	0 (0%)	0 (0%)	0 (0%)	1282	0.07	TCSYLVIO_004978	1041 - 1092	hypothetical protein	VKVALSSNELEPMYVV
318	0.07	3	0 (0%)	0 (0%)	0 (0%)	1295	0.07	TCSYLVIO_005021	333 - 388	hypothetical protein	EGPPIQKTTTATTAPA
331	0.07	2	0 (0%)	0 (0%)	0 (0%)	1307	0.07	TCSYLVIO_005061	877 - 928	hypothetical protein	ALYASEGPLEAAADRE
352	0.07	3	3 (100%)	0 (0%)	3 (100%)	1327	0.07	TCSYLVIO_005125	169 - 220	hypothetical protein	DADDIATIGGGAKASY
374	0.07	2	0 (0%)	0 (0%)	0 (0%)	1350	0.07	TCSYLVIO_005186	949 - 1000	hypothetical protein	VVKRPYQQKRLPEDDG
378	0.07	4	0 (0%)	0 (0%)	0 (0%)	1354	0.07	TCSYLVIO_005193	165 - 216	hypothetical protein	PMSRLHPQKKFCHKRK
381	0.07	3	0 (0%)	0 (0%)	0 (0%)	1360	0.07	TCSYLVIO_005215	5 - 56	trans-sialidase, putative	LNESDTDEQGDNSADD
390	0.07	2	0 (0%)	0 (0%)	0 (0%)	1375	0.07	TCSYLVIO_005252	125 - 176	hypothetical protein	SCTASLGPRAANKDTS
428	0.07	2	0 (0%)	0 (0%)	0 (0%)	1416	0.07	TCSYLVIO_005368	61 - 112	cyclic nucleotide-binding protein, putative	ARLRQTPPLVEEEFQR
440	0.07	3	0 (0%)	0 (0%)	0 (0%)	5277	0.07	TcCLB.507093.40	369 - 420	hypothetical protein, conserved	NPGQQKKGEERGNSPT
452	0.07	2	0 (0%)	0 (0%)	0 (0%)	144	0.07	TCSYLVIO_000838	537 - 588	mannosyltransferase-like protein, putative	NGMRRYADEVWATGEF
457	0.07	1	0 (0%)	0 (0%)	0 (0%)	1444	0.07	TCSYLVIO_005486	49 - 100	cysteine desulfurase, putative	YYNKSKKNHIITLQTE
462	0.07	2	0 (0%)	0 (0%)	2 (100%)	145	0.07	TCSYLVIO_000840	201 - 256	hypothetical protein	VVKAIEAKLHDAEAHK
494	0.07	2	0 (0%)	0 (0%)	0 (0%)	1479	0.07	TCSYLVIO_005602	617 - 668	kinesin, putative	AVRHDNFSPPKEQQTP
520	0.07	3	0 (0%)	0 (0%)	0 (0%)	1503	0.07	TCSYLVIO_005733	293 - 344	hypothetical protein	KLQSQLRVAGDKCDAQ
536	0.07	3	0 (0%)	0 (0%)	0 (0%)	1518	0.07	TCSYLVIO_005812	233 - 284	hypothetical protein	AESPSLSSLRSLRDGS
564	0.07	1	0 (0%)	0 (0%)	1 (100%)	1544	0.07	TCSYLVIO_005921	321 - 372	hypothetical protein	MKTTTTTTAANSSAAS
583	0.07	3	0 (0%)	0 (0%)	0 (0%)	1564	0.07	TCSYLVIO_006025	341 - 393	hypothetical protein	VRGLDGNRDEDAREME
602	0.07	3	0 (0%)	0 (0%)	0 (0%)	1581	0.07	TCSYLVIO_006069	617 - 668	polyprenyl synthase, putative	VLGVKGFEGNLKEAGE
625	0.07	2	0 (0%)	0 (0%)	0 (0%)	1604	0.07	TCSYLVIO_006128	105 - 156	hypothetical protein	YRTSLPLVEAEEFGRR
656	0.07	2	0 (0%)	0 (0%)	0 (0%)	1633	0.07	TCSYLVIO_006227	117 - 168	mitochondrial carrier protein, putative	SSSQGLDFNASSHAAA
663	0.07	3	0 (0%)	0 (0%)	0 (0%)	1640	0.07	TCSYLVIO_006248	665 - 716	hypothetical protein	QRLQKQLEQLESELRP
672	0.07	3	0 (0%)	0 (0%)	0 (0%)	1649	0.07	TCSYLVIO_006282	501 - 556	pumilio/PUF RNA binding protein 2, putative	NYVVQHAMLNAPEDLR
682	0.07	1	0 (0%)	0 (0%)	0 (0%)	166	0.07	TCSYLVIO_000940	193 - 248	mucin-associated surface protein (MASP), putative	NGQVTGVNANENSTDK
684	0.07	3	0 (0%)	0 (0%)	0 (0%)	8573	0.07	TcCLB.510977.9	1 - 52	hypothetical protein, conserved (fragment)	PGYGMYNQTGPFQMVN
700	0.07	1	0 (0%)	0 (0%)	0 (0%)	1676	0.07	TCSYLVIO_006362	413 - 468	hypothetical protein	WLQQALGVDPDAFRAL
741	0.07	1	0 (0%)	1 (100%)	0 (0%)	1718	0.07	TCSYLVIO_006538	273 - 328	hypothetical protein	QEKRQNHQMAPPSWEE
762	0.07	1	0 (0%)	0 (0%)	0 (0%)	1748	0.07	TCSYLVIO_006673	69 - 120	trans-sialidase , putative	TTSVTNNEKGTTTTAD
771	0.07	1	0 (0%)	0 (0%)	0 (0%)	1761	0.07	TCSYLVIO_006735	393 - 444	mucin-associated surface protein (MASP), putative	SEEPSPFEEKQSTGTK
789	0.07	2	0 (0%)	0 (0%)	0 (0%)	6689	0.07	TcCLB.508837.80	3733 - 3784	Flagellar Member 3	TGALWIPTRPLPLSDL
793	0.07	3	0 (0%)	0 (0%)	0 (0%)	1783	0.07	TCSYLVIO_006810	253 - 320	hypothetical protein	LQKQLVQLRGELNVEK
806	0.07	2	0 (0%)	2 (100%)	0 (0%)	1795	0.07	TCSYLVIO_006855	137 - 188	hypothetical protein	ILKEMKAANVVPDALT
814	0.07	3	0 (0%)	0 (0%)	0 (0%)	7362	0.07	TcCLB.509739.10	73 - 124	trans-sialidase, Group II, putative	ERPQRVDLFVPQTTQV
819	0.07	3	0 (0%)	0 (0%)	0 (0%)	181	0.07	TCSYLVIO_000992	229 - 280	hypothetical protein	VVQAEAQNKLCDILHF
851	0.07	3	0 (0%)	0 (0%)	0 (0%)	7125	0.07	TcCLB.509429.210	429 - 480	leucine-rich repeat protein (LRRP), putative	TAWARQKNPRWLEKDP
852	0.07	2	0 (0%)	0 (0%)	0 (0%)	1842	0.07	TCSYLVIO_006993	141 - 196	hypothetical protein	PVRPFTGEVNAPADDD
878	0.07	3	0 (0%)	0 (0%)	0 (0%)	1869	0.07	TCSYLVIO_007094	441 - 492	protein kinase, putative	ASQASAKNKSGDTTNV
900	0.07	1	0 (0%)	0 (0%)	0 (0%)	1893	0.07	TCSYLVIO_007170	681 - 736	hypothetical protein	KNSNNSSGDSNREAQQ
922	0.07	3	0 (0%)	0 (0%)	0 (0%)	5739	0.07	TcCLB.507949.150	525 - 580	conserved protein, unknown function	ERLEFLQQELEQLRLQ
923	0.07	3	0 (0%)	0 (0%)	0 (0%)	1916	0.07	TCSYLVIO_007277	741 - 792	hypothetical protein	SYDGGKGFLGAEPYTV
932	0.07	3	0 (0%)	0 (0%)	0 (0%)	1924	0.07	TCSYLVIO_007300	589 - 640	hypothetical protein	AYPPGAAPPMYFAQPP
949	0.07	1	0 (0%)	0 (0%)	0 (0%)	194	0.07	TCSYLVIO_001026	505 - 556	hypothetical protein	CTKREEHEERQEQEGR
966	0.07	1	0 (0%)	0 (0%)	0 (0%)	1955	0.07	TCSYLVIO_007368	1813 - 1864	hypothetical protein	QSPLGIFKNDGGPVDV
1034	0.07	2	0 (0%)	0 (0%)	0 (0%)	2015	0.07	TCSYLVIO_007582	725 - 780	hypothetical protein	DALKEIKQKATGNASQ
1037	0.07	1	0 (0%)	0 (0%)	0 (0%)	2018	0.07	TCSYLVIO_007594	89 - 140	ubiquitin hydrolase, putative,cysteine peptidase, Clan CA, family C19, putative	FVNSEAFSTDKVDGPI
1056	0.07	2	0 (0%)	0 (0%)	0 (0%)	2042	0.07	TCSYLVIO_007694	241 - 292	hypothetical protein	SFAFAETPQRAESADS
1061	0.07	3	0 (0%)	0 (0%)	0 (0%)	205	0.07	TCSYLVIO_001062	413 - 464	calcium motive p-type ATPase, putative	VDADDVDRLTGAGNPT
1137	0.07	3	0 (0%)	0 (0%)	0 (0%)	2175	0.07	TCSYLVIO_008243	913 - 968	serine/threonine protein kinase, putative	NEVDAEELGIRYLDCV
1148	0.07	2	0 (0%)	0 (0%)	0 (0%)	2185	0.07	TCSYLVIO_008280	793 - 844	beta-adaptin 3, putative,AP-3 adapter complex beta subunit, putative	VSCHVDPVTIPVTGEK
1153	0.07	2	0 (0%)	0 (0%)	0 (0%)	2190	0.07	TCSYLVIO_008291	101 - 156	kinesin-like protein, putative	YSLYGDDVDGVNRGVL
1176	0.07	2	0 (0%)	0 (0%)	0 (0%)	2218	0.07	TCSYLVIO_008418	117 - 168	hypothetical protein	FLLGKKNLFDTQSEKF
1195	0.07	4	0 (0%)	0 (0%)	0 (0%)	354	0.07	TCSYLVIO_001634	241 - 296	pyruvate phosphate dikinase, putative	TGVAFSRSPSTGENFF
1199	0.07	2	0 (0%)	0 (0%)	0 (0%)	73	0.07	TCSYLVIO_000368	129 - 180	heat shock protein 85, putative	LFEEIAENKEDYKKFY
1200	0.07	4	0 (0%)	0 (0%)	0 (0%)	2262	0.07	TCSYLVIO_008627	357 - 412	dispersed gene family protein 1 (DGF-1), putative	AHGLVFDNRVEANASA
1207	0.07	1	0 (0%)	0 (0%)	0 (0%)	2273	0.07	TCSYLVIO_008656	65 - 116	trans-sialidase, putative	VASQLLTTKTADTPVE
1210	0.07	1	0 (0%)	0 (0%)	0 (0%)	2279	0.07	TCSYLVIO_008702	29 - 80	mucin-associated surface protein (MASP), putative	VAGGDQKGQQAALKEP
1214	0.07	9	0 (0%)	0 (0%)	0 (0%)	4247	0.07	TcCLB.506425.5	289 - 340	receptor-type adenylate cyclase, putative (fragment)	VFDAAWEAFANTMPQA
1223	0.07	3	0 (0%)	0 (0%)	0 (0%)	2314	0.07	TCSYLVIO_008910	89 - 140	hypothetical protein	TGSNWFLPQIKEVEEG
1227	0.07	3	0 (0%)	0 (0%)	0 (0%)	2318	0.07	TCSYLVIO_008920	77 - 132	ubiquitin hydrolase, putative,cysteine peptidase, Clan CA, family C19, putative	NKDDALKQTNTQNSPT
1229	0.07	2	0 (0%)	0 (0%)	1 (50%)	232	0.07	TCSYLVIO_001149	341 - 392	hypothetical protein	QQPQPQLQPQKQGQLQ
1233	0.07	1	0 (0%)	0 (0%)	0 (0%)	2329	0.07	TCSYLVIO_008985	2013 - 2064	hypothetical protein	EKQEEQQKLNYAQQQQ
1252	0.07	2	0 (0%)	0 (0%)	0 (0%)	2352	0.07	TCSYLVIO_009078	481 - 532	hypothetical protein	AGIEYAGGESEVPTSA
1253	0.07	3	0 (0%)	0 (0%)	3 (100%)	2353	0.07	TCSYLVIO_009078	789 - 840	hypothetical protein	ASNQTDLSAPALDAAT
1286	0.07	1	0 (0%)	0 (0%)	0 (0%)	2401	0.07	TCSYLVIO_009305	157 - 208	hypothetical protein	LMLSTEFSLGTLRAAA
1304	0.07	3	0 (0%)	0 (0%)	0 (0%)	2419	0.07	TCSYLVIO_009362	297 - 376	protein kinase, putative	DNLYQFSKFNREEETE
1323	0.07	2	0 (0%)	0 (0%)	0 (0%)	2469	0.07	TCSYLVIO_009593	157 - 208	solanesyl-diphosphate synthase, putative	GNGLNPAGCGGFGVAK
1336	0.07	1	0 (0%)	0 (0%)	0 (0%)	2488	0.07	TCSYLVIO_009717	397 - 448	hypothetical protein	DNKFGNLKESDKTRIG
1364	0.07	3	0 (0%)	0 (0%)	0 (0%)	2514	0.07	TCSYLVIO_009777	57 - 108	hypothetical protein	NPFGQAGISTFQPKND
1380	0.07	3	0 (0%)	0 (0%)	0 (0%)	2531	0.07	TCSYLVIO_009808	253 - 308	protein kinase, putative	SASMDTRYSPITYSLD
1386	0.07	1	0 (0%)	0 (0%)	0 (0%)	2544	0.07	TCSYLVIO_009871	121 - 172	mucin-associated surface protein (MASP), putative	APGVSGPAGPAGPGGP
1389	0.07	1	0 (0%)	0 (0%)	0 (0%)	2547	0.07	TCSYLVIO_009873	197 - 248	hypothetical protein	QEKIRVNEELIRERFV
1390	0.07	3	0 (0%)	0 (0%)	0 (0%)	2548	0.07	TCSYLVIO_009890	33 - 84	protein kinase, putative	DAVALKVFNKRDLTSE
1416	0.07	2	0 (0%)	0 (0%)	0 (0%)	2573	0.07	TCSYLVIO_009993	133 - 184	dynein heavy chain, putative	KERNIIVDGEFTGNKP
1423	0.07	3	0 (0%)	0 (0%)	0 (0%)	258	0.07	TCSYLVIO_001252	573 - 624	hypothetical protein	NAFRGGDAEKDPRPIP
1431	0.07	1	0 (0%)	0 (0%)	0 (0%)	2594	0.07	TCSYLVIO_010055	109 - 160	trans-sialidase, putative	KTADTPEELLKKPKDG
1432	0.07	1	0 (0%)	1 (100%)	0 (0%)	2595	0.07	TCSYLVIO_010057	165 - 220	hypothetical protein	DKKENMQQETSRTVSH
1439	0.07	3	0 (0%)	0 (0%)	0 (0%)	261	0.07	TCSYLVIO_001256	277 - 332	hypothetical protein	AYTVGLYDANTEKEMT
1451	0.07	2	0 (0%)	0 (0%)	0 (0%)	2640	0.07	TCSYLVIO_010331	561 - 612	hypothetical protein	AIVPQNLAKQSLPSPT
1476	0.07	2	0 (0%)	0 (0%)	0 (0%)	267	0.07	TCSYLVIO_001292	1133 - 1184	basal body component, putative	QLREFEQRSVAERKML
1479	0.07	1	0 (0%)	0 (0%)	0 (0%)	2672	0.07	TCSYLVIO_010473	733 - 784	DNA excision repair protein, putative,SNF2 family helicase-like protein, putative	AAKKNGAEYFDNDEED
1489	0.07	3	0 (0%)	0 (0%)	0 (0%)	2681	0.07	TCSYLVIO_010480	669 - 720	immunodominant antigen, putative	ALKESTTQFTAQLTQT
1498	0.07	3	0 (0%)	0 (0%)	0 (0%)	269	0.07	TCSYLVIO_001313	189 - 240	hypothetical protein	VLFNAADKHPMNYSAW
1505	0.07	2	0 (0%)	0 (0%)	2 (100%)	2697	0.07	TCSYLVIO_010501	109 - 164	hypothetical protein	GKVSVEFLPKPETGEV
1506	0.07	1	0 (0%)	0 (0%)	0 (0%)	2698	0.07	TCSYLVIO_010505	201 - 252	hypothetical protein	TTTSKMHFGIGNNSSS
1513	0.07	3	0 (0%)	0 (0%)	0 (0%)	2705	0.07	TCSYLVIO_010534	737 - 788	hypothetical protein	RGTVVPNLTEEKTPRP
1518	0.07	3	0 (0%)	0 (0%)	0 (0%)	271	0.07	TCSYLVIO_001314	449 - 500	hypothetical protein	IQNFILNNVDPRDIQP
1529	0.07	2	0 (0%)	0 (0%)	2 (100%)	272	0.07	TCSYLVIO_001314	701 - 752	hypothetical protein	VIAALDKPPPGAKLTA
1542	0.07	3	0 (0%)	0 (0%)	0 (0%)	2733	0.07	TCSYLVIO_010617	273 - 328	hypothetical protein	WRTIEDDDYANGAPGA
1571	0.07	3	0 (0%)	0 (0%)	0 (0%)	2763	0.07	TCSYLVIO_010723	45 - 96	syntaxin, putative	GRTNAKEVHAIQDALG
1573	0.07	1	0 (0%)	0 (0%)	0 (0%)	2765	0.07	TCSYLVIO_010728	173 - 224	aminopeptidase, putative	SCADALSSFLADKTVG
1577	0.07	1	0 (0%)	0 (0%)	0 (0%)	2770	0.07	TCSYLVIO_010761	1 - 52	mucin-associated surface protein (MASP), putative	NASSKEKPKNQEEAVG
1597	0.07	1	0 (0%)	0 (0%)	0 (0%)	2800	0.07	TCSYLVIO_010934	5 - 56	hypothetical protein	VGTGEMDMSAANSNKY
1620	0.07	1	0 (0%)	0 (0%)	1 (100%)	2832	0.07	TCSYLVIO_011097	49 - 104	trans-sialidase, putative	VRRYEDDEEEEKFEWK
1679	0.07	2	0 (0%)	0 (0%)	0 (0%)	2951	0.07	TcCLB.466823.10	205 - 256	Checkpoint protein HUS1, putative	DADFDGEGDSNGGDNL
1685	0.07	2	0 (0%)	0 (0%)	0 (0%)	2966	0.07	TcCLB.474341.9	217 - 268	dynein heavy chain, putative	ESKDRVKFDDFVRQQY
1697	0.07	1	0 (0%)	0 (0%)	0 (0%)	2982	0.07	TcCLB.484097.10	313 - 357	trans-sialidase, putative (fragment)	LNASKISIPKLTDLET
1698	0.07	2	0 (0%)	0 (0%)	2 (100%)	2984	0.07	TcCLB.485889.16	17 - 68	hypothetical protein (fragment)	YALKHVSAAAEAALPS
1732	0.07	2	0 (0%)	0 (0%)	0 (0%)	6306	0.07	TcCLB.508435.15	1 - 44	hypothetical protein	CVQVPCNNVTANMLRL
1747	0.07	2	0 (0%)	0 (0%)	0 (0%)	3084	0.07	TcCLB.503643.10	297 - 348	KU70 protein, putative	DALNRATRVADTQLQG
1749	0.07	3	0 (0%)	0 (0%)	0 (0%)	3091	0.07	TcCLB.503653.20	225 - 276	hypothetical protein, conserved	KEAMQLFGDRNVTKSF
1756	0.07	2	0 (0%)	0 (0%)	0 (0%)	3108	0.07	TcCLB.503697.30	961 - 1012	hook complex protein, conserved	SFKNLPEDEGTQRDSA
1768	0.07	1	0 (0%)	0 (0%)	0 (0%)	3136	0.07	TcCLB.503763.10	121 - 162	retrotransposon hot spot (RHS) protein, putative	IEFSHDGLPNGDKKGK
1790	0.07	1	0 (0%)	0 (0%)	0 (0%)	3175	0.07	TcCLB.503829.70	993 - 1044	exocyst complex component Sec10, putative	RQFDEAKEFIRLSNGQ
1796	0.07	1	0 (0%)	0 (0%)	0 (0%)	319	0.07	TCSYLVIO_001520	701 - 752	hypothetical protein	TVGMKDSTNNKSNSEE
1820	0.07	1	0 (0%)	0 (0%)	0 (0%)	3232	0.07	TcCLB.503905.30	109 - 160	Nucleolar protein 127, putative	AVPDSSSDDDDAPVQK
1828	0.07	2	0 (0%)	0 (0%)	0 (0%)	3243	0.07	TcCLB.503925.80	177 - 228	CDP-diacylglycerol--inositol 3-phosphatidyltransferase	LKQVVNVQQLMDGMYH
1838	0.07	2	0 (0%)	0 (0%)	0 (0%)	326	0.07	TCSYLVIO_001537	537 - 588	hypothetical protein	AATISSGVLPEDVAVM
1862	0.07	3	0 (0%)	0 (0%)	0 (0%)	517	0.07	TCSYLVIO_002156	1 - 52	protein kinase, putative	KGTGQVVAMKFIVKKG
1887	0.07	1	0 (0%)	1 (100%)	0 (0%)	3348	0.07	TcCLB.504055.10	57 - 108	Shwachman-Bodian-Diamond syndrome (SBDS) protein/SBDS protein C-terminal domain containing protein, putative	EKNGTSILQKVVEAGG
1914	0.07	1	0 (0%)	0 (0%)	0 (0%)	3395	0.07	TcCLB.504105.40	9 - 60	Conserved oligomeric complex COG6, putative	FCKKGYPNNNKQQHHI
1915	0.07	1	0 (0%)	0 (0%)	0 (0%)	3399	0.07	TcCLB.504109.20	457 - 508	Nucleoporin NUP110	QTLMDMSAALNRVEKQ
1922	0.07	1	0 (0%)	0 (0%)	1 (100%)	3414	0.07	TcCLB.504125.20	57 - 108	hypothetical protein	PPSSSGGSSAHATANS
1934	0.07	1	0 (0%)	0 (0%)	0 (0%)	3447	0.07	TcCLB.504153.310	409 - 460	heat shock protein, putative	IPLNVSREHTQDGSMM
1944	0.07	2	0 (0%)	0 (0%)	0 (0%)	3465	0.07	TcCLB.504157.70	65 - 116	GRIP-related Arf-binding domain containing protein, putative	GYTAPPVRQAAPSDIS
1950	0.07	1	0 (0%)	0 (0%)	0 (0%)	3474	0.07	TcCLB.504163.90	281 - 332	hypothetical protein, conserved	SAPMSSPNFSVVNQEK
1962	0.07	5	0 (0%)	0 (0%)	0 (0%)	5970	0.07	TcCLB.508165.150	293 - 348	Mucin-associated surface protein (MASP), subgroup S083	QGNRDEGEGLPPEATK
1982	0.07	3	0 (0%)	0 (0%)	0 (0%)	834	0.07	TCSYLVIO_003345	777 - 828	valyl-tRNA synthetase, putative	VAGWKNDTVEEKMRIM
1989	0.07	3	0 (0%)	0 (0%)	0 (0%)	3565	0.07	TcCLB.504343.30	141 - 192	retrotransposon hot spot (RHS) protein, putative	YIADQTFLFDKTTKKL
1991	0.07	1	0 (0%)	0 (0%)	0 (0%)	3568	0.07	TcCLB.504423.15	29 - 84	hypothetical protein, conserved	PPGMEGRKPGLVAFQE
1998	0.07	3	0 (0%)	0 (0%)	0 (0%)	3576	0.07	TcCLB.504427.130	601 - 684	5'-3' exoribonuclease C, putative	AAAALIAASKKAEASD
2019	0.07	1	0 (0%)	0 (0%)	0 (0%)	3615	0.07	TcCLB.504703.20	329 - 380	Basal body protein	QRKLEDAEAEPLLQQC
2020	0.07	3	0 (0%)	0 (0%)	0 (0%)	3616	0.07	TcCLB.504741.120	213 - 264	UV radiation resistance protein and autophagy-related subunit 14, putative	KSINAPMEKITLGDLK
2028	0.07	3	0 (0%)	0 (0%)	0 (0%)	97	0.07	TCSYLVIO_000465	165 - 216	transcription initiation protein, putative	RYTSHLLPQDTDPRVF
2043	0.07	3	0 (0%)	0 (0%)	0 (0%)	365	0.07	TCSYLVIO_001658	221 - 256	hypothetical protein	SDEKMKAAAAVLAQER
2093	0.07	2	0 (0%)	0 (0%)	0 (0%)	3756	0.07	TcCLB.505939.20	849 - 903	serine peptidase, clan SC, family S9A-like protein, putative	QQRKVDEMFHARERDK
2131	0.07	2	0 (0%)	0 (0%)	0 (0%)	386	0.07	TCSYLVIO_001710	25 - 76	hypothetical protein	ARTFYTAPADFGANGF
2135	0.07	3	0 (0%)	0 (0%)	0 (0%)	543	0.07	TCSYLVIO_002297	277 - 332	hypothetical protein	LLRQQRDLDQQLEKYS
2162	0.07	1	0 (0%)	0 (0%)	0 (0%)	3911	0.07	TcCLB.506177.150	13 - 64	hypothetical protein, conserved	RVFDAAGNNVQLAHPS
2182	0.07	1	0 (0%)	0 (0%)	0 (0%)	396	0.07	TCSYLVIO_001751	89 - 140	hypothetical protein	NYDSNVSMPDKPFGED
2198	0.07	2	0 (0%)	0 (0%)	2 (100%)	4	0.07	TCSYLVIO_000038	93 - 144	hypothetical protein	EALAKQKKYPVVLRYA
2201	0.07	1	0 (0%)	0 (0%)	0 (0%)	4012	0.07	TcCLB.506247.60	197 - 248	hypothetical protein, conserved	KEKLETQQALWRENVE
2230	0.07	3	0 (0%)	0 (0%)	0 (0%)	6296	0.07	TcCLB.508417.29	1509 - 1560	dispersed gene family protein 1 (DGF-1), putative (fragment)	GCKMGSTGLYKSPLSQ
2244	0.07	2	0 (0%)	0 (0%)	0 (0%)	413	0.07	TCSYLVIO_001807	381 - 432	hypothetical protein	LAKGSGKGFDNEFDWA
2278	0.07	1	0 (0%)	0 (0%)	0 (0%)	423	0.07	TCSYLVIO_001834	21 - 72	hypothetical protein	ELDGEGEVFDNYYAAL
2299	0.07	1	0 (0%)	0 (0%)	0 (0%)	4287	0.07	TcCLB.506465.40	521 - 572	protein kinase-like protein, putative	SRVGMPTPLPSAANMF
2305	0.07	1	0 (0%)	0 (0%)	0 (0%)	430	0.07	TCSYLVIO_001842	601 - 652	hypothetical protein	ASYTTSQQQEQQQLKQ
2306	0.07	1	0 (0%)	0 (0%)	0 (0%)	4302	0.07	TcCLB.506479.120	73 - 124	cytidine triphosphate synthase, putative	MPQRKQKGLTEESTAK
2312	0.07	2	0 (0%)	0 (0%)	0 (0%)	7729	0.07	TcCLB.510121.90	393 - 444	CHAT domain containing protein, putative	VATNNSDDIPLDILRD
2337	0.07	1	0 (0%)	0 (0%)	0 (0%)	4384	0.07	TcCLB.506529.460	117 - 168	TPR repeat, putative	TPLPAASSSPMLPPPQ
2340	0.07	1	0 (0%)	0 (0%)	0 (0%)	4393	0.07	TcCLB.506529.640	541 - 592	hypothetical protein, conserved	PSSSTASDNVKNEENA
2344	0.07	4	0 (0%)	0 (0%)	0 (0%)	6185	0.07	TcCLB.508325.110	49 - 100	hypothetical protein, conserved	SGSLRSIRTAARENLL
2347	0.07	1	0 (0%)	0 (0%)	0 (0%)	4411	0.07	TcCLB.506553.30	353 - 404	GTP-binding protein, putative	LGTWHKEAGLTPALQF
2356	0.07	1	0 (0%)	0 (0%)	0 (0%)	4421	0.07	TcCLB.506559.330	9 - 60	clathrin coat assembly protein AP17, putative	KTKREVHALINGRDAR
2360	0.07	2	0 (0%)	0 (0%)	0 (0%)	4425	0.07	TcCLB.506559.550	377 - 432	Coiled-coil and C2 domain-containing protein	GVSSIENETKRDKFSD
2361	0.07	2	0 (0%)	0 (0%)	0 (0%)	980	0.07	TCSYLVIO_003850	637 - 688	hypothetical protein	MRRLEEAVAEKEADLR
2403	0.07	3	0 (0%)	0 (0%)	0 (0%)	452	0.07	TCSYLVIO_001897	201 - 252	hypothetical protein	KRKEGNDIEKEVDAIV
2408	0.07	2	0 (0%)	0 (0%)	0 (0%)	453	0.07	TCSYLVIO_001902	269 - 320	CCR4 associated factor, putative	AATPSSTTIPGGSAHA
2424	0.07	2	0 (0%)	0 (0%)	0 (0%)	4566	0.07	TcCLB.506667.70	101 - 156	mucin TcMUCII, putative	TVQNRDEKDTPGLKNS
2442	0.07	3	0 (0%)	0 (0%)	0 (0%)	896	0.07	TCSYLVIO_003517	645 - 696	ATP-dependent DEAD/H RNA helicase, putative	RAISRLVMNREEPVNE
2453	0.07	1	0 (0%)	0 (0%)	0 (0%)	4637	0.07	TcCLB.506729.90	501 - 552	NMD3 family, putative	DLERDAEFRRDVPIYK
2460	0.07	3	0 (0%)	0 (0%)	0 (0%)	689	0.07	TCSYLVIO_002843	229 - 275	glycosyl transferase-like protein, putative	QKRPSENPPLEDAARR
2563	0.07	3	0 (0%)	0 (0%)	0 (0%)	5527	0.07	TcCLB.507645.30	13 - 68	Vesicle transport v-SNARE protein N-terminus, putative	AAAALQESLKQDSSTY
2574	0.07	1	0 (0%)	0 (0%)	0 (0%)	4927	0.07	TcCLB.506885.110	621 - 672	Mitoribosomal SSU assembly factor 3, putative	MLCTKTGTISGREVDE
2576	0.07	1	0 (0%)	0 (0%)	0 (0%)	4929	0.07	TcCLB.506885.170	125 - 180	hypothetical protein, conserved	EGKESDLTRRGGNSDA
2589	0.07	1	0 (0%)	0 (0%)	0 (0%)	4966	0.07	TcCLB.506915.10	849 - 900	SPRY domain containing protein, putative	DEGRYEHGPHTGELAS
2596	0.07	1	0 (0%)	1 (100%)	0 (0%)	4980	0.07	TcCLB.506925.460	1 - 48	kinetoplastid kinetochore protein 16	AKVDELNAALVQRVRD
2612	0.07	2	0 (0%)	0 (0%)	0 (0%)	5000	0.07	TcCLB.506941.194	2389 - 2444	hypothetical protein, conserved	GLREPNDIERHGRLAK
2623	0.07	2	0 (0%)	0 (0%)	0 (0%)	844	0.07	TCSYLVIO_003387	25 - 76	hypothetical protein	PRSAFRADEAPQTPDE
2625	0.07	2	0 (0%)	0 (0%)	0 (0%)	846	0.07	TCSYLVIO_003395	425 - 476	hypothetical protein	LFQLPLDPEIQHDAQR
2640	0.07	1	0 (0%)	0 (0%)	0 (0%)	5064	0.07	TcCLB.506965.20	217 - 268	Mucin-associated surface protein (MASP), subgroup S110	TATDTVKKEADRVNTK
2642	0.07	3	0 (0%)	0 (0%)	0 (0%)	5068	0.07	TcCLB.506967.10	181 - 232	trans-sialidase, Group V, putative	AAAGNTAAAAKWELLV
2647	0.07	1	0 (0%)	0 (0%)	0 (0%)	5081	0.07	TcCLB.506973.20	121 - 172	Mucin-associated surface protein (MASP), subgroup S134	VVGGPPNLPAREDTLK
2667	0.07	1	0 (0%)	0 (0%)	0 (0%)	5145	0.07	TcCLB.507015.10	5 - 56	retrotransposon hot spot (RHS) protein, putative	QRRAKPESEGETDQPA
2674	0.07	3	0 (0%)	0 (0%)	0 (0%)	792	0.07	TCSYLVIO_003199	1 - 44	hypothetical protein	IYGNEELVVVNKPHDV
2682	0.07	3	0 (0%)	0 (0%)	0 (0%)	800	0.07	TCSYLVIO_003224	2629 - 2680	hypothetical protein	GSSSNVKMPGTTRPDG
2717	0.07	1	0 (0%)	0 (0%)	0 (0%)	5249	0.07	TcCLB.507083.109	3341 - 3392	N-terminal region of Chorein, a TM vesicle-mediated sorter/Integral peroxisomal membrane peroxin, putative	NVRKVLTGEKPLEDGM
2728	0.07	2	0 (0%)	0 (0%)	0 (0%)	871	0.07	TCSYLVIO_003475	297 - 348	hypothetical protein	PRTMEEMLNEVLTRMA
2782	0.07	1	0 (0%)	0 (0%)	0 (0%)	5460	0.07	TcCLB.507589.30	177 - 228	Checkpoint protein HUS1, putative	DAGFDGEGDGNGRDKP
2811	0.07	1	0 (0%)	0 (0%)	0 (0%)	5557	0.07	TcCLB.507685.10	117 - 168	synaptobrevin, putative	ACSSSQAQSDKKCQMH
2828	0.07	1	0 (0%)	0 (0%)	0 (0%)	5600	0.07	TcCLB.507735.30	29 - 80	hypothetical protein, conserved	RKSPFELAYEESLAQL
2831	0.07	1	0 (0%)	0 (0%)	0 (0%)	5605	0.07	TcCLB.507743.9	117 - 168	tyrosine protein kinase, putative	RGVEDMQAFFMRDVVQ
2833	0.07	1	0 (0%)	0 (0%)	0 (0%)	5611	0.07	TcCLB.507753.10	53 - 108	trans-sialidase, Group III, putative	IFEGGNSFNDPETENL
2861	0.07	2	0 (0%)	0 (0%)	0 (0%)	6694	0.07	TcCLB.508851.19	85 - 136	retrotransposon hot spot (RHS) protein, putative	SIQPRKQGETMPGNQA
2862	0.07	1	0 (0%)	0 (0%)	0 (0%)	5685	0.07	TcCLB.507841.34	113 - 164	exosome-associated protein 4, putative	VATSMSAALVSGGFEM
2874	0.07	3	0 (0%)	0 (0%)	0 (0%)	678	0.07	TCSYLVIO_002791	81 - 132	hypothetical protein	HYSEALIKMRENTTTV
2894	0.07	1	0 (0%)	0 (0%)	0 (0%)	5785	0.07	TcCLB.507963.70	225 - 276	Basal body protein	VERPPKEPKHSDTYPE
2896	0.07	2	0 (0%)	0 (0%)	0 (0%)	5795	0.07	TcCLB.507979.40	393 - 448	hypothetical protein, conserved	ARGGGEEPLPSAAPLL
2899	0.07	2	0 (0%)	0 (0%)	0 (0%)	580	0.07	TCSYLVIO_002440	1205 - 1256	hypothetical protein	LPKHALKQQPEKPRLS
2916	0.07	3	0 (0%)	0 (0%)	3 (100%)	623	0.07	TCSYLVIO_002584	205 - 268	hypothetical protein	SRRITKDYPPLLERMQ
2918	0.07	1	0 (0%)	0 (0%)	1 (100%)	5861	0.07	TcCLB.508089.30	53 - 104	N-terminal conserved domain of Nudc./CS domain containing protein, putative	KQKAAASRVEVLEDEE
2929	0.07	1	0 (0%)	0 (0%)	0 (0%)	5912	0.07	TcCLB.508153.140	333 - 372	mitogen-activated protein kinase kinase 1	RSPEDVTKEVNAKLDR
2930	0.07	1	0 (0%)	0 (0%)	1 (100%)	5913	0.07	TcCLB.508153.160	269 - 320	hypothetical protein, conserved	EKQAAAAAATVATASS
2939	0.07	2	0 (0%)	0 (0%)	0 (0%)	5973	0.07	TcCLB.508165.280	409 - 460	Mucin-associated surface protein (MASP), subgroup S121	KLTGNNTTENVQPSDT
2940	0.07	1	0 (0%)	0 (0%)	0 (0%)	597	0.07	TCSYLVIO_002497	233 - 288	hypothetical protein	DFWSKLWSDGTEDKSV
2950	0.07	1	0 (0%)	0 (0%)	0 (0%)	6000	0.07	TcCLB.508175.50	17 - 68	hypothetical protein, conserved	VKEDGRPKLNVQPSDS
2968	0.07	1	0 (0%)	0 (0%)	0 (0%)	6048	0.07	TcCLB.508221.420	125 - 176	Mucin-associated surface protein (MASP), subgroup S104	LGKEGDLGKTPEEASL
2981	0.07	1	0 (0%)	0 (0%)	0 (0%)	6075	0.07	TcCLB.508231.60	433 - 484	ubiquitin-protein ligase, putative	LENQSVLSLGDKSLDE
2983	0.07	2	0 (0%)	0 (0%)	0 (0%)	6080	0.07	TcCLB.508233.30	117 - 168	mucin TcSMUGS, putative	ELKRSIPRGTNGSFSG
3034	0.07	1	0 (0%)	0 (0%)	0 (0%)	6249	0.07	TcCLB.508385.60	161 - 212	Vta1 like, putative	MFSEDASDDKRTQEQQ
3046	0.07	1	0 (0%)	0 (0%)	0 (0%)	6305	0.07	TcCLB.508435.10	217 - 272	Mucin-associated surface protein (MASP)	YTTVPQNATNKTINTE
3058	0.07	1	0 (0%)	0 (0%)	0 (0%)	6333	0.07	TcCLB.508461.430	237 - 288	proteasome beta 2 subunit, putative	TELLIGYDKPNERKYP
3069	0.07	1	0 (0%)	0 (0%)	0 (0%)	6362	0.07	TcCLB.508493.40	145 - 196	mucin TcMUCII, putative	ASAPDSAGPAKTVEEP
3085	0.07	1	0 (0%)	0 (0%)	0 (0%)	642	0.07	TCSYLVIO_002631	181 - 236	hypothetical protein	LDLFHNGKQSNNNNNK
3088	0.07	1	0 (0%)	0 (0%)	0 (0%)	6429	0.07	TcCLB.508543.160	749 - 800	Molybdopterin guanine dinucleotide synthesis protein B, putative	YETLDEKRRKNGGNEL
3105	0.07	2	0 (0%)	0 (0%)	0 (0%)	6479	0.07	TcCLB.508601.110	1013 - 1064	hypothetical protein, conserved	LVPLFPELVDDGGDGG
3113	0.07	1	0 (0%)	0 (0%)	0 (0%)	6497	0.07	TcCLB.508637.160	1 - 40	dual specificity protein phosphatase, putative	VRVKDGIFAGNLTASQ
3117	0.07	2	0 (0%)	0 (0%)	0 (0%)	8822	0.07	TcCLB.511211.190	213 - 264	hypothetical protein	AAPLQTPLNMRFNEKE
3122	0.07	3	0 (0%)	0 (0%)	0 (0%)	652	0.07	TCSYLVIO_002695	85 - 176	hypothetical protein	TSTPAQRQQRPSSNKK
3142	0.07	1	0 (0%)	0 (0%)	0 (0%)	6577	0.07	TcCLB.508741.130	1669 - 1720	hypothetical protein	GGGTPQTGSAAPYAAS
3151	0.07	1	0 (0%)	0 (0%)	0 (0%)	6614	0.07	TcCLB.508777.110	321 - 372	Glucosidase II beta subunit-like, putative	SPKHHPTHEVQGEDSW
3158	0.07	1	0 (0%)	0 (0%)	0 (0%)	6647	0.07	TcCLB.508815.40	81 - 132	hypothetical protein, conserved	SAVGQERDRFAAQKES
3161	0.07	1	0 (0%)	0 (0%)	0 (0%)	6659	0.07	TcCLB.508827.130	1 - 52	conserved protein	VHSSRGRRTHPSQAVE
3176	0.07	2	0 (0%)	0 (0%)	0 (0%)	6686	0.07	TcCLB.508837.80	2233 - 2308	Flagellar Member 3	LRERYDELSKDPQGNA
3183	0.07	1	0 (0%)	0 (0%)	0 (0%)	6725	0.07	TcCLB.508873.240	21 - 72	mucin TcMUCII, putative	QEPSKNTTTNGTTQAP
3187	0.07	1	0 (0%)	0 (0%)	0 (0%)	6738	0.07	TcCLB.508879.90	49 - 100	hypothetical protein, conserved	FLQRLAGSKCEASPFS
3189	0.07	2	0 (0%)	0 (0%)	0 (0%)	6744	0.07	TcCLB.508885.30	9 - 60	hypothetical protein	YFESNVPEKGRNEIKP
3204	0.07	2	0 (0%)	0 (0%)	0 (0%)	722	0.07	TCSYLVIO_002926	293 - 344	multidrug resistance protein E, putative	LLTLVQSAAGSKLTQL
3213	0.07	1	0 (0%)	0 (0%)	0 (0%)	6810	0.07	TcCLB.508973.80	1041 - 1092	RAVE protein 1 C terminal, putative	SRVPDNGFTPEMLEKV
3253	0.07	1	1 (100%)	0 (0%)	0 (0%)	6909	0.07	TcCLB.509103.10	113 - 168	pre-mRNA splicing factor 19, putative	QSLRDNNNNKSGGSGG
3269	0.07	1	0 (0%)	0 (0%)	0 (0%)	6973	0.07	TcCLB.509167.190	601 - 652	STE/STE11 serine/threonine-protein kinase, putative	TGDVATDIVGGLADPS
3298	0.07	1	0 (0%)	0 (0%)	0 (0%)	7079	0.07	TcCLB.509331.189	93 - 144	hypothetical protein, conserved	GDFLESLSDQQLFSAN
3325	0.07	1	0 (0%)	0 (0%)	0 (0%)	7201	0.07	TcCLB.509539.59	101 - 138	hypothetical protein, conserved	YRIQTPRLPEDLYLTF
3338	0.07	1	0 (0%)	0 (0%)	0 (0%)	7236	0.07	TcCLB.509581.5	57 - 108	retrotransposon hot spot (RHS) protein, putative (fragment)	MKLNEFLRSNFGEEWV
3348	0.07	1	0 (0%)	0 (0%)	0 (0%)	7256	0.07	TcCLB.509607.70	253 - 297	CAMK/CAMKL family protein kinase, putative	IDWDPNVLRTENKMQL
3349	0.07	1	0 (0%)	0 (0%)	0 (0%)	726	0.07	TCSYLVIO_002937	2465 - 2516	hypothetical protein	EEQRRTPSRLAMDFPV
3358	0.07	1	0 (0%)	0 (0%)	1 (100%)	729	0.07	TCSYLVIO_002950	225 - 263	hypothetical protein	TPSTPPPFQKTTTTTG
3379	0.07	1	0 (0%)	0 (0%)	0 (0%)	736	0.07	TCSYLVIO_002975	161 - 212	hypothetical protein	YEVRKAVFESFGKSQD
3401	0.07	1	0 (0%)	0 (0%)	0 (0%)	745	0.07	TCSYLVIO_003005	253 - 304	hypothetical protein	FSERLDNLSNSALLPN
3402	0.07	2	0 (0%)	0 (0%)	0 (0%)	7451	0.07	TcCLB.509811.9	169 - 220	surface protease GP63, putative	FIIYAAARPSGTESRA
3407	0.07	1	0 (0%)	0 (0%)	0 (0%)	7458	0.07	TcCLB.509825.30	53 - 104	hypothetical protein, conserved	TVAFLKQRQEQQAAQW
3429	0.07	1	0 (0%)	0 (0%)	0 (0%)	7550	0.07	TcCLB.509967.90	181 - 232	hypothetical protein, conserved	NKNNVSINNYVLNETR
3438	0.07	1	0 (0%)	0 (0%)	0 (0%)	7589	0.07	TcCLB.510013.120	393 - 444	surface protease GP63, putative	EGKGSLVDKDVCPVVS
3439	0.07	1	0 (0%)	0 (0%)	0 (0%)	7593	0.07	TcCLB.510013.260	105 - 160	Mucin-associated surface protein (MASP), subgroup S008	LVKQNETPQSREGERS
3496	0.07	1	0 (0%)	0 (0%)	1 (100%)	7807	0.07	TcCLB.510213.70	177 - 228	Mucin-associated surface protein (MASP), subgroup S099	DELPQEEEEEDLPSES
3507	0.07	1	0 (0%)	0 (0%)	0 (0%)	7842	0.07	TcCLB.510275.60	157 - 208	Mucin-associated surface protein (MASP), subgroup S020	QQETSGIHTGESPGQS
3512	0.07	1	0 (0%)	1 (100%)	0 (0%)	7876	0.07	TcCLB.510295.59	1 - 52	hypothetical protein, conserved	GGQGGFQQHHQNYQQY
3513	0.07	1	0 (0%)	0 (0%)	0 (0%)	7878	0.07	TcCLB.510297.20	85 - 136	XPC-binding domain containing protein, putative	AKGVDAPKGSPAADEA
3517	0.07	1	0 (0%)	0 (0%)	0 (0%)	7892	0.07	TcCLB.510307.240	801 - 852	trans-sialidase, Group VIII, putative	QPAELTEVADVEGSSE
3521	0.07	1	0 (0%)	0 (0%)	0 (0%)	7916	0.07	TcCLB.510329.110	49 - 100	hypothetical protein	IIGPNDVIRESANAAN
3546	0.07	1	0 (0%)	0 (0%)	0 (0%)	8052	0.07	TcCLB.510443.40	1 - 44	hypothetical protein, conserved	AVPLPQPFHTALETGD
3547	0.07	1	0 (0%)	0 (0%)	0 (0%)	8053	0.07	TcCLB.510445.10	125 - 172	casein kinase 1 isoform 2, putative	NASQYQTMTDEEFDRP
3553	0.07	1	0 (0%)	0 (0%)	0 (0%)	8083	0.07	TcCLB.510475.110	37 - 88	mucin TcMUCII, putative	VSGAIPKSASPSSLPQ
3571	0.07	1	0 (0%)	0 (0%)	0 (0%)	8165	0.07	TcCLB.510565.100	173 - 228	hypothetical protein, conserved	AERYDDDDYEGADFRV
3594	0.07	1	0 (0%)	0 (0%)	0 (0%)	825	0.07	TCSYLVIO_003288	177 - 228	reticulon domain protein, putative	VYEKKKDLIDKWISAA
3606	0.07	2	0 (0%)	0 (0%)	0 (0%)	830	0.07	TCSYLVIO_003312	629 - 680	hypothetical protein	SLRAREEAYAEKVEAI
3608	0.07	1	0 (0%)	0 (0%)	0 (0%)	8312	0.07	TcCLB.510693.200	49 - 100	mucin TcMUCII, putative	ISPSLVPEGPRKEIGN
3623	0.07	1	1 (100%)	0 (0%)	0 (0%)	8411	0.07	TcCLB.510767.40	357 - 408	hypothetical protein, conserved	ASKPSNAQLQTENEKL
3625	0.07	1	0 (0%)	0 (0%)	0 (0%)	8419	0.07	TcCLB.510771.9	209 - 260	Thioredoxin-like/Protein of unknown function (DUF3638)/Protein of unknown function (DUF3645), putative	QRMVDALPKEPQATRS
3638	0.07	2	0 (0%)	0 (0%)	0 (0%)	973	0.07	TCSYLVIO_003841	177 - 228	leucine-rich repeat protein, putative	TRPRLQSAAMRAGDKL
3647	0.07	1	0 (0%)	0 (0%)	0 (0%)	8509	0.07	TcCLB.510887.14	449 - 500	chaperone DNAJ protein, putative	PDVEGTLQSLFGGPKL
3649	0.07	1	0 (0%)	0 (0%)	0 (0%)	8515	0.07	TcCLB.510889.270	57 - 108	Centrosomal protein of 164 kDa, putative	SNWDHPLDKQFKELLQ
3659	0.07	1	0 (0%)	0 (0%)	0 (0%)	8557	0.07	TcCLB.510949.10	741 - 792	kinatase, putative	VGQDPIIDTEFLGNSN
3660	0.07	1	0 (0%)	0 (0%)	0 (0%)	8561	0.07	TcCLB.510955.60	229 - 280	hypothetical protein, conserved	RSTSHAAGAVPASVMD
3679	0.07	1	0 (0%)	0 (0%)	0 (0%)	866	0.07	TCSYLVIO_003469	797 - 848	ABC transporter, putative	LEEDFSTTQKDTPRLV
3680	0.07	1	0 (0%)	0 (0%)	0 (0%)	8660	0.07	TcCLB.511089.10	157 - 208	Mucin-associated surface protein (MASP), subgroup S097	APSAVSPAAPAPPPVS
3690	0.07	1	0 (0%)	0 (0%)	0 (0%)	8702	0.07	TcCLB.511127.350	341 - 392	Plus-3 domain/Zinc finger, C3HC4 type (RING finger), putative	EYLEQVREAISSKQEN
3694	0.07	1	0 (0%)	0 (0%)	0 (0%)	8728	0.07	TcCLB.511151.100	837 - 888	Unconventional myosin	RRLVDADLAARERMLQ
3698	0.07	1	0 (0%)	0 (0%)	0 (0%)	874	0.07	TCSYLVIO_003482	929 - 980	hypothetical protein	SEVQKYRSAQEAPAPA
3714	0.07	1	0 (0%)	0 (0%)	0 (0%)	885	0.07	TCSYLVIO_003506	2193 - 2244	dynein heavy chain, putative	KGLPEDSYSTNMIQFS
3725	0.07	1	0 (0%)	0 (0%)	0 (0%)	8903	0.07	TcCLB.511277.115	197 - 248	hypothetical protein, conserved	TEGKAEARLSKEQLLP
3731	0.07	1	0 (0%)	0 (0%)	0 (0%)	8920	0.07	TcCLB.511277.630	77 - 132	serine/threonine protein phosphatase type 5, putative	KEALKDFKTVVQLIPG
3738	0.07	2	0 (0%)	0 (0%)	0 (0%)	8973	0.07	TcCLB.511301.20	133 - 180	hypothetical protein, conserved	GGIQLFSANSTKPSST
3742	0.07	2	0 (0%)	0 (0%)	0 (0%)	898	0.07	TCSYLVIO_003534	157 - 208	axoneme central apparatus protein, putative	KERNIEVLECKPEAEA
3750	0.07	1	0 (0%)	0 (0%)	0 (0%)	8992	0.07	TcCLB.511339.10	45 - 96	UDP-Gal or UDP-GlcNAc-dependent glycosyltransferase, putative	PISPFSLFHKDAIRMQ
3758	0.07	1	0 (0%)	0 (0%)	0 (0%)	9004	0.07	TcCLB.511367.220	373 - 424	hypothetical protein, conserved	ATGSTRDPARGRPQFN
3789	0.07	1	0 (0%)	0 (0%)	0 (0%)	9142	0.07	TcCLB.511521.20	161 - 212	zinc finger ccch domain-containing protein 14	PLDLNSKEGKRELLAA
3815	0.07	2	0 (0%)	0 (0%)	0 (0%)	9319	0.07	TcCLB.511671.50	173 - 224	Nucleoporin NUP149	FLVPNVGDKKEAKESE
3821	0.07	1	0 (0%)	0 (0%)	1 (100%)	9350	0.07	TcCLB.511725.40	153 - 204	Ankyrin repeats (3 copies), putative	ASLGSLKAYAPPDSPY
3822	0.07	1	0 (0%)	0 (0%)	0 (0%)	9351	0.07	TcCLB.511725.80	2177 - 2228	hypothetical protein	GWNLPEDREGNTDAGG
3837	0.07	1	0 (0%)	0 (0%)	0 (0%)	9402	0.07	TcCLB.511797.110	681 - 732	trans-sialidase, Group V, putative	YIGGDGGSADNKRGQE
3842	0.07	3	0 (0%)	0 (0%)	0 (0%)	9421	0.07	TcCLB.511809.130	1 - 36	40S ribosomal protein S15, putative	TSNITQERYEQLKKER
3863	0.07	1	0 (0%)	0 (0%)	0 (0%)	970	0.07	TCSYLVIO_003834	349 - 400	glycosylphosphatidylinositol (GPI) anchor, putative	SSSHVEGVSGDKEALK
90	0.07	69	0 (0%)	0 (0%)	0 (0%)	6457	0.06	TcCLB.508573.120	753 - 804	dispersed gene family protein 1 (DGF-1), putative	GGLGSVLEMQALGMFA
360	0.07	3	0 (0%)	0 (0%)	0 (0%)	1336	0.06	TCSYLVIO_005140	229 - 280	cell cycle sequence binding phosphoprotein (RBP33), putative	AVYQKMSTDVPKESLT
696	0.07	2	0 (0%)	0 (0%)	0 (0%)	8031	0.06	TcCLB.510421.300	49 - 100	hypothetical protein, conserved	PQTPELDAAEVQRAYH
753	0.07	2	0 (0%)	0 (0%)	0 (0%)	173	0.06	TCSYLVIO_000964	241 - 292	hypothetical protein	LKKEESASSNDPFVLV
1122	0.07	2	0 (0%)	0 (0%)	0 (0%)	7498	0.06	TcCLB.509897.200	89 - 172	trans-sialidase, Group V, putative	VLKESKDGTQVLEKGA
1213	0.07	3	0 (0%)	0 (0%)	0 (0%)	229	0.06	TCSYLVIO_001129	161 - 212	mucin TcMUCII, putative	AVTQSNEAKMPVQTGE
1288	0.07	2	0 (0%)	0 (0%)	0 (0%)	4887	0.06	TcCLB.506855.70	9 - 60	PB1 domain containing protein, putative	YPTPSSAWINRLEEGN
1523	0.07	3	0 (0%)	0 (0%)	0 (0%)	9303	0.06	TcCLB.511657.60	257 - 308	Basal body protein	AEGNDETKNMDKKKII
1541	0.07	3	0 (0%)	0 (0%)	0 (0%)	8022	0.06	TcCLB.510409.50	153 - 204	hypothetical protein, conserved	KREVDPASTGAENVKE
1765	0.07	3	0 (0%)	0 (0%)	0 (0%)	6509	0.06	TcCLB.508645.10	173 - 224	SWI/SNF-related matrix-associated actin-dependent regulator of chromatin subfamily-related, putative	RRIVNVSNWGDGSSSR
1808	0.07	2	0 (0%)	0 (0%)	0 (0%)	7869	0.06	TcCLB.510289.10	105 - 156	hypothetical protein, conserved	FAFPAYEDGSSGNKNI
1917	0.07	3	0 (0%)	3 (100%)	0 (0%)	340	0.06	TCSYLVIO_001585	181 - 232	hypothetical protein	KFLKEKVANLQQLEQA
1971	0.07	4	0 (0%)	0 (0%)	0 (0%)	3521	0.06	TcCLB.504239.280	37 - 92	serine-alanine-and proline-rich protein, putative	TAAAGFGQMICGMGVG
2118	0.07	2	0 (0%)	0 (0%)	0 (0%)	3819	0.06	TcCLB.506063.59	1073 - 1128	dispersed gene family protein 1 (DGF-1), putative	SAEFFDPTLVSVPDSV
2214	0.07	3	0 (0%)	0 (0%)	0 (0%)	9333	0.06	TcCLB.511693.40	537 - 588	hypothetical protein, conserved	FYFKDEIINDDGTQEE
2639	0.07	2	0 (0%)	0 (0%)	1 (50%)	9263	0.06	TcCLB.511613.50	57 - 108	mucin TcMUCII, putative	APPVNKPAEKPAEDAG
[truncated: 1,873 more rows]
