# Supplementary material for: The Trypanosoma cruzi Antigen and Epitope Atlas: antibody specificities in Chagas disease patients across the Americas
Source: Nat Commun. 2023 Apr 3;14:1850. doi: 10.1038/s41467-023-37522-9 (PMC10070320; doi:10.1038/s41467-023-37522-9)
Supplement: Supplementary file 9 — Supplementary Data 8 [file 41467_2023_37522_MOESM9_ESM.xlsx]

## Sheet: S8 - AlaScan Summary
Ricci A et al 2022 - Chagas Antigen and Epitope Atlas
Table S8. Single-residue mutational scanning results for shown epitopes
Each mutagenised peak corresponds to the sequence analysed by single mutational scanning. The Common Motif corresponds to the residues that produced a mean signal loss of at least 1300 units when mutated considering all reactive sera for the particular antigen. Clusters in this section are only used for presentation of this section, similar peaks have been grouped together and only one example of…
Locus Identifier	Mutagenised Peak (20mer)	Cluster	Common Motif	# key residues	Motif length	Annotation	False Positive	Similar to (Candidate True Positive)
TcCLB.508323.100	AAAAPKESVPAAAAPKKEEP	1	--A-PKE-VPAAAAP--EEP	14	18	I/6 autoantigen / RNA-binding protein	Yes	TcCLB.511593.60
TcCLB.508831.140	PSPFGQAAAGDKPSPFGQAA	2	---F-QAAAGDKP-------	9	10	Ag2 / CA-2	No
TcCLB.508219.90	AAAPPTQLPQTGEDGGAAEG	3	A-------PQTGE--G----	7	16	90 kDa surface protein	Yes	TcCLB.508401.10
TcCLB.506811.160	AVETEKQRAAEATKVAEAEK	4	----EKQRAAEATKV---EK	13	16	Ag30 / CRA	No
TCSYLVIO_009765	AAKPAAKPAAKPAAKTAAKP	5	------KP-AKP--K-----	6	9	Ribosomal L7a / RNA binding protein	Yes	TcCLB.511593.60
TcCLB.508369.50	EYLYLLPEDYEELMRLGVRL	6	E---LLPED-E-LMR-----	10	15	phosphatidylinositol 3-related kinase	Yes	TcCLB.510759.120 / rieske iron sulfur
TcCLB.503453.70	AAPAAPEPPRTAPAAPEPPR	7	--PAAPEPPRTAP----P--	12	16	hypothetical protein, conserved, repetitive	No
TCSYLVIO_006313	AAPEAVNSSQTNNTTKTGDS	8	---E-----QTNNTTK---S	9	17	MASP	No
TcCLB.506559.300	SEFVETVKVLLPEDHPRFVL	9	-------K-LLPED-P----	7	9	twinfilin	Yes	TcCLB.510759.120 / rieske iron sulfur
TcCLB.504221.9	AEERAQREAEERAQREAEKR	10	-E--AQREAEERAQREAE-R	16	19	membrane associated protein	No
TcCLB.505925.10.1	NPAEPKPAEPKSAEPKPAEP	11	---EPKPAEPKSAEPKP-EP	16	17	Ag13 / Trans-sialidase Group IV	No
TcCLB.511105.60	AEPTSAEDTDDVSRNEGSEF	12	------EDTDDVSRNE----	10	10	Trans-sialidase Group VIII	No
TcCLB.504881.50	AGGLGLSDARAALDKPNLAL	13	A------D--AA-DKP----	7	16	ABC transporter, putative	Yes	TcCLB.508831.140 / Ag2
TcCLB.508865.30	PPVSAPAKAAAPPAAARSAE	14	P---APAKAAAPP-A----E	12	20	Ribosomal L19 / Tc40-like	Yes	TcCLB.511593.60
TcCLB.510669.49	SPRGSCKALLPEDAEKKVVP	15	SP---CKALLPEDAE----P	13	20	Gim5A	Yes	TcCLB.510759.120 / rieske iron sulfur
TcCLB.508831.150	TAAKPPAESPFKNVFGEPSS	16	T---PPAESPFK--F-EP--	12	18	Nucleoporin NUP 149	Yes	TcCLB.505925.10.1
TcCLB.507895.150	ALGARRSKLFDEATARRNEG	17	--------LFDEATAR--E-	9	11	KH domain / Domain of unknown function (DUF1771) / Smr domain containing protein	No
TcCLB.507447.19	EEEEDVGPRHVDPDHFRSTT	18	---EDVGPRHVDPD-F----	12	13	Ag36 / MAP	No
TCSYLVIO_004014	ALNRAAAADKRVAELELARQ	19	-L--AAA-DKRV-E-E----	10	15	MASP	Yes	TcCLB.508831.140 / Ag2
TcCLB.503971.59	ALTGASAAPKTGENRAMAAE	20	-----SAAP-TGE------E	8	15	hypothetical protein, conserved	Yes	TcCLB.508401.10 / Trans-sialidase Group II
TcCLB.511255.370	TTTTRAPSRLREIDGGLSSS	21	----RAPSRLREIDGG----	12	12	TcMUC II	No	TcCLB.507633.120
TcCLB.508235.20	ANGGSTISTPPSGTEKKAAA	22	----------PSGTE-----	5	5	TSSA III	Yes	TcCLB.507511.81
TcCLB.506419.60	ANTAGGFGTAANPTGGFGTA	23	A--AGGFG-A--P-GGFG--	12	18	Nucleoporin NUP62	Yes	TCSYLVIO_004056
TcCLB.509629.10	PPSTAPGETKIPSELNATIP	24	-----PGETKIPSELN-T-P	13	15	Trans-sialidase Group VIII / Trans-sialidase Group III	No
TcCLB.506041.60	HATPRNDEYDDDYESETPAS	25	-A--RNDEYDDDYE---P--	12	17	hypothetical protein, conserved	No
TcCLB.507765.60	ARPTRKEEGGRMQRGGRDAP	26	A-PT-KEEGG-M--------	9	12	Ribosomal S21	No
TcCLB.510101.430	RQQGRNEPQARKQQGRDAPQ	27	-QQ----PQ--KQ-G-----	7	14	Ribosomal S21	No
TCSYLVIO_009198	ASADIAPDQVDSPAEIAPDQ	28	A-----PDQVDSPAEI----	11	16	hypothetical protein	No
TcCLB.510069.20	NASFIYAALADKEVDNAVKT	29	------AA-ADK-V-N--K-	8	13	protein associated with differentiation 8	Yes	TcCLB.508831.140 / Ag2
TcCLB.506187.50	TNPNSTPTTGDDDPAADGAG	30	-NP-----TGDDDP--D---	9	16	MASP Motif 1	No
TcCLB.504425.110	ASSAFDVPLDEKELNAFLEK	31	--SAFD-PLDEKELN-FLEK	16	18	permease-like protein	No
TcCLB.504235.9	IESFEGLPPGIDLASIKDMP	32	---F-GL-PGIDL--IKD--	11	15	hypothetical protein, conserved	No
TcCLB.506297.190	ATGVAFSRSPSTGENFFFGE	33	A-G------P-TGENF--G-	9	19	pyruvate phosphate dikinase	Yes	TcCLB.508401.10 / Trans-sialidase Group II
TcCLB.509629.10	IPSDHDILLEFRELAAMALI	34	---D-D-L-EFRELA--A--	10	15	CRP - LSG	No
TcCLB.507675.20	SLNAIMTPNDVTRLMQLCEK	35	-------PNDV-R-MQLC-K	10	13	SET domain containing protein	No
TcCLB.509629.10	VGTNSDPDSFSSTNVSGGAD	36	-----DPDSFSSTNVSGG-D	14	15	CRP - LSG	No
TcCLB.509587.10	AYHNSLPNDERRRLALMTMI	37	-----LPNDE-RRL------	8	9	mitochondrial DNA polymerase I protein D	No
TCSYLVIO_002563	CEVVPIRFNEIAAADKNLTQ	38	-------F---AA-DK----	5	9	endonuclease / exonuclease / phosphatase	Yes	TcCLB.508831.140 / Ag2
TcCLB.508891.90	CGVSSSSSQPQSTTPRRGGG	39	---------PQST-PR----	6	7	hypothetical protein, conserved	No
TcCLB.508543.180	CKYGLVSAAGGFGMTVTTPS	40	-------AAGGFGM----PS	9	13	hypothetical protein, conserved	Yes	TCSYLVIO_004056
TcCLB.506755.160	REAATVAAGNKSQFGEEEKK	41	RE----AAGNK-QF----K-	10	19	AAA ATPase	No
TcCLB.505231.20	DDTLVFSLMAGDKSGNIYSM	42	-----F---AGDK--N----	6	11	Trans-sialidase Group II	Yes	TcCLB.508831.140 / Ag2
TcCLB.503779.20	DFQRNQLYSFDEMRDQRDRQ	43	------LY-FDE-R------	6	8	hypothetical protein, conserved	No
TcCLB.509835.30	SDGAPLDISSLAGSDGVGLA	44	----PLDI-SLAGSDG-GL-	13	15	hypothetical protein, conserved	No
TcCLB.511365.90	DGTTVKMNGLTQYNGLDESQ	45	D----K--GLTQYN--D---	9	17	hypothetical protein	No
TcCLB.507809.14	DIRNKSLPEDAMLRFNASCV	46	D--NK-LPEDA---------	8	11	protein kinase	Yes	TcCLB.510759.120 / rieske iron sulfur
TcCLB.510575.100	DQVIFFPVPRPAAKDNISNA	47	DQ----P-PRPAAKDN----	11	16	COPI associated protein	No
TcCLB.503999.30	GATSPPVVEAVAEDKNGMFA	48	--------EAVA-DKN----	7	8	hypothetical protein, conserved	Yes	TcCLB.508831.140 / Ag2
TCSYLVIO_008843	PVISKQSSSDVIEPFTSAGV	49	----KQ--SDVIEPF-----	9	11	Trans-sialidase	No
TcCLB.507711.250	ENVRELVAPAEDVQAAEQQE	50	----ELV-PAEDVQ----Q-	10	15	hypothetical protein, conserved	No
TcCLB.508501.80	EAHKDPEPQNTSPAFTATEA	51	-------PQNT-PA------	6	7	MASP Subgroup S082	No	TCSYLVIO_006326
TCSYLVIO_004283	KEAMAFLKAIGAVDDVNRVN	52	-----FLKAIGAVDD-N--N	12	15	Ribosomal L4	No
TcCLB.507633.120	PTAMTTRAPSRLREIDGSLS	53	-T----RAPSRLREIDG---	12	16	Mucin TcMUCII	No	TcCLB.511255.370
TcCLB.503645.10	EATATKTTTATTGDSDGSTA	54	-----K--T-TTGDSDG---	9	12	MASP Motif 1	No
TcCLB.508375.10	EDDSPSHLPNDARRGNTQEP	55	-------LPNDARR-----P	8	13	MASP Subgroup S006	No
TcCLB.503635.10	AVLEVAFRKIDIDGYGRITR	56	------FRKID-DG------	7	8	CAMK/CAMKL family protein kinase	No	TcCLB.503635.10
TcCLB.510007.60	EEIEELQPVTGEAGAQLQYS	57	-------PVTGEA--Q-QY-	9	12	hypothetical protein, conserved	Yes	TcCLB.508401.10 / Trans-sialidase Group II
TcCLB.506575.50	QSVAKRPVAPQEAAAAAQYG	58	Q---K-P-AP-EAAA---Y-	10	19	hypothetical protein, conserved	Yes	TcCLB.511593.60
TcCLB.509157.170	EEVPPPLGTEDIPKADVERP	59	----PPLGTED-PK------	9	10	Trans-sialidase Group VIII	Yes	TcCLB.507511.81
TcCLB.511817.40	VCGPPPFMEAISGDKDFKTS	60	------F-EA--GDKD-K--	8	12	NADH-cytochrome b5 reductase	Yes	TcCLB.508831.140 / Ag2
TcCLB.508401.10	GTFLRQEEVPLTGEAPLELV	61	G---R----P-TGEAP---V	9	20	Trans-sialidase Group II	No
TcCLB.506717.240	EPLRNNTDFTQNKNASMEML	62	EP---NT-FTQNKNAS-EM-	14	19	hypothetical protein, conserved	No
TcCLB.506177.20	QPQQYEQPQQYEQPQQHEQP	63	----YEQPQ-YEQP-Q--QP	12	16	lectin, putative	No
TcCLB.504071.70	HHSAGALVRPVTGENHTDVS	64	---------PVTGE---D--	6	9	LMBR1-like membrane protein	Yes	TcCLB.508401.10 / Trans-sialidase Group II
TcCLB.509683.117	NVIQEREEKLIAAEARKNMQ	65	---QEREEKLIAAEARK---	14	14	Ribosomal S4	No
TcCLB.506441.20	SGREGRERGYPEEKEDSRRE	66	--REGRERGYPEEK-D-RR-	15	17	cytoskeleton associated protein	No
TcCLB.508831.150	PLKSVFGAPSSTAAKPHAES	67	PL---F-APSSTAAKP-A--	13	18	Nucleoporin NUP 149	No
TcCLB.506291.20	ETNTSRKKPRTATDPNENVA	68	ETNT---KP-TATD-NE-V-	13	19	hypothetical protein	No
TcCLB.507649.70	ASGQQVKPKIPEEHALRLTQ	69	A-----KPKIPEE------Q	9	20	nucleolar RNA-binding protein	Yes	TcCLB.510759.120 / rieske iron sulfur
TcCLB.508257.180	DALIDALKRNGVHAEPLEIK	70	-------K-NGVH------K	6	13	hypothetical protein, conserved	No
TcCLB.511167.110	MSVEEGGKASLSDKSNGLSA	71	----E-GKASL-DK------	8	10	hypothetical protein, conserved	Yes	TcCLB.508831.140 / Ag2
TcCLB.507949.210	GLVAALSDAASGDKWYDEYL	72	-------DAA-GDK------	6	7	Trans-sialidase Group II	Yes	TcCLB.508831.140 / Ag2
TCSYLVIO_010662	GFGANTATAGGFGANSTVGF	73	------A-AGGFG-------	6	7	hypothetical protein	Yes	TCSYLVIO_004056
TcCLB.506695.30	ARPLFRDRPNTGEEFRGTND	74	------D-P-TGE-F---N-	7	13	Wee1-like protein kinase	Yes	TcCLB.508401.10 / Trans-sialidase Group II
TCSYLVIO_004056	SATTTSTPAAGGFGSATTTS	75	-------PAAGGFGS-----	8	8	Nucleoporin NUP53a	No
TcCLB.509399.80	FLDGSTPMTTASETGPLKDS	76	---G--P--TA-ETGPL---	9	14	Substrate of Polo-like kinase in the basal body 1	No
TcCLB.507485.90	GGGAVRRPRIDVEESCTPKT	77	G----R-PRIDVEE-C-P--	11	18	Wee1-like protein kinase	Yes	TcCLB.507297.30
TcCLB.506999.90	FRKFILKPKLPEELEDRARV	78	------KPKLPEE-ED----	9	10	rieske iron-sulfur protein	No
TcCLB.506885.260	FSNNRKDKKGLKFNLKEEQT	79	FS---K--KGL-FNLK----	10	16	hypothetical protein, conserved	No
TCSYLVIO_008735	GKPSLPVPSTGESPPTTAGD	80	-------P-TGE-P------	5	7	MASP / Alpha/beta hydrolase family	Yes	TcCLB.508401.10 / Trans-sialidase Group II
TcCLB.504163.30	ARLLLTLPENHPRRQLEGSA	81	------LPENHP----EGS-	9	13	Ribosomal S9	No	TcCLB.504147.150
TcCLB.509541.19	RVAVFGRGENGEINTSLRFQ	82	R---F-RGENGEINT-----	11	15	major vault protein	No
TcCLB.511517.120	VTSKEPSSQQSKAGDKKRGS	83	VTS-E---QQ--AGDK----	10	16	Autophagy-related protein 27	Yes	TcCLB.508831.140 / Ag2
TcCLB.503771.90	LPTPLPHTPQTGEGLQPSGV	84	--------PQTGE--QP---	7	9	MASP Subgroup S087	Yes	TcCLB.508401.10 / Trans-sialidase Group II
TcCLB.506291.20	PPPPREGKDERKSGEATAPQ	85	----REGKDERK-GE---PQ	12	16	hypothetical protein	No
TcCLB.509875.80	IDGKLQRQEEVPLTGERQLE	86	------R-E--P-TGE-Q--	7	12	Trans-sialidase Group II	Yes	TcCLB.508401.10 / Trans-sialidase Group II
TcCLB.511391.180	MYAASDPKNTENKGPLPVKD	87	MY---DP-NTENK------D	10	20	Golgi/lysosome glycoprotein 1	Yes	TcCLB.507511.81
TCSYLVIO_002936	RRQFQNPAIAEGTEEPDYES	88	-R---NPAIAEGTE-P----	11	15	Vacuolar proton pyrophosphatase 1	No
TCSYLVIO_005669	KSASMKYASAAAEQALIDKE	89	-----KYASAAAEQA--D--	11	13	hypothetical protein, conserved	No
TCSYLVIO_008467	KEESPKQTAEDGSAQRPSEN	90	--ESPKQTAEDGSAQRP---	15	15	surface antigen TASV	No
TcCLB.511283.290	VQFAAGEDPRTGERLYGYSF	91	--------PRTGE-L-G-S-	8	11	hypothetical protein, conserved	Yes	TcCLB.508401.10 / Trans-sialidase Group II
TcCLB.511909.10	PKALSPMTGEIIESNIKYMM	92	-----PMTGE--E-N----M	8	15	NAD dependent epimerase/dehydratase / Male sterility protein, putative	Yes	TcCLB.508401.10 / Trans-sialidase Group II
TcCLB.509791.120	KMYKELSQNQRRELKQRAAR	93	--Y--LS-NQRREL--R---	10	15	kinetoplast-associated protein 6	No
TcCLB.507297.30	KPGGAPGPINYMEIGLNLIK	94	KPG-APGPINY-EI--N---	13	17	metacaspase	No
TcCLB.476421.9	LANCNLGTAVTGEKPLRVSE	95	--------AVTGE-P----E	7	12	STE/STE11 serine/threonine-protein kinase	No	TcCLB.503869.30
TcCLB.510317.20	LCEEAMEKLRTGEMPSMTLP	96	------E---TGE-P-----	5	9	STE/STE11 serine/threonine-protein kinase	Yes	TcCLB.508401.10 / Trans-sialidase Group II
TcCLB.506755.140	LERQLLQGTFAAGDKHLVPF	97	-E----Q---AAGDK---P-	8	18	ATP-dependent helicase	Yes	TcCLB.508831.140 / Ag2
TcCLB.511517.37	FTNRWHLTSDDIHEAVNRLV	98	-------TSDDIHE------	7	7	reticulon domain protein	No
TcCLB.507297.30	MERPPRVDVEEFFQQAEVTE	99	--R-PRVD-EEFFQQ-----	11	13	metacaspase	No
TcCLB.510421.330	LILDRFLAAAMDKVFTTGFA	100	---D---AAA-DK----G--	7	15	hypothetical protein, conserved	Yes	TcCLB.508831.140 / Ag2
TcCLB.511593.60	LPTLKAPAAPAAAAEATTTQ	101	----KAPAAPAAAA------	10	10	MASP Motif 15	No
TcCLB.511817.280	LMKSTNGASSNKPGADMQQK	102	LM-----A--NKP-AD--Q-	9	19	UAA transporter family	No
TcCLB.511367.90	FPVLQLREIDGDASSVLALC	103	-----LREIDGD--------	7	7	Nucleoporin NUP41	Yes	TcCLB.511255.370
TCSYLVIO_007053	LQLIVKASLPQDYSGIRAQS	104	-----KASLPQDY-----Q-	9	14	High-affinity thymidine transporter	No
TcCLB.503869.30	LSEASPPRVTGETPHTDSIR	105	------PRVTGE-P-T----	8	10	hypothetical protein, conserved	No	TcCLB.476421.9
TcCLB.510863.20	LYSDLSTPPPTGLEDKNAGG	106	--------PPTG-EDK----	7	8	hypothetical protein	No
TcCLB.509031.20	VVMMCCGTGEATATDKGNLR	107	---------EATA-DK----	6	7	Trans-sialidase Group V	Yes	TcCLB.508831.140 / Ag2
TcCLB.507801.19	MPKILANSLPSLRAASPPTT	108	M------SL-SLRAA---T-	9	19	dynein heavy chain	No
TCSYLVIO_005374	MQAPTLDPITGEQLTGDDRR	109	-------PITGE-L--DD--	8	11	ubiquitin hydrolase	Yes	TcCLB.508401.10 / Trans-sialidase Group II
TcCLB.510747.170	NFQSMKLSGGFGSGERNISR	110	-----K--GGFG--E-----	6	10	hypothetical protein	Yes	TCSYLVIO_004056
TcCLB.506733.40	NNNGIEEDEDMFFGRALKPL	111	-----EEDEDMFFGR---P-	11	14	katanin-like protein	No
TcCLB.470687.9	RDDNNKNKDNNNNNNNTGDK	112	RDDNNK-KDNNNNNNN--D-	16	19	Nucleolar protein Nop52	No
TcCLB.511169.29	NNLAKLDVGTENKPNSSPPG	113	----K--VGTENKP------	8	10	tubulin-tyrsoine ligase-like protein	Yes	TcCLB.507511.81
TcCLB.507237.160	PAVSATLAPSRLREVDGSLS	114	-------APSRLREVDG---	10	10	Mucin TcMUCII	Yes	TcCLB.511255.370
TcCLB.504157.10	TIADAYQGEPQTGEEDIPVM	115	-----Y---PQTGE--IP--	8	13	hypothetical protein, conserved	Yes	TcCLB.508401.10 / Trans-sialidase Group II
TcCLB.503917.7	PEPATGDLHPMTGENVCVYV	116	---------PMTGE------	5	5	RNA-binding protein	Yes	TcCLB.508401.10 / Trans-sialidase Group II
TcCLB.506825.100	TGATAQNNSSSKDGRDNEEE	117	-----QNNSSSK--R-N---	9	12	hypothetical protein, conserved	No
TcCLB.508231.170	ESKPQNFNASSADKAPKPFG	118	E-----F-A---DKAP-PF-	9	19	hypothetical protein, conserved	No
TcCLB.509007.70	QAAAVPNFAAATADKPVGTQ	119	-----P-F-AA--DKP----	7	11	protein phosphatase 2C	Yes	TcCLB.508831.140 / Ag2
TcCLB.509151.140	PKKAAAPKKAAAPQKAAAPK	120	-K-AAAP--AAAP--AAA--	12	17	Ribosomal L23a	Yes	TcCLB.511593.60
TcCLB.506859.70	PQQQQQQQQQGGFGRWNQST	121	P-QQQQQQQQ-GFGR-N--T	15	20	guide RNA associated protein, GAP2	No
TcCLB.508125.130	PSETPLKTASAPAAPSPTGT	122	--ETPLKTA--P---S----	9	14	Mucin TcMUCII	No
TCSYLVIO_002216	TQGLQGGVSGVEDKLLPASS	123	--------SGVEDK--P---	7	9	MASP	No
TcCLB.511633.79	RSTTQDAYRPVDPSAYKRES	124	-----D-YRPVDP-AYK-E-	11	14	Ag36 / microtubule associated protein	No
TCSYLVIO_000132	SAPILDPAINADKPNRLRDA	125	-------AI--DKP------	5	7	hypothetical protein	Yes	TcCLB.508831.140 / Ag2
TCSYLVIO_009569	SLGKEEVPLTGERPPEVLRV	126	-------P-TGE-P------	5	7	Trans-sialidase	Yes	TcCLB.508401.10 / Trans-sialidase Group II
TcCLB.508639.10	ERESGPADFKQTFPDIIVPS	127	--E-GP-DFKQ-FPD---PS	12	18	Trans-sialidase Group VII	No
TcCLB.509991.20	SQSLLREYALSGDKTLPFDA	128	------EYA--GDK--P---	7	11	conserved protein, unknown function	Yes	TcCLB.508831.140 / Ag2
TcCLB.507821.10	SSAGQPPSGHKLLNENEGAV	129	----Q-PSGHKL-NENE---	11	13	Trans-sialidase Group VI	No
TCSYLVIO_003468	PSTPVDSSAHSTPSTPVDSS	130	---PVD-SAH-TP--P-D--	10	15	Trans-sialidase / SAPA	No
TcCLB.506759.210	TNTTTQAPTANKPGGADESV	131	T--T-QAP--NKP-------	8	13	Mucin TcMUCII	Yes	TcCLB.511817.280
TcCLB.507511.81	SSTPPSGTENKPATGEAPSQ	132	----PSGTENKPATG--P-Q	13	16	TSSA II	No
TCSYLVIO_006326	TKLEDAKPEDTKPKDTKPEA	133	-------PEDT-PK------	6	7	hypothetical protein	No	TcCLB.508501.80
TcCLB.511595.39	TKLKQPRLREIDGSLSSSAW	134	T---QPRLREIDG-------	10	13	Mucin TcMUCII	Yes	TcCLB.511255.370
TcCLB.509793.50	TSAKLGKSVGLTAALSPRQR	135	------K-VGLT-ALSP-Q-	10	13	hypothetical protein	No
TcCLB.506067.80	TTTTTTTTAPEAPRTTTTTT	136	--------APEAPRTT---T	9	12	Mucin TcMUCII	No
TcCLB.506885.90	AEASFVEHVLALLPGDENSL	137	----F-E--LA-LPGD----	8	12	hypothetical protein	No
TcCLB.506295.160	GFAIGMASAGWKPIAEVQFA	138	----GMA-AGWKP----Q--	9	14	2-oxoisovalerate dehydrogenase beta subunit, mitochondrial precursor	No
TcCLB.507867.5	MCRGSGATATDKPNSCQGSS	139	------A-A-DKP-------	5	7	Trans-sialidase	Yes	TcCLB.508831.140 / Ag2
TCSYLVIO_002530	WRRNSSAEAGDKPVVSCRRN	140	W-----A-AGDKP----R--	8	18	hypothetical protein	Yes	TcCLB.508831.140 / Ag2
TCSYLVIO_005086	AQETMSRKEWYDVVAPKNFE	141	-QE---R-EWYD-VAPK--E	12	19	Ribosomal S3a	No
TcCLB.506401.320	RARRQRLFDVATEKKKNPEA	142	--R-Q-LFD-ATE-------	8	11	Ribosomal L7a	No
TcCLB.506657.70	RLMALATQAIAESKRFSSMD	143	-------QAIAESK-----D	8	13	RNA editing 3' terminal uridylyl transferase 1	No
TcCLB.506241.170	VVKEGKKDRFKAPKIQRLIT	144	------K-RF-APKI-RLI-	10	13	Ribosomal S6	No
TcCLB.507993.270	LHELDVAYKALEAADKAAFE	145	-------YKA--A-DK----	6	9	hypothetical protein, conserved	Yes	TcCLB.508831.140 / Ag2
TcCLB.509801.20	PSLTKLRQQSAGDKVAGAIA	146	PSL--L-Q--AGDKV-----	10	15	hypothetical protein, conserved	Yes	TcCLB.508831.140 / Ag2
TcCLB.509859.10	TARDAPDEPVHFEDALKATP	147	-----PDEP-HFEDAL---P	11	15	hypothetical protein	No
TcCLB.506537.80	TITPEPQVKIAPKPVVPAAP	148	----E-QV-I--KP------	6	10	Trans-sialidase Group II	No
TcCLB.510811.10	ASFIYAALADKEVDNAVKTL	149	-----AA-ADK-VDN--K--	9	13	protein associated with differentiation 8	Yes	TcCLB.508831.140 / Ag2
TcCLB.509695.120	IEHADAVVPLDNDALSRMAD	150	--------PLDN-ALS---D	8	12	epsilon tubulin	No
TcCLB.509791.120	LYDVSKPLDVEKEISKALPK	151	L---S-PLDVEKEIS-----	11	15	kinetoplast-associated protein 6	No
TcCLB.504207.20	SPLETDVSYQSPNANKIVPA	152	--------YQ-P--NKI---	6	9	hypothetical protein, conserved	No
TcCLB.507681.210	NAGGLTDQRPSTGEDGLDPS	153	---------P-TGE-G----	5	7	Flagellar Member 2	Yes	TcCLB.508401.10 / Trans-sialidase Group II
TcCLB.510329.110	FSCIIIGPNDVIRESANAAN	154	-------PNDVIR---N--N	8	13	hypothetical protein	No
TCSYLVIO_009759	KYGLASAAGGFGMTVTTPSS	155	------AAGGFGM----P--	8	12	hypothetical protein	Yes	TCSYLVIO_004056
TCSYLVIO_006000	LMYEDKNAPARGGFGGNFTP	156	--YED--APA-GGFG----P	11	18	hypothetical protein	Yes	TCSYLVIO_004056
TcCLB.506481.39	YEDNNAPARGGFGGNFTPDA	157	Y-----PA-GGFG----PD-	9	19	hypothetical protein, conserved	Yes	TCSYLVIO_004056
TcCLB.510039.60	ELQRWVKDYVDVQLNASTRE	158	--Q--V-DYVD-QLNA----	10	14	hypothetical protein, conserved	No
TcCLB.506789.270	FGNSISLDSLRASIAQFKEK	159	-----SLDSLRA---Q--E-	9	14	zinc-finger of a C2HC-type	Yes	TcCLB.507801.19
TcCLB.508319.30	FSPDYHKRFHSQDKNMWVDM	160	--------F-SQDK------	5	6	Mitochondrial ATP synthase subunit	No
TcCLB.507765.60	GTYNEEGVNVDLYIPRKCHA	161	--Y-EEGVN-DLY-P-K---	11	15	Ribosomal S21	No
TcCLB.506605.50	GVKLTKQDDILLDERINANT	162	-----K-DDILLDERIN---	11	12	hypothetical protein, conserved	No
TCSYLVIO_005565	SLENSLEQGAWSDKKTDMAR	163	-------Q-A--DK---M--	5	11	hypothetical protein	Yes	TcCLB.508831.140 / Ag2
TcCLB.506885.390	SVEADFQRKTDSFNEDDWTY	164	---ADFQR-TD-FNED-W--	12	15	AMP deaminase	No
TcCLB.511029.20	TMTALRVSPYSIFLQELARK	165	-----R-SPYSIF-QE---K	10	15	kinetoplast-associated protein 3	No
TcCLB.511807.250	TNGEGYDPDYVSKEHHRYKE	166	-----YDPD-VSKEH--Y-E	11	15	translocon-associated protein (TRAP), alpha subunit	No
TCSYLVIO_008647	ITAPVYSKEKDNDNKQKGRL	167	-------KEKDNDN-----L	8	13	Trans-sialidase	No
TcCLB.506357.160	KVIGLRKQTGLTNALNSAQT	168	--I-L-KQTGLT-AL-----	10	13	hypothetical protein, conserved	No
TCSYLVIO_007262	LSRHGQYVFSQNKKPSGSAF	169	------YVFSQNK-P---AF	10	14	pyruvate dehydrogenase (lipoamide) kinase	No
TcCLB.509793.50	PSGSGKHALSSFLLKDKKKV	170	-----K--LS-FLLKD----	8	11	hypothetical protein, conserved	No
TcCLB.509219.20	PTSHIRDAGVLNEIRASGAY	171	-----RDAGVLNE-RA---Y	11	15	retrotransposon hot spot (RHS) protein	No
TcCLB.508479.240	VFRLDEFPTKLEALLNRAAG	172	--R----PTKLEAL--R---	9	15	hypothetical protein, conserved	No
TcCLB.509671.80	VPHRPNRFPGYDKEKDSLNA	173	----PNRF-GYDKE-DSL--	12	14	Ribosomal L5	No
TCSYLVIO_001865	GDADAHSKAFLPENVPPQRF	174	-------KAFLPEN------	7	7	hypothetical protein	Yes	TcCLB.510759.120 / rieske iron sulfur
TcCLB.504147.150	LVLPETPLPENHPLSLPMVQ	175	-----T-LPENHPL--P--Q	10	15	ATP-dependent DEAD/H RNA helicase	No
TcCLB.506745.10	PLTAAVRKHGLPEDLLVPFL	176	-------K--LPED---P--	6	11	hypothetical protein, conserved	Yes	TcCLB.510759.120 / rieske iron sulfur
TcCLB.506739.50	VELKPLTSDDFHRIITEPKY	177	-----LTSDDFH----EP-Y	10	15	ATP-dependent protease ATPase subunit HslU1	Yes	TcCLB.511517.37
TcCLB.509445.39	VFAFYFTPNPTSDDYHHLRA	178	----------TSDDYH---A	7	10	glutamate dehydrogenase	Yes	TcCLB.506739.50
TcCLB.509067.70	DTVVSGIKAIAEDKDPLARV	179	--------AIA-DK-P----	6	8	pyrroline-5-carboxylate synthetase-like protein	Yes	TcCLB.508831.140 / Ag2
TcCLB.510219.40	SHPTDSAAAAAEDKDEDDKN	180	-------AAAA-DK------	6	7	hypothetical protein, conserved	Yes	TcCLB.508831.140 / Ag2
TcCLB.506401.320	DVATEKKKNPEAASKKAPLS	181	D------KNPE--S-K--L-	8	19	Ribosomal L7a	No
TcCLB.507519.110	SVPAPESAIKRAAFKRQQTE	182	----P-SAI-RAAF--Q---	9	13	Ribosomal L7	No
TcCLB.506657.20	GGFQAPIPPNRLNDRPNGDR	183	-----P-PPNRLNDR-----	9	10	hypothetical protein, conserved	No
TCSYLVIO_009815	EKVWTAEFRQIDTEHNDRIT	184	-------FRQID-E--D---	7	10	hypothetical protein	No	TcCLB.503635.10
TcCLB.507809.119	RDDQMSVLRKIEEEFQQLEE	185	R------LRKIEEE-Q---E	10	20	Autophagy protein Apg6	No
TCSYLVIO_002518	RQIDEKEQNVQQWQEKVLLS	186	-----K-QN-QQ---K----	6	11	hypothetical protein	No
TcCLB.511819.59	VKSQEETLFRQIDELEESLH	187	V--Q--TLFRQIDE-EE---	12	17	dynein heavy chain, cytosolic	No
TCSYLVIO_006840	EETRKKTAAPRVAAAATAAA	188	EE--K--AAP--AAA-----	9	15	hypothetical protein	Yes	TcCLB.511593.60
TcCLB.506175.40	RYEPKQAAAAPTALVANTVT	189	-YEPKQAAAAPTALVANTV-	18	18	XPC-binding domain/UBA/TS-N domain containing protein	No
TcCLB.511127.220	EKRLQVAPPAISGDKEKGAV	190	E--------A--GDKE----	6	16	cdc2-related kinase 12	Yes	TcCLB.508831.140 / Ag2
TCSYLVIO_001701	MNAGNAPLGNKKTENGGLGG	191	M----APL-NK-TE------	8	14	hypothetical protein	No
TCSYLVIO_009269	PEGLDTAVGRKAGNKEDRND	192	-E--D---G-KAG-KED--D	10	19	MASP	No
TCSYLVIO_004274	RSNEAALANKDNTNASESKQ	193	----AALANKD--N----K-	9	15	hypothetical protein	Yes	TcCLB.508831.140 / Ag2
TcCLB.510933.190	VVIGNSGTENKKVQENTQGV	194	--I--SGTENKKVQENTQ--	14	16	Mucin TcMUCII	Yes	TcCLB.507511.81
TCSYLVIO_008280	HVSCHVDPVTIPVTGEKTMG	195	-----------PVTGE---G	6	9	beta-adaptin 3, putative,AP-3 adapter complex beta subunit	Yes	TcCLB.508401.10 / Trans-sialidase Group II
TcCLB.509595.50	KLSIHWGTHPVTGEEVEEEL	196	---------PVTGE------	5	5	DIS3-like exonuclease	Yes	TcCLB.508401.10 / Trans-sialidase Group II
TcCLB.511303.130	LLSILAPITGERNFDVDEAV	197	--S--AP-TGE-NFD-----	9	13	hypothetical protein	Yes	TcCLB.508401.10 / Trans-sialidase Group II
TcCLB.507801.60	YIAEHGRCPVTGEALQKDDL	198	--------PVTGEA-Q----	7	8	pre-mRNA splicing factor 19	Yes	TcCLB.508401.10 / Trans-sialidase Group II
TcCLB.507907.10	NAEGKGQEGLHPQVKEAEAA	199	--EGKGQEGLHPQVKEA--A	16	18	Trans-sialidase	No
TcCLB.508809.50	PHFGEENPFLSHNKEKHAQD	200	------NPF-SHNK-K----	8	10	hypothetical protein	No
TcCLB.510101.80	SPLHVKPQLPQGDKASQRGV	201	S-----PQLP--DK------	7	14	hypothetical protein, conserved	Yes	TcCLB.508831.140 / Ag2
TcCLB.509595.50	FAKEVAQEVHISLKDKDQLF	202	F-KEVAQEV-ISL-DKDQ--	15	18	DIS3-like exonuclease	No
TcCLB.506941.250	MGSFSLPVLQLRDKAELFPV	203	------P-LQL-DK-E--PV	9	14	hypothetical protein, conserved	No
TCSYLVIO_007295	KYENWTAAAASDKKGFNGKS	204	--E-W-AAAA-DK-------	8	11	hypothetical protein	Yes	TcCLB.508831.140 / Ag2
TcCLB.510311.60	MKEAQALQAAASNDKKSLGR	205	M-E----QAAA-NDK--L--	10	18	tRNA pseudouridine synthase D (TruD)	Yes	TcCLB.508831.140 / Ag2
TCSYLVIO_000913	VTKGVGQKAAADKWGLLVAS	206	---GVGQ-AA-DK-------	8	10	Trans-sialidase	Yes	TcCLB.508831.140 / Ag2
TCSYLVIO_002779	VTGGLGFMTAGGFGAYAGAK	207	-------MTAGGFG------	7	7	Nucleoporin NUP54/57	Yes	TCSYLVIO_004056
TcCLB.509541.19	LLLQAVDFFDDNGKIRRPGE	208	---Q--DFFDDNGKIRR--E	13	17	major vault protein	No
TcCLB.503635.59	VKVVRTPRFDAQALLNAHGE	209	----R-PRFD-Q--LN----	8	12	Ribosomal S3a	No
TcCLB.506445.60	VQVQPKFDSQNKARLVSVPT	210	-Q-Q--FDSQNK--LV--P-	11	18	mitochondrial DNA topoisomerase II	No
TcCLB.504105.130	GSSVLEEDPRRLQKDIFRER	211	-----EEDP-R-QKDI--E-	10	14	Voltage-dependent calcium channel subunit	No
TcCLB.503895.19	LRRELDAIERYLDEQLNPKP	212	---E-D--E-YLDE-LN---	9	14	hypothetical protein	No
TCSYLVIO_007387	SHPRYERSENGEVVSMIPLN	213	----Y-R-ENGEV----P--	8	14	Trans-sialidase	No
TcCLB.509287.230	TFVFPLQKRKENGEFLSMII	214	-F-F-L--R-ENGEF-----	9	14	Trans-sialidase Group II	Yes	TcCLB.509541.19
TcCLB.509331.180	TCGRYSGRIENGEFELNGKS	215	----YSGR-ENGEF--N-K-	11	15	aldose 1-epimerase-like protein	Yes	TcCLB.509541.19
TcCLB.504935.10	IAKPSPLSLTPATGEMTLGD	216	----------PATGE-----	5	5	Eukaryotic translation initiation factor 4E-4	Yes	TcCLB.508401.10 / Trans-sialidase Group II
TcCLB.510021.130	INQLPKGTETKGDADRQDKN	217	----PKGTETK-D-D--D--	10	14	MASP Subgroup S074	Yes	TcCLB.507511.81
TCSYLVIO_010150	ASQQSRKERETQQVPAALSS	218	ASQQ--KERETQQV-----S	13	20	Trans-sialidase	No
TCSYLVIO_003617	GGRTGKRPKTGERQFMQRQA	219	NA	NA	NA	hypothetical protein	No
TcCLB.510741.70	SVIRDSVNQVREMSQRFLRI	220	---R-SVNQVRE--QR----	10	13	STE/STE11 serine/threonine-protein kinase	Yes	TcCLB.509791.120
TcCLB.506581.14	SAGNGVQPKAGDKITVHCTG	221	------Q--AGDK-------	5	7	peptidyl-prolyl cis-trans isomerase	Yes	TcCLB.508831.140 / Ag2
TcCLB.506559.490	YDTGPVEIRAGDKLQLTNLG	222	Y--------AGDK-Q----G	7	20	hypothetical protein, conserved	Yes	TcCLB.508831.140 / Ag2
TcCLB.508213.30	QLQQYGKIATAPAAAAAAAA	223	QL--Y-KIA-APA-AAAA--	13	18	hypothetical protein	Yes	TcCLB.511593.60
TCSYLVIO_000144	NKVAISPPERKPMPAAAATS	224	N------PE-KPMP------	7	14	Trans-sialidase	No
TCSYLVIO_005669	QSKPRKNLSPPPQQRPQQAN	225	---P-KNL-PPPQ-R-----	9	12	hypothetical protein	No
TcCLB.507081.90	NGNNNNTGSSSIVSGGGNSG	226	N-----TGSSS-VSGGGN--	12	18	mitochondrial import inner membrane translocase subunit TIM50	No
TcCLB.508873.30	NNTGGAGQPPLGVEDKGNED	227	--------PP-GVEDKGN--	9	10	MASP Subgroup S030	No
TCSYLVIO_005859	PIPPSSSAAHADKVQSPIEE	228	-------AA-ADK---P---	6	10	hypothetical protein	Yes	TcCLB.508831.140 / Ag2
TcCLB.506139.110	TQEQVLKSPAAPTAATPKAK	229	--EQV-K-PAAP-AA-----	10	13	MASP Subgroup S072	Yes	TcCLB.511593.60
TcCLB.499233.10	RGGSSMPAGTSEEGSRGGSS	230	R----MPAGTSEEGSRG---	13	17	Trans-sialidase	Yes	TcCLB.507511.81
TCSYLVIO_006212	SRLVQEKGLPAGTETKEGNR	231	S--------PAGTETK----	8	16	Mucin TcMUCII	Yes	TcCLB.507511.81
TcCLB.504839.70	VITSALKTPPSIAEKEEGWD	232	---S-LKTP-SI-EK--G--	10	15	hypothetical protein, conserved	No
