# Supplementary material for: The Trypanosoma cruzi Antigen and Epitope Atlas: antibody specificities in Chagas disease patients across the Americas
Source: Nat Commun. 2023 Apr 3;14:1850. doi: 10.1038/s41467-023-37522-9 (PMC10070320; doi:10.1038/s41467-023-37522-9)
Supplement: Supplementary file 10 — Supplementary Data 9 [file 41467_2023_37522_MOESM10_ESM.xlsx]

## Sheet: S9 - AlaScan Complete Details
Ricci A et al 2022 - Chagas Antigen and Epitope Atlas
Table S9. Detailed single-residue mutational scannings results for all epitopes
Each mutagenised peak corresponds to the sequence analysed by single mutational scanning. The Common Motif corresponds to the residues that have produced a mean signal loss above 1300 standard units considering all reactive sera for the particular antigen. Clusters in this section are only used for presentation of this section, where similar peaks have been grouped together and only one example o…
Locus Identifier	Mutagenised Peak (20mer)	Cluster	Common Motif	Shown	Annotation
TcCLB.508323.100	AAAAPKESVPAAAAPKKEEP	1	--A-PKE-VPAAAAP--EEP	Yes	I/6 autoantigen / RNA-binding protein
TcCLB.511727.270	PKAAAPAPKAAAAAPKPAVR	1	NA	No
TcCLB.511727.290	PKAAAPAPKAAAAAPKPAVR	1	NA	No
TcCLB.511825.80	AAAAPKESVPAAAAPKKEEP	1	--A-PKE-VPAAAAP--EEP	No
TCSYLVIO_008367	PKAAAPAPKAAAAAPKPAVR	1	NA	No
TCSYLVIO_010185	PKAAAPAPKAAAAAPKPAVR	1	NA	No
TcCLB.508831.140	PSPFGQAAAGDKPSPFGQAA	2	---F-QAAAGDKP-------	Yes	Ag2 / CA-2
TcCLB.508831.140	PAPFGQAAAGDKPSPFGQAA	2	---F-QAAAGDKP-------	No
TcCLB.511671.60	QPPFGQAAAGDKPSPFGQAA	2	---F-QAAAGDKP-------	No
TcCLB.511671.60	PSPFGQAAAGDKPSPFGQIA	2	---FGQAAAGDKP-------	No
TcCLB.511671.60	QPPFGQAAAGDKPSPFGQIA	2	---FGQAAAGDKP-------	No
TcCLB.511671.60	AGDKPPPFGQAAAGDKPSPF	2	--D-P--FGQAAAGDKPS--	No
TcCLB.511671.60	DRPPPFGQAAAGDKQPPFGQ	2	D-P--FGQAAAGDK-P----	No
TCSYLVIO_002712	VQAAADDKPSPFGQAAAGDK	2	-QAAA-DKP-PFGQAAAGDK	No
TcCLB.508219.90	AAAPPTQLPQTGEDGGAAEG	3	A-------PQTGE--G----	Yes	90 kDa surface protein
TcCLB.506303.80	VAEAEKQRAAEATKVAEAEK	4	----EKQRAAEATKV---EK	No	Ag30 / CRA
TcCLB.506303.80	AEAEKQRAAEATKVAEAEKQ	4	---EKQRAAEATKV---E--	No
TcCLB.506303.80	VAEAEKQKAAEATKVAEAEK	4	----EKQKAAEATKV----K	No
TcCLB.506303.80	AAEAEKQRAAEATKAAEAEK	4	----EKQRAAEATKA---EK	No
TcCLB.506303.80	VAEAEKQKAAEATKAAEAEK	4	----EKQKAAEATKA-E-E-	No
TcCLB.506303.80	TKVAEAEKQRAAEATKVAEA	4	T---E-EKQRAAEATKV---	No
TcCLB.506303.80	KAAEAEKQKAAEATKVAEAE	4	---E--K-KAAEATKV----	No
TcCLB.506303.80	AKTAEAEKQRAAEATKVAEA	4	----E-EKQRAAEATKV---	No
TcCLB.506303.80	EAVEAEKRKAAEATKVAEAE	4	E--E-EK-KAAEATKV-E-E	No
TcCLB.506303.80	EATKVAEAEKQRAAEATKVA	4	------E-EKQRAAEATK--	No
TcCLB.506303.80	EATKVAEAEKQKAAEATKVA	4	--T-V-E-EKQKAAEATKV-	No
TcCLB.506303.80	VAEAEKRKAAEATKVAEAEK	4	--E-EK-KAAEATKV-E-E-	No
TcCLB.506303.80	EATKVAEAEKQKAAEATKAA	4	--T-V-E-EKQKAAEAT---	No
TcCLB.506811.160	AVETEKQRAAEATKVAEAEK	4	----EKQRAAEATKV---EK	Yes
TcCLB.506811.160	DVETEKQRAAEATKVAEAEK	4	----EKQRAAEATKV---EK	No
TcCLB.506811.160	VAEAEKQRAAEATKVAEAEK	4	----EKQRAAEATKV---EK	No
TcCLB.506811.160	AVETEKQKAAEATKVAEAEK	4	----EKQKAAEATKV-E-EK	No
TcCLB.506811.160	DVETEKQKAAEATKVAEAEK	4	----EKQKAAEATKV-E-EK	No
TcCLB.506811.160	TKDVETEKQRAAEATKVAEA	4	--D---EKQRAAEATKV---	No
TcCLB.506811.160	VAEAEKQKAAEATKVAEAEK	4	----EKQKAAEATKV----K	No
TcCLB.506811.160	VAEAEKQRAAEATKAVETEK	4	----EKQRAAEATKA-----	No
TcCLB.506811.160	VAEAEKQKAAEATKAVETEK	4	-----KQKAAEATKA----K	No
TcCLB.506811.160	TKVAEAEKQRAAEATKVAEA	4	T---E-EKQRAAEATKV---	No
TcCLB.506811.160	AKTAEAEKQRAAEATKAVET	4	----E-EKQRAAEATKA---	No
TcCLB.506811.160	VAEAEKQRAAAATKAVETEK	4	--E-EKQRAA-ATKAVE-E-	No
TcCLB.506811.160	EATKVAEAEKQRAAEATKVA	4	------E-EKQRAAEATK--	No
TcCLB.506811.160	EATKVAEAEKQRAAEATKDV	4	--T---E-EKQRAAEATKD-	No
TcCLB.506811.160	AAEATKVAEAEKQRAAEATK	4	----TKV-EAEKQRAAEAT-	No
TCSYLVIO_005590	KAVETEKQRAAEATKVAEAE	4	--VE-EKQRAAEATKV----	No
TcCLB.506401.320	KSAAKPAAKPAAKPAAKPAA	5	-----P-AKP--K-------	No	Ribosomal L7a / RNA binding protein
TcCLB.510835.40	KTAAKPAAKPAAKPAAKTAA	5	-----P--KP--K-------	No
TcCLB.511727.270	SKPASKPAAKPAAKPAAKAP	5	SKP--KP-AKPA-KP-----	No
TcCLB.511727.290	AKSANKPASKPAAKPAAKAP	5	-----KP--KP-AKP--KA-	No
TCSYLVIO_008367	NKPASKPAAKPAAKPAAKAP	5	N----KP-AKP--K------	No
TCSYLVIO_009765	AAKPAAKPAAKPAAKTAAKP	5	------KP-AKP--K-----	Yes
TCSYLVIO_010185	NKPASKPAAKPAAKPAAKAP	5	N----KP-AKP--K------	No
TcCLB.506223.120	AALRGMQFLPEDVLDWRTLA	6	A------FLPEDV-DW----	No	phosphatidylinositol 3-related kinase
TcCLB.506533.34	AQRMARKKHLPEDDLDANHV	6	------K--LPEDD-D----	No
TcCLB.508369.50	EYLYLLPEDYEELMRLGVRL	6	E---LLPED-E-LMR-----	Yes
TcCLB.509395.20	AQRMARKKHLPEDDLDANHV	6	------K--LPEDD-D----	No
TcCLB.511719.10	RGMQFLPEDVLDWRTLAHKL	6	----FLPEDV-DWR----KL	No
TCSYLVIO_000002	AQRMTRKKHLPEDDLDANHV	6	------K--LPED--D----	No
TcCLB.503453.70	AAPAAPEPPRTAPAAPEPPR	7	--PAAPEPPRTAP----P--	Yes	hypothetical protein, conserved, repetitive
TcCLB.503453.70	APEPPRTAPAAPEPPRAAPA	7	A-E--R--PAAPEPPRA---	No
TcCLB.503453.70	APEPPRTAPAAPEPPRAAPS	7	APE--R--PAAPEPPRA---	No
TcCLB.506959.90	AAPAAPEPPRTAPAAPEPPR	7	--PAAPEPPRTAP----P--	No
TcCLB.506959.90	AAPAAPEPPRTAPAAPEPPK	7	--PAAPEPPRTAP------K	No
TcCLB.506959.90	PAAPEPPRTAPAAPEPPRTA	7	PAAPE-PRTAPAAPEP-RTA	No
TcCLB.506959.90	AAPSAPEPPRTAPAAPEPPR	7	-A--APEPPRTAP----P-R	No
TcCLB.506959.90	APEPPRTAPAAPEPPRAAPA	7	A-E--R--PAAPEPPRA---	No
TCSYLVIO_006313	AAPEAVNSSQTNNTTKTGDS	8	---E-----QTNNTTK---S	Yes	MASP
TcCLB.506559.300	SEFVETVKVLLPEDHPRFVL	9	-------K-LLPED-P----	Yes	twinfilin
TCSYLVIO_003869	SLSEFVETVKVLLPEDRPRF	9	S-----ET-K-LLPED----	No
TcCLB.504221.9	AEERAQREAEERAQREAEKR	10	-E--AQREAEERAQREAE-R	Yes	membrane associated protein
TcCLB.504221.9	AEKRAQREAEERAQREAEKR	10	AE--AQREAEERAQREAE-R	No
TcCLB.504221.9	ERAQREAEERAQREAEERAQ	10	E--QR-AE-RAQR-AE-RA-	No
TcCLB.504221.9	KRAQREAEERAQREAEERAQ	10	---QR-AE-RAQR-AE-RA-	No
TcCLB.510649.24	EAEERAQREAEERAQREAER	10	--E-RAQR-AE-RAQR-A--	No
TcCLB.510649.24	RAQREAEERAQREAEERAQR	10	--QR-AE-RAQR-AE-RA-R	No
TcCLB.510649.24	EAEERAQREAERRAQREAEE	10	EAEE-AQREAE-RAQ-EA--	No
TcCLB.505925.10.1	NPAEPKPAEPKSAEPKPAEP	11	---EPKPAEPKSAEPKP-EP	Yes	Ag13 / Trans-sialidase Group IV
TcCLB.505925.10.1	PAEPKPAEPKSAEPKPAELS	11	--EPKPAEPKSAEPKP-EL-	No
TcCLB.505925.10.1	KSAEPKPAEPKSAEPKPAEP	11	---EP-PAEPKSAEPKP-EP	No
TcCLB.505925.10.1	SAEPKSAEPKPAEPKSAEPK	11	SAEP--AEPKPAEPK--E--	No
TcCLB.505925.10.1	EPKSAEPKPAEPKSAEPKPA	11	EP---EPKPAEPK-AEPKP-	No
TcCLB.505925.10.1	PAEPKSAEPKPAEPKSAEPK	11	--EP--AEPKPAEPK--E--	No
TcCLB.505925.10.1	EPKPAEPKSAEPKSAEPKPA	11	EP-P-EP--AEPK--E--P-	No
TcCLB.505925.10.1	AEPNPAEPKPAEPKPAEPKS	11	------EPKPAEPKPAEPK-	No
TcCLB.505925.10.1	EPKSADPKPAEPKSAEPKPA	11	EP---DP-PAEPK-AEPKP-	No
TcCLB.505925.10.1	EPKSAEPKSAEPKSADPKPA	11	E---AEPK-AEPK--D--P-	No
TcCLB.505975.20	EPAEPKSAEPKPAEPKSAEP	11	---EP--AEPKPAEPK--E-	No
TcCLB.505975.20	EPTEPKSAEPKPAEPKSAEP	11	E--EPKSAEPKPAEPK-AE-	No
TcCLB.505975.20	EPEPAEPKSAEPKPAEPKSA	11	-P---EPK-AEPKPAE-KS-	No
TcCLB.505975.20	GPKPAEPKSAEPKPAEPKSA	11	-P-PAEP-SAEPKPAEP-S-	No
TcCLB.505975.20	KPAEPKSAEPKPAEPKSAEP	11	-P-EP-SAEPKPAEPK--E-	No
TcCLB.505975.20	EPAEPKSAEPKPAEPKSAGP	11	---EP--AEPKPAE-K----	No
TcCLB.505975.20	KPAEPKSAEPKPAEPKSAGP	11	-P-EP--AEPKPAE------	No
TcCLB.505975.20	SAGPKPAEPYSAEPKPAEPK	11	-------EP-SAEPKPAE-K	No
TcCLB.505975.20	SAEPEPTEPKSAEPKPAEPY	11	---P---EPKSAEPK-A---	No
TcCLB.505975.20	AEPKSAEPEPAEPKSAGPKP	11	A-P-S-EP-PAEPKSA-P-P	No
TcCLB.506129.50	KPAEPKSAEPKPAEPKPAEP	11	-P-EPKSAEPKPAEPKPAEP	No
TcCLB.506129.50	EPKPAEPKSAEPKPAEPKPA	11	EP-PAEPKSAEPKPAEPKP-	No
TcCLB.506129.50	AEPKPAEPKSAEPKPAEPKP	11	-EP-PAEPKSAEPKPAEP-P	No
TcCLB.506129.50	AEPKPAEPKSAEPKPAEPKS	11	-EP-PAEPKSAEPKPAEP-S	No
TcCLB.506129.50	KSAEPKPAEPKSAEPKPAEP	11	---EP-PAEPKSAEPKP-EP	No
TcCLB.506129.50	KSGEPKPAEPKPAEPKPAEP	11	---EPKPAEPKPAEPK---P	No
TcCLB.506129.50	PVEPKAAEPKPAEPKSAEPK	11	--EP--AEPKPAEPK--E--	No
TcCLB.508325.230	PKPAEPKSAEPKPAEPKPAE	11	--PAEPKSAEPKPAEPKP--	No
TcCLB.508325.230	KPAEPKSAEPKPAEPKPAEP	11	-P-EPKSAEPKPAEPKPAEP	No
TcCLB.508325.230	AEPKPAEPKSAEPKPAEPKP	11	-EP-PAEPKSAEPKPAEP-P	No
TcCLB.508325.230	PAEPKPAEPKSAEPKPAEPK	11	--EP-PAEPKSAEPKPAEP-	No
TcCLB.508325.230	ESKPAEPKSAEPKPAEPKPA	11	E--PAEPKSAEPKPAEPKP-	No
TcCLB.508325.230	KPAEPKSAEPKPAEPKSAEP	11	-P-EP-SAEPKPAEPK--E-	No
TcCLB.508325.230	PKPAEPKSAEPKPAEQKSAE	11	--P-EPKSAEPKPAEQK---	No
TcCLB.508325.230	KSAEPKPAEPKSAEPKPAEP	11	---EP-PAEPKSAEPKP-EP	No
TcCLB.508325.230	EPKSAEPKPAEPKSAEPKPA	11	EP---EPKPAEPK-AEPKP-	No
TcCLB.508325.230	KSAEPKPAEPKSAEPKPAEQ	11	---EP-PAEPKSAEPK--EQ	No
TcCLB.508325.230	AEPKPAEPKPAEPKPAEPKP	11	--P-EPKPAEPKPAEP--A-	No
TcCLB.508325.230	KPAEPKSAEPKPAEQKSAES	11	-P-EP-SAEPKPAEQK----	No
TcCLB.508325.230	AESKPAEPKSAEPKPAEQKS	11	-E----EPK-AEPKP-E--S	No
TcCLB.508325.230	EQKSAEPKPAEPKSAEPKPT	11	E----EPKPAEPKSAEPKPT	No
TcCLB.508325.230	SAESKPAEPKSAEPKPAEQK	11	--E----EPKSAEPKP-E--	No
TcCLB.508325.230	EQKSAEPKPAEPKSAEPKPA	11	E----EPKPAEPKSAEPKP-	No
TcCLB.508325.230	EPKSAEPKSAEPKPAEPKPA	11	E----EPK-AEPK-AE-KP-	No
TcCLB.508325.230	QKSAESKPAEPKPAEPKPAG	11	----E-KPAEPKPAEPKP--	No
TcCLB.508325.230	QKSAEPKPTEPKSAGPKPAE	11	Q-SAEPKP-EPKSA-P-P-E	No
TcCLB.509265.110	EPKPAEPKSAEPKPAEPKPA	11	EP-PAEPKSAEPKPAEPKP-	No
TcCLB.509265.110	AEPKPAEPKSAEPKPAEPKP	11	-EP-PAEPKSAEPKPAEP-P	No
TcCLB.509265.110	EPKPAEPKSAEPKSAEPKPA	11	EP-P-EP--AEPK--E--P-	No
TcCLB.509265.110	AEPKPAEPKSAEPKSAEPKP	11	-EP-PAEPK-AEPK--E--P	No
TcCLB.509265.110	PKPAEPKLAEPKPAEPKPAE	11	--P-EP--AEPKPAE-KP--	No
TcCLB.509265.110	EPKPAEPKLAEPKPAEPKPA	11	EP-P-EPK-AEPKPAE-KP-	No
TcCLB.510307.284	EPKPAEPKSAEPKPAESKSA	11	EP-P-EPKSAEPKPAE-K--	No
TcCLB.510307.284	KPAEPKSAEPKPAEPKSAEP	11	-P-EP-SAEPKPAEPK--E-	No
TcCLB.503861.40	DAETTSAENTDDVSRIEGDE	12	-------ENTDDVSR---D-	No	Trans-sialidase Group VIII
TcCLB.506377.10	DAETTSAEDTDDISRIEGAE	12	-------EDTDD-SRIE---	No
TcCLB.508171.10	GAETTSAENTDDVSRTEGTE	12	-------ENTDDVSRTE---	No
TcCLB.510847.10	TDAEPTSAEDTDDVSRTEGS	12	--------EDTDDVSR----	No
TcCLB.510981.20	EPTSAEDTDDVSRTEGSEFY	12	-----EDTDDVSR-------	No
TcCLB.511105.60	AEPTSAEDTDDVSRNEGSEF	12	------EDTDDVSRNE----	Yes
TcCLB.511669.10	NAEPTSAENTDDVSRTEGAE	12	-------E-TDDVSR-----	No
TcCLB.511831.10	AETTSAENTDDVSRTEGDEF	12	------ENTDDVSRTE-D-F	No
TcCLB.511833.10	ETTSAENTDDVSRTEGDEFP	12	-----ENTDDVSRT--D--P	No
TCSYLVIO_001230	AEPTSAEDTDDVSRTERAEV	12	------EDTDDVSR-E--E-	No
TCSYLVIO_002110	DAETTSAENTDDVSRTEGAE	12	-------ENTDDVSR-E---	No
TCSYLVIO_007701	PTSAENTDDVSRTEGDEFFF	12	----ENTDDVSRTE-D----	No
TCSYLVIO_007744	RDAETTSAEDTDDVSRTDGA	12	--------EDTDDVSR----	No
TCSYLVIO_007846	AETTSAEDTDDISRNEGDEF	12	------EDTDDISRN----F	No
TCSYLVIO_007855	AEPTSAEDTDDVSRTDGAEV	12	------EDTDDVSR-D----	No
TCSYLVIO_007877	DAETTSVEDTDDISRIERDE	12	-------EDTDD-SR-E-D-	No
TCSYLVIO_008429	DAEKTSTEDTDDVSRTDGAE	12	-------EDTDDVSR-D---	No
TCSYLVIO_008430	KTSTEDTDDVSRTDGAEVAS	12	----EDTDDVSR-D------	No
TCSYLVIO_008978	VETTSAENTDDVSRIERAEV	12	------ENTDDVSR-E--E-	No
TCSYLVIO_009631	SEPASAENTDDVSRTDGAEV	12	------ENTDDVSR-D--E-	No
TCSYLVIO_009721	EPTSAENTDDVSRTEEDEVS	12	-----ENTDDVSR---D---	No
TCSYLVIO_010026	ETTSAEDTDDISRTERDEFP	12	-----EDTDD-SR-E-DE-P	No
TCSYLVIO_010219	EPTSAENTDDVSRTDGAQVS	12	-----ENTDDVSR-D--Q--	No
TCSYLVIO_010756	PTSAENTDDISRIERDEVSF	12	----ENTDD-SRIE-DE---	No
TCSYLVIO_010861	AETTSAEDTDDISRNEGDEV	12	------EDTDDISRN-----	No
TcCLB.504881.50	AGGLGLSDARAALDKPNLAL	13	A------D--AA-DKP----	Yes	ABC transporter, putative
TcCLB.510045.20	AGGLGLSDARAALDKPNLAL	13	A------D--AA-DKP----	No
TCSYLVIO_007093	AGGLGLSDARAALDKPNLAL	13	A------D--AA-DKP----	No
TcCLB.506659.10	PPGPAPAKAAAPPAAARSAE	14	-----PAKAAAPP------E	No	Ribosomal L19 / Tc40-like
TcCLB.508175.309	APAKAAAAPAKAAAAPAKAAAA	14	K--A-P-K-AAAP--AAA-P	No
TcCLB.508175.329	APAKAAAAPAKAAAAPAKAAAA	14	K--A-P-K-AAAP--AAA-P	No
TcCLB.508865.30	PPVSAPAKAAAPPAAARSAE	14	P---APAKAAAPP-A----E	Yes
TcCLB.509149.40	AAAPAKAAAAPAKAAAPPAK	14	---P-KAAAAPA-AAA-PA-	No
TcCLB.509149.40	AKAAAAPAKAAAAPAKAAAP	14	-K-AAAP--AAAAP--AA--	No
TcCLB.509149.60	AKAAAPAKAAAAPAKTAAPP	14	A-AAAPAKAAAAP-------	No
TcCLB.509149.60	KAAAPPAKAAAAPAKTAAPP	14	----PPAK-AA-P-------	No
TCSYLVIO_009094	PAKAAAAPAKAAAAPAKAAA	14	--K-AAAP--AAA-P--AAA	No
TCSYLVIO_010480	PPVSAPAKAAAPPAAARSAE	14	P---APAKAAAPP-A----E	No
TcCLB.507009.10	PRGSCKALLPEDAEKKVVPY	15	P---CKALLPEDAE----PY	No	Gim5A
TcCLB.508461.570	HSPRGSCKALLPEDAEKKVV	15	------CKALLPEDAE----	No
TcCLB.510669.20	HSPRGSCKALLPEDAEKKVV	15	------CKALLPEDAE----	No
TcCLB.510669.49	SPRGSCKALLPEDAEKKVVP	15	SP---CKALLPEDAE----P	Yes
TCSYLVIO_005782	HSPRGSCKALLPEDAEKKVV	15	------CKALLPEDAE----	No
TcCLB.508831.150	TAAKPPAESPFKNVFGEPSS	16	T---PPAESPFK--F-EP--	Yes	Nucleoporin NUP 149
TcCLB.508831.150	TDAKPPAESPFKNVFGAPSS	16	-D--PPAESPF--VF-APS-	No
TcCLB.508831.150	STAAKPPAESPFRSVFGAPS	16	----KPPAESPF---FG-P-	No
TcCLB.508831.150	AKPPAESPFKSVFGAPSSTD	16	--PPAESPFK-VFGAP--T-	No
TcCLB.508831.150	STDAKPPAESPFKNVFGAPS	16	--D--PPAESPFK-VF-A-S	No
TcCLB.508831.150	TAAKPPAESPFKSVFGAPSS	16	----PPAESPF--VFGAP--	No
TcCLB.508831.150	TAAKPPAESPFKNVFGAPSS	16	T---PPAESPF--VF--PS-	No
TcCLB.508831.150	EKPPAESPFKSVFGAPSSTA	16	E--PAESPFK-VFGAP----	No
TcCLB.508831.150	STAAKPPAESPFKSVFGAPS	16	-----PPAESPF--VFG-P-	No
TcCLB.508831.150	STAAKPPAESPFKNVFGAPS	16	S----PPAESPF--VF---S	No
TcCLB.508831.150	SSTAAKPPAESPFKSVFGAP	16	S----KPPAESPF---FG-P	No
TcCLB.508831.150	SSTDAKPPAESPFKSVFGAP	16	---D-KPPAESPFK-VFG-P	No
TcCLB.508831.150	SSDNEKPPAESPFKSVFGAP	16	-----K-PAESPFK--FG-P	No
TcCLB.508831.150	STAAKTPAESPFKNVFGAPS	16	ST---TPAESPF--VF----	No
TcCLB.508831.150	FTAKPPAESPLKSVFGAPSS	16	---KPPAESPL--VF--P--	No
TcCLB.508831.150	STAAKPHAESPFKNVFGAPS	16	-----P-AESPF--VF----	No
TcCLB.508831.150	STDAKPHAESPFKNVFGAPS	16	S-D--P-AESPFK--F----	No
TcCLB.508831.150	TAAKPPAESPLKSVFGAPSS	16	---KPPAESPL--VF--P--	No
TcCLB.508831.150	STAAKPPAESPLKSVFGAPS	16	----KPPAESPL--VF--P-	No
TcCLB.508831.150	STAAKPHAESPFKSVFGAPS	16	-----P-AESPF---FG-P-	No
TcCLB.508831.150	TDAKPPAESPLKSVFGAPSS	16	-D-KPPAESPL--VF--P--	No
TcCLB.508831.150	STDAKPPAESPLKSVFGAPS	16	--D-KPPAESPL--VF--P-	No
TcCLB.511671.50	TDAKPPAESPFKNVFGAPSS	16	-D--PPAESPF--VF-APS-	No
TcCLB.511671.50	AKPPAESPFKSVFGAPSSTA	16	--PPAESPF--VFGAP----	No
TcCLB.511671.50	TDAKPPAESPFKSVFGAPSS	16	-D-KPPAESPF--VFG-P--	No
TcCLB.511671.50	TAAKPPAESPFKSVFGAPSS	16	----PPAESPF--VFGAP--	No
TcCLB.511671.50	FTAKPPAESPFKSVFGAPSS	16	----PPAESPF--VFG-P--	No
TcCLB.511671.50	TAAKPPAESPFKNVFGAPSS	16	T---PPAESPF--VF--PS-	No
TcCLB.511671.50	DEKPPAESPFKSVFGAPSST	16	-EK-PAESPFK-VFGAP--T	No
TcCLB.511671.50	LTAAKPPAESPFKSVFGAPS	16	-----PPAESPF--VFG-P-	No
TcCLB.511671.50	STAAKPPAESPFKSVFGAPS	16	-----PPAESPF--VFG-P-	No
TcCLB.511671.50	STAAKPPAESPFKNVFGAPS	16	S----PPAESPF--VF---S	No
TcCLB.511671.50	TFTAKPPAESPFKSVFGAPS	16	T----PPAESPF--VFG-P-	No
TcCLB.511671.50	TAAKPPAESPFKNAFGAPSS	16	T---PPAESPF--AF--P-S	No
TcCLB.511671.50	STAAKSPAESPFKSVFGAPS	16	S-----PAESPF--VF--P-	No
TcCLB.511671.50	TAAKSPAESPFKNVFGAPSS	16	TA---PAESPF---F--P--	No
TcCLB.511671.50	NTFTAKPPAESPFKSVFGAP	16	-----KPPAESPF--VFG-P	No
TcCLB.511671.50	STAAKPPAETPFKSVFGAPP	16	----KPPAETPF--VFG-P-	No
TcCLB.511671.50	STAAKSPAETPFKSVFGAPS	16	S---K-PAETPF--VFG-P-	No
TcCLB.507895.150	ALGARRSKLFDEATARRNEG	17	--------LFDEATAR--E-	Yes	KH domain/Domain of unknown function (DUF1771)/Smr domain containing protein
TCSYLVIO_002786	ALGARRSKLFDEATARRNEG	17	--------LFDEATAR--E-	No
TcCLB.507447.19	EEEEDVGPRHVDPDHFRSTT	18	---EDVGPRHVDPD-F----	Yes	Ag36 / MAP
TcCLB.507447.19	EEQEDVGPRHVDPDHFRSTT	18	---EDVGPRHVDPD-F----	No
TcCLB.507447.19	QEEEDVGPRHVDPDHFRSTT	18	---EDVGPRHVDPD-F----	No
TcCLB.507447.19	LLEEEEDVGPRHVDPDHFRS	18	-----EDVGPRHVD---F--	No
TcCLB.507447.19	PQEEQEDVGPRHVDPDHFRS	18	-----EDVGPRHVDP--F--	No
TcCLB.507447.19	PQEEEEDVGPRHVDPDHFRS	18	-----EDVGPRHVD---F--	No
TcCLB.511633.79	EEEEDVGPRHVDPDHFRSTT	18	---EDVGPRHVDPD-F----	No
TcCLB.511633.79	EEQEDVGPRHVDPDHFRSTT	18	---EDVGPRHVDPD-F----	No
TcCLB.511633.79	PQEEQEDVGPRHVDPDHFRS	18	-----EDVGPRHVDP--F--	No
TcCLB.511633.79	PQEEEEDVGPRHVDPDHFRS	18	-----EDVGPRHVD---F--	No
TcCLB.511633.79	PLEEEEDVGPRHVDPDHFRS	18	-----EDVGPRHVD---F--	No
TCSYLVIO_004014	ALNRAAAADKRVAELELARQ	19	-L--AAA-DKRV-E-E----	Yes	MASP
TcCLB.503971.59	ALTGASAAPKTGENRAMAAE	20	-----SAAP-TGE------E	Yes	hypothetical protein, conserved
TcCLB.430603.20	PAVSTTRAPSRLREIDGSLS	21	------RAPSRLREIDG---	No	TcMUC II
TcCLB.442801.10	PAVSTTRAPSRLREMDGSLS	21	------RAPSRLRE-D----	No
TcCLB.445557.10	PTTTTTRAPSRLREIDGSLS	21	------RAPSRLREIDG---	No
TcCLB.463955.10	TTTRAPASLREIDGSLSSSA	21	-------SLREIDG------	No
TcCLB.481211.10	TTTRAPSRLREIDGSLSSSA	21	TT-RAPSRLREIDG------	No
TcCLB.481211.30	PAVSTTRAPSRLREIDGSLS	21	------RAPSRLREIDG---	No
TcCLB.503417.30	TTTTTSAPSRLREIDGSLSS	21	T-----APSRLREIDG----	No
TcCLB.503501.14	PTTTTTRAPSRLREMDGSLR	21	------RAPSRLRE-D----	No
TcCLB.503503.30	PTTKTTRAPSRLREMDGSLS	21	-TT---RAPSRLRE-D----	No
TcCLB.503507.50	PAVSTTRAPSRLREMDGSLS	21	------RAPSRLRE-D----	No
TcCLB.503519.20	PTTTTTRAPSLLREIDGSLS	21	------RAPS-LREIDG---	No
TcCLB.503533.50	TTTTTTRAPSRFREIDGSLS	21	------RAPSRFREIDG---	No
TcCLB.503585.70	APTTTTTRAPSRLREMDGSL	21	-------RAPSRLRE-D--L	No
TcCLB.503609.100	AVSTTRAPSRLREIDGSLSS	21	A----RAPSRLREIDG----	No
TcCLB.503717.31	TTTRAPSRLREIDGSLSSSA	21	TT-RAPSRLREIDG------	No
TcCLB.503741.10	TVSTTRAPSRFREIDGSLSS	21	-----RAPSRFREIDG----	No
TcCLB.503741.40	TTTNTRAPSRLREIDGSLSS	21	-----RAPSRLREIDG----	No
TcCLB.503783.17	TTTTTRAPSRLREIDGSLSS	21	-----RAPSRLREIDG----	No
TcCLB.503783.70	PTTTTTRAPSRLREIDGSLS	21	------RAPSRLREIDG---	No
TcCLB.503787.20	PAVSTTRAPSRLREIDGSLS	21	------RAPSRLREIDG---	No
TcCLB.503859.45	MSTRTPSRLREIDGSLSSSA	21	---R-PSRLREIDG------	No
TcCLB.503973.290	TTTTTRAPSRLREIDGSLSS	21	-----RAPSRLREIDG----	No
TcCLB.503973.320	PTTTTTREPSRLREIDGSLS	21	------R-PSRLREIDG---	No
TcCLB.503977.40	PTTTTTRAPSLLREIDGSLS	21	------RAPS-LREIDG---	No
TcCLB.504039.120	TTTTTRAPSRLREIDGSLSS	21	-----RAPSRLREIDG----	No
TcCLB.504039.240	PTTTTTRAPSRLREIDGSLS	21	------RAPSRLREIDG---	No
TcCLB.504081.330	PTTTTTRAPSRLREIDGSLS	21	------RAPSRLREIDG---	No
TcCLB.504081.500	TTTRAPSRLREIDGSLSSSA	21	TT-RAPSRLREIDG------	No
TcCLB.504155.56	TTTTTHAPSRLREVDGSLSS	21	------APSRLREVDG----	No
TcCLB.504155.70	STTRAPSRLREIDGSLSSSA	21	---RAPSRLREIDG------	No
TcCLB.504239.100	TTTTTRTPSRLREMDGSLSS	21	-----R-PSRLRE-D-----	No
TcCLB.504239.171	TTTRAPSRLREIDGSLSSSA	21	TT-RAPSRLREIDG------	No
TcCLB.504669.50	AVSTTRAPSRLREMDGSLSS	21	-----RAPSRLRE-D-----	No
TcCLB.504787.20	PTTTTTRTPSRLREVDGGLS	21	------R-PSRLREVDG---	No
TcCLB.504787.99	PTTTTTRAPSRLREIDGSLS	21	------RAPSRLREIDG---	No
TcCLB.505025.137	TTTTTTRAPSRLREIDGSLS	21	------RAPSRLREIDG---	No
TcCLB.505025.30	APTTTTTRAPSRLREMDGSL	21	-------RAPSRLRE-D--L	No
TcCLB.505949.10	PTTTTTRAPSRLREVDGSLS	21	------RAPSRLREVDG---	No
TcCLB.505949.120	PTTTTTRAPSRLREVDGSLS	21	------RAPSRLREVDG---	No
TcCLB.505949.160	TTTRAPSRLREIDGSLSSSA	21	TT-RAPSRLREIDG------	No
TcCLB.505949.70	TTTTRTPSRLREIDGGLSSS	21	----R-PSRLREIDGG----	No
TcCLB.506015.40	AVSTTRAPSRLREMDGSLSS	21	-----RAPSRLRE-D-----	No
TcCLB.506067.280	TTTTRAPSRLREIDGSLSGS	21	----RAPSRLREIDG-----	No
TcCLB.506067.80	PTTTTTRAPSRLREIDGSLS	21	------RAPSRLREIDG---	No
TcCLB.506131.10	PTTTTTRAPSRLREIDGSVS	21	------RAPSRLREIDG---	No
TcCLB.506131.20	TTTTTTRAPSRLREIDGSLS	21	------RAPSRLREIDG---	No
TcCLB.506139.100	ATTTTRAPSRLREIDGSLSS	21	-----RAPSRLREIDG----	No
TcCLB.506139.4	TTTRAPSRLREIDGSLSSSA	21	TT-RAPSRLREIDG------	No
TcCLB.506139.80	TTTRAPSRLREIDGSLSSSA	21	TT-RAPSRLREIDG------	No
TcCLB.506173.240	PAVSTTRAPSRLREIDGSLS	21	------RAPSRLREIDG---	No
TcCLB.506173.270	PAVSTTRAPSRLREIDGSLS	21	------RAPSRLREIDG---	No
TcCLB.506173.310	AVSTTSAPSRLREIDGSLSS	21	------APSRLREIDG----	No
TcCLB.506245.220	PTTTTTSAPSRLREIDGSLS	21	--------PSRLREIDG---	No
TcCLB.506267.30	TTTRAPSRLREIDGSLSSSA	21	TT-RAPSRLREIDG------	No
TcCLB.506267.60	APTSTTTRAPSRLRETDGSL	21	-------RAPSRLRE-DG--	No
TcCLB.506279.200	APTTTTTRAPSRLREMDGSL	21	-------RAPSRLRE-D--L	No
TcCLB.506279.30	VSTTSAPSRLREIDGSLSSS	21	-----APSRLREIDG-----	No
TcCLB.506281.20	STTRAPSRLREIDGSLSSFA	21	---RAPSRLREIDG------	No
TcCLB.506281.70	PAVSTTRAPSRLRSVDGSLS	21	------RAPSRLR--DG--S	No
TcCLB.506285.50	STTRAPSRLREIDGSLSSSA	21	---RAPSRLREIDG------	No
TcCLB.506309.110	TTTRAPSRLREIDGSLSSSA	21	TT-RAPSRLREIDG------	No
TcCLB.506309.34	PTTKTTRTPSRLREIDDSLS	21	------R-PSRLREIDD---	No
TcCLB.506309.80	TSAPSRLREIDGSLGSSAWV	21	--APSRLREIDG--------	No
TcCLB.506321.190	TTTRAPSHLREIDGSLSSSA	21	---RAPS-LREIDG------	No
TcCLB.506321.210	APTTTTTRAPSRLREIEGSL	21	-------RAPSRLRE-EG--	No
TcCLB.506329.20	STTRAPSRLREIDGSLSSSA	21	---RAPSRLREIDG------	No
TcCLB.506329.50	STTRAPSRLREIDGSLSSSA	21	---RAPSRLREIDG------	No
TcCLB.506409.100	AVSTTRAPSRLREIDGSLSS	21	A----RAPSRLREIDG----	No
TcCLB.506409.200	PTTTTTRAPSSLREIDGSLS	21	------RAPS-LREIDG---	No
TcCLB.506409.50	PAVSTTRAPSRLREIDGSLS	21	------RAPSRLREIDG---	No
TcCLB.506459.219	PTTTTTRAPSRLREVDGSLS	21	------RAPSRLREVDG---	No
TcCLB.506499.149	TSTRAPSRLREIDGSLSSSA	21	---RAPSRLRE-DG------	No
TcCLB.506499.70	TTTRAPSRLREIDGSLSSSA	21	TT-RAPSRLREIDG------	No
TcCLB.506501.190	PTTTTTRTPSRLREMDGSLS	21	------R-PSRLRE-D----	No
TcCLB.506501.280	EVPTTTTTRAPSRLHEIDGS	21	--------RAPSRL-EID--	No
TcCLB.506501.390	PTTTTTRAPSRLREIDGSLS	21	------RAPSRLREIDG---	No
TcCLB.506501.40	TTTRTPSRLREIDDSLSSSA	21	---R-PSRLREIDD------	No
TcCLB.506597.30	TTTTTRAPSRLREIDGSLSS	21	-----RAPSRLREIDG----	No
TcCLB.506599.189	PTSTTTRAPSRLREIDGSLS	21	------RAPSRLREIDG---	No
TcCLB.506599.224	PTTTTTRAPSILREIDGSLS	21	------RAPS-LREIDG---	No
TcCLB.506599.270	TTTTTRAPSRLREIDGSLSS	21	-----RAPSRLREIDG----	No
TcCLB.506599.350	TSTRAPSRLREIDGSLSSSA	21	---RAPSRLRE-DG------	No
TcCLB.506599.430	KAPTTTTTRTPSRLREIDGS	21	--------R-PSRLREIDG-	No
TcCLB.506599.70	TTTTTRVPSRLREIDGSLSS	21	-----R-PSRLREIDG----	No
TcCLB.506609.80	TTTRAPSRLREIDGSLSSSA	21	TT-RAPSRLREIDG------	No
TcCLB.506611.20	TTTRAPSRLREIDGSLSSSA	21	TT-RAPSRLREIDG------	No
TcCLB.506741.110	EAPTTTTTRAPSRLREFDGS	21	E-------RAPSRLRE-DGS	No
TcCLB.506741.50	TTTTTRAPSRLREFDGSLSS	21	-----RAPSRLRE-DG----	No
TcCLB.506741.80	TTSRTPSRLREIDGSLSSSA	21	---R-PSRLREIDG------	No
TcCLB.506759.210	EAPTTTTTRAPSRLRESDGS	21	E-------RAPSRLRE-D-S	No
TcCLB.506759.70	TTTATRAPSRLREIDGSLSS	21	-----RAPSRLREIDG----	No
TcCLB.506761.19	SITTTRAPSRLREMDGSLRS	21	-----RAPSRLRE-D-----	No
TcCLB.506763.190	TTTRAPSRLREIDGSLSSSA	21	TT-RAPSRLREIDG------	No
TcCLB.506763.290	TTTTTRAPSRLREIDGSLSS	21	-----RAPSRLREIDG----	No
TcCLB.506763.340	PTTTTTRAPSRLREVDGSLS	21	------RAPSRLREVDG---	No
TcCLB.506763.80	PTTTTTRAPSRLREIDGSLS	21	------RAPSRLREIDG---	No
TcCLB.506767.360	PTTTTTRAPSRLREVDGSLS	21	------RAPSRLREVDG---	No
TcCLB.506767.50	TTTRAPSRLREIDGSLSSSA	21	TT-RAPSRLREIDG------	No
TcCLB.506781.30	TTTTTRAPSRLREIDGSLSS	21	-----RAPSRLREIDG----	No
TcCLB.506785.30	TTTTTTTPSRLREIDGSLSS	21	-------PSRLREIDG----	No
TcCLB.506877.10	TMTTTHAPSRLREVDGSLSS	21	------APSRLREVDG----	No
TcCLB.506893.10	PTTTTTRAPSRLREIDGSLS	21	------RAPSRLREIDG---	No
TcCLB.506897.10	TTTRAPSRLREIDGSLSSSA	21	TT-RAPSRLREIDG------	No
TcCLB.506901.60	PAVSTTRAPSRLREIDGSLS	21	------RAPSRLREIDG---	No
TcCLB.506909.20	PTTTSTSAPSRLREIDGSLS	21	-------APSRLREIDG---	No
TcCLB.506909.60	STTTTRAPSRLREMDGSLSS	21	-----RAPSRLRE-D-----	No
TcCLB.506911.10	STTTTRAPSRLREMDGSLSS	21	-----RAPSRLRE-D-----	No
TcCLB.506917.60	PAVSSTRAPSRLREIDGSLS	21	------RAPSRLREIDG---	No
TcCLB.506939.40	TTTRAPSRLREIDGSLSSSA	21	TT-RAPSRLREIDG------	No
TcCLB.506955.250	PTTTTTRAPSRLREVDGSLS	21	------RAPSRLREVDG---	No
TcCLB.506965.190	PTTTTTRAPSRLREVDGSLS	21	------RAPSRLREVDG---	No
TcCLB.506965.90	PTTTTTRAPSRLREVDGSLS	21	------RAPSRLREVDG---	No
TcCLB.506967.110	TTTRAPSRLREIDGSLSSSA	21	TT-RAPSRLREIDG------	No
TcCLB.506993.110	PTTTNTRAPSRLREIDGSLS	21	------RAPSRLREIDG---	No
TcCLB.506993.40	STTRAPSRLREIDGSLSSSA	21	---RAPSRLREIDG------	No
TcCLB.506995.40	PAVSTTRAPSRLREIDGSLS	21	------RAPSRLREIDG---	No
TcCLB.506995.80	AVSTTRAPSRLREIDGSLSS	21	A----RAPSRLREIDG----	No
TcCLB.507065.150	PTTTTTRAPSRLREIDGSLS	21	------RAPSRLREIDG---	No
TcCLB.507065.70	PTTTTTRAPSRLREIDGSVS	21	------RAPSRLREIDG---	No
TcCLB.507067.40	TTTRAPSRLREIDGSLSSSA	21	TT-RAPSRLREIDG------	No
TcCLB.507069.60	PTTTTTRAPSRLREVDGSLS	21	------RAPSRLREVDG---	No
TcCLB.507071.170	TNAPSRLREIDGSLSSSAWV	21	T-APSRLREIDG--S-----	No
TcCLB.507071.210	TTTTTRAPSRLREIDGSLSS	21	-----RAPSRLREIDG----	No
TcCLB.507071.250	TTTRAPSRLREIDGSLSSSA	21	TT-RAPSRLREIDG------	No
TcCLB.507071.34	TTTTTRAPSRLREFDGSLSS	21	-----RAPSRLRE-DG----	No
TcCLB.507071.60	TTTTRAPSRLREIDGSLSSS	21	----RAPSRLREIDG-----	No
TcCLB.507085.170	APTTTTTRAPSLLRESDGSL	21	-------RAPSLLRE--G--	No
TcCLB.507145.79	PTTTTTRAPSRLREIDGSLI	21	------RAPSRLREIDG---	No
TcCLB.507145.88	PTTTTTRAPSRLREIDGSLI	21	------RAPSRLREIDG---	No
TcCLB.507163.11	PTTTTTRAPSRLREIDGSLS	21	------RAPSRLREIDG---	No
TcCLB.507217.14	PTTTTTRAPSRLREIDGSLI	21	------RAPSRLREIDG---	No
TcCLB.507217.44	PTTTTTRAPSRLREIDGSLI	21	------RAPSRLREIDG---	No
TcCLB.507237.210	TTTTTLAPSRLREVDGSLSS	21	------APSRLREVDG----	No
TcCLB.507237.260	TTTTTRAPSRLREVDGSLSS	21	-----RAPSRLRE-DG----	No
TcCLB.507237.280	TTTTTRAPSRLREFDGSLSS	21	-----RAPSRLRE-DG----	No
TcCLB.507237.70	TTTTTLAPSRLREVDGSLSS	21	------APSRLREVDG----	No
TcCLB.507237.89	PTTTTTRAPSRLREIDGSLS	21	------RAPSRLREIDG---	No
TcCLB.507327.10	PTTTTTRAPSRLREIDGSLS	21	------RAPSRLREIDG---	No
TcCLB.507357.130	TTTTTRAPSRLREMDGSLSS	21	-----RAPSRLRE-D-----	No
TcCLB.507357.60	PTTTTTRAPSRLREMDGSLS	21	------RAPSRLRE-D----	No
TcCLB.507357.80	PTTTTTRAPSRLREMDGSLS	21	------RAPSRLRE-D----	No
TcCLB.507429.30	PTTTTTRAPSRLREIDGSLS	21	------RAPSRLREIDG---	No
TcCLB.507429.49	PTTTITRAPSRLREIDGSVS	21	------RAPSRLREIDG---	No
TcCLB.507429.70	APTTTTTRAPSRLRETDGSL	21	-------RAPSRLRE-D---	No
TcCLB.507487.10	PTTTTTRAPSRLREIDGSLS	21	------RAPSRLREIDG---	No
TcCLB.507487.30	TTTRAPSRLREIDGSLSSSA	21	TT-RAPSRLREIDG------	No
TcCLB.507637.100	PTTTTTRAPSRLREIDGSLS	21	------RAPSRLREIDG---	No
TcCLB.507637.30	TTTTTRAPSRLREIDGSLSS	21	-----RAPSRLREIDG----	No
TcCLB.507637.60	TAMTTRAPSRLREIDGSLSS	21	T----RAPSRLREIDG----	No
TcCLB.507699.10	PSTTTTRAPSRLREIDGSLS	21	------RAPSRLREIDG---	No
TcCLB.507699.120	TTTTRAPSLLREIDGSPSSS	21	----RAPS-LREIDG-PS--	No
TcCLB.507699.200	TTTRAPSLLREIDGSLSSSA	21	-T-RAPSLLREIDG------	No
TcCLB.507699.64	TTTRAPSRLREIDGSLSSSA	21	TT-RAPSRLREIDG------	No
TcCLB.507699.90	TTTRAPSRLREIDGSLSSSA	21	TT-RAPSRLREIDG------	No
TcCLB.507701.10	PTTTITRAPSRLREIDGSLS	21	------RAPSRLREIDG---	No
TcCLB.507745.20	TTTRAPSRLREIDGSLSSSA	21	TT-RAPSRLREIDG------	No
TcCLB.507747.110	PAVSTTRAPSRLREIDGSLS	21	------RAPSRLREIDG---	No
TcCLB.507747.160	PTTTTTRAPSRLREIDGSLS	21	------RAPSRLREIDG---	No
TcCLB.507747.80	STTRAPSRLREIDGSLSSSA	21	---RAPSRLREIDG------	No
TcCLB.507937.10	TTTTTTRAPSLLREIDGSLS	21	------RAPS-LREIDG---	No
TcCLB.507953.180	PTTTTTRAPSLLREIDGSLS	21	------RAPS-LREIDG---	No
TcCLB.507957.90	PTTTTTRAPSRLREIDGSLS	21	------RAPSRLREIDG---	No
TcCLB.507959.140	TTTTTRAPSRLREIDGSLSS	21	-----RAPSRLREIDG----	No
TcCLB.507959.200	TTTTTRAPSRLREIDGSLSS	21	-----RAPSRLREIDG----	No
TcCLB.507959.250	TTTRAPSRLREIDGSLSSSA	21	TT-RAPSRLREIDG------	No
TcCLB.507959.270	TTTRAPSRLREIDGSLSSSA	21	TT-RAPSRLREIDG------	No
TcCLB.507959.41	PTTTTTRAPSRLREIDGSLS	21	------RAPSRLREIDG---	No
TcCLB.507959.90	PTTTTTRAPSRLREIDGSLS	21	------RAPSRLREIDG---	No
TcCLB.508011.30	TTTRTPSRLREIDGGLSSSA	21	---R-PSRLREIDGG-----	No
TcCLB.508033.60	TTTTTRAPSRLREIDGGLGS	21	-----RAPSRLREIDG----	No
TcCLB.508109.14	TTTRTPSRLREVDGSLSSSA	21	---R-PSRLREVDG------	No
TcCLB.508121.120	TTTTTRAPSRLREIDGSLSS	21	-----RAPSRLREIDG----	No
TcCLB.508121.80	TTTRAPSRLREIDGSLSSSA	21	TT-RAPSRLREIDG------	No
TcCLB.508125.100	TPTTTTTRAPSRLREFDGSL	21	-------RAPSRLRE-D---	No
TcCLB.508125.130	TTTTTRAPSRLREIDGSLSS	21	-----RAPSRLREIDG----	No
TcCLB.508125.30	KTTRAPSRLREIDGSLGSSA	21	---RAPSRLREIDG------	No
TcCLB.508147.140	TTTTTTRAPSRLREMDGSLS	21	------RAPSRLRE-D----	No
TcCLB.508147.79	APTTTTTRAPSRLRESDGSL	21	-------RAPSRLRE-D---	No
TcCLB.508149.70	TTTTTTRAPSRLRESDGSLS	21	------RAPSRLRE-D----	No
TcCLB.508159.60	PTTTTTRAPSRLREIDGSLS	21	------RAPSRLREIDG---	No
TcCLB.508163.20	TTTTTTRAPSRLREIDGSLS	21	------RAPSRLREIDG---	No
TcCLB.508163.280	TTTRAPSRLREIDGSLSSSA	21	TT-RAPSRLREIDG------	No
TcCLB.508163.310	TTTRAPSRLREIDGSLSSSA	21	TT-RAPSRLREIDG------	No
TcCLB.508165.100	TTTTTRAPSRLREVDGSLSS	21	-----RAPSRLRE-DG----	No
TcCLB.508165.400	STTTTTRAPSRLREIDGSLS	21	------RAPSRLREIDG---	No
TcCLB.508167.20	TTTTTTRAPSRLREIDGSLS	21	------RAPSRLREIDG---	No
TcCLB.508221.338	PTTTTTLTPSRLREIDGSLS	21	--------PSRLREIDG---	No
TcCLB.508221.560	TTTTTRAPSRLREIDGSLSS	21	-----RAPSRLREIDG----	No
TcCLB.508221.910	TTTTTRAPSRLREIDGSLSS	21	-----RAPSRLREIDG----	No
TcCLB.508227.30	TTTRAPSRLREIDGCLSSSA	21	---RAPSRLREIDG------	No
TcCLB.508243.23	TTTRAPSRLREIDGSLSSSA	21	TT-RAPSRLREIDG------	No
TcCLB.508245.60	TTTTTTRAPSRLREIDGSLS	21	------RAPSRLREIDG---	No
TcCLB.508247.40	PTTTTTRAPSRLREVDGSLS	21	------RAPSRLREVDG---	No
TcCLB.508247.70	ATTTTRAPSRLRETDGSLSS	21	-----RAPSRLRE-D-----	No
TcCLB.508251.40	PTTTTTRAPSRLREVDGSLS	21	------RAPSRLREVDG---	No
TcCLB.508295.30	PAVSSTRAPSRLREIDGSLS	21	------RAPSRLREIDG---	No
TcCLB.508295.50	PAVSTTRAPSRLREMDGSLS	21	------RAPSRLRE-D----	No
TcCLB.508295.80	PAVSTTRAPSRLREMDGSLS	21	------RAPSRLRE-D----	No
TcCLB.508313.130	AVSTTSAPSRLREIDGSLSS	21	------APSRLREIDG----	No
TcCLB.508313.40	VSTTSAPSRLREIDGSLSSS	21	-----APSRLREIDG-----	No
TcCLB.508361.30	PAVSTTRAPSRLREIDGSLS	21	------RAPSRLREIDG---	No
TcCLB.508365.10	TTTRAPSRLREIDGSLSSSA	21	TT-RAPSRLREIDG------	No
TcCLB.508365.210	PAVSTTRAPSRLREIDGSLS	21	------RAPSRLREIDG---	No
TcCLB.508365.240	TTTHAPSRLREIDGSLSSSA	21	T---APSRLREIDG------	No
TcCLB.508365.280	STTRAPSRLREIDGSLSSSA	21	---RAPSRLREIDG------	No
TcCLB.508365.290	PAVSTTRAPSRLREIDGSLS	21	------RAPSRLREIDG---	No
TcCLB.508365.30	APTTTTTTRAPSRLREMDGS	21	--------RAPSRLRE-D--	No
TcCLB.508365.50	AVSTTRAPSRLREIDGSLSS	21	A----RAPSRLREIDG----	No
TcCLB.508389.138	TTTTTRAPSHLREIDGSLGG	21	-----RAPS-LREIDG----	No
TcCLB.508435.20	PTTTTTRAPSRLREMDGSLS	21	------RAPSRLRE-D----	No
TcCLB.508435.60	TTTTTSAPSRLREIDGSLSS	21	T-----APSRLREIDG----	No
TcCLB.508501.40	TTTTTTTRAPSLLRESDGSL	21	-------RAPSLLRE--G--	No
TcCLB.508501.70	EAPTTTTTRAPSLLRESDGS	21	--------RAPSLLRE--G-	No
TcCLB.508509.20	EAPTTTTTRAPSRLREMDGS	21	E-------RAPSRLRE-D--	No
TcCLB.508509.70	PAVSATRAPSRLREIDGSLS	21	------RAPSRLREIDG---	No
TcCLB.508539.155	PTTTTTRAPSRLRETDGSFS	21	------RAPSRLRE-DG---	No
TcCLB.508541.80	TTTTTRTPSRLRETDGSLSS	21	-----R-PSRLRE-D-----	No
TcCLB.508745.40	PTTTTTRAPSRLRETDGSLS	21	------RAPSRLRE-D----	No
TcCLB.508747.40	PTTTTTRAPSRLREIDGSLS	21	------RAPSRLREIDG---	No
TcCLB.508747.50	TTTTTRAPSRLREFDGSLSS	21	-----RAPSRLRE-DG----	No
TcCLB.508761.160	EAPTTTTTRAPSRLREMDGS	21	E-------RAPSRLRE-D--	No
TcCLB.508761.20	PAVSTTSVPSRLREIDGSLS	21	--------PSRLREIDG---	No
TcCLB.508761.260	PAVSTTRAPSRLREIDGSLS	21	------RAPSRLREIDG---	No
TcCLB.508761.80	AVSTTSAPSRLREIDGSLSS	21	------APSRLREIDG----	No
TcCLB.508789.160	AVSTTRAPSRLREIDGSLSS	21	A----RAPSRLREIDG----	No
TcCLB.508789.220	TTTRAPSRLREIDGSLSSSA	21	TT-RAPSRLREIDG------	No
TcCLB.508789.60	TTTTTRAPSRLREIDGSLSS	21	-----RAPSRLREIDG----	No
TcCLB.508871.140	TTTTTTRAPSRLREIDGSLS	21	------RAPSRLREIDG---	No
TcCLB.508873.150	VPTTTTTRAPSRLREMDGSL	21	-------RAPSRLRE-D--L	No
TcCLB.508873.240	ETPTATTTRAPSLLREVDSS	21	---T----RAPSLLRE-D--	No
TcCLB.508887.20	STTRAPSRLREIDGSLSSSA	21	---RAPSRLREIDG------	No
TcCLB.508979.30	PTTTTTRAPSRLREIDGSLS	21	------RAPSRLREIDG---	No
TcCLB.508999.134	TSAPSRLREIDGSLSSPAWV	21	---PSRLREIDG----P---	No
TcCLB.508999.60	TTTRAPSRLREIDGSHSSSA	21	---RAPSRLREIDG------	No
TcCLB.509081.100	TTTTTRAPSRLREIDGSLST	21	-----RAPSRLREIDG---T	No
TcCLB.509081.140	TTTRAPSRLREIDGSLSSSA	21	TT-RAPSRLREIDG------	No
TcCLB.509293.10	TTTTTRAPSRLREIDGSLSS	21	-----RAPSRLREIDG----	No
TcCLB.509419.160	PTTTTTRAPSRLREIDGSLS	21	------RAPSRLREIDG---	No
TcCLB.509479.10	TTTTTRAPSRLREIDGSLSS	21	-----RAPSRLREIDG----	No
TcCLB.509479.20	TTTTRAPSRLREIDGCLSSS	21	----RAPSRLREIDG-----	No
TcCLB.509525.120	THAPSRLREIDGSLSSSAWV	21	---PSRLREIDG--------	No
TcCLB.509525.150	PAVSTTRTPSRLREIDGSLV	21	------R-PSRLREIDG---	No
TcCLB.509525.220	AVSTTRAPSRLREIDGSLSS	21	A----RAPSRLREIDG----	No
TcCLB.509525.234	PAVSTTRAPSRLREIDGSLS	21	------RAPSRLREIDG---	No
TcCLB.509525.270	STTRAPSRLREIDGSLSSSA	21	---RAPSRLREIDG------	No
TcCLB.509525.320	STTRTPSRLREIDGSLSSSA	21	---R-PSRLREIDG------	No
TcCLB.509525.350	TTTRAPSRLREIDGSLSSSA	21	TT-RAPSRLREIDG------	No
TcCLB.509525.380	PAVSTTRAPSRLREIDGSLS	21	------RAPSRLREIDG---	No
TcCLB.509525.400	AVSTTRAPSRLREIDGSLSS	21	A----RAPSRLREIDG----	No
TcCLB.509525.420	PAVSTTRAPSRLREIDGSLS	21	------RAPSRLREIDG---	No
TcCLB.509525.60	PAVSTTRAPSRLREIDGSLS	21	------RAPSRLREIDG---	No
TcCLB.509527.10	PAVSTTRAPSRLREIDGSLS	21	------RAPSRLREIDG---	No
TcCLB.509527.70	TTTTTRAPSRLREIDGSLSS	21	-----RAPSRLREIDG----	No
TcCLB.509545.70	PTTTTTRAPSRLREIDGSLS	21	------RAPSRLREIDG---	No
TcCLB.509631.90	PTTTTTHAPSRLREIDGSLS	21	-------APSRLREIDG---	No
TcCLB.509657.40	TTTRAPSRLREIDGSLGSSA	21	T--RAPSRLREIDG------	No
TcCLB.509699.200	PAVSSTRAPSRLREIDGSLS	21	------RAPSRLREIDG---	No
TcCLB.509753.150	PTTTTTRAPSRLREIDGSLS	21	------RAPSRLREIDG---	No
TcCLB.509753.220	AVSTTRAPSRLREVDGSLGS	21	-----RAPSRLRE-DG----	No
TcCLB.509753.240	TTTTHTPSRLREIDGSLSSS	21	------PSRLREIDG-----	No
TcCLB.509753.300	TTTTTRAPSRLREVDGSLGS	21	-----RAPSRLRE-DG----	No
TcCLB.509755.70	PTTTTTRAPSRLREIDGSLS	21	------RAPSRLREIDG---	No
TcCLB.509869.30	PATTTTTRAPSRLREMDGSL	21	-------RAPSRLRE-D--L	No
TcCLB.509947.10	TTTTTRAPSRLREIDGGLGS	21	-----RAPSRLREIDG----	No
TcCLB.509971.10	EAPSTTTTRTPSRLREIDGS	21	--------R-PSRLREIDG-	No
TcCLB.510015.20	PTTTTTRTPSRLREIDGSLS	21	------R-PSRLREIDG---	No
TcCLB.510017.40	TTTRAPSRLREIDGSLSSSA	21	TT-RAPSRLREIDG------	No
TcCLB.510019.10	PTTTTTRAPSRLREIDGSLS	21	------RAPSRLREIDG---	No
TcCLB.510021.10	TTTTTRTPSRLRETDDSLSS	21	-----R-PSRLRE-DD----	No
TcCLB.510021.100	TTTTTRAPSHLREIDGSLSS	21	-----RAPS-LREIDG----	No
TcCLB.510021.200	TTTTTRAPSRLREIDGSLSS	21	-----RAPSRLREIDG----	No
TcCLB.510023.20	TTTTTRAPSRLHEIDGSLSS	21	-----RAPSRL-EID-----	No
TcCLB.510025.170	APTTTTTRAPSRLREMDGSL	21	-------RAPSRLRE-D--L	No
TcCLB.510025.20	TTTTRAPSRLREIDGSFSGS	21	----RAPSRLREIDG-----	No
TcCLB.510025.210	TTMTTRAPSRLREIDGSLSS	21	-----RAPSRLREIDG----	No
TcCLB.510191.20	TTTRAPSRLREIDGSLSSSA	21	TT-RAPSRLREIDG------	No
TcCLB.510191.80	PTTTTTRAPSRLRESDGSLS	21	------RAPSRLRE-D----	No
TcCLB.510197.210	PTTKTTRAPSRLREIDGSLS	21	-TT--TRAPSRLREID----	No
TcCLB.510207.10	TTTTTRAPSRLREIDGSLSS	21	-----RAPSRLREIDG----	No
TcCLB.510213.80	PTTTTTRAPSRLREIDGSLS	21	------RAPSRLREIDG---	No
TcCLB.510237.110	TTTTTRAPSRLREIDGSLSS	21	-----RAPSRLREIDG----	No
TcCLB.510237.60	TTTTTRAPSRLREVDGSLSS	21	-----RAPSRLRE-DG----	No
TcCLB.510239.60	TTTTTRAPSRLREMDGSLSS	21	-----RAPSRLRE-D-----	No
TcCLB.510275.219	TTTTTRAPSRLREIDGSLSS	21	-----RAPSRLREIDG----	No
TcCLB.510279.130	APTTTTTRAPSRLREMDGSL	21	-------RAPSRLRE-D--L	No
TcCLB.510279.340	TTTTTRAPSRLREVDGSLSS	21	-----RAPSRLRE-DG----	No
TcCLB.510359.580	PTTTTTLSPSRLREIDGSLS	21	--------PSRLREIDG---	No
TcCLB.510359.660	TTTTTRVPSRLREIDGSLSS	21	-----R-PSRLREIDG----	No
TcCLB.510361.100	PTTTTTRAPSRLREIDGSLS	21	------RAPSRLREIDG---	No
TcCLB.510361.200	APSTTTTRAPSRLHEIDGSL	21	-------RAPSRL-EID---	No
TcCLB.510363.170	TTTRAPSRLREIDGSLSSSA	21	TT-RAPSRLREIDG------	No
TcCLB.510363.270	PTTTTTRAPSRLREIDGSLS	21	------RAPSRLREIDG---	No
TcCLB.510371.130	TTTTTRAPSRLREIDGSLSS	21	-----RAPSRLREIDG----	No
TcCLB.510373.70	TTTRAPSHLREIDGSLSSSA	21	---RAPS-LREIDG------	No
TcCLB.510377.190	TTTRAPSRLREIDGSLSSSA	21	TT-RAPSRLREIDG------	No
TcCLB.510377.370	PAVSTTRTPSRLREMDGSLS	21	------R-PSRLRE-D----	No
TcCLB.510377.400	PTTTTTRAPSRLREIDGSLS	21	------RAPSRLREIDG---	No
TcCLB.510377.410	TTTTTTRAPSRLREIDGSLS	21	------RAPSRLREIDG---	No
TcCLB.510377.439	TTAPSRLREIDGSLSSSAWV	21	--APSRLREIDG--------	No
TcCLB.510475.110	TVSTTRAPSRLREIDGSLSS	21	-----RAPSRLREIDG----	No
TcCLB.510475.90	SSTRAPSRLREIDGSLSSSA	21	---RAPSRLREIDG------	No
TcCLB.510477.70	TTTTTRAPSRLREIDGSLSS	21	-----RAPSRLREIDG----	No
TcCLB.510477.90	APAVSTTRAPSRLREMDGSL	21	-------RAPSRLRE-D---	No
TcCLB.510483.130	PTTTTTTTRTPSRLREIDGS	21	--------R-PSRLREIDG-	No
TcCLB.510483.190	PTTTTTRAPSRLREVDSSLS	21	------RAPSRLRE-D----	No
TcCLB.510497.60	TTTTTRAPSRLREIDGSLSS	21	-----RAPSRLREIDG----	No
TcCLB.510497.90	PTTTTTRAPSRLREIDGSLS	21	------RAPSRLREIDG---	No
TcCLB.510503.130	STTRAPSRLREIDGSLSGSA	21	---RAPSRLREIDG------	No
TcCLB.510503.160	PAVSTTSAPSRLREIDGSLS	21	--------PSRLREIDG---	No
TcCLB.510503.20	TSTSAPSRLREIDGSLSSSA	21	----APSRLREIDG------	No
TcCLB.510545.40	PTTTTTRAPSRLREIDGSLG	21	------RAPSRLREIDG---	No
TcCLB.510555.30	PTTTTTRAPSLLREIDGSLS	21	------RAPS-LREIDG---	No
TcCLB.510557.50	TTTTTRAPSRLREIDGSLSS	21	-----RAPSRLREIDG----	No
TcCLB.510557.70	PSTTTTRAPSRLREIDGSLS	21	------RAPSRLREIDG---	No
TcCLB.510557.80	TTTRAPSRLREIDGSLSSSA	21	TT-RAPSRLREIDG------	No
TcCLB.510561.20	TTTTTRAPSRLREIDGSLSS	21	-----RAPSRLREIDG----	No
TcCLB.510561.40	TTTTTRAPSRLREIDGSLSS	21	-----RAPSRLREIDG----	No
TcCLB.510583.10	AVSTTRAPSRLREIDGSLSS	21	A----RAPSRLREIDG----	No
TcCLB.510583.100	PAVSTTRAPSRLREIDGSLS	21	------RAPSRLREIDG---	No
TcCLB.510583.200	VSTTSAPSRLRETDGSLSSS	21	-----APSRLRE-D------	No
TcCLB.510583.220	APSTTTTRAPSRLREMDGSL	21	-------RAPSRLRE-D--L	No
TcCLB.510583.30	PAVSTTRAPSRLREIDGSLS	21	------RAPSRLREIDG---	No
TcCLB.510583.70	STTTTTRAPSRLREIDGSLS	21	------RAPSRLREIDG---	No
TcCLB.510629.160	TTTTTRAPSRLREIDGSLSS	21	-----RAPSRLREIDG----	No
TcCLB.510693.200	PTTTTTRAPSRLREIDGSLS	21	------RAPSRLREIDG---	No
TcCLB.510699.40	TTTTTRAPSRLREIDGSLSS	21	-----RAPSRLREIDG----	No
TcCLB.510699.50	TTTTTRAPSRLREVDGSLSS	21	-----RAPSRLRE-DG----	No
TcCLB.510715.120	PTTTTTRAPSRLREMDGSLS	21	------RAPSRLRE-D----	No
TcCLB.510791.50	APTTTTTRAPSLLRESDGSL	21	-------RAPSLLRE--G--	No
TcCLB.510799.60	PAVSTTRAPSRLREIDGSLS	21	------RAPSRLREIDG---	No
TcCLB.510803.10	PAVSTTRAPSRLREIDGSLS	21	------RAPSRLREIDG---	No
TcCLB.510805.70	APAVSTTRAPSRLREMDGSL	21	-------RAPSRLRE-D---	No
TcCLB.510807.10	PAVSTTRAPSRLREIDGSLS	21	------RAPSRLREIDG---	No
TcCLB.510807.55	TTTRAPSRLREIDGSLSSSA	21	TT-RAPSRLREIDG------	No
TcCLB.510809.10	AVSTTRAPSRLREIDGSLSS	21	A----RAPSRLREIDG----	No
TcCLB.510921.20	TTTSAPSRLREIDGSLSSSA	21	----APSRLREIDG------	No
TcCLB.510961.40	TTTTTRAPSRLREIDGSLSS	21	-----RAPSRLREIDG----	No
TcCLB.510961.5	PTTTTTRAPSRLREIDGSLS	21	------RAPSRLREIDG---	No
TcCLB.511057.20	TTTTTRAPSRLREIDGSLSS	21	-----RAPSRLREIDG----	No
TcCLB.511063.120	TTTTTRAPSRLREIDGSLSS	21	-----RAPSRLREIDG----	No
TcCLB.511077.90	TTTRAPSRLREIDGSLSSSA	21	TT-RAPSRLREIDG------	No
TcCLB.511079.80	TTTTTRAPSRLREMDGSLSS	21	-----RAPSRLRE-D-----	No
TcCLB.511081.30	TTTTTRAPSRLREIDGSLSS	21	-----RAPSRLREIDG----	No
TcCLB.511095.10	PAVSTTRAPSRLREMDGSLS	21	------RAPSRLRE-D----	No
TcCLB.511099.100	ATTTTTRAPSRLREIDGSLS	21	------RAPSRLREIDG---	No
TcCLB.511099.160	APAVSTTRAPSRLREMDGSL	21	-------RAPSRLRE-D---	No
TcCLB.511099.210	PAVSTTRAPSRLREIDGSLG	21	------RAPSRLREIDG---	No
TcCLB.511099.230	TTTRAPSRLREIDGSLSSSA	21	TT-RAPSRLREIDG------	No
TcCLB.511099.40	STTRAPSRLREIDGSLSSSA	21	---RAPSRLREIDG------	No
TcCLB.511099.70	APTTTTTRAPSRLREMDGSL	21	-------RAPSRLRE-D--L	No
TcCLB.511149.100	PSTTTTRAPSRLREMDGSLS	21	------RAPSRLRE-D----	No
TcCLB.511149.130	PAVSTTRAPSRLREIDGSLS	21	------RAPSRLREIDG---	No
TcCLB.511149.210	PAVSTTRAPSRLREIDGSLS	21	------RAPSRLREIDG---	No
TcCLB.511149.50	AVSTTRALSRLREIDGSLSS	21	-----RA-SRLREIDG----	No
TcCLB.511173.110	TTTRAPSRLREIDGSLSSSA	21	TT-RAPSRLREIDG------	No
TcCLB.511173.420	TTTTTTRAPSRLREIDGSLS	21	------RAPSRLREIDG---	No
TcCLB.511175.40	TTTTRAPSRLREIDGSLRSS	21	----RAPSRLRE-DG-----	No
TcCLB.511183.210	PTTTTTRAPSRLREIDGSLS	21	------RAPSRLREIDG---	No
TcCLB.511183.550	TTTTTRAPSRLREIDGSLGS	21	-----RAPSRLREIDG----	No
TcCLB.511183.590	PTTTTTRAPSRLREIDGSLG	21	------RAPSRLREIDG---	No
TcCLB.511183.90	STTTTTRAPSRLREIDGSLS	21	------RAPSRLREIDG---	No
TcCLB.511255.370	TTTTRAPSRLREIDGGLSSS	21	----RAPSRLREIDGG----	Yes
TcCLB.511255.604	PTTTTTRAPSRLREVDGSLS	21	------RAPSRLREVDG---	No
TcCLB.511255.640	PTTTTTRAPSRLREIDGSLS	21	------RAPSRLREIDG---	No
TcCLB.511255.660	TTTTTRAPSRLREIDGSLSS	21	-----RAPSRLREIDG----	No
TcCLB.511259.189	TEAPSRLREIDGSLSSSAWV	21	--APSRLREIDG--------	No
TcCLB.511259.210	THAPSRLREIDGSLSSSAWV	21	---PSRLREIDG--------	No
TcCLB.511259.80	PAVSTTRAPSRLREIDGSLS	21	------RAPSRLREIDG---	No
TcCLB.511259.9	THAPSRLREIDGSLSSSAWV	21	---PSRLREIDG--------	No
TcCLB.511403.30	AVSTTRAPSRLREIDGSLGS	21	A----RAPSRLREIDG----	No
TcCLB.511553.130	TTTTTRAPSRLREIDGSLSS	21	-----RAPSRLREIDG----	No
TcCLB.511553.90	TTTTTRAPSRLREIDGSLSS	21	-----RAPSRLREIDG----	No
TcCLB.511565.30	TTTNTRAPSRLREIDGSLSS	21	-----RAPSRLREIDG----	No
TcCLB.511603.110	TPTTTTTRAPSRLREMDGSL	21	-------RAPSRLRE-D--L	No
TcCLB.511603.200	PAVSTTRAPSRLREVDGSLS	21	------RAPSRLREVDG---	No
TcCLB.511603.260	PTTTTTRAPSHLREIDGSLS	21	------RAPS-LREIDG---	No
TcCLB.511603.304	PTTTTTRAPSRLREVDGSLS	21	------RAPSRLREVDG---	No
TcCLB.511603.330	AVSTTRAPSRLREVDGSLSS	21	-----RAPSRLRE-DG----	No
TcCLB.511603.70	APTTTTTRAPSRLREMDGSL	21	-------RAPSRLRE-D--L	No
TcCLB.511607.100	PTTTTTLAPSRLREIDGSLS	21	-------APSRLREIDG---	No
TcCLB.511607.30	TEAPSRLREVDGSLSSSAWV	21	---PSRLREVDG--------	No
TcCLB.511613.189	RAPTTTTTRTPSRLREIDGS	21	--------R-PSRLREIDG-	No
TcCLB.511613.50	TTTTTRAPSRLREVDGSLSS	21	-----RAPSRLRE-DG----	No
TcCLB.511645.21	PTTTTTRAPSLLREIDGSLS	21	------RAPS-LREIDG---	No
TcCLB.511839.10	TTTTTRAPSRLRESDGSLSS	21	-----RAPSRLRE-D----S	No
TcCLB.511843.5	STTTTTRAPSRLRESDGSLS	21	------RAPSRLRE-D----	No
TCSYLVIO_000263	TTTGAPSRLREVDGSLSSSA	21	----APSRLREVDG------	No
TCSYLVIO_000936	PTTTTTRAPSRLREIDGSLS	21	------RAPSRLREIDG---	No
TCSYLVIO_001129	PTTTTTRAPSRLREIDGSLS	21	------RAPSRLREIDG---	No
TCSYLVIO_002077	PTTTTTRAPSRLREVDGSLS	21	------RAPSRLREVDG---	No
TCSYLVIO_002196	PTTTTTRAPSRLREIDGTLS	21	------RAPSRLRE-DG---	No
TCSYLVIO_003551	TTSARTPSRLREIDGSLGSS	21	----R-PSRLREIDG-----	No
TCSYLVIO_003639	TTTTRAPSRLREIDGSLSSP	21	----RAPSRLREIDG-----	No
TCSYLVIO_005131	TTTTTRAPSRLREIDGSLSS	21	-----RAPSRLREIDG----	No
TCSYLVIO_006644	TTTTTRAPSRLREVDGSLSS	21	-----RAPSRLRE-DG----	No
TCSYLVIO_006681	PTTTTTRAPSRLREIDGSLS	21	------RAPSRLREIDG---	No
TCSYLVIO_007801	PTSTTTRAPSRLREIDGSLS	21	------RAPSRLREIDG---	No
TCSYLVIO_007946	PTTTTTRAPSRLREIDGSLS	21	------RAPSRLREIDG---	No
TCSYLVIO_008006	PAVSTTRAPSRLREVDGSLS	21	------RAPSRLREVDG---	No
TCSYLVIO_008074	TTTTTRAPSRLREVDGSLSS	21	-----RAPSRLRE-DG----	No
TCSYLVIO_008097	EAPTTTTTRAPSRLREVDGS	21	--------RAPSRLRE-D--	No
TCSYLVIO_008171	TTTTTTRAPSRLREVDGSLS	21	------RAPSRLRE-DG---	No
TCSYLVIO_008321	PAVSTTHAPSRLREIDGSLS	21	-------APSRLREIDG---	No
TCSYLVIO_008520	PTTTTTRAPSRLREVDGSLS	21	------RAPSRLREVDG---	No
TCSYLVIO_008962	TTTTTRAPSRLREIDGSLSS	21	-----RAPSRLREIDG----	No
TCSYLVIO_009475	VSTTHAPSRLREVDGSLSSS	21	-----APSRLREVDG-----	No
TCSYLVIO_009659	TTTTTRAPSRLREIDGSLSS	21	-----RAPSRLREIDG----	No
TCSYLVIO_009739	TTTTTTRAPSRLREVDGSLS	21	------RAPSRLRE-DG---	No
TcCLB.508235.20	ANGGSTISTPPSGTEKKAAA	22	----------PSGTE-----	Yes	TSSA III
TcCLB.506419.60	ANTAGGFGTAANPTGGFGTA	23	A--AGGFG-A--P-GGFG--	Yes	Nucleoporin NUP62
TcCLB.506419.60	ANTAGGFGTAANTAGGFGTA	23	---AGGFG-A-N-AGGFG--	No
TcCLB.506419.60	FGTAANTAGGFGTAANPTGG	23	-------AGGFG-A--P---	No
TcCLB.506419.60	FGTAANTAGGFGTAANLTGG	23	-------AGGFG--------	No
TcCLB.506419.60	GGFGTAANTAGGFGTAANTA	23	---------AGGFG------	No
TcCLB.506419.60	FGTAANTAGGFGTAANIAGG	23	-------AGGFG-------G	No
TCSYLVIO_002779	ANTAGGFGTAANPTGGFGTA	23	A--AGGFG-A--P-GGFG--	No
TCSYLVIO_002779	FGTAANTAGGFGTAANTAGG	23	-------AGGFG-A------	No
TcCLB.503861.40	NTTPGETAIPSESNATTPSD	24	----GETAIPSE-NAT-PS-	No	Trans-sialidase Group VIII / Trans-sialidase Group III
TcCLB.506683.110	NTTPGETKIPSESNATTPSD	24	----GET-IPSE-NAT-P--	No
TcCLB.506885.210	APVETKIPSELNATIPSDHE	24	---ET-IPSELNAT-P----	No
TcCLB.506887.10	STAPVETKIPSELNATIPSD	24	-----ET-IPSELNAT-PS-	No
TcCLB.508627.40	NTTPGETEIPSESNATTPSD	24	----GET-IPSE-NAT-P--	No
TcCLB.509387.10	NTTPGETEIPSESNATTPSD	24	----GET-IPSE-NAT-P--	No
TcCLB.509629.10	PPSTAPGETKIPSELNATIP	24	-----PGETKIPSELN-T-P	Yes
TcCLB.509663.50	STAPGETEIPSESNATTPSD	24	----GET-IPSE-NAT-P--	No
TcCLB.509765.50	PGETKIPSESNATTPSDTDI	24	-GET-IPSE-NAT-P-----	No
TcCLB.510307.240	NTTPGETEIPSESNATTPSD	24	----GET-IPSE-NAT-P--	No
TcCLB.510643.40	TAPVETNIPSELNATTPSDH	24	----ET-IPSELNAT-P---	No
TcCLB.511861.50	NTTPGETAIPSESNATTPSD	24	----GETAIPSE-NAT-PS-	No
TCSYLVIO_007744	PGETKIPSESNATTPSDTGI	24	-GET-IPSE-NAT-P-----	No
TcCLB.506041.60	HATPRNDEYDDDYESETPAS	25	-A--RNDEYDDDYE---P--	Yes	hypothetical protein, conserved
TcCLB.506041.60	ARRTTPRNDEYDDDYESETS	25	-----PRNDEYDDDYE----	No
TcCLB.506041.60	ARRTTPRNDEYDDDYESETP	25	-----PRNDEYDDDYE---P	No
TcCLB.506543.100	ARHATPRNDEYDDDYESETS	25	A-----RNDEYDDDYE----	No
TcCLB.506543.100	HATPRNDEYDDDYESETPAS	25	-A--RNDEYDDDYE---P--	No
TcCLB.506543.100	ARRTTPRNDEYDDDYESETS	25	-----PRNDEYDDDYE----	No
TcCLB.506543.100	ARRTTPRNDEYDDDYESETP	25	-----PRNDEYDDDYE---P	No
TCSYLVIO_006369	RRTTPRNDEYDDDYESETPA	25	-----RNDEYDDDYE-----	No
TcCLB.507765.60	ARPTRKEEGGRMQRGGRDAP	26	A-PT-KEEGG-M--------	Yes	Ribosomal S21
TcCLB.507765.70	GARPTRKEEGGRMQRGGRDA	26	G--PT-KEEGG-M-----D-	No
TcCLB.507765.70	QQQHGARPTRKEEGGRMQRG	26	--Q----P--KEEGG-M---	No
TcCLB.510101.420	ARPTRKEEGGRTQRGGRDAP	26	--PT-KEEGGR------D--	No
TcCLB.510101.430	ARPTRKEEGGRTQRGGRDAP	26	--PT-KEEGGR------D--	No
TcCLB.507765.60	RKQQGRNEPQARKQQGRDAP	27	R-QQ--N-PQ-RKQ-G----	No	Ribosomal S21
TcCLB.507765.70	QGRNEPQARKQQGREAPQAR	27	---NEPQA-KQ-G-------	No
TcCLB.510101.420	RKQQGRNEPQARKQQGRDAP	27	R-QQ--N-PQ-RKQ-G----	No
TcCLB.510101.430	RQQGRNEPQARKQQGRDAPQ	27	-QQ----PQ--KQ-G-----	Yes
TcCLB.510101.430	QRGGRDAPQARKQQGRNEPQ	27	Q------PQ--KQ-G-----	No
TCSYLVIO_009198	ASADIAPDQVDSPAEIAPDQ	28	A-----PDQVDSPAEI----	Yes	hypothetical protein
TcCLB.510069.20	NASFIYAALADKEVDNAVKT	29	------AA-ADK-V-N--K-	Yes	protein associated with differentiation 8
TcCLB.510811.20	SNASFIYAALADKEVDNAVK	29	-------AA-ADK-V-N--K	No
TcCLB.511745.20	IELANEVAAALADKQVNVSV	29	-------AAALADK------	No
TCSYLVIO_003284	IEIANEVAAALADKQVNVSV	29	-------AAALADK------	No
TcCLB.424499.10	PNSTPTTGDDDPAADGAETR	30	P-----TGDDDP--D-----	No	MASP Motif 1
TcCLB.503645.40	NPNSTQTTGDDDPAADGAGT	30	-P---Q-TGDDDP--D---T	No
TcCLB.503827.5	PNSTQTTGDDDPAADGAGAA	30	------TGDDDP--------	No
TcCLB.503947.20	NSTQTTGDDDPAADGAGTAE	30	-S---TGDDDP-AD---T--	No
TcCLB.504249.111	NSTQTTGDDDPAADGAGTAE	30	-S---TGDDDP-AD---T--	No
TcCLB.506067.140	NPNGTQTTGDDDPAADAAGT	30	--N-----GDDDP-------	No
TcCLB.506131.84	TNPNSTQTTGDDDPAADGAG	30	--------TGDDDP--D---	No
TcCLB.506187.50	TNPNSTPTTGDDDPAADGAG	30	-NP-----TGDDDP--D---	Yes
TcCLB.506245.270	TNTNSTPTTGDDDPAADGAG	30	--------TGDDDP--D---	No
TcCLB.506281.134	PNSTPPTGDDDPAADVAGTV	30	------TGDDDP--D-----	No
TcCLB.506877.60	NLKSTQTTGDDDPAADVTGT	30	----TQ-TGDDDP--D--G-	No
TcCLB.506955.244	NPNSTPTTGDDDPAADGAGT	30	N------TGDDDP--D---T	No
TcCLB.506955.70	PNSTPKTGDDDPAADGAGTA	30	------TGDDDP-ADG--T-	No
TcCLB.506955.99	NPNSTPTTGDDDPAADGAGT	30	N------TGDDDP--D---T	No
TcCLB.507069.10	NPKSTQTAGDDDPAADVSGT	30	-P----TAGDDDP-AD----	No
TcCLB.507069.220	PNSTTTTGDDDPAADGAGTA	30	----TTTGDDDP--D---T-	No
TcCLB.507071.100	PKSTQTTGDDDPAADGAGTA	30	-KST--TGDDDP-ADG----	No
TcCLB.507071.120	NPNSTTTTGDDDPAADVAGT	30	-----TTTGDDDP--D----	No
TcCLB.507071.140	KPNSTTTTGDDDPAADGAGT	30	-----TTTGDDDP--D---T	No
TcCLB.507523.80	TNPNSTQTTGDDDPAADVSG	30	--P-----TGDDDP--DVS-	No
TcCLB.507937.50	NPNSTQTTGDDDPAADVAGT	30	-P-----TGDDDP--D---T	No
TcCLB.508221.170	TNPNSTPTTGDDDPAADVAG	30	-NP-ST-TTGDDDP--D---	No
TcCLB.508221.490	NPNSTQTTGDDDPAADGAGT	30	-P---Q-TGDDDP--D---T	No
TcCLB.508309.10	LKSTQTNGDDDPAADVAGTA	30	--S--T-GDDDP-AD-----	No
TcCLB.508433.90	TNPNSTPTTGDDDPAADGAG	30	-NP-----TGDDDP--D---	No
TcCLB.508539.110	NPNSTQTTGDDDPAADVAGT	30	-P-----TGDDDP--D---T	No
TcCLB.508539.160	NSTPTTGDDDPAADGAGTAE	30	-----TGDDDP--D------	No
TcCLB.508539.60	NPNSTPTTGDDDPAADVSGT	30	NP-S-P-TGDDDP--D----	No
TcCLB.508541.110	NPNSTPTTGDDDPAADVAGT	30	NP-ST--TGDDDP--D---T	No
TcCLB.508541.20	PNSTPTTGDDDPAADGAGVA	30	P-----TGDDDP-AD-----	No
TcCLB.508759.60	PNSTQTTGDDDPAADGAGTR	30	------TGDDDP--D-----	No
TcCLB.509753.194	NSTPTTGDDDPAADGAGTAE	30	-----TGDDDP--D------	No
TcCLB.510583.130	NPNSTPTTGDDDPAADGAGT	30	N------TGDDDP--D---T	No
TcCLB.510713.110	TNPNSTPTTGDDDPAADVAG	30	-NP-ST-TTGDDDP--D---	No
TcCLB.510713.130	NPNSTQTTGDDDPAADVAGK	30	-P-----TGDDDP--D---K	No
TcCLB.510833.20	NPNSTPTTGDDDPAADAAGV	30	NP---PTTGDDDP--D---V	No
TcCLB.510917.9	NPNSTQTTGDDDPAADGAGA	30	-P------GDDDP--D----	No
TcCLB.511081.60	NSTQTTGDDDPAADGAGTAE	30	-S---TGDDDP-AD---T--	No
TcCLB.511089.140	NLKSTQKTGDDDPAADGAGT	30	-------TGDDDP--D----	No
TcCLB.511089.19	TNPNSTQTTGDDDPAADGAG	30	--------TGDDDP--D---	No
TcCLB.511089.30	PNSTPTTGDDDPAADGAGTA	30	P-----TGDDDP-AD-----	No
TCSYLVIO_005163	NPKSTQTTGDDDPASDGAGT	30	N-KS---TGDDDP--D----	No
TCSYLVIO_005174	NPNSTQTTGDDDPTADGAGT	30	-------TGDDDP--D--GT	No
TCSYLVIO_005204	PNSTPTTGDDDPAADGAGTA	30	P-----TGDDDP-AD-----	No
TCSYLVIO_005205	NPNSTQTTGDSDPAADVAGT	30	N-----TTGDSDP-AD----	No
TCSYLVIO_005223	NPNSTQTTGDDDPAADGAGT	30	-P---Q-TGDDDP--D---T	No
TCSYLVIO_005227	PKSTQTTGDEDPAADGAGTR	30	-K---TTGDEDP-ADG----	No
TCSYLVIO_006635	THPNSTQTTGDDDPASDGAG	30	--P-----TGDDDP--D---	No
TCSYLVIO_008322	PNSTQTTGDDDPAADGAGTR	30	------TGDDDP--D-----	No
TCSYLVIO_008517	TNPNSTQTTGDDDPAADAAG	30	--------TGDDDP--D--G	No
TCSYLVIO_008652	NPKSTQTTGDDDPTADGAGT	30	--K-T-TTGDDDP--D--GT	No
TCSYLVIO_008702	PNSTPTTGDDDPAADVAGTA	30	P-ST--TGDDDP--D---T-	No
TCSYLVIO_008822	PKSTQTTGDDDPAADGAGTR	30	-KST--TGDDDP-AD-----	No
TcCLB.504425.110	ASSAFDVPLDEKELNAFLEK	31	--SAFD-PLDEKELN-FLEK	Yes	permease-like protein
TcCLB.504235.9	IESFEGLPPGIDLASIKDMP	32	---F-GL-PGIDL--IKD--	Yes	hypothetical protein, conserved
TcCLB.509835.30	ASSVESFEGLPPGIDLSSIK	32	--SVE-FEGL-PGIDL----	No
TCSYLVIO_005498	ASSIESFEGLPPGIDLSSIK	32	---IE-FEGL-PGIDL----	No
TcCLB.506297.190	ATGVAFSRSPSTGENFFFGE	33	A-G------P-TGENF--G-	Yes	pyruvate phosphate dikinase
TcCLB.510101.140	ATGVAFSRSPSTGENFFFGE	33	A-G------P-TGENF--G-	No
TCSYLVIO_001634	ATGVAFSRSPSTGENFFFGE	33	A-G------P-TGENF--G-	No
TCSYLVIO_008551	ATGVAFSRSPSTGENFFFGE	33	A-G------P-TGENF--G-	No
TcCLB.403481.10.1	IPSDHDILLEFRDLAAMALI	34	---D-DIL-EFRDLA--A--	No	CRP - LSG
TcCLB.507505.10	IPSDHDILLEFRDLAAMALI	34	---D-DIL-EFRDLA--A--	No
TcCLB.508639.10	PSDHDILLEFRELAAMALIG	34	--D-D-L-EFRELA--A---	No
TcCLB.509629.10	IPSDHDILLEFRELAAMALI	34	---D-D-L-EFRELA--A--	Yes
TcCLB.510943.206	PSDHDILLEFRELAAMALIG	34	--D-D-L-EFRELA--A---	No
TcCLB.511779.60	TIPSDHDILLEFRDLAAMAL	34	--P-D-DIL-EFRDLA--A-	No
TCSYLVIO_004530	TVPSDHDILLEFRELAALAL	34	----D-D-L-EFRELA----	No
TCSYLVIO_004530	ELNATVPSDHDILLEFRELA	34	------P-DHDIL-EF-E--	No
TCSYLVIO_008843	TVPSDHDILLEFRELAALAL	34	----D-D-L-EFRELA----	No
TcCLB.507675.20	SLNAIMTPNDVTRLMQLCEK	35	-------PNDV-R-MQLC-K	Yes	SET domain containing protein
TcCLB.507711.210	SLNAIMTPNDVTRLVQLCEK	35	-------PNDV-R--Q---K	No
TCSYLVIO_004851	SLNAIMTPNDVTRLMQLCEK	35	-------PNDV-R-MQLC-K	No
TcCLB.403481.10.1	VGTNSGPDSFSSTNVSGGAD	36	------PDSFSS-NVSGG--	No	CRP - LSG
TcCLB.507505.10	VGTNSGPDSFSSTNVSGGAD	36	------PDSFSS-NVSGG--	No
TcCLB.508639.10	GTNSDPDSFSSTNVSGGADA	36	---SDPDSFSSTNVSGG-D-	No
TcCLB.509629.10	VGTNSDPDSFSSTNVSGGAD	36	-----DPDSFSSTNVSGG-D	Yes
TcCLB.510943.206	SVGTNSDPDSFSSTNVSGGA	36	------DPDSFSSTNVSGG-	No
TcCLB.511779.60	AVGTNSEPDSFSSTNVSGGA	36	A------PDSFSSTNVSGG-	No
TCSYLVIO_004530	GTNSDPDSFSSTNVSGGVDA	36	----DPDSFSSTNVSGG-D-	No
TCSYLVIO_008843	VVGTNSDPDSFSSTNVSGGV	36	----N-DPDSFSSTNVSGG-	No
TcCLB.509587.10	AYHNSLPNDERRRLALMTMI	37	-----LPNDE-RRL------	Yes	mitochondrial DNA polymerase I protein D
TCSYLVIO_003485	YHNSLPNDERRRLALMTMIG	37	----LPNDE-RRL-------	No
TcCLB.504073.10	CEVVPIRFNEIAAADKHLTQ	38	C---P--F---AA-DK--TQ	No	endonuclease / exonuclease / phosphatase
TCSYLVIO_002563	CEVVPIRFNEIAAADKNLTQ	38	-------F---AA-DK----	Yes
TcCLB.508891.90	CGVSSSSSQPQSTTPRRGGG	39	---------PQST-PR----	Yes	hypothetical protein, conserved
TcCLB.508543.180	CKYGLVSAAGGFGMTVTTPS	40	-------AAGGFGM----PS	Yes	hypothetical protein, conserved
TcCLB.506755.160	REAATVAAGNKSQFGEEEKK	41	RE----AAGNK-QF----K-	Yes	AAA ATPase
TCSYLVIO_006782	NLAREAATVAAGNKSQFGEE	41	-L--E--T-AAGNK-QF---	No
TcCLB.505231.20	DDTLVFSLMAGDKSGNIYSM	42	-----F---AGDK--N----	Yes	Trans-sialidase Group II
TcCLB.505779.10	DGTLVFSLMAGDKSGNICSM	42	-----FS--AGDK--N----	No
TcCLB.509737.9	DGTLVFSLMAGDKSGFIYSM	42	-----FS--AGDK-G-----	No
TCSYLVIO_003507	EDGTLVFPLMAGDKSENIYS	42	------FP--AGDK--N---	No
TcCLB.503779.20	DFQRNQLYSFDEMRDQRDRQ	43	------LY-FDE-R------	Yes	hypothetical protein, conserved
TcCLB.506247.390	DFQRNQLYSFDEMRDQRDRQ	43	------LY-FDE-R------	No
TcCLB.504235.9	APLDIGSLAGSDGVGLAGGA	44	APLDI--LAGSDG-GL----	No	hypothetical protein, conserved
TcCLB.509835.30	SDGAPLDISSLAGSDGVGLA	44	----PLDI-SLAGSDG-GL-	Yes
TCSYLVIO_005497	APLDISSLAGSDGVGLAGGA	44	--LDI--LAGSDGVGL-G--	No
TCSYLVIO_005498	GAPLDISSLAGSDGVGLAGG	44	--PLDI-SLAGSDGVGL---	No
TcCLB.511365.90	DGTTVKMNGLTQYNGLDESQ	45	D----K--GLTQYN--D---	Yes	hypothetical protein
TcCLB.507809.14	DIRNKSLPEDAMLRFNASCV	46	D--NK-LPEDA---------	Yes	protein kinase
TcCLB.511661.100	DIRNKSLPEDAMLRFNASCV	46	D--NK-LPEDA---------	No
TcCLB.510575.100	DQVIFFPVPRPAAKDNISNA	47	DQ----P-PRPAAKDN----	Yes	COPI associated protein
TCSYLVIO_007193	DQVIFFPVPRPAAKDNISNA	47	DQ----P-PRPAAKDN----	No
TcCLB.503999.30	GATSPPVVEAVAEDKNGMFA	48	--------EAVA-DKN----	Yes	hypothetical protein, conserved
TcCLB.509589.40	GATSPAVVEAVAEDKNGMFA	48	--------EAVA-DK-----	No
TCSYLVIO_003482	GATSPPVVEAVAEDKNGMFA	48	--------EAVA-DKN----	No
TCSYLVIO_004530	DVIEPFTSAGVGMAEEESPG	49	----PFTSAGVGMAEEE---	No	Trans-sialidase
TCSYLVIO_008843	PVISKQSSSDVIEPFTSAGV	49	----KQ--SDVIEPF-----	Yes
TCSYLVIO_008843	SDVIEPFTSAGVGMAEDDSP	49	-D--EPFTSAGVGMAED---	No
TcCLB.507711.250	ENVRELVAPAEDVQAAEQQE	50	----ELV-PAEDVQ----Q-	Yes	hypothetical protein, conserved
TcCLB.507711.250	DVRELVSPAEDVQELVAPAK	50	---ELV-PAEDVQEL--P--	No
TcCLB.509643.20	PAENVQELVAPAEDVQELVT	50	------ELV-PAEDVQEL--	No
TcCLB.509643.20	PAEDIQELVAPAEDVQELVA	50	-------LV-PAEDVQEL--	No
TcCLB.509643.20	VAPAEDIQELVAPAEDIQEL	50	V-PAEDIQELV-PAEDIQEL	No
TcCLB.509643.20	PAEDIQELVTPAEDVQELVA	50	P-----ELV-PAEDVQ-L--	No
TcCLB.509643.20	PAEDIQELVTPAEDVQELVT	50	P-----ELV-PAEDVQEL--	No
TcCLB.509643.20	PAEDVQELVTPAEDVQELVA	50	PA----ELV-PAEDVQEL--	No
TcCLB.509643.20	VAPAEDVQELVTPAEDVQEL	50	V-PAEDVQELV-PAEDVQ-L	No
TcCLB.509643.20	VTPAEDVQELVTPAEDVQEL	50	V-PAEDVQELV-PAEDVQ-L	No
TCSYLVIO_004847	PAEDVQELVAPAEDVQELVA	50	------ELV-PAEDVQEL--	No
TcCLB.503519.30	EAHKDPEPQNTSPAFTTTEA	51	-A-----PQNT-PAF-----	No	MASP Subgroup S082
TcCLB.508493.110	ETHKDPEPQNTSPAFTATEA	51	-------PQNT-PAF-----	No
TcCLB.508501.80	EAHKDPEPQNTSPAFTATEA	51	-------PQNT-PA------	Yes
TcCLB.504121.30	EAMAFLKAIGAVDDVNRVND	52	----FLKAIGAVDD-N--ND	No	Ribosomal L4
TcCLB.504121.39	EAMAFLKAIGAVDDVNRVND	52	----FLKAIGAVDD-N--ND	No
TCSYLVIO_004283	KEAMAFLKAIGAVDDVNRVN	52	-----FLKAIGAVDD-N--N	Yes
TcCLB.504081.470	PTTATTRAASRLREIDGSLS	53	------R-ASRLREIDG---	No	Mucin TcMUCII
TcCLB.506067.100	LTTMTTCAPSRLREIDGSLS	53	--------PSRLREIDG---	No
TcCLB.507633.120	PTAMTTRAPSRLREIDGSLS	53	-T----RAPSRLREIDG---	Yes
TcCLB.507637.130	PTAMTTRAPSRLREMDGSLS	53	------RAPSRLRE-D----	No
TcCLB.507957.270	PITTTTRAPSRFREMDGSLS	53	------RAPSRFRE-D----	No
TcCLB.510025.150	PTTMSTRAPSRLLEIDGSLS	53	------RAPSRL-E-DG---	No
TcCLB.503645.10	EATATKTTTATTGDSDGSTA	54	-----K--T-TTGDSDG---	Yes	MASP Motif 1
TcCLB.506763.30	ESTVTKTTTATTGDSDGSTA	54	-----K--T-TTGDSDG---	No
TcCLB.510713.130	EATATKTTTATTGDSDGSTA	54	-----K--T-TTGDSDG---	No
TcCLB.508375.10	EDDSPSHLPNDARRGNTQEP	55	-------LPNDARR-----P	Yes	MASP Subgroup S006
TcCLB.503635.10	AVLEVAFRKIDIDGYGRITR	56	------FRKID-DG------	Yes	CAMK/CAMKL family protein kinase
TcCLB.511001.60	AVLEVAFRKIDIDGYGRITR	56	------FRKID-DG------	No
TCSYLVIO_005090	AVLEVAFRKIDIDGYGRITR	56	------FRKID-DG------	No
TcCLB.507277.10	EEIEELQPATGEAGTQLQYS	57	-------PATGEA--Q-QY-	No	hypothetical protein, conserved
TcCLB.509895.100	EEIEELQPATGEAGTQLQYS	57	-------PATGEA--Q-QY-	No
TcCLB.510007.60	EEIEELQPVTGEAGAQLQYS	57	-------PVTGEA--Q-QY-	Yes
TcCLB.506575.50	QSVAKRPVAPQEAAAAAQYG	58	Q---K-P-AP-EAAA---Y-	Yes	hypothetical protein, conserved
TCSYLVIO_001028	QSVAKRPVAPQEAAVAAAAQ	58	Q-V-K-P-AP-EA-------	No
TcCLB.504427.230	SLQEEVPPPLGTEDIPKADV	59	-------PP-GTED-PK--V	No	Trans-sialidase Group VIII
TcCLB.506577.80	SLQEEVPPPFGTEDIPKADV	59	-------PP-GTED-P----	No
TcCLB.508355.80	TLQEEVPPPLGTEDIPKADV	59	T-Q--VPPP-GTED-PK--V	No
TcCLB.509157.170	EEVPPPLGTEDIPKADVERP	59	----PPLGTED-PK------	Yes
TcCLB.511835.10	SLQEEVPPPLGTEDIPKADV	59	-------PP-GTED-PK--V	No
TCSYLVIO_009190	QEEVPPPLGTEDIPKADVER	59	Q----PPLGTED-PK-----	No
TCSYLVIO_010197	LQEEVPPPLGTEDIPKADVE	59	------PP-GTED-PK----	No
TcCLB.511817.40	VCGPPPFMEAISGDKDFKTS	60	------F-EA--GDKD-K--	Yes	NADH-cytochrome b5 reductase
TCSYLVIO_001410	VCGPPPFMEAISGDKDFKTS	60	------F-EA--GDKD-K--	No
TcCLB.459061.10	FLRQEEVPLTGEAPLELVRF	61	--R----P-TGEAP------	No	Trans-sialidase Group II
TcCLB.463279.20	LGEEEVPLTGEAPLELLRFC	61	------P-TGEAP-E-----	No
TcCLB.506331.130	LGEEEVPLTGEAPLELVRFC	61	------P-TGEAP-------	No
TcCLB.506397.10	LLGEEEVPLTGEAPLELVRF	61	L------P-TGEAP------	No
TcCLB.506537.80	LGEEEVPLTGEKPLELFAFC	61	------P-TGE-P-E-----	No
TcCLB.508061.20	LGEEEAPLTGEKPLELFGFC	61	L-----P-TGE-P-E-----	No
TcCLB.508285.60	ELLGEEEVPLTGEKPLEIFA	61	--------P-TGE-P-----	No
TcCLB.508401.10	GTFLRQEEVPLTGEAPLELV	61	G---R----P-TGEAP---V	Yes
TcCLB.508449.31	LGEEELPLTGERPLEYLRFC	61	L-----P-TGE-P-E-----	No
TcCLB.508485.10	LGQEEVPLTGEAPLELVRFC	61	------P-TGEAP-------	No
TcCLB.508563.20	ESLGEEAPLTGETPLEPFGF	61	-------P-TGE-P------	No
TcCLB.508581.40	KLLGQEEVPLTGEAPLELVR	61	--------P-TGEAP-----	No
TcCLB.509075.50	ELLGEEEAPLTGEAPLELVR	61	--------P-TGEAP-----	No
TcCLB.509739.10	ESLGEEEAPLTGETPLELFG	61	--L-----P-TGE-PLEL--	No
TcCLB.510049.10	LGEDEALLTGEAPLETLEFC	61	--------TGEAP-E-----	No
TCSYLVIO_000608	LGEEEVPLTGERPTEVLRLC	61	------P-TGE-P-------	No
TCSYLVIO_000803	SLGEGEVPLTGEKPLGLFGF	61	-------P-TGE-P------	No
TCSYLVIO_000804	SLGEEEVPLTGERPIELAGF	61	S------P-TGE-P------	No
TCSYLVIO_001439	SLGEGEVPLTGEKPLGLFGF	61	-------P-TGE-P------	No
TCSYLVIO_002725	SLGEEDVPLTGEAPLGLVHF	61	-L-----P-TGEAP------	No
TCSYLVIO_002903	LGEEEVPLTGEKPLELFGFC	61	------P-TGE-P-E--G--	No
TCSYLVIO_006662	LGEEEVPLTGERPIDVLRLC	61	------P-TGE-P-D-----	No
TCSYLVIO_008691	GESLGEEEVPLTGERPLEVL	61	---------P-TGE-P----	No
TCSYLVIO_008802	SLGEGEVPLTGEKPLGLFGF	61	-------P-TGE-P------	No
TCSYLVIO_009489	GTSLGEEEVPLTGEAPLGLV	61	---------P-TGEAP----	No
TCSYLVIO_010817	SLGEEEVPLTGEAPLGLVHF	61	-------P-TGEAP------	No
TcCLB.506717.240	EPLRNNTDFTQNKNASMEML	62	EP---NT-FTQNKNAS-EM-	Yes	hypothetical protein, conserved
TcCLB.506177.20	QPQQYEQPQQYEQPQQHEQP	63	----YEQPQ-YEQP-Q--QP	Yes	lectin, putative
TcCLB.506177.20	QPQQHEQPQQYEQPQQHEQP	63	-----EQPQ-YEQPQQ---P	No
TcCLB.506177.20	HEQPQQYEQPQQYEQPQHEQ	63	-----QYEQPQ-YEQP----	No
TcCLB.506239.30	HEQPQQYEQPQQHEQPQHYE	63	------YEQPQQHEQP----	No
TcCLB.504071.70	HHSAGALVRPVTGENHTDVS	64	---------PVTGE---D--	Yes	LMBR1-like membrane protein
TCSYLVIO_003117	LQHHSAGALVRPVTGENQTD	64	-----------PVTGE-Q--	No
TcCLB.509683.117	NVIQEREEKLIAAEARKNMQ	65	---QEREEKLIAAEARK---	Yes	Ribosomal S4
TcCLB.509683.117	EREEKLIAAEARKNMQTRGV	65	E-EEKLIAAEARKNMQ----	No
TcCLB.511051.39	NVIQEREEKLIAAEARKNMQ	65	---QEREEKLIAAEARK---	No
TcCLB.511051.39	EREEKLIAAEARKNMQTRGV	65	E-EEKLIAAEARKNMQ----	No
TcCLB.511051.50	NVIQEREEKLIAAEARKNMQ	65	---QEREEKLIAAEARK---	No
TcCLB.511051.50	EREEKLIAAEARKNMQTRGV	65	E-EEKLIAAEARKNMQ----	No
TCSYLVIO_003037	NVIQEREEKLIAAEARKNMQ	65	---QEREEKLIAAEARK---	No
TCSYLVIO_003037	EREEKLIAAEARKNMQTRGV	65	E-EEKLIAAEARKNMQ----	No
TcCLB.506441.20	SGREGRERGYPEEKEDSRRE	66	--REGRERGYPEEK-D-RR-	Yes	cytoskeleton associated protein
TcCLB.506441.20	GREGRERGYPEEKEDSRRER	66	-RE-RERGYPEEKED-R---	No
TcCLB.506441.20	RSGREGRERGYPEEKEDSRR	66	----E-RERGYPEEKE--R-	No
TcCLB.508265.100	SGREGRERGYPEEKEDSRRE	66	--REGRERGYPEEK-D-RR-	No
TcCLB.508265.100	GREGRERGYPEEKEDSRRER	66	-RE-RERGYPEEKED-R---	No
TcCLB.508265.100	RSGREGRERGYPEEKEDSRR	66	----E-RERGYPEEKE--R-	No
TcCLB.508265.100	ERSGREGRERSYPEEKEDSR	66	E---REGRER-YPEE-E---	No
TcCLB.508265.100	REGRERSYPEEKEDSRRERS	66	---RER-YPEEKED-R----	No
TCSYLVIO_010631	SGREGRERGYPEEKEDSRRE	66	--REGRERGYPEEK-D-RR-	No
TCSYLVIO_010631	GREGRERGYPEEKEDSRRER	66	-RE-RERGYPEEKED-R---	No
TcCLB.508831.150	PLKSVFGAPSSTAAKPHAES	67	PL---F-APSSTAAKP-A--	Yes	Nucleoporin NUP 149
TcCLB.506289.130	TNTSRKKPRTATEPNENVAP	68	TN----KP-TATE--E---P	No	hypothetical protein
TcCLB.506289.160	TNTSRKKPRTATEPNENVAP	68	TN----KP-TATE--E---P	No
TcCLB.506289.200	SNTSRKKPRTATDPNENVAP	68	--T---KP-T--D--E-V--	No
TcCLB.506289.240	SNTSRKKPRTATDPNENVAP	68	--T---KP-T--D--E-V--	No
TcCLB.506291.20	ETNTSRKKPRTATDPNENVA	68	ETNT---KP-TATD-NE-V-	Yes
TcCLB.507649.70	ASGQQVKPKIPEEHALRLTQ	69	A-----KPKIPEE------Q	Yes	nucleolar RNA-binding protein
TcCLB.510859.10	ASGQQVKPKIPEEHALRLTQ	69	A-----KPKIPEE------Q	No
TcCLB.510859.17	ASGQQVKPKIPEEHALRLTQ	69	A-----KPKIPEE------Q	No
TcCLB.508257.180	DALIDALKRNGVHAEPLEIK	70	-------K-NGVH------K	Yes	hypothetical protein, conserved
TCSYLVIO_003725	DALIDALKRNGVHAELLERK	70	-A-----K-NGVH-------	No
TcCLB.511167.110	MSVEEGGKASLSDKSNGLSA	71	----E-GKASL-DK------	Yes	hypothetical protein, conserved
TCSYLVIO_001693	MSVEEGGKASLSDKSNGLSA	71	----E-GKASL-DK------	No
TCSYLVIO_002877	TSHDEGGTASLRDKEMRKLA	71	---DE-G-ASL-DKE---L-	No
TcCLB.507949.210	GLVAALSDAASGDKWYDEYL	72	-------DAA-GDK------	Yes	Trans-sialidase Group II
TCSYLVIO_010662	GFGANTATAGGFGANSTVGF	73	------A-AGGFG-------	Yes	hypothetical protein
TcCLB.506695.30	ARPLFRDRPNTGEEFRGTND	74	------D-P-TGE-F---N-	Yes	Wee1-like protein kinase
TcCLB.508153.570	LARPLFRDRPNTGEEFRGTN	74	-------D-P-TGE-F----	No
TCSYLVIO_004438	RPLFRDRPNTGEEFRGTNDD	74	-----D-P-TGE-F---N--	No
TcCLB.504159.10	AAGGFGSATTTSTPAAGGFG	75	AAGGFG-A-----PAAGGFG	No	Nucleoporin NUP53a
TcCLB.506821.200	SATTTSAPAAGGFGSATTTS	75	-------PAAGGFG------	No
TcCLB.506821.200	AAGGFGSATTTSAPAAGGFG	75	AAGGFGSA-T---PAAGGFG	No
TcCLB.506821.200	AAGGFGSATTASAPAAGGFG	75	AAGGFGSA-----PAAGGFG	No
TcCLB.506821.200	AAGGFGSATTTSTPAAGGFG	75	AAGGFG-A-----PAAGGFG	No
TCSYLVIO_004056	SATTTSTPAAGGFGSATTTS	75	-------PAAGGFGS-----	Yes
TcCLB.506531.20	GFLDGSTPMTTASETGPLKD	76	-----S-P--TA-ETGPL--	No	Substrate of Polo-like kinase in the basal body 1
TcCLB.509399.80	FLDGSTPMTTASETGPLKDS	76	---G--P--TA-ETGPL---	Yes
TCSYLVIO_006972	GFLDGSTPMTTASETGPLKD	76	-----S-P--TA-ETGPL--	No
TcCLB.507485.90	GGGAVRRPRIDVEESCTPKT	77	G----R-PRIDVEE-C-P--	Yes	Wee1-like protein kinase
TCSYLVIO_003964	GGGAVRRPRIDVEESCTPKT	77	G----R-PRIDVEE-C-P--	No
TcCLB.506999.90	FRKFILKPKLPEELEDRARV	78	------KPKLPEE-ED----	Yes	rieske iron-sulfur protein
TcCLB.510759.120	FRKYILKPKLPEELEDRARV	78	F-KY--KPKLPEELED----	No
TCSYLVIO_001348	FRKYILKPRLPEELEDRARV	78	------K--LPEE-E-----	No
TcCLB.506885.260	FSNNRKDKKGLKFNLKEEQT	79	FS---K--KGL-FNLK----	Yes	hypothetical protein, conserved
TcCLB.510729.160	FSNNRKDKKGLKVNLKEEQT	79	F---RK--KGL-VNLK--Q-	No
TCSYLVIO_005669	FSNNRKDKKGLKVNLKEEQT	79	F---RK--KGL-VNLK--Q-	No
TcCLB.506671.90	PTGKTTPSVPSTGETPTITA	80	---------P-TGE-P----	No	MASP / Alpha/beta hydrolase family
TcCLB.507047.50	VIARDDPVTGEPPRKEMREL	80	------PVTGE-P--E----	No
TcCLB.509179.220	VIARDDPVTGEPPRKEMREL	80	------PVTGE-P--E----	No
TCSYLVIO_003422	YYLIDVPTTGESPRSQSYRA	80	----D-P-TGE-P--Q----	No
TCSYLVIO_008735	GKPSLPVPSTGESPPTTAGD	80	-------P-TGE-P------	Yes
TcCLB.504163.30	ARLLLTLPENHPRRQLEGSA	81	------LPENHP----EGS-	Yes	Ribosomal S9
TcCLB.506401.120	ARLLLTLPENHPRRQLEGSA	81	------LPENHP----EGS-	No
TcCLB.508543.30	ARLLLTLPENHPRRQLEGSA	81	------LPENHP----EGS-	No
TcCLB.509541.19	RVAVFGRGENGEINTSLRFQ	82	R---F-RGENGEINT-----	Yes	major vault protein
TcCLB.510353.10	RVAVFGRGENGEINTSLRFS	82	R---F-RGENGEINT-----	No
TcCLB.511517.120	VTSKEPSSQQSKAGDKKRGS	83	--------------------	Yes	Autophagy-related protein 27
TCSYLVIO_003297	GTSKEPSSQQSKAGDKKRGS	83	--------------------	No
TcCLB.503771.90	LPTPLPHTPQTGEGLQPSGV	84	--------PQTGE--QP---	Yes	MASP Subgroup S087
TcCLB.506289.130	HPPPPREGKDERKSGEATAP	85	-----REGKDERK-GE---P	No	hypothetical protein
TcCLB.506289.240	HPPPPREGKDERKSGEATAP	85	-----REGKDERK-GE---P	No
TcCLB.506289.94	HPPPPREGKDERKSGEATAP	85	-----REGKDERK-GE---P	No
TcCLB.506291.20	PPPPREGKDERKSGEATAPQ	85	----REGKDERK-GE---PQ	Yes
TcCLB.506799.40	QLPPPREGKDERKSGETTAP	85	-----REGKDERK-GE---P	No
TcCLB.511257.110	PPPPREGKDERKSGEATASQ	85	----REGKDERK-GE-----	No
TcCLB.511257.80	PPPPREGKDERKSGEATASQ	85	----REGKDERK-GE-----	No
TcCLB.509875.80	IDGKLQRQEEVPLTGERQLE	86	------R-E--P-TGE-Q--	Yes	Trans-sialidase Group II
TcCLB.509875.80	LQRQEEVPLTGERQLELVRF	86	-------P-TGERQ-E----	No
TcCLB.511391.180	MYAASDPKNTENKGPLPVKD	87	MY---DP-NTENK------D	Yes	Golgi/lysosome glycoprotein 1
TcCLB.510773.20	IRRQFQNPAIAEGTEEPDYE	88	------NPAIAEGTE-P---	No	Vacuolar proton pyrophosphatase 1
TcCLB.511385.30	IRRQFQNPAIAEGTEEPDYE	88	------NPAIAEGTE-P---	No
TCSYLVIO_002936	RRQFQNPAIAEGTEEPDYES	88	-R---NPAIAEGTE-P----	Yes
TcCLB.506885.260	KAASMKYSSAAAEQALIDKE	89	-----K--S-AAEQAL--K-	No	hypothetical protein, conserved
TCSYLVIO_005669	KSASMKYASAAAEQALIDKE	89	-----KYASAAAEQA--D--	Yes
TCSYLVIO_008467	KEESPKQTAEDGSAQRPSEN	90	--ESPKQTAEDGSAQRP---	Yes	surface antigen TASV
TcCLB.511283.290	VQFAAGEDPRTGERLYGYSF	91	--------PRTGE-L-G-S-	Yes	hypothetical protein, conserved
TCSYLVIO_006107	VDVQFATGEDPRTGERLYGY	91	------TGE-PRTGE-----	No
TcCLB.510721.10	KKHPKALSPMTGEIIESNIK	92	--------PMTGE--E----	No	NAD dependent epimerase/dehydratase / Male sterility protein, putative
TcCLB.511909.10	PKALSPMTGEIIESNIKYMM	92	-----PMTGE--E-N----M	Yes
TCSYLVIO_001398	KKKHPKALSPMTGEIIESNI	92	---------PMTGE--E---	No
TcCLB.509791.120	KMYKELSQNQRRELKQRAAR	93	--Y--LS-NQRREL--R---	Yes	kinetoplast-associated protein 6
TcCLB.511039.10	KMYKELSQNQRRELKQRAAR	93	--Y--LS-NQRREL--R---	No
TcCLB.507297.30	KPGGAPGPINYMEIGLNLIK	94	KPG-APGPINY-EI--N---	Yes	metacaspase
TCSYLVIO_006975	TVLKRGGAPGSINYMEIGLN	94	TVL--GGAPGSINY-EI-L-	No
TcCLB.476421.9	LANCNLGTAVTGEKPLRVSE	95	--------AVTGE-P----E	Yes	STE/STE11 serine/threonine-protein kinase
TcCLB.508153.450	LCEEALEKLRTGEMPSVTLP	96	------E-L-TGE-P-----	No
TcCLB.510317.20	LCEEAMEKLRTGEMPSMTLP	96	------E---TGE-P-----	Yes
TcCLB.506755.140	LERQLLQGTFAAGDKHLVPF	97	-E----Q---AAGDK---P-	Yes	ATP-dependent helicase
TcCLB.511517.37	FTNRWHLTSDDIHEAVNRLV	98	-------TSDDIHE------	Yes	reticulon domain protein
TCSYLVIO_003288	TNRWHLTSDDIHEAVNRLVD	98	------TSDDIHE-------	No
TcCLB.506531.50	YLGPVQRPPRVDVEEAFQQA	99	------R-PRVDVEE-FQQ-	No	metacaspase
TcCLB.507297.30	MERPPRVDVEEFFQQAEVTE	99	--R-PRVD-EEFFQQ-----	Yes
TcCLB.507537.40	MERPPRVDFEEFFQQAEVTR	99	--R-PRVD-EEFFQQ-----	No
TcCLB.509399.20	YLGPVQRPPRVDVEEAFQQA	99	------R-PRVDVEE-FQQ-	No
TCSYLVIO_000086	YLGIMERPPRVDVEEAFQQA	99	------R-PRVDVEE-FQ--	No
TCSYLVIO_000087	YLGIMERPPRVDVEEAFQQA	99	------R-PRVDVEE-FQ--	No
TCSYLVIO_006975	IMERPPRVDFEEFFQQAEVT	99	---R-PRVD-EEFFQQ----	No
TCSYLVIO_006976	MERPPRVDFEEFFQQAEVTE	99	--R-PRVD-EEFFQQ-----	No
TcCLB.510091.90	SLILDRFLAAAMDKVFTTGF	100	----DR--AAA-DK---TG-	No	hypothetical protein, conserved
TcCLB.510421.330	LILDRFLAAAMDKVFTTGFA	100	---D---AAA-DK----G--	Yes
TCSYLVIO_006358	SLILVRFLAAAMDKVFTTGF	100	--------AAA-DK---T--	No
TcCLB.503665.30	SPTLKAPAAPAAPAAAAEAT	101	S---KAPAAPAA-AAAA---	No	MASP Motif 15
TcCLB.507195.60	LKSPTLKAPAAPAAAAETTT	101	------KAPAAPAAAA-TT-	No
TcCLB.511593.60	LPTLKAPAAPAAAAEATTTQ	101	----KAPAAPAAAA------	Yes
TcCLB.511817.280	LMKSTNGASSNKPGADMQQK	102	LM-----A--NKP-AD--Q-	Yes	UAA transporter family
TcCLB.511367.90	FPVLQLREIDGDASSVLALC	103	-----LREIDGD--------	Yes	Nucleoporin NUP41
TCSYLVIO_006830	TFPVLQLREIDGDASSVLAL	103	------LREIDGD-------	No
TcCLB.506445.110	LQLIVKASLPQDYSGIRTQS	104	-----KASLPQDY-----Q-	No	High-affinity thymidine transporter
TCSYLVIO_007053	LQLIVKASLPQDYSGIRAQS	104	-----KASLPQDY-----Q-	Yes
TcCLB.503869.30	LSEASPPRVTGETPHTDSIR	105	------PRVTGE-P-T----	Yes	hypothetical protein, conserved
TcCLB.510955.60	LSEASPPRVTGETPHTDSIR	105	------PRVTGE-P-T----	No
TCSYLVIO_007356	LSEVSPPRVTGETPHTDSIR	105	------PRVTGE-P-TD---	No
TcCLB.503729.19	LYSDLSTPPPTGLEDKDAGG	106	--------PPTG-EDK----	No	hypothetical protein
TcCLB.510863.20	LYSDLSTPPPTGLEDKNAGG	106	--------PPTG-EDK----	Yes
TCSYLVIO_009736	LYSDLSTPPPTGLEDKDGGA	106	--------PPTG-EDK--G-	No
TcCLB.506911.30	VVMMCCGSGGAAANNKGAST	107	--M-CC--G-AAANNK----	No	Trans-sialidase Group V
TcCLB.509031.20	VVMMCCGTGEATATDKGNLR	107	---------EATA-DK----	Yes
TcCLB.509031.3	MMCCGTGEATATDKGNLRRT	107	-----T-EATA-DK-N----	No
TcCLB.507801.19	MPKILANSLPSLRAASPPTT	108	M------SL-SLRAA---T-	Yes	dynein heavy chain
TcCLB.509103.39	MPKILANSLPSLRAASPPTT	108	M------SL-SLRAA---T-	No
TCSYLVIO_003506	MPKILANSLPSLRAASPPTT	108	M------SL-SLRAA---T-	No
TcCLB.508707.180	MQAPALDPITGEQLTGDDRR	109	-------PITGE-L--DD--	No	ubiquitin hydrolase
TCSYLVIO_005374	MQAPTLDPITGEQLTGDDRR	109	-------PITGE-L--DD--	Yes
TcCLB.510747.170	NFQSMKLSGGFGSGERNISR	110	-----K--GGFG--E-----	Yes	hypothetical protein
TcCLB.506733.40	NNNGIEEDEDMFFGRALKPL	111	-----EEDEDMFFGR---P-	Yes	katanin-like protein
TcCLB.511857.59	NSNGIEEDEDMFFGRALKPL	111	-----EEDEDMFFG----P-	No
TcCLB.470687.9	RDDNNKNKDNNNNNNNTGDK	112	RDDNNK-KDNNNNNNN--D-	Yes	Nucleolar protein Nop52
TcCLB.511169.29	NNLAKLDVGTENKPNSSPPG	113	----K--VGTENKP------	Yes	tubulin-tyrsoine ligase-like protein
TCSYLVIO_001690	NNLAKLDVGTENKPNSSPPG	113	----K--VGTENKP------	No
TcCLB.507237.160	PAVSATLAPSRLREVDGSLS	114	-------APSRLREVDG---	Yes	Mucin TcMUCII
TcCLB.510583.40	PAVSTTRAPSRLCETDGSLS	114	------RAPSRL-E-DG---	No
TcCLB.504033.100	QKNVFLLQRPQTGENEEPFI	115	QK------RPQTGE-E----	No	hypothetical protein, conserved
TcCLB.504157.10	TIADAYQGEPQTGEEDIPVM	115	-----Y---PQTGE--IP--	Yes
TcCLB.510339.70	QKNVCLLQRPQTGENEEPFI	115	---------PQTGE-E--F-	No
TCSYLVIO_000392	TIADAYQGEPQTGEEDIPVM	115	-----Y---PQTGE--IP--	No
TCSYLVIO_007162	RGQKNVFLLQRPQTGENGEP	115	----N-F--Q-PQTGE-GE-	No
TcCLB.503917.7	PEPATGDLHPMTGENVCVYV	116	---------PMTGE------	Yes	RNA-binding protein
TCSYLVIO_005425	PEPTTGDLHPMTGENVCVYV	116	---------PMTGE------	No
TcCLB.506825.100	TGATAQNNSSSKDGRDNEEE	117	-----QNNSSSK--R-N---	Yes	hypothetical protein, conserved
TcCLB.508175.9	TGATAQNNSSSKDGRDNEEE	117	-----QNNSSSK--R-N---	No
TCSYLVIO_001840	GTGATAQNNSSSKDGRDNEE	117	-----AQNNSSSKD-R-N--	No
TcCLB.508231.170	ESKPQNFNASSADKAPKPFG	118	E-----F-A---DKAP-PF-	Yes	hypothetical protein, conserved
TcCLB.508965.50	APVPNFVAATADKPVGTQAL	119	-----F-AA--DKP-----L	No	protein phosphatase 2C
TcCLB.509007.70	QAAAVPNFAAATADKPVGTQ	119	-----P-F-AA--DKP----	Yes
TCSYLVIO_002923	AAPVPNFVAATADKPVGTQA	119	------F-AA--DKP-----	No
TcCLB.508175.146	AAPQKAAAPKKAAAPQKAAA	120	----KAAAP-KAAAP---A-	No	Ribosomal L23a
TcCLB.509151.140	PKKAAAPKKAAAPQKAAAPK	120	-K-AAAP--AAAP--AAA--	Yes
TCSYLVIO_001829	VSKAAAPKKAAAPKKAAAPQ	120	---A-AP-KAAAP--AA--Q	No
TCSYLVIO_001829	KVAAPKKAAAPKKAAAPQKA	120	-----K-AAAP--AA-----	No
TcCLB.506859.70	PQQQQQQQQQGGFGRWNQST	121	P-QQQQQQQQ-GFGR-N--T	Yes	guide RNA associated protein, GAP2
TcCLB.511815.40	PQQQQQQQQQGGFGRWNQST	121	P-QQQQQQQQ-GFGR-N--T	No
TcCLB.508125.130	PSETPLKTASAPAAPSPTGT	122	--ETPLKTA--P---S----	Yes	Mucin TcMUCII
TcCLB.510207.10	PSETPLKTASAPAAPSPTGT	122	--ETPLKTA--P---S----	No
TCSYLVIO_002216	TQGLQGGVSGVEDKLLPASS	123	--------SGVEDK--P---	Yes	MASP
TCSYLVIO_006689	QDTQGLHGRVSGVEDKLLPA	123	----------SGVEDKL--A	No
TcCLB.507447.19	TTQDAYRPVDPSAYKRALPQ	124	---D-Y-PVDP-AY----PQ	No	Ag36 / microtubule associated protein
TcCLB.507447.19	TTQDAYRPVDPSAYKRALPL	124	---D-Y-PVDP-AY----P-	No
TcCLB.507447.19	TTQDTYRPVDPSAYKRALPQ	124	---D-Y-PVDP-AY----P-	No
TcCLB.511633.79	RSTTQDAYRPVDPSAYKRES	124	-----D-YRPVDP-AYK-E-	Yes
TcCLB.511633.79	TTQDAYRPVDPSAYKRALPQ	124	---D-Y-PVDP-AY----PQ	No
TcCLB.511633.79	TTQDAYRPVDPSAYKRALPL	124	---D-Y-PVDP-AY----P-	No
TCSYLVIO_000132	SAPILDPAINADKPNRLRDA	125	-------AI--DKP------	Yes	hypothetical protein
TCSYLVIO_006744	SLGEGEVPLTGERPPDVLRV	126	S------P-TGE-P------	No	Trans-sialidase
TCSYLVIO_007843	SLGEEEVPLTGERPPDVLRL	126	--G----P-TGE-P-D----	No
TCSYLVIO_009569	SLGKEEVPLTGERPPEVLRV	126	-------P-TGE-P------	Yes
TcCLB.508639.10	ERESGPADFKQTFPDIIVPS	127	--E-GP-DFKQ-FPD---PS	Yes	Trans-sialidase Group VII
TcCLB.509377.20	SPAQTSESESGPADSKQTSS	127	------E-E-GP-D-KQ---	No
TcCLB.509629.10	ESESGPADFKQTFPDIIVPS	127	--ESGP-DFKQTFPD---PS	No
TcCLB.509991.20	SQSLLREYALSGDKTLPFDA	128	------EYA--GDK--P---	Yes	conserved protein, unknown function
TcCLB.507821.10	SSAGQPPSGHKLLNENEGAV	129	----Q-PSGHKL-NENE---	Yes	Trans-sialidase Group VI
TcCLB.401569.10	GDNGAHSTPSTPGDNGAHST	130	-------TPSTP-D------	No	Trans-sialidase / SAPA
TcCLB.401569.10	GDNGAHSTPSAPGDNGAHST	130	----AH-TPSAPGDN-----	No
TCSYLVIO_003468	PSTPVDSSAHSTPSTPVDSS	130	---PVD-SAH-TP--P-D--	Yes
TCSYLVIO_003468	SSAHGTPSTPVDSSAHGTPS	130	------P-TPVD-SAH-TP-	No
TcCLB.503973.290	TTNTITQTPTTNKPGGADGS	131	------Q-PT-NKP------	No	Mucin TcMUCII
TcCLB.504081.270	SSATTNTITQTPTANKSGGA	131	SS-------Q-P--NK----	No
TcCLB.506759.210	TNTTTQAPTANKPGGADESV	131	T--T-QAP--NKP-------	Yes
TcCLB.508221.560	TTNTITQTPTTNKPGGADGS	131	------Q-PT-NKP------	No
TcCLB.507511.81	SSTPPSGTENKPATGEAPSQ	132	----PSGTENKPATG--P-Q	Yes	TSSA II
TcCLB.507511.91	SSTPPSGTENKPATGEAPSQ	132	----PSGTENKPATG--P-Q	No
TCSYLVIO_006326	TKLEDAKPEDTKPKDTKPEA	133	-------PEDT-PK------	Yes	hypothetical protein
TcCLB.511595.39	TKLKQPRLREIDGSLSSSAW	134	T---QPRLREIDG-------	Yes	Mucin TcMUCII
TcCLB.508719.30	TSAKLGKSVGLTAALSPKQR	135	------K-VGLT-ALSP---	No	hypothetical protein
TcCLB.509793.50	TSAKLGKSVGLTAALSPRQR	135	------K-VGLT-ALSP-Q-	Yes
TCSYLVIO_004686	TSAKLGKSVGLTAALSPRQR	135	------K-VGLT-ALSP-Q-	No
TcCLB.506067.80	TTTTTTTTAPEAPRTTTTTT	136	--------APEAPRTT---T	Yes	Mucin TcMUCII
TcCLB.506885.90	AEASFVEHVLALLPGDENSL	137	--------------------	Yes	hypothetical protein
TcCLB.506295.160	GFAIGMASAGWKPIAEVQFA	138	----GMA-AGWKP----Q--	Yes	2-oxoisovalerate dehydrogenase beta subunit, mitochondrial precursor
TcCLB.511469.100	GFAIGMASAGWKPIAEVQFA	138	----GMA-AGWKP----Q--	No
TCSYLVIO_000971	GFAIGMASAGWKPIAEVQFA	138	----GMA-AGWKP----Q--	No
TcCLB.507867.5	MCRGSGATATDKPNSCQGSS	139	------A-A-DKP-------	Yes	Trans-sialidase
TCSYLVIO_002530	WRRNSSAEAGDKPVVSCRRN	140	W-----A-AGDKP----R--	Yes	hypothetical protein
TCSYLVIO_005086	AQETMSRKEWYDVVAPKNFE	141	-QE---R-EWYD-VAPK--E	Yes	Ribosomal S3a
TcCLB.506401.320	RARRQRLFDVATEKKKNPEA	142	--R-Q-LFD-ATE-------	Yes	Ribosomal L7a
TcCLB.510835.40	RARRQRLFDVATEKKKNPEA	142	--R-Q-LFD-ATE-------	No
TCSYLVIO_009765	RARRQRLFDVATEKKKNPEA	142	--R-Q-LFD-ATE-------	No
TcCLB.506657.70	RLMALATQAIAESKRFSSMD	143	-------QAIAESK-----D	Yes	RNA editing 3' terminal uridylyl transferase 1
TCSYLVIO_010483	RLMALATQAIAESKRFSSMD	143	-------QAIAESK-----D	No
TcCLB.506241.170	VVKEGKKDRFKAPKIQRLIT	144	------K-RF-APKI-RLI-	Yes	Ribosomal S6
TcCLB.510769.49	VVKEGKKDRFKAPKIQRLIT	144	------K-RF-APKI-RLI-	No
TCSYLVIO_001068	VVKEGKKDRFKAPKIQRLIT	144	------K-RF-APKI-RLI-	No
TcCLB.507993.270	LHELDVAYKALEAADKAAFE	145	-------YKA--A-DK----	Yes	hypothetical protein, conserved
TcCLB.508893.10	LHELDVAYKALEAADKAAFE	145	-------YKA--A-DK----	No
TCSYLVIO_006139	LHELDVAYKALEAADKAAFE	145	-------YKA--A-DK----	No
TcCLB.509801.20	PSLTKLRQQSAGDKVAGAIA	146	PSL--L-Q--AGDKV-----	Yes	hypothetical protein, conserved
TcCLB.511277.115	PSLTKLRQQSAGDKVAGAIA	146	PSL--L-Q--AGDKV-----	No
TcCLB.509859.10	TARDAPDEPVHFEDALKATP	147	-----PDEP-HFEDAL---P	Yes	hypothetical protein
TCSYLVIO_000168	TARDAPDEPVHFEDALKATP	147	-----PDEP-HFEDAL---P	No
TcCLB.506537.80	TITPEPQVKIAPKPVVPAAP	148	----E-QV-I--KP------	Yes	Trans-sialidase Group II
TcCLB.510811.10	ASFIYAALADKEVDNAVKTL	149	-----AA-ADK-VDN--K--	Yes	protein associated with differentiation 8
TcCLB.509695.120	IEHADAVVPLDNDALSRMAD	150	--------PLDN-ALS---D	Yes	epsilon tubulin
TcCLB.509967.160	IEHADAVVPLDNDALSRMAD	150	--------PLDN-ALS---D	No
TCSYLVIO_008266	IEHADAVVPLDNDALSRMAD	150	--------PLDN-ALS---D	No
TcCLB.509791.120	LYDVSKPLDVEKEISKALPK	151	L---S-PLDVEKEIS-----	Yes	kinetoplast-associated protein 6
TcCLB.511039.10	LYDVSKPLDVEKEISKALPK	151	L---S-PLDVEKEIS-----	No
TcCLB.504207.20	SPLETDVSYQSPNANKIVPA	152	--------YQ-P--NKI---	Yes	hypothetical protein, conserved
TCSYLVIO_004129	SPLETDVSYQSPNANKIVPA	152	--------YQ-P--NKI---	No
TcCLB.507681.210	NAGGLTDQRPSTGEDGLDPS	153	---------P-TGE-G----	Yes	Flagellar Member 2
TCSYLVIO_005055	NAGGLTDQRPSTGEDGLDPS	153	---------P-TGE-G----	No
TcCLB.510329.110	FSCIIIGPNDVIRESANAAN	154	-------PNDVIR---N--N	Yes	hypothetical protein
TCSYLVIO_009759	KYGLASAAGGFGMTVTTPSS	155	------AAGGFGM----P--	Yes	hypothetical protein
TCSYLVIO_006000	LMYEDKNAPARGGFGGNFTP	156	--YED--APA-GGFG----P	Yes	hypothetical protein
TcCLB.506481.39	YEDNNAPARGGFGGNFTPDA	157	Y-----PA-GGFG----PD-	Yes	hypothetical protein, conserved
TcCLB.510039.60	ELQRWVKDYVDVQLNASTRE	158	--Q--V-DYVD-QLNA----	Yes	hypothetical protein, conserved
TCSYLVIO_005178	ELQRWVKDYVDVQLNASTRE	158	--Q--V-DYVD-QLNA----	No
TcCLB.506789.270	FGNSISLDSLRASIAQFKEK	159	-----SLDSLRA---Q--E-	Yes	zinc-finger of a C2HC-type
TcCLB.508319.30	FSPDYHKRFHSQDKNMWVDM	160	--------F-SQDK------	Yes	Mitochondrial ATP synthase subunit
TcCLB.508785.4	FSPDYHKRFHSQDKNMWVDM	160	--------F-SQDK------	No
TCSYLVIO_009351	FSPDYHKRFHSQDKNMWVDM	160	--------F-SQDK------	No
TcCLB.507765.60	GTYNEEGVNVDLYIPRKCHA	161	--Y-EEGVN-DLY-P-K---	Yes	Ribosomal S21
TcCLB.507765.70	GTYNEEGVNVDLYIPRKCHA	161	--Y-EEGVN-DLY-P-K---	No
TcCLB.510101.420	GTYNEEGVNVDLYIPRKCHA	161	--Y-EEGVN-DLY-P-K---	No
TcCLB.510101.430	GTYNEEGVNVDLYIPRKCHA	161	--Y-EEGVN-DLY-P-K---	No
TcCLB.506605.50	GVKLTKQDDILLDERINANT	162	-----K-DDILLDERIN---	Yes	hypothetical protein, conserved
TcCLB.511239.40	GVKLTKQDDILLDERINANT	162	-----K-DDILLDERIN---	No
TCSYLVIO_005565	SLENSLEQGAWSDKKTDMAR	163	-------Q-A--DK---M--	Yes	hypothetical protein
TcCLB.506885.390	SVEADFQRKTDSFNEDDWTY	164	---ADFQR-TD-FNED-W--	Yes	AMP deaminase
TCSYLVIO_005684	SVEADFQRKTDSFNEDDWTY	164	---ADFQR-TD-FNED-W--	No
TcCLB.511029.20	TMTALRVSPYSIFLQELARK	165	-----R-SPYSIF-QE---K	Yes	kinetoplast-associated protein 3
TcCLB.511529.80	TMTALRVSPYSIFLQELARK	165	-----R-SPYSIF-QE---K	No
TcCLB.511807.250	TNGEGYDPDYVSKEHHRYKE	166	-----YDPD-VSKEH--Y-E	Yes	translocon-associated protein (TRAP), alpha subunit
TCSYLVIO_001158	TNGEGYDPDYVSKEHHRYKE	166	-----YDPD-VSKEH--Y-E	No
TCSYLVIO_008647	ITAPVYSKEKDNDNKQKGRL	167	-------KEKDNDN-----L	Yes	Trans-sialidase
TcCLB.506357.160	KVIGLRKQTGLTNALNSAQT	168	--I-L-KQTGLT-AL-----	Yes	hypothetical protein, conserved
TCSYLVIO_007262	LSRHGQYVFSQNKKPSGSAF	169	------YVFSQNK-P---AF	Yes	pyruvate dehydrogenase (lipoamide) kinase
TcCLB.509793.50	PSGSGKHALSSFLLKDKKKV	170	-----K--LS-FLLKD----	Yes	hypothetical protein, conserved
TCSYLVIO_004686	PSGSGKHALSSFLLKDKKKV	170	-----K--LS-FLLKD----	No
TcCLB.509219.20	PTSHIRDAGVLNEIRASGAY	171	-----RDAGVLNE-RA---Y	Yes	retrotransposon hot spot (RHS) protein
TcCLB.511019.13	PTSHIRDAGVLNEIRASGAY	171	-----RDAGVLNE-RA---Y	No
TcCLB.508479.240	VFRLDEFPTKLEALLNRAAG	172	--R----PTKLEAL--R---	Yes	hypothetical protein, conserved
TCSYLVIO_006415	VFRLDEFPTKLEALLNRAAG	172	--R----PTKLEAL--R---	No
TcCLB.509671.80	VPHRPNRFPGYDKEKDSLNA	173	----PNRF-GYDKE-DSL--	Yes	Ribosomal L5
TcCLB.510765.60	VPHRPNRFPGYDKEKDSLNA	173	----PNRF-GYDKE-DSL--	No
TcCLB.510765.70	VPHRPNRFPGYDKEKDSLNA	173	----PNRF-GYDKE-DSL--	No
TCSYLVIO_001078	VPHRPNRFPGYDKEKDSLNA	173	----PNRF-GYDKE-DSL--	No
TCSYLVIO_005890	VPHRPNRFPGYDKEKDSLNA	173	----PNRF-GYDKE-DSL--	No
TCSYLVIO_001865	GDADAHSKAFLPENVPPQRF	174	-------KAFLPEN------	Yes	hypothetical protein
TcCLB.504147.150	LVLPETPLPENHPLSLPMVQ	175	-----T-LPENHPL--P--Q	Yes	ATP-dependent DEAD/H RNA helicase
TcCLB.506745.10	PLTAAVRKHGLPEDLLVPFL	176	-------K--LPED---P--	Yes	hypothetical protein, conserved
TcCLB.509109.190	PLTAAVRKHGLPEDLLVPFL	176	-------K--LPED---P--	No
TcCLB.510601.20	PLTAAVRKHGLPEDLLVPFL	176	-------K--LPED---P--	No
TcCLB.511925.60	PLTAAVRKHGLPEDLLVPFL	176	-------K--LPED---P--	No
TCSYLVIO_001190	PLTAAVRKHGLPEDLLVPFL	176	-------K--LPED---P--	No
TcCLB.506739.50	VELKPLTSDDFHRIITEPKY	177	-----LTSDDFH----EP-Y	Yes	ATP-dependent protease ATPase subunit HslU1
TcCLB.510819.60	VELKPLTSDDFHRIITEPKY	177	-----LTSDDFH----EP-Y	No
TCSYLVIO_002410	VELKPLTSDDFHRIITEPKY	177	-----LTSDDFH----EP-Y	No
TcCLB.509445.39	VFAFYFTPNPTSDDYHHLRA	178	----------TSDDYH---A	Yes	glutamate dehydrogenase
TcCLB.509067.70	DTVVSGIKAIAEDKDPLARV	179	--------AIA-DK-P----	Yes	pyrroline-5-carboxylate synthetase-like protein
TcCLB.511023.10	DTVVSGIKAIAEDKDPLARV	179	--------AIA-DK-P----	No
TCSYLVIO_005298	DTVVSGIKAIAEDKDPLARV	179	--------AIA-DK-P----	No
TcCLB.510219.40	SHPTDSAAAAAEDKDEDDKN	180	-------AAAA-DK------	Yes	hypothetical protein, conserved
TcCLB.511555.50	SHPTDSAAAAAEDKDEDDKN	180	-------AAAA-DK------	No
TCSYLVIO_006541	SHPTDSAAAAAEDKDEDDKN	180	-------AAAA-DK------	No
TcCLB.506401.320	DVATEKKKNPEAASKKAPLS	181	D------KNPE--S-K--L-	Yes	Ribosomal L7a
TcCLB.510835.40	DVATEKKKNPEAASKKAPLS	181	D------KNPE--S-K--L-	No
TCSYLVIO_009765	DVATEKKKNPEAASKKAPLS	181	D------KNPE--S-K--L-	No
TcCLB.507519.110	SVPAPESAIKRAAFKRQQTE	182	----P-SAI-RAAF--Q---	Yes	Ribosomal L7
TcCLB.508207.100	SVPAPESAIKRAAFKRQQTE	182	----P-SAI-RAAF--Q---	No
TcCLB.508207.110	SVPAPESAIKRAAFKRQQTE	182	----P-SAI-RAAF--Q---	No
TCSYLVIO_009166	SVPAPESAIKRAAFKRQQTE	182	----P-SAI-RAAF--Q---	No
TcCLB.506657.20	GGFQAPIPPNRLNDRPNGDR	183	-----P-PPNRLNDR-----	Yes	hypothetical protein, conserved
TcCLB.511249.34	GGFQAPIPPNRLNDRPNGDR	183	-----P-PPNRLNDR-----	No
TCSYLVIO_010487	GGFQAPIPPNRLNDRPNGDR	183	-----P-PPNRLNDR-----	No
TCSYLVIO_009815	EKVWTAEFRQIDTEHNDRIT	184	-------FRQID-E--D---	Yes	hypothetical protein
TcCLB.507809.119	RDDQMSVLRKIEEEFQQLEE	185	R------LRKIEEE-Q---E	Yes	Autophagy protein Apg6
TCSYLVIO_002518	RQIDEKEQNVQQWQEKVLLS	186	-----K-QN-QQ---K----	Yes	hypothetical protein
TcCLB.511819.59	VKSQEETLFRQIDELEESLH	187	V--Q--TLFRQIDE-EE---	Yes	dynein heavy chain, cytosolic
TCSYLVIO_001596	VKSQEETLFRQIDELEESLH	187	V--Q--TLFRQIDE-EE---	No
TCSYLVIO_006840	EETRKKTAAPRVAAAATAAA	188	EE--K--AAP--AAA-----	Yes	hypothetical protein
TcCLB.506175.40	RYEPKQAAAAPTALVANTVT	189	-YEPKQAAAAPTALVANTV-	Yes	XPC-binding domain/UBA/TS-N domain containing protein
TcCLB.511127.220	EKRLQVAPPAISGDKEKGAV	190	E--------A--GDKE----	Yes	cdc2-related kinase 12
TCSYLVIO_001701	MNAGNAPLGNKKTENGGLGG	191	M----APL-NK-TE------	Yes	hypothetical protein
TCSYLVIO_009269	PEGLDTAVGRKAGNKEDRND	192	-E--D---G-KAG-KED--D	Yes	MASP
TCSYLVIO_004274	RSNEAALANKDNTNASESKQ	193	----AALANKD--N----K-	Yes	hypothetical protein
TcCLB.510933.190	VVIGNSGTENKKVQENTQGV	194	--I--SGTENKKVQENTQ--	Yes	Mucin TcMUCII
TCSYLVIO_008280	HVSCHVDPVTIPVTGEKTMG	195	-----------PVTGE---G	Yes	beta-adaptin 3, putative,AP-3 adapter complex beta subunit
TcCLB.509595.50	KLSIHWGTHPVTGEEVEEEL	196	---------PVTGE------	Yes	DIS3-like exonuclease
TCSYLVIO_002525	KLSIHWGTHPVTGEEVEEEL	196	---------PVTGE------	No
TcCLB.511303.130	LLSILAPITGERNFDVDEAV	197	--S--AP-TGE-NFD-----	Yes	hypothetical protein
TcCLB.507801.60	YIAEHGRCPVTGEALQKDDL	198	--------PVTGEA-Q----	Yes	pre-mRNA splicing factor 19
TcCLB.509103.10	YIAEHGRCPVTGEALQKDDL	198	--------PVTGEA-Q----	No
TCSYLVIO_003504	YIAEHGRCPVTGEALQKDDL	198	--------PVTGEA-Q----	No
TcCLB.507907.10	NAEGKGQEGLHPQVKEAEAA	199	--EGKGQEGLHPQVKEA--A	Yes	Trans-sialidase
TcCLB.508809.50	PHFGEENPFLSHNKEKHAQD	200	------NPF-SHNK-K----	Yes	hypothetical protein
TcCLB.510101.80	SPLHVKPQLPQGDKASQRGV	201	S-----PQLP--DK------	Yes	hypothetical protein, conserved
TcCLB.509595.50	FAKEVAQEVHISLKDKDQLF	202	F-KEVAQEV-ISL-DKDQ--	Yes	DIS3-like exonuclease
TcCLB.506941.250	MGSFSLPVLQLRDKAELFPV	203	------P-LQL-DK-E--PV	Yes	hypothetical protein, conserved
TcCLB.507027.80	MGSFSLPVLQLRDKAELFPV	203	------P-LQL-DK-E--PV	No
TCSYLVIO_003278	MGSFSLPVLQLRDKAELFPV	203	------P-LQL-DK-E--PV	No
TCSYLVIO_007295	KYENWTAAAASDKKGFNGKS	204	--E-W-AAAA-DK-------	Yes	hypothetical protein
TcCLB.510311.60	MKEAQALQAAASNDKKSLGR	205	M-E----QAAA-NDK--L--	Yes	tRNA pseudouridine synthase D (TruD)
TCSYLVIO_004492	MKEAQALQAAASNDKKSLGR	205	M-E----QAAA-NDK--L--	No
TCSYLVIO_000913	VTKGVGQKAAADKWGLLVAS	206	---GVGQ-AA-DK-------	Yes	Trans-sialidase
TCSYLVIO_002779	VTGGLGFMTAGGFGAYAGAK	207	-------MTAGGFG------	Yes	Nucleoporin NUP54/57
TcCLB.509541.19	LLLQAVDFFDDNGKIRRPGE	208	---Q--DFFDDNGKIRR--E	Yes	major vault protein
TcCLB.510353.10	LLLQAVDFFDDNGKIRRPGE	208	---Q--DFFDDNGKIRR--E	No
TCSYLVIO_009891	LLLQAVDFFDDNGKIRRPGE	208	---Q--DFFDDNGKIRR--E	No
TcCLB.503635.59	VKVVRTPRFDAQALLNAHGE	209	----R-PRFD-Q--LN----	Yes	Ribosomal S3a
TcCLB.503635.68	VKVVRTPRFDAQALLNAHGE	209	----R-PRFD-Q--LN----	No
TcCLB.510999.39	VKVVRTPRFDAQALLNAHGE	209	----R-PRFD-Q--LN----	No
TcCLB.511001.18	VKVVRTPRFDAQALLNAHGE	209	----R-PRFD-Q--LN----	No
TcCLB.511001.9	VKVVRTPRFDAQALLNAHGE	209	----R-PRFD-Q--LN----	No
TcCLB.506445.60	VQVQPKFDSQNKARLVSVPT	210	-Q-Q--FDSQNK--LV--P-	Yes	mitochondrial DNA topoisomerase II
TcCLB.508277.370	VQVQPKFDSQNKARLVSVPT	210	-Q-Q--FDSQNK--LV--P-	No
TCSYLVIO_007048	VQVQPKFDSQNKARLVSVPT	210	-Q-Q--FDSQNK--LV--P-	No
TcCLB.504105.130	GSSVLEEDPRRLQKDIFRER	211	-----EEDP-R-QKDI--E-	Yes	Voltage-dependent calcium channel subunit
TCSYLVIO_004546	GSSVLEEDPRRLQKDIFRER	211	-----EEDP-R-QKDI--E-	No
TcCLB.503895.19	LRRELDAIERYLDEQLNPKP	212	---E-D--E-YLDE-LN---	Yes	hypothetical protein
TCSYLVIO_007387	SHPRYERSENGEVVSMIPLN	213	----Y-R-ENGEV----P--	Yes	Trans-sialidase
TcCLB.509287.230	TFVFPLQKRKENGEFLSMII	214	-F-F-L--R-ENGEF-----	Yes	Trans-sialidase Group II
TcCLB.504425.90	TCGRYAGRIENGEFELNGKS	215	----Y--R-ENGEF----K-	No	aldose 1-epimerase-like protein
TcCLB.509331.180	TCGRYSGRIENGEFELNGKS	215	----YSGR-ENGEF--N-K-	Yes
TCSYLVIO_000031	TCGRYSGRIENGEFELNGKS	215	----YSGR-ENGEF--N-K-	No
TcCLB.504935.10	IAKPSPLSLTPATGEMTLGD	216	----------PATGE-----	Yes	Eukaryotic translation initiation factor 4E-4
TcCLB.510021.130	INQLPKGTETKGDADRQDKN	217	----PKGTETK-D-D--D--	Yes	MASP Subgroup S074
TCSYLVIO_010150	ASQQSRKERETQQVPAALSS	218	ASQQ--KERETQQV-----S	Yes	Trans-sialidase
TCSYLVIO_003617	GGRTGKRPKTGERQFMQRQA	219	NA	Yes	hypothetical protein
TcCLB.510741.70	SVIRDSVNQVREMSQRFLRI	220	---R-SVNQVRE--QR----	Yes	STE/STE11 serine/threonine-protein kinase
TcCLB.506581.14	SAGNGVQPKAGDKITVHCTG	221	------Q--AGDK-------	Yes	peptidyl-prolyl cis-trans isomerase
TcCLB.508169.69	SAGNGVQPKAGDKITVHCTG	221	------Q--AGDK-------	No
TcCLB.506559.490	YDTGPVEIRAGDKLQLTNLG	222	Y--------AGDK-Q----G	Yes	hypothetical protein, conserved
TcCLB.508213.30	QLQQYGKIATAPAAAAAAAA	223	QL--Y-KIA-APA-AAAA--	Yes	hypothetical protein
TCSYLVIO_000144	NKVAISPPERKPMPAAAATS	224	N------PE-KPMP------	Yes	Trans-sialidase
TCSYLVIO_005669	QSKPRKNLSPPPQQRPQQAN	225	---P-KNL-PPPQ-R-----	Yes	hypothetical protein
TcCLB.507081.90	NGNNNNTGSSSIVSGGGNSG	226	N-----TGSSS-VSGGGN--	Yes	mitochondrial import inner membrane translocase subunit TIM50
TcCLB.508873.30	NNTGGAGQPPLGVEDKGNED	227	--------PP-GVEDKGN--	Yes	MASP Subgroup S030
TCSYLVIO_005859	PIPPSSSAAHADKVQSPIEE	228	-------AA-ADK---P---	Yes	hypothetical protein
TcCLB.506139.110	TQEQVLKSPAAPTAATPKAK	229	--EQV-K-PAAP-AA-----	Yes	MASP Subgroup S072
TcCLB.499233.10	RGGSSMPAGTSEEGSRGGSS	230	R----MPAGTSEEGSRG---	Yes	Trans-sialidase
TCSYLVIO_006212	SRLVQEKGLPAGTETKEGNR	231	S--------PAGTETK----	Yes	Mucin TcMUCII
TcCLB.504839.70	VITSALKTPPSIAEKEEGWD	232	---S-LKTP-SI-EK--G--	Yes	hypothetical protein, conserved
