# Supplementary material for: The Trypanosoma cruzi Antigen and Epitope Atlas: antibody specificities in Chagas disease patients across the Americas
Source: Nat Commun. 2023 Apr 3;14:1850. doi: 10.1038/s41467-023-37522-9 (PMC10070320; doi:10.1038/s41467-023-37522-9)
Supplement: Supplementary file 11 — Supplementary Data 10 [file 41467_2023_37522_MOESM11_ESM.xlsx]

## Sheet: S10 - FLISA Validation Data
Ricci A et al 2022 - Chagas Antigen and Epitope Atlas
Table S10. Description of CAR-Ag antigens and samples used in fluorescent-linked immunosorbent assays (FLISA).
Peptide antigens CAR-Ag2, CAR-Ag5, CAR-Ag9 and CAR-Ag12, carrying an N-terminal 12mer sequence (PS-tag) for increased binding to polystyrene plates (Kogot et al., 2012), were synthesized as indicated in Material and Methods. Recombinant proteins CAR-Ag1 and CAR-Ag24, containing N-terminal 6xHis tags, were produced in E. coli and purified as described in Methods.
Antigen ID	Representative T. cruzi Locus ID	Description	Epitope Sequence
CAR-Ag1	TCSYLVIO_004530	Trans-Sialidase (putative, Group III)	Many
CAR-Ag2	TcCLB.507009.10	Gim5A protein	SCKALLPEDAEKKVVP
CAR-Ag5	TcCLB.507195.60	Mucin-associated surface protein (MASP)	SPTLKAPAAPAAAAET
CAR-Ag9	TcCLB.511029.20	Kinetoplast Associated Protein 3 (KAP3)	ALRVSPYSIFLQELAR
CAR-Ag12	TcCLB.511593.60	Mucin-associated surface protein (MASP)	EKALNRAAAADKRVAE
CAR-Ag24	TCSYLVIO_005669	Hypothetical Protein (Conserved)	Many
Sample ID	Sample Code	T. cruzi infection status	Sex	Region Code	Region	Contact	Observations
012-0000-6	ARSD_01	Infected	Female	AR	Argentina, Santa Fe	Ivan Marcipar	HAI: Negative; ELISA: Positive; IIF: Positive
012-0001-5	ARSD_02	Infected	Male	AR	Argentina, Santa Fe	Ivan Marcipar	HAI: Negative; ELISA: Positive; IIF: Positive
012-0002-4	ARSD_03	Healthy	Male	AR	Argentina, Santa Fe	Ivan Marcipar	HAI: Negative; ELISA: Positive; IIF: Negative
012-0003-3	ARSD_04	Healthy	Male	AR	Argentina, Santa Fe	Ivan Marcipar	HAI: Negative; ELISA: Positive; IIF: Negative
012-0004-2	ARSD_05	Healthy	Male	AR	Argentina, Santa Fe	Ivan Marcipar	HAI: Negative; ELISA: Positive; IIF: Negative
012-0006-0	ARSD_07	Healthy	Male	AR	Argentina, Santa Fe	Ivan Marcipar	HAI: Positive; ELISA: Negative; IIF: Negative
012-0007-0	ARSD_08	Infected	Female	AR	Argentina, Santa Fe	Ivan Marcipar	HAI: Negative; ELISA: Positive; IIF: Positive
012-0008-9	ARSD_09	Infected	Male	AR	Argentina, Santa Fe	Ivan Marcipar	HAI: Negative; ELISA: Positive; IIF: Positive
012-0009-8	ARSD_10	Healthy	Female	AR	Argentina, Santa Fe	Ivan Marcipar	HAI: Positive; ELISA: Negative; IIF: Negative
012-0011-2	ARSD_11	Infected	Male	AR	Argentina, Santa Fe	Ivan Marcipar	HAI: Negative; ELISA: Positive; IIF: Positive
012-0012-1	ARSD_12	Infected	Male	AR	Argentina, Santa Fe	Ivan Marcipar	HAI: Negative; ELISA: Positive; IIF: Positive
012-0013-0	ARSD_13	Infected	Male	AR	Argentina, Santa Fe	Ivan Marcipar	HAI: Negative; ELISA: Positive; IIF: Positive
012-0015-9	ARSD_15	Infected	Female	AR	Argentina, Santa Fe	Ivan Marcipar	HAI: Negative; ELISA: Positive; IIF: Positive
012-0016-8	ARSD_16	Infected	Male	AR	Argentina, Santa Fe	Ivan Marcipar	HAI: Negative; ELISA: Positive; IIF: Positive
012-0017-7	ARSD_17	Infected	Female	AR	Argentina, Santa Fe	Ivan Marcipar	HAI: Negative; ELISA: Positive; IIF: Positive
012-0018-6	ARSD_18	Infected	Female	AR	Argentina, Santa Fe	Ivan Marcipar	HAI: Negative; ELISA: Positive; IIF: Positive
012-0010-3	ARSD_19	Infected	Male	AR	Argentina, Santa Fe	Ivan Marcipar	HAI: Negative; ELISA: Positive; IIF: Positive
03-0015-0	MXO10	Infected	Female	MX	Mexico, Oaxaca	Janine Ramsey	T. cruzi Positive by PCR
03-0017-9	MXO11	Infected	Male	MX	Mexico, Oaxaca	Janine Ramsey	T. cruzi Positive by PCR
03-0019-7	MXO13	Infected	Female	MX	Mexico, Oaxaca	Janine Ramsey	T. cruzi Positive by PCR
03-0020-2	MXO14	Infected	Male	MX	Mexico, Oaxaca	Janine Ramsey	T. cruzi Positive by PCR
03-0021-1	MXO15	Infected	Male	MX	Mexico, Oaxaca	Janine Ramsey	T. cruzi Positive by PCR
03-0022-0	MXO16	Infected	Male	MX	Mexico, Oaxaca	Janine Ramsey	T. cruzi Positive by PCR
03-0023-0	MXO17	Infected	Female	MX	Mexico, Oaxaca	Janine Ramsey	T. cruzi Positive by PCR
03-0024-9	MXO18	Infected	Female	MX	Mexico, Oaxaca	Janine Ramsey	T. cruzi Positive by PCR
03-0025-8	MXO19	Infected	Female	MX	Mexico, Oaxaca	Janine Ramsey	T. cruzi Positive by PCR
03-0026-7	MXO20	Infected	Male	MX	Mexico, Oaxaca	Janine Ramsey	T. cruzi Positive by PCR
03-0027-6	MXO21	Infected	Female	MX	Mexico, Oaxaca	Janine Ramsey	T. cruzi Positive by PCR
03-0028-5	MXO22	Infected	Female	MX	Mexico, Oaxaca	Janine Ramsey	T. cruzi Positive by PCR
03-0029-4	MXO23	Infected	Male	MX	Mexico, Oaxaca	Janine Ramsey	T. cruzi Positive by PCR
03-0030-0	MXO24	Infected	Male	MX	Mexico, Oaxaca	Janine Ramsey	T. cruzi Positive by PCR
03-0031-9	MXO25	Infected	Male	MX	Mexico, Oaxaca	Janine Ramsey	T. cruzi Positive by PCR
03-0032-8	MXO26	Infected	Female	MX	Mexico, Oaxaca	Janine Ramsey	T. cruzi Positive by PCR
03-0033-7	MXO27	Infected	Female	MX	Mexico, Oaxaca	Janine Ramsey	T. cruzi Positive by PCR
03-0034-6	MXO28	Infected	Female	MX	Mexico, Oaxaca	Janine Ramsey	T. cruzi Positive by PCR
03-0035-5	MXO29	Infected	Male	MX	Mexico, Oaxaca	Janine Ramsey	T. cruzi Positive by PCR
03-0038-2	MXO30	Infected	Female	MX	Mexico, Oaxaca	Janine Ramsey	T. cruzi Positive by PCR
03-0039-1	MXO31	Infected	Female	MX	Mexico, Oaxaca	Janine Ramsey	T. cruzi Positive by PCR
03-0040-7	MXO32	Infected	Female	MX	Mexico, Oaxaca	Janine Ramsey	T. cruzi Positive by PCR
03-0041-6	MXO33	Infected	Female	MX	Mexico, Oaxaca	Janine Ramsey	T. cruzi Positive by PCR
03-0043-4	MXO34	Infected	Female	MX	Mexico, Oaxaca	Janine Ramsey	T. cruzi Positive by PCR
03-0045-2	MXO35	Infected	Female	MX	Mexico, Oaxaca	Janine Ramsey	T. cruzi Positive by PCR
03-0046-1	MXO36	Infected	Female	MX	Mexico, Oaxaca	Janine Ramsey	T. cruzi Positive by PCR
03-0047-0	MXO37	Infected	Female	MX	Mexico, Oaxaca	Janine Ramsey
03-0048-0	MXO38	Infected	Female	MX	Mexico, Oaxaca	Janine Ramsey	T. cruzi Positive by PCR
03-0049-9	MXO39	Infected	Female	MX	Mexico, Oaxaca	Janine Ramsey	T. cruzi Positive by PCR
03-0007-1	MXO4	Healthy	Female	MX	Mexico, Oaxaca	Janine Ramsey
03-0050-4	MXO40	Infected	Female	MX	Mexico, Oaxaca	Janine Ramsey	T. cruzi Positive by PCR
03-0051-3	MXO41	Infected	Female	MX	Mexico, Oaxaca	Janine Ramsey	T. cruzi Positive by PCR
03-0052-2	MXO42	Infected	Male	MX	Mexico, Oaxaca	Janine Ramsey	T. cruzi Positive by PCR
03-0053-1	MXO43	Infected	Female	MX	Mexico, Oaxaca	Janine Ramsey	T. cruzi Positive by PCR
03-0054-0	MXO44	Infected	Female	MX	Mexico, Oaxaca	Janine Ramsey	T. cruzi Positive by PCR
03-0056-9	MXO45	Infected	Male	MX	Mexico, Oaxaca	Janine Ramsey	T. cruzi Positive by PCR
03-0057-8	MXO46	Infected	Male	MX	Mexico, Oaxaca	Janine Ramsey
03-0058-7	MXO47	Infected	Female	MX	Mexico, Oaxaca	Janine Ramsey
03-0059-6	MXO48	Infected	Female	MX	Mexico, Oaxaca	Janine Ramsey
03-0060-1	MXO49	Healthy	Female	MX	Mexico, Oaxaca	Janine Ramsey
03-0008-0	MXO5	Infected	Female	MX	Mexico, Oaxaca	Janine Ramsey	T. cruzi Positive by PCR
03-0061-0	MXO50	Healthy	Male	MX	Mexico, Oaxaca	Janine Ramsey
03-0062-0	MXO51	Healthy	Female	MX	Mexico, Oaxaca	Janine Ramsey
03-0063-9	MXO52	Infected	Male	MX	Mexico, Oaxaca	Janine Ramsey
03-0064-8	MXO53	Infected	Female	MX	Mexico, Oaxaca	Janine Ramsey
03-0065-7	MXO54	Infected	Female	MX	Mexico, Oaxaca	Janine Ramsey
03-0066-6	MXO55	Healthy	Male	MX	Mexico, Oaxaca	Janine Ramsey
03-0067-5	MXO56	Infected	Male	MX	Mexico, Oaxaca	Janine Ramsey	T. cruzi Positive by PCR
03-0069-3	MXO57	Infected	Female	MX	Mexico, Oaxaca	Janine Ramsey	T. cruzi Positive by PCR
03-0070-9	MXO58	Healthy	Female	MX	Mexico, Oaxaca	Janine Ramsey
03-0071-8	MXO59	Infected	Female	MX	Mexico, Oaxaca	Janine Ramsey	T. cruzi Positive by PCR
03-0010-5	MXO6	Infected	Female	MX	Mexico, Oaxaca	Janine Ramsey	T. cruzi Positive by PCR
03-0072-7	MXO60	Infected	Male	MX	Mexico, Oaxaca	Janine Ramsey	T. cruzi Positive by PCR
03-0073-6	MXO61	Infected	Male	MX	Mexico, Oaxaca	Janine Ramsey	T. cruzi Positive by PCR
03-0074-5	MXO62	Infected	Male	MX	Mexico, Oaxaca	Janine Ramsey	T. cruzi Positive by PCR
03-0075-4	MXO63	Infected	Male	MX	Mexico, Oaxaca	Janine Ramsey	T. cruzi Positive by PCR
03-0076-3	MXO64	Infected	Male	MX	Mexico, Oaxaca	Janine Ramsey	T. cruzi Positive by PCR
03-0077-2	MXO65	Infected	Male	MX	Mexico, Oaxaca	Janine Ramsey	T. cruzi Positive by PCR
03-0078-1	MXO66	Infected	Male	MX	Mexico, Oaxaca	Janine Ramsey	T. cruzi Positive by PCR
03-0079-0	MXO67	Infected	Male	MX	Mexico, Oaxaca	Janine Ramsey	T. cruzi Positive by PCR
03-0080-6	MXO68	Infected	Male	MX	Mexico, Oaxaca	Janine Ramsey	T. cruzi Positive by PCR
03-0081-5	MXO69	Healthy	Male	MX	Mexico, Oaxaca	Janine Ramsey
03-0011-4	MXO7	Infected	Male	MX	Mexico, Oaxaca	Janine Ramsey	T. cruzi Positive by PCR
03-0082-4	MXO70	Infected	Male	MX	Mexico, Oaxaca	Janine Ramsey	T. cruzi Positive by PCR
03-0083-3	MXO71	Infected	Male	MX	Mexico, Oaxaca	Janine Ramsey	T. cruzi Positive by PCR
03-0085-1	MXO72	Infected	Male	MX	Mexico, Oaxaca	Janine Ramsey	T. cruzi Positive by PCR
03-0086-0	MXO73	Healthy	Male	MX	Mexico, Oaxaca	Janine Ramsey
03-0087-0	MXO74	Infected	Female	MX	Mexico, Oaxaca	Janine Ramsey	T. cruzi Positive by PCR
03-0088-9	MXO75	Infected	Female	MX	Mexico, Oaxaca	Janine Ramsey
03-0089-8	MXO76	Infected	Female	MX	Mexico, Oaxaca	Janine Ramsey	T. cruzi Positive by PCR
03-0090-3	MXO77	Infected	Male	MX	Mexico, Oaxaca	Janine Ramsey
03-0091-2	MXO78	Infected	Female	MX	Mexico, Oaxaca	Janine Ramsey
03-0092-1	MXO79	Infected	Male	MX	Mexico, Oaxaca	Janine Ramsey	T. cruzi Positive by PCR
03-0013-2	MXO8	Infected	Male	MX	Mexico, Oaxaca	Janine Ramsey	T. cruzi Positive by PCR
03-0093-0	MXO80	Infected	Male	MX	Mexico, Oaxaca	Janine Ramsey
03-0094-0	MXO81	Infected	Male	MX	Mexico, Oaxaca	Janine Ramsey
03-0095-9	MXO82	Infected	Male	MX	Mexico, Oaxaca	Janine Ramsey
03-0014-1	MXO9	Infected	Female	MX	Mexico, Oaxaca	Janine Ramsey	T. cruzi Positive by PCR
03-0099-5	MXY1	Healthy	Male	MX	Mexico, Yucatan	Janine Ramsey
03-0125-1	MXY10	Infected	Male	MX	Mexico, Yucatan	Janine Ramsey
03-0131-2	MXY11	Infected	Male	MX	Mexico, Yucatan	Janine Ramsey	T. cruzi Positive by PCR
03-0134-0	MXY12	Infected	Male	MX	Mexico, Yucatan	Janine Ramsey	T. cruzi Positive by PCR
03-0144-7	MXY13	Healthy	Female	MX	Mexico, Yucatan	Janine Ramsey
03-0148-3	MXY14	Infected	Male	MX	Mexico, Yucatan	Janine Ramsey	T. cruzi Positive by PCR
03-0152-6	MXY15	Healthy	Male	MX	Mexico, Yucatan	Janine Ramsey
03-0161-4	MXY16	Healthy	Female	MX	Mexico, Yucatan	Janine Ramsey
03-0174-9	MXY17	Infected	Female	MX	Mexico, Yucatan	Janine Ramsey
03-0175-8	MXY18	Infected	Male	MX	Mexico, Yucatan	Janine Ramsey
03-0176-7	MXY19	Healthy	Male	MX	Mexico, Yucatan	Janine Ramsey
03-0107-5	MXY2	Infected	Male	MX	Mexico, Yucatan	Janine Ramsey	T. cruzi Positive by PCR
03-0182-8	MXY20	Healthy	Female	MX	Mexico, Yucatan	Janine Ramsey
03-0183-7	MXY21	Infected	Male	MX	Mexico, Yucatan	Janine Ramsey	T. cruzi Positive by PCR
03-0184-6	MXY22	Infected	Male	MX	Mexico, Yucatan	Janine Ramsey	T. cruzi Positive by PCR
03-0187-3	MXY23	Infected	Male	MX	Mexico, Yucatan	Janine Ramsey	T. cruzi Positive by PCR
03-0193-4	MXY24	Infected	Male	MX	Mexico, Yucatan	Janine Ramsey
03-0195-2	MXY25	Healthy	Female	MX	Mexico, Yucatan	Janine Ramsey
03-0196-1	MXY26	Infected	Female	MX	Mexico, Yucatan	Janine Ramsey
03-0200-5	MXY27	Infected	Female	MX	Mexico, Yucatan	Janine Ramsey
03-0205-0	MXY28	Healthy	Male	MX	Mexico, Yucatan	Janine Ramsey
03-0206-0	MXY29	Healthy	Male	MX	Mexico, Yucatan	Janine Ramsey
03-0112-7	MXY3	Infected	Male	MX	Mexico, Yucatan	Janine Ramsey	T. cruzi Positive by PCR
03-0210-2	MXY30	Infected	Male	MX	Mexico, Yucatan	Janine Ramsey	T. cruzi Positive by PCR
03-0217-6	MXY31	Healthy	Female	MX	Mexico, Yucatan	Janine Ramsey
03-0226-4	MXY32	Infected	Female	MX	Mexico, Yucatan	Janine Ramsey
03-0227-3	MXY33	Healthy	Male	MX	Mexico, Yucatan	Janine Ramsey
03-0236-1	MXY34	Healthy	Male	MX	Mexico, Yucatan	Janine Ramsey
03-0238-0	MXY35	Healthy	Female	MX	Mexico, Yucatan	Janine Ramsey
03-0244-0	MXY36	Healthy	Male	MX	Mexico, Yucatan	Janine Ramsey
03-0250-1	MXY37	Healthy	Male	MX	Mexico, Yucatan	Janine Ramsey
03-0255-7	MXY38	Healthy	Male	MX	Mexico, Yucatan	Janine Ramsey
03-0257-5	MXY39	Healthy	Male	MX	Mexico, Yucatan	Janine Ramsey
03-0114-5	MXY4	Infected	Male	MX	Mexico, Yucatan	Janine Ramsey
03-0272-4	MXY40	Healthy	Female	MX	Mexico, Yucatan	Janine Ramsey
03-0281-2	MXY41	Infected	Male	MX	Mexico, Yucatan	Janine Ramsey	T. cruzi Positive by PCR
03-0285-9	MXY42	Healthy	Male	MX	Mexico, Yucatan	Janine Ramsey
03-0290-0	MXY43	Infected	Male	MX	Mexico, Yucatan	Janine Ramsey
03-0304-5	MXY44	Healthy	Female	MX	Mexico, Yucatan	Janine Ramsey
03-0309-0	MXY45	Healthy	Female	MX	Mexico, Yucatan	Janine Ramsey
03-0314-2	MXY46	Healthy	Male	MX	Mexico, Yucatan	Janine Ramsey
03-0318-9	MXY47	Infected	Male	MX	Mexico, Yucatan	Janine Ramsey	T. cruzi Positive by PCR
03-0340-8	MXY48	Healthy	Male	MX	Mexico, Yucatan	Janine Ramsey
03-0341-7	MXY49	Healthy	Male	MX	Mexico, Yucatan	Janine Ramsey
03-0116-3	MXY5	Infected	Female	MX	Mexico, Yucatan	Janine Ramsey
03-0345-3	MXY50	Healthy	Male	MX	Mexico, Yucatan	Janine Ramsey
03-0348-0	MXY51	Healthy	Male	MX	Mexico, Yucatan	Janine Ramsey
03-0349-0	MXY52	Healthy	Male	MX	Mexico, Yucatan	Janine Ramsey
03-0360-2	MXY53	Healthy	Male	MX	Mexico, Yucatan	Janine Ramsey
03-0361-1	MXY54	Healthy	Male	MX	Mexico, Yucatan	Janine Ramsey
03-0366-7	MXY55	Healthy	Female	MX	Mexico, Yucatan	Janine Ramsey
03-0367-6	MXY56	Healthy	Female	MX	Mexico, Yucatan	Janine Ramsey
03-0368-5	MXY57	Healthy	Male	MX	Mexico, Yucatan	Janine Ramsey
03-0372-8	MXY58	Healthy	Male	MX	Mexico, Yucatan	Janine Ramsey
03-0382-5	MXY59	Healthy	Female	MX	Mexico, Yucatan	Janine Ramsey
03-0118-1	MXY6	Infected	Male	MX	Mexico, Yucatan	Janine Ramsey
03-0385-2	MXY60	Healthy	Male	MX	Mexico, Yucatan	Janine Ramsey
03-0390-4	MXY61	Healthy	Male	MX	Mexico, Yucatan	Janine Ramsey
03-0398-7	MXY62	Healthy	Male	MX	Mexico, Yucatan	Janine Ramsey
03-0399-6	MXY63	Infected	Male	MX	Mexico, Yucatan	Janine Ramsey	T. cruzi Positive by PCR
03-0400-2	MXY64	Healthy	Male	MX	Mexico, Yucatan	Janine Ramsey
03-0402-0	MXY65	Healthy	Female	MX	Mexico, Yucatan	Janine Ramsey
03-0406-7	MXY66	Healthy	Male	MX	Mexico, Yucatan	Janine Ramsey
03-0410-0	MXY67	Healthy	Male	MX	Mexico, Yucatan	Janine Ramsey
03-0414-6	MXY68	Healthy	Female	MX	Mexico, Yucatan	Janine Ramsey
03-0417-3	MXY69	Healthy	Female	MX	Mexico, Yucatan	Janine Ramsey
03-0119-0	MXY7	Infected	Female	MX	Mexico, Yucatan	Janine Ramsey	T. cruzi Positive by PCR
03-0425-2	MXY70	Healthy	Male	MX	Mexico, Yucatan	Janine Ramsey
03-0426-1	MXY71	Infected	Male	MX	Mexico, Yucatan	Janine Ramsey
03-0428-0	MXY72	Healthy	Male	MX	Mexico, Yucatan	Janine Ramsey
03-0436-9	MXY73	Healthy	Male	MX	Mexico, Yucatan	Janine Ramsey
03-0438-7	MXY74	Healthy	Male	MX	Mexico, Yucatan	Janine Ramsey
03-0441-0	MXY75	Healthy	Male	MX	Mexico, Yucatan	Janine Ramsey
03-0443-9	MXY76	Healthy	Male	MX	Mexico, Yucatan	Janine Ramsey
03-0446-6	MXY77	Healthy	Male	MX	Mexico, Yucatan	Janine Ramsey
03-0449-3	MXY78	Healthy	Female	MX	Mexico, Yucatan	Janine Ramsey
03-0450-9	MXY79	Healthy	Female	MX	Mexico, Yucatan	Janine Ramsey
03-0120-6	MXY8	Infected	Male	MX	Mexico, Yucatan	Janine Ramsey	T. cruzi Positive by PCR
03-0451-8	MXY80	Healthy	Female	MX	Mexico, Yucatan	Janine Ramsey
03-0457-2	MXY81	Healthy	Male	MX	Mexico, Yucatan	Janine Ramsey
03-0462-4	MXY82	Healthy	Male	MX	Mexico, Yucatan	Janine Ramsey
03-0466-0	MXY83	Healthy	Female	MX	Mexico, Yucatan	Janine Ramsey
03-0476-8	MXY84	Healthy	Male	MX	Mexico, Yucatan	Janine Ramsey
03-0478-6	MXY85	Healthy	Male	MX	Mexico, Yucatan	Janine Ramsey
03-0481-0	MXY86	Infected	Male	MX	Mexico, Yucatan	Janine Ramsey	T. cruzi Positive by PCR
03-0484-7	MXY87	Infected	Male	MX	Mexico, Yucatan	Janine Ramsey	T. cruzi Positive by PCR
03-0492-6	MXY88	Healthy	Male	MX	Mexico, Yucatan	Janine Ramsey
03-0494-4	MXY89	Healthy	Female	MX	Mexico, Yucatan	Janine Ramsey
03-0124-2	MXY9	Infected	Male	MX	Mexico, Yucatan	Janine Ramsey	T. cruzi Positive by PCR
03-0499-0	MXY90	Infected	Male	MX	Mexico, Yucatan	Janine Ramsey	T. cruzi Positive by PCR
