# Supplementary material for: The Trypanosoma cruzi Antigen and Epitope Atlas: antibody specificities in Chagas disease patients across the Americas
Source: Nat Commun. 2023 Apr 3;14:1850. doi: 10.1038/s41467-023-37522-9 (PMC10070320; doi:10.1038/s41467-023-37522-9)
Supplement: Supplementary file 15 — Source Data [file 41467_2023_37522_MOESM15_ESM.zip]

Archive with 23 entries (22 files):
- Source Data/
- Source Data/README.txt
- Source Data/Source_Data_For_Figure_3.tsv
- Source Data/Source_Data_For_Figure_4.tsv
- Source Data/Source_Data_For_Figure_5.tsv
- Source Data/Source_Data_For_Figure_6AB.tsv
- Source Data/Source_Data_For_Figure_6c.tsv
- Source Data/Source_Data_For_Figure_7B_.tsv
- Source Data/Source_Data_For_Figure_7C.tsv
- Source Data/Source_Data_For_Figure_7D.tsv
- Source Data/Source_Data_For_Figure_7E.tsv
- Source Data/Source_Data_For_Supplementary_Figure_S10.zip
- Source Data/Source_Data_For_Supplementary_Figure_S11.zip
- Source Data/Source_Data_For_Supplementary_Figure_S13.tsv
- Source Data/Source_Data_For_Supplementary_Figure_S15.tsv
- Source Data/Source_Data_For_Supplementary_Figure_S2A.tsv
- Source Data/Source_Data_For_Supplementary_Figure_S2B.tsv
- Source Data/Source_Data_For_Supplementary_Figure_S2C.tsv
- Source Data/Source_Data_For_Supplementary_Figure_S4.tsv
- Source Data/Source_Data_For_Supplementary_Figure_S6.zip
- Source Data/Source_Data_For_Supplementary_Figure_S7.tsv
- Source Data/Source_Data_For_Supplementary_Figure_S8.zip
- Source Data/Source_Data_For_Supplementary_Figure_S9.zip
