# Supplementary material for: The Trypanosoma cruzi Antigen and Epitope Atlas: antibody specificities in Chagas disease patients across the Americas
Source: Nat Commun. 2023 Apr 3;14:1850. doi: 10.1038/s41467-023-37522-9 (PMC10070320; doi:10.1038/s41467-023-37522-9)
Supplement: Supplementary file 15 — Source Data [file 41467_2023_37522_MOESM15_ESM.zip › Source Data/README.txt]

Ricci A, Bracco L, Salas-Sarduy E et al. Chagas Antigen and Epitope Atlas 
Source Data for Plots in the main Manuscript and Supplementary Figures.

This README file contains brief descriptions explaining the format and data in the associated tab-delimited files.  

######################
#### Main Figures ####
######################

Source data for Figure 3: data extracted from Supplementary File S02. The cutoff mentioned in the columns is the antigenicity threshold used for CHAGASTOPE-v1 (since we are here analysing pooled serums). We provide the data needed to recreate the UpSet plot itself; as for the indents, their data can be found in Supplementary File S11a. (tab-delimited file, TXT)

Source data for Figure 4: data extracted from Supplementary Files S11a and S11b. Data derived from pools of samples (top plot in each subfigure) was assigned region = -1. Source data contains more data points (peptides) than those shown in Fig4. In the figure, the plot was trimmed on the x-axis (peptide position in the native protein, aka start) for clarity. (tab-delimited file, TXT)

Source data for Figure 5: the cutoff mentioned in the columns is the antigenicity threshold used for CHAGASTOPE-v2 (because we are here analysing individual serums).  (tab-delimited file, TXT)

Source data for Figures 6a & 6b: data extracted from Supplementary File S05. The cutoff mentioned in the columns is the antigenicity threshold used for CHAGASTOPE-v2.  (tab-delimited file, TXT)

Source data for Figure 6c: the number of peptides in this file always refers to unique peptides. We consider antigenic those peptides above the antigenicity threshold used for CHAGASTOPE-v2.  (tab-delimited file, TXT)

Source data for Figure 7B: Source data for each peptide represented in Figure 7B. Peptide_start refers to the position of the first residue of the peptide relative to the protein, and residue_mutated refers to the residue position that has been replaced by alanine or glycine (see methods) (tab-delimited file, TXT)

Source data for Figure 7C: Matrix of values for the heatmap used in the figure. Each cell represents the signal change (original signal - mutated signal) for each residue and serum sample. (tab-delimited file, TXT)

Source data for Figure 7D: Matrix of values for the sequence logo used in the figure. Each cell represents the signal change (original signal - mutated signal) for each residue and serum sample. All subjects refer to the mean signal of every positive serum sample as detailed in methods (tab-delimited file, TXT)

Source data for Figure 7E: Source data for the signal of the protein profile, peptide_start refers to the position of the first residue of the peptide relative to the protein sequence and peptide_mid refers to the position of the middle of the peptide. (tab-delimited file, TXT)

###############################
#### Supplementary Figures ####
###############################

Source data for Supplementary Figures S1a-d & S3a-l: source data is essentially the same data (raw and normalized) as deposited in the ArrayExpress database (see main body for details and accession codes). These plots (quality control) show one dot per peptide in the microarray, and hence contain millions of data points (CHAGASTOPE-v1 arrays) or hundreds of thousands of data points (CHAGASTOPE-v2 arrays). 

Source data for Supplementary Figure S2a: the number of peptides in this file always refer to unique peptides. We consider antigenic those peptides above the antigenicity threshold used for CHAGASTOPE-v1.  (tab-delimited file, TXT)

Source data for Supplementary Figure S2b: here we provide the full list of the peaks found in CHAGASTOPE-v1. As described in Methods and shown in this figure, when calculating the regions (see column keep_for_regions == 1) we used only positive peaks (see column peak_type == "PO") with low negative signal (NE_max_signal_ratio < 0.2).  (tab-delimited file, TXT)

Source data for Supplementary Figure S2c: here we provide the detailed list of number of regions per cluster (which can be calculated from Supplementary File S02, amongst others). A cluster is considered to have a match in IEDB if at least 10% of its regions have a match in IEDB (which in almost all scenarios means "at least 1 region").  (tab-delimited file, TXT)

Source data for Supplementary Figure S4: uses the same data as Figure 6c of the main body, but with different highlights.  (tab-delimited file, TXT)

Source data for Supplementary Figure S6: Each file corresponds to the matrix that contains residue-specific signal change for each serum and at the end the mean signal for all. (compressed zip file containing individual tab-delimited files, TXT).

Source data for Supplementary Figure S7: Same as Supplementary Table S8 (tab-delimited files, TXT).

Source data for Supplementary Figure S8: File named "profiles" contains source data for the protein profile of Supplementary Figure S8 (antigen Ag2 and subjects BR_P2 and US_E2), file named "logos" contains data matrix with signal change for each residue of Ag2 and subjects BR_P2 and US_E2 (compressed zip file containing individual tab-delimited files, TXT).

Source data for Supplementary Figure S9: File named "panelAB" contains source data for protein profile as in Figure7E (see above in this file) and files named panelCD contains matrix of signal change residue specific as in Figure 7C (see above in this file), each file name refers to the antigenic sequences studied on single residue mutational scannings for antigen B12.  (compressed zip file containing individual tab-delimited files, TXT).

Source data for Supplementary Figure S10: similar to Supplementary Figure S9 but for antigen Ag36/MAP. (compressed zip file containing individual tab-delimited files, TXT).

Source data for Supplementary Figure S11: similar to Figure 7 but for antigen Gim5A. (compressed zip file containing individual tab-delimited files, TXT).

Source data for Supplementary Figure S13: Source data for estimations of AUC (area under the curve) for different microarray offset. Biological sample refers to a serum sample from chagas infected subject and replica to a technical replica. (tab-delimited files, TXT).

Source data for Supplementary Figure S15: Source data for FLISA and microarray results for the same antigen and serums. FLISA_rfu refers to the signal obtained in the FLISA assay using synthetic peptide or recombinant protein expression and microarray_sumSignal refers to the sum of the signal of all peptides from microarray contained in the antigen used in FLISA. (tab-delimited files, TXT).
