# Supplementary material for: The Trypanosoma cruzi Antigen and Epitope Atlas: antibody specificities in Chagas disease patients across the Americas
Source: Nat Commun. 2023 Apr 3;14:1850. doi: 10.1038/s41467-023-37522-9 (PMC10070320; doi:10.1038/s41467-023-37522-9)
Supplement: Supplementary file 15 — Source Data [file 41467_2023_37522_MOESM15_ESM.zip › Source Data/Source_Data_For_Figure_3.tsv]

cluster_id	sources_above_cutoff_in_cluster	number_of_sources_above_cutoff_in_cluster
15	AR, BO, BR, CO, MX, US	6
19	AR, BO, BR, CO, MX, US	6
29	AR, BO, BR, CO, MX, US	6
85	AR, BO, BR, CO, MX, US	6
207	AR, BO, BR, CO, MX, US	6
279	AR, BO, BR, CO, MX, US	6
341	AR, BO, BR, CO, MX, US	6
358	AR, BO, BR, CO, MX, US	6
391	AR, BO, BR, CO, MX, US	6
394	AR, BO, BR, CO, MX, US	6
490	AR, BO, BR, CO, MX, US	6
503	AR, BO, BR, CO, MX, US	6
516	AR, BO, BR, CO, MX, US	6
525	AR, BO, BR, CO, MX, US	6
759	AR, BO, BR, CO, MX, US	6
784	AR, BO, BR, CO, MX, US	6
822	AR, BO, BR, CO, MX, US	6
1105	AR, BO, BR, CO, MX, US	6
1216	AR, BO, BR, CO, MX, US	6
1266	AR, BO, BR, CO, MX, US	6
1361	AR, BO, BR, CO, MX, US	6
1392	AR, BO, BR, CO, MX, US	6
1584	AR, BO, BR, CO, MX, US	6
1626	AR, BO, BR, CO, MX, US	6
1711	AR, BO, BR, CO, MX, US	6
1897	AR, BO, BR, CO, MX, US	6
2103	AR, BO, BR, CO, MX, US	6
2266	AR, BO, BR, CO, MX, US	6
2284	AR, BO, BR, CO, MX, US	6
2626	AR, BO, BR, CO, MX, US	6
2696	AR, BO, BR, CO, MX, US	6
2753	AR, BO, BR, CO, MX, US	6
2837	AR, BO, BR, CO, MX, US	6
2883	AR, BO, BR, CO, MX, US	6
2980	AR, BO, BR, CO, MX, US	6
3038	AR, BO, BR, CO, MX, US	6
3147	AR, BO, BR, CO, MX, US	6
3169	AR, BO, BR, CO, MX, US	6
3206	AR, BO, BR, CO, MX, US	6
3300	AR, BO, BR, CO, MX, US	6
3576	AR, BO, BR, CO, MX, US	6
3593	AR, BO, BR, CO, MX, US	6
3784	AR, BO, BR, CO, MX, US	6
506	AR, BO, BR, CO, MX	5
377	AR, BO, BR, CO, US	5
575	AR, BO, BR, CO, US	5
578	AR, BO, BR, CO, US	5
837	AR, BO, BR, CO, US	5
1088	AR, BO, BR, CO, US	5
1299	AR, BO, BR, CO, US	5
1715	AR, BO, BR, CO, US	5
2670	AR, BO, BR, CO, US	5
2864	AR, BO, BR, CO, US	5
3233	AR, BO, BR, CO, US	5
3621	AR, BO, BR, CO, US	5
43	AR, BO, BR, MX, US	5
159	AR, BO, BR, MX, US	5
460	AR, BO, BR, MX, US	5
606	AR, BO, BR, MX, US	5
941	AR, BO, BR, MX, US	5
1595	AR, BO, BR, MX, US	5
1844	AR, BO, BR, MX, US	5
2615	AR, BO, BR, MX, US	5
2763	AR, BO, BR, MX, US	5
2836	AR, BO, BR, MX, US	5
3232	AR, BO, BR, MX, US	5
3342	AR, BO, BR, MX, US	5
3688	AR, BO, BR, MX, US	5
370	AR, BO, CO, MX, US	5
400	AR, BO, CO, MX, US	5
2355	AR, BO, CO, MX, US	5
2920	AR, BO, CO, MX, US	5
3165	AR, BO, CO, MX, US	5
3673	AR, BO, CO, MX, US	5
359	AR, BR, CO, MX, US	5
930	AR, BR, CO, MX, US	5
1165	AR, BR, CO, MX, US	5
1357	AR, BR, CO, MX, US	5
1360	AR, BR, CO, MX, US	5
1366	AR, BR, CO, MX, US	5
1550	AR, BR, CO, MX, US	5
1568	AR, BR, CO, MX, US	5
2688	AR, BR, CO, MX, US	5
3051	AR, BR, CO, MX, US	5
3394	AR, BR, CO, MX, US	5
3847	AR, BR, CO, MX, US	5
1156	BO, BR, CO, MX, US	5
2583	BO, BR, CO, MX, US	5
3456	BO, BR, CO, MX, US	5
690	AR, BO, BR, CO	4
967	AR, BO, BR, CO	4
2433	AR, BO, BR, MX	4
3362	AR, BO, BR, MX	4
164	AR, BO, BR, US	4
395	AR, BO, BR, US	4
442	AR, BO, BR, US	4
613	AR, BO, BR, US	4
895	AR, BO, BR, US	4
1211	AR, BO, BR, US	4
1324	AR, BO, BR, US	4
2031	AR, BO, BR, US	4
2748	AR, BO, BR, US	4
2843	AR, BO, BR, US	4
2865	AR, BO, BR, US	4
2965	AR, BO, BR, US	4
3190	AR, BO, BR, US	4
3650	AR, BO, BR, US	4
1135	AR, BO, CO, MX	4
1767	AR, BO, CO, MX	4
1812	AR, BO, CO, MX	4
2274	AR, BO, CO, MX	4
2597	AR, BO, CO, MX	4
781	AR, BO, CO, US	4
2551	AR, BO, CO, US	4
3474	AR, BO, CO, US	4
1185	AR, BO, MX, US	4
1554	AR, BO, MX, US	4
1725	AR, BO, MX, US	4
2339	AR, BO, MX, US	4
3393	AR, BR, CO, MX	4
482	AR, BR, CO, US	4
590	AR, BR, CO, US	4
858	AR, BR, CO, US	4
1485	AR, BR, CO, US	4
1488	AR, BR, CO, US	4
2289	AR, BR, CO, US	4
2316	AR, BR, CO, US	4
3399	AR, BR, CO, US	4
3586	AR, BR, CO, US	4
3604	AR, BR, CO, US	4
18	AR, CO, MX, US	4
68	AR, CO, MX, US	4
772	AR, CO, MX, US	4
801	AR, CO, MX, US	4
971	AR, CO, MX, US	4
1547	AR, CO, MX, US	4
1662	AR, CO, MX, US	4
2992	AR, CO, MX, US	4
3343	AR, CO, MX, US	4
3460	AR, CO, MX, US	4
91	BO, BR, CO, US	4
127	BO, BR, CO, US	4
698	BO, BR, CO, US	4
877	BO, BR, CO, US	4
1082	BO, BR, CO, US	4
1150	BO, BR, CO, US	4
1860	BO, BR, CO, US	4
1939	BO, BR, CO, US	4
2966	BO, BR, CO, US	4
3280	BO, BR, CO, US	4
719	BO, BR, MX, US	4
1491	BO, BR, MX, US	4
1507	BO, BR, MX, US	4
254	BO, CO, MX, US	4
705	BO, CO, MX, US	4
1337	BO, CO, MX, US	4
2470	BO, CO, MX, US	4
2711	BO, CO, MX, US	4
2819	BO, CO, MX, US	4
2820	BO, CO, MX, US	4
2979	BO, CO, MX, US	4
47	BR, CO, MX, US	4
809	BR, CO, MX, US	4
2144	BR, CO, MX, US	4
2195	BR, CO, MX, US	4
3787	BR, CO, MX, US	4
99	AR, BO, BR	3
103	AR, BO, BR	3
131	AR, BO, BR	3
329	AR, BO, BR	3
446	AR, BO, BR	3
648	AR, BO, BR	3
764	AR, BO, BR	3
767	AR, BO, BR	3
917	AR, BO, BR	3
958	AR, BO, BR	3
1195	AR, BO, BR	3
1346	AR, BO, BR	3
1446	AR, BO, BR	3
1643	AR, BO, BR	3
1657	AR, BO, BR	3
1769	AR, BO, BR	3
1896	AR, BO, BR	3
1940	AR, BO, BR	3
2096	AR, BO, BR	3
2304	AR, BO, BR	3
2432	AR, BO, BR	3
2571	AR, BO, BR	3
2589	AR, BO, BR	3
2692	AR, BO, BR	3
3251	AR, BO, BR	3
3303	AR, BO, BR	3
3425	AR, BO, BR	3
3473	AR, BO, BR	3
3598	AR, BO, BR	3
3654	AR, BO, BR	3
3739	AR, BO, BR	3
340	AR, BO, CO	3
720	AR, BO, CO	3
1703	AR, BO, CO	3
507	AR, BO, MX	3
557	AR, BO, MX	3
798	AR, BO, MX	3
863	AR, BO, MX	3
910	AR, BO, MX	3
1265	AR, BO, MX	3
1343	AR, BO, MX	3
1381	AR, BO, MX	3
2080	AR, BO, MX	3
2150	AR, BO, MX	3
2443	AR, BO, MX	3
117	AR, BO, US	3
373	AR, BO, US	3
687	AR, BO, US	3
1382	AR, BO, US	3
1468	AR, BO, US	3
1473	AR, BO, US	3
1604	AR, BO, US	3
1634	AR, BO, US	3
1925	AR, BO, US	3
1949	AR, BO, US	3
1999	AR, BO, US	3
2073	AR, BO, US	3
2225	AR, BO, US	3
2358	AR, BO, US	3
2445	AR, BO, US	3
2458	AR, BO, US	3
2744	AR, BO, US	3
3451	AR, BO, US	3
170	AR, BR, CO	3
500	AR, BR, CO	3
796	AR, BR, CO	3
815	AR, BR, CO	3
957	AR, BR, CO	3
2726	AR, BR, CO	3
301	AR, BR, MX	3
1656	AR, BR, MX	3
2006	AR, BR, MX	3
3297	AR, BR, MX	3
319	AR, BR, US	3
501	AR, BR, US	3
1140	AR, BR, US	3
2142	AR, BR, US	3
2371	AR, BR, US	3
2588	AR, BR, US	3
2916	AR, BR, US	3
3597	AR, BR, US	3
508	AR, CO, MX	3
1287	AR, CO, MX	3
2139	AR, CO, MX	3
2203	AR, CO, MX	3
2878	AR, CO, MX	3
3489	AR, CO, MX	3
135	AR, CO, US	3
256	AR, CO, US	3
610	AR, CO, US	3
758	AR, CO, US	3
1669	AR, CO, US	3
1975	AR, CO, US	3
2197	AR, CO, US	3
2233	AR, CO, US	3
2856	AR, CO, US	3
3521	AR, CO, US	3
3643	AR, CO, US	3
1123	AR, MX, US	3
2962	AR, MX, US	3
214	BO, BR, CO	3
1043	BO, BR, CO	3
1339	BO, BR, CO	3
3042	BO, BR, CO	3
3154	BO, BR, MX	3
478	BO, BR, US	3
547	BO, BR, US	3
661	BO, BR, US	3
841	BO, BR, US	3
1312	BO, BR, US	3
1705	BO, BR, US	3
1761	BO, BR, US	3
1858	BO, BR, US	3
2561	BO, BR, US	3
2709	BO, BR, US	3
2802	BO, BR, US	3
761	BO, CO, MX	3
970	BO, CO, MX	3
1371	BO, CO, MX	3
1674	BO, CO, MX	3
2926	BO, CO, MX	3
3155	BO, CO, MX	3
1007	BO, CO, US	3
2770	BO, CO, US	3
2784	BO, CO, US	3
1	BO, MX, US	3
23	BO, MX, US	3
1143	BO, MX, US	3
1264	BO, MX, US	3
1332	BO, MX, US	3
1345	BO, MX, US	3
1362	BO, MX, US	3
1475	BO, MX, US	3
1527	BO, MX, US	3
1859	BO, MX, US	3
3027	BO, MX, US	3
853	BR, CO, MX	3
1120	BR, CO, MX	3
1388	BR, CO, MX	3
1542	BR, CO, MX	3
2163	BR, CO, MX	3
2401	BR, CO, MX	3
3296	BR, CO, MX	3
401	BR, CO, US	3
647	BR, CO, US	3
742	BR, CO, US	3
1219	BR, CO, US	3
1450	BR, CO, US	3
1741	BR, CO, US	3
2021	BR, CO, US	3
2480	BR, CO, US	3
2538	BR, CO, US	3
2669	BR, CO, US	3
2703	BR, CO, US	3
3068	BR, CO, US	3
3168	BR, CO, US	3
3268	BR, CO, US	3
154	BR, MX, US	3
788	BR, MX, US	3
1661	BR, MX, US	3
1789	BR, MX, US	3
2052	BR, MX, US	3
2342	BR, MX, US	3
2921	BR, MX, US	3
206	CO, MX, US	3
550	CO, MX, US	3
755	CO, MX, US	3
868	CO, MX, US	3
952	CO, MX, US	3
1169	CO, MX, US	3
1183	CO, MX, US	3
1319	CO, MX, US	3
2204	CO, MX, US	3
2794	CO, MX, US	3
2801	CO, MX, US	3
2900	CO, MX, US	3
2958	CO, MX, US	3
3041	CO, MX, US	3
3530	CO, MX, US	3
102	AR, BO	2
143	AR, BO	2
350	AR, BO	2
430	AR, BO	2
522	AR, BO	2
533	AR, BO	2
582	AR, BO	2
607	AR, BO	2
628	AR, BO	2
646	AR, BO	2
904	AR, BO	2
919	AR, BO	2
963	AR, BO	2
974	AR, BO	2
1096	AR, BO	2
1124	AR, BO	2
1148	AR, BO	2
1298	AR, BO	2
1314	AR, BO	2
1399	AR, BO	2
1417	AR, BO	2
1420	AR, BO	2
1543	AR, BO	2
1624	AR, BO	2
1676	AR, BO	2
1690	AR, BO	2
1722	AR, BO	2
1731	AR, BO	2
1795	AR, BO	2
1809	AR, BO	2
1911	AR, BO	2
1996	AR, BO	2
2134	AR, BO	2
2164	AR, BO	2
2293	AR, BO	2
2320	AR, BO	2
2736	AR, BO	2
2786	AR, BO	2
2793	AR, BO	2
2846	AR, BO	2
2887	AR, BO	2
2932	AR, BO	2
2974	AR, BO	2
3082	AR, BO	2
3156	AR, BO	2
3245	AR, BO	2
3252	AR, BO	2
3442	AR, BO	2
3590	AR, BO	2
3811	AR, BO	2
3865	AR, BO	2
10	AR, BR	2
412	AR, BR	2
531	AR, BR	2
713	AR, BR	2
847	AR, BR	2
1051	AR, BR	2
1311	AR, BR	2
1315	AR, BR	2
1583	AR, BR	2
1628	AR, BR	2
1678	AR, BR	2
1780	AR, BR	2
1842	AR, BR	2
1983	AR, BR	2
2017	AR, BR	2
2097	AR, BR	2
2110	AR, BR	2
2207	AR, BR	2
2830	AR, BR	2
2854	AR, BR	2
2940	AR, BR	2
3440	AR, BR	2
3447	AR, BR	2
3502	AR, BR	2
3797	AR, BR	2
3799	AR, BR	2
17	AR, CO	2
683	AR, CO	2
1116	AR, CO	2
1280	AR, CO	2
1397	AR, CO	2
1706	AR, CO	2
1764	AR, CO	2
1830	AR, CO	2
2384	AR, CO	2
2400	AR, CO	2
2502	AR, CO	2
2504	AR, CO	2
2578	AR, CO	2
2873	AR, CO	2
3031	AR, CO	2
3380	AR, CO	2
3488	AR, CO	2
3596	AR, CO	2
3601	AR, CO	2
3769	AR, CO	2
38	AR, MX	2
163	AR, MX	2
213	AR, MX	2
228	AR, MX	2
242	AR, MX	2
344	AR, MX	2
375	AR, MX	2
397	AR, MX	2
409	AR, MX	2
484	AR, MX	2
489	AR, MX	2
526	AR, MX	2
629	AR, MX	2
667	AR, MX	2
669	AR, MX	2
741	AR, MX	2
747	AR, MX	2
766	AR, MX	2
1004	AR, MX	2
1079	AR, MX	2
1101	AR, MX	2
1201	AR, MX	2
1202	AR, MX	2
1222	AR, MX	2
1304	AR, MX	2
1341	AR, MX	2
1432	AR, MX	2
1441	AR, MX	2
1458	AR, MX	2
1461	AR, MX	2
1540	AR, MX	2
1565	AR, MX	2
1629	AR, MX	2
1650	AR, MX	2
1742	AR, MX	2
1775	AR, MX	2
1800	AR, MX	2
1837	AR, MX	2
1852	AR, MX	2
1927	AR, MX	2
2062	AR, MX	2
2064	AR, MX	2
2194	AR, MX	2
2241	AR, MX	2
2247	AR, MX	2
2261	AR, MX	2
2290	AR, MX	2
2338	AR, MX	2
2385	AR, MX	2
2387	AR, MX	2
2395	AR, MX	2
2609	AR, MX	2
2624	AR, MX	2
2632	AR, MX	2
2686	AR, MX	2
2695	AR, MX	2
2706	AR, MX	2
2721	AR, MX	2
2872	AR, MX	2
2969	AR, MX	2
3000	AR, MX	2
3086	AR, MX	2
3097	AR, MX	2
3309	AR, MX	2
3390	AR, MX	2
3618	AR, MX	2
3652	AR, MX	2
3800	AR, MX	2
289	AR, US	2
553	AR, US	2
808	AR, US	2
915	AR, US	2
950	AR, US	2
1238	AR, US	2
1243	AR, US	2
1247	AR, US	2
1292	AR, US	2
1403	AR, US	2
1632	AR, US	2
1825	AR, US	2
2028	AR, US	2
2030	AR, US	2
2393	AR, US	2
2610	AR, US	2
2633	AR, US	2
2714	AR, US	2
2860	AR, US	2
2876	AR, US	2
3198	AR, US	2
3396	AR, US	2
3505	AR, US	2
3572	AR, US	2
3735	AR, US	2
3757	AR, US	2
104	BO, BR	2
129	BO, BR	2
151	BO, BR	2
153	BO, BR	2
325	BO, BR	2
407	BO, BR	2
455	BO, BR	2
649	BO, BR	2
943	BO, BR	2
1066	BO, BR	2
1122	BO, BR	2
1340	BO, BR	2
1487	BO, BR	2
1563	BO, BR	2
1572	BO, BR	2
1683	BO, BR	2
1700	BO, BR	2
1786	BO, BR	2
1935	BO, BR	2
2152	BO, BR	2
2183	BO, BR	2
2286	BO, BR	2
2298	BO, BR	2
2336	BO, BR	2
2514	BO, BR	2
2518	BO, BR	2
2898	BO, BR	2
3016	BO, BR	2
3122	BO, BR	2
3224	BO, BR	2
51	BO, CO	2
317	BO, CO	2
387	BO, CO	2
959	BO, CO	2
1158	BO, CO	2
1855	BO, CO	2
2151	BO, CO	2
2546	BO, CO	2
2803	BO, CO	2
2991	BO, CO	2
3438	BO, CO	2
3493	BO, CO	2
392	BO, MX	2
603	BO, MX	2
1055	BO, MX	2
1132	BO, MX	2
1175	BO, MX	2
1467	BO, MX	2
1811	BO, MX	2
1816	BO, MX	2
1843	BO, MX	2
2054	BO, MX	2
2222	BO, MX	2
2613	BO, MX	2
2716	BO, MX	2
2785	BO, MX	2
3071	BO, MX	2
3118	BO, MX	2
3754	BO, MX	2
274	BO, US	2
332	BO, US	2
472	BO, US	2
760	BO, US	2
795	BO, US	2
832	BO, US	2
862	BO, US	2
1093	BO, US	2
1166	BO, US	2
1241	BO, US	2
1407	BO, US	2
1448	BO, US	2
1558	BO, US	2
1804	BO, US	2
1967	BO, US	2
1994	BO, US	2
2239	BO, US	2
2307	BO, US	2
3011	BO, US	2
3192	BO, US	2
3369	BO, US	2
3705	BO, US	2
86	BR, CO	2
469	BR, CO	2
725	BR, CO	2
811	BR, CO	2
1052	BR, CO	2
1532	BR, CO	2
1615	BR, CO	2
1670	BR, CO	2
2115	BR, CO	2
2154	BR, CO	2
2500	BR, CO	2
2658	BR, CO	2
2673	BR, CO	2
2769	BR, CO	2
2816	BR, CO	2
3052	BR, CO	2
3176	BR, CO	2
3444	BR, CO	2
3524	BR, CO	2
3603	BR, CO	2
3631	BR, CO	2
3764	BR, CO	2
42	BR, MX	2
187	BR, MX	2
200	BR, MX	2
554	BR, MX	2
749	BR, MX	2
867	BR, MX	2
951	BR, MX	2
1034	BR, MX	2
1239	BR, MX	2
1504	BR, MX	2
1530	BR, MX	2
1723	BR, MX	2
1998	BR, MX	2
2035	BR, MX	2
2340	BR, MX	2
2664	BR, MX	2
2944	BR, MX	2
3076	BR, MX	2
3285	BR, MX	2
3532	BR, MX	2
3540	BR, MX	2
21	BR, US	2
123	BR, US	2
145	BR, US	2
193	BR, US	2
257	BR, US	2
310	BR, US	2
380	BR, US	2
468	BR, US	2
580	BR, US	2
651	BR, US	2
823	BR, US	2
1217	BR, US	2
1235	BR, US	2
1300	BR, US	2
1367	BR, US	2
1520	BR, US	2
1592	BR, US	2
1612	BR, US	2
1655	BR, US	2
1659	BR, US	2
1865	BR, US	2
1938	BR, US	2
1982	BR, US	2
2025	BR, US	2
2040	BR, US	2
2089	BR, US	2
2123	BR, US	2
2158	BR, US	2
2402	BR, US	2
2405	BR, US	2
2829	BR, US	2
2952	BR, US	2
3006	BR, US	2
3131	BR, US	2
3570	BR, US	2
3716	BR, US	2
3803	BR, US	2
3849	BR, US	2
57	CO, MX	2
71	CO, MX	2
73	CO, MX	2
107	CO, MX	2
138	CO, MX	2
194	CO, MX	2
211	CO, MX	2
253	CO, MX	2
337	CO, MX	2
383	CO, MX	2
434	CO, MX	2
479	CO, MX	2
485	CO, MX	2
573	CO, MX	2
810	CO, MX	2
840	CO, MX	2
998	CO, MX	2
1011	CO, MX	2
1013	CO, MX	2
1019	CO, MX	2
1204	CO, MX	2
1272	CO, MX	2
1284	CO, MX	2
1290	CO, MX	2
1391	CO, MX	2
1401	CO, MX	2
1493	CO, MX	2
1567	CO, MX	2
1631	CO, MX	2
1649	CO, MX	2
1743	CO, MX	2
1808	CO, MX	2
1849	CO, MX	2
1895	CO, MX	2
2100	CO, MX	2
2332	CO, MX	2
2352	CO, MX	2
2439	CO, MX	2
2473	CO, MX	2
2581	CO, MX	2
2592	CO, MX	2
2679	CO, MX	2
2732	CO, MX	2
2842	CO, MX	2
2869	CO, MX	2
3180	CO, MX	2
3304	CO, MX	2
3747	CO, MX	2
3782	CO, MX	2
50	CO, US	2
83	CO, US	2
109	CO, US	2
150	CO, US	2
366	CO, US	2
368	CO, US	2
444	CO, US	2
545	CO, US	2
699	CO, US	2
780	CO, US	2
793	CO, US	2
859	CO, US	2
969	CO, US	2
1036	CO, US	2
1077	CO, US	2
1098	CO, US	2
1436	CO, US	2
1466	CO, US	2
1492	CO, US	2
1709	CO, US	2
1752	CO, US	2
1813	CO, US	2
2016	CO, US	2
2455	CO, US	2
2548	CO, US	2
2607	CO, US	2
2834	CO, US	2
3028	CO, US	2
3215	CO, US	2
3237	CO, US	2
3302	CO, US	2
3326	CO, US	2
3712	CO, US	2
26	MX, US	2
70	MX, US	2
190	MX, US	2
261	MX, US	2
323	MX, US	2
568	MX, US	2
710	MX, US	2
718	MX, US	2
836	MX, US	2
844	MX, US	2
864	MX, US	2
945	MX, US	2
1094	MX, US	2
1294	MX, US	2
1402	MX, US	2
1430	MX, US	2
1456	MX, US	2
1480	MX, US	2
1586	MX, US	2
1617	MX, US	2
1627	MX, US	2
1688	MX, US	2
1826	MX, US	2
1871	MX, US	2
2034	MX, US	2
2188	MX, US	2
2731	MX, US	2
2804	MX, US	2
3218	MX, US	2
3327	MX, US	2
3463	MX, US	2
3517	MX, US	2
3761	MX, US	2
3806	MX, US	2
7	AR	1
11	AR	1
35	AR	1
49	AR	1
52	AR	1
53	AR	1
62	AR	1
64	AR	1
76	AR	1
79	AR	1
84	AR	1
87	AR	1
105	AR	1
111	AR	1
113	AR	1
134	AR	1
139	AR	1
146	AR	1
156	AR	1
166	AR	1
172	AR	1
176	AR	1
181	AR	1
192	AR	1
205	AR	1
222	AR	1
227	AR	1
244	AR	1
259	AR	1
262	AR	1
277	AR	1
288	AR	1
297	AR	1
299	AR	1
302	AR	1
303	AR	1
334	AR	1
343	AR	1
356	AR	1
367	AR	1
388	AR	1
393	AR	1
399	AR	1
404	AR	1
417	AR	1
424	AR	1
428	AR	1
431	AR	1
443	AR	1
447	AR	1
452	AR	1
462	AR	1
493	AR	1
523	AR	1
532	AR	1
549	AR	1
561	AR	1
569	AR	1
597	AR	1
601	AR	1
618	AR	1
625	AR	1
631	AR	1
636	AR	1
639	AR	1
640	AR	1
650	AR	1
668	AR	1
673	AR	1
686	AR	1
695	AR	1
711	AR	1
712	AR	1
715	AR	1
717	AR	1
727	AR	1
728	AR	1
736	AR	1
738	AR	1
745	AR	1
746	AR	1
748	AR	1
754	AR	1
756	AR	1
757	AR	1
768	AR	1
776	AR	1
813	AR	1
821	AR	1
828	AR	1
831	AR	1
846	AR	1
848	AR	1
850	AR	1
852	AR	1
855	AR	1
879	AR	1
891	AR	1
903	AR	1
911	AR	1
920	AR	1
933	AR	1
940	AR	1
947	AR	1
949	AR	1
962	AR	1
977	AR	1
986	AR	1
989	AR	1
990	AR	1
1005	AR	1
1021	AR	1
1028	AR	1
1030	AR	1
1031	AR	1
1035	AR	1
1046	AR	1
1047	AR	1
1058	AR	1
1059	AR	1
1063	AR	1
1072	AR	1
1074	AR	1
1078	AR	1
1081	AR	1
1083	AR	1
1091	AR	1
1099	AR	1
1113	AR	1
1133	AR	1
1138	AR	1
1139	AR	1
1141	AR	1
1155	AR	1
1162	AR	1
1163	AR	1
1171	AR	1
1179	AR	1
1180	AR	1
1192	AR	1
1193	AR	1
1197	AR	1
1206	AR	1
1214	AR	1
1232	AR	1
1250	AR	1
1253	AR	1
1259	AR	1
1274	AR	1
1281	AR	1
1306	AR	1
1308	AR	1
1310	AR	1
1329	AR	1
1349	AR	1
1354	AR	1
1358	AR	1
1370	AR	1
1372	AR	1
1374	AR	1
1379	AR	1
1413	AR	1
1414	AR	1
1426	AR	1
1429	AR	1
1454	AR	1
1457	AR	1
1459	AR	1
1469	AR	1
1470	AR	1
1481	AR	1
1496	AR	1
1502	AR	1
1505	AR	1
1514	AR	1
1515	AR	1
1518	AR	1
1534	AR	1
1546	AR	1
1552	AR	1
1557	AR	1
1576	AR	1
1581	AR	1
1593	AR	1
1635	AR	1
1639	AR	1
1642	AR	1
1666	AR	1
1667	AR	1
1673	AR	1
1675	AR	1
1696	AR	1
1708	AR	1
1719	AR	1
1734	AR	1
1736	AR	1
1746	AR	1
1750	AR	1
1757	AR	1
1758	AR	1
1772	AR	1
1790	AR	1
1796	AR	1
1817	AR	1
1828	AR	1
1856	AR	1
1868	AR	1
1872	AR	1
1881	AR	1
1882	AR	1
1883	AR	1
1889	AR	1
1901	AR	1
1907	AR	1
1910	AR	1
1917	AR	1
1929	AR	1
1931	AR	1
1932	AR	1
1934	AR	1
1941	AR	1
1947	AR	1
1951	AR	1
1957	AR	1
1960	AR	1
1961	AR	1
1966	AR	1
1970	AR	1
1972	AR	1
1976	AR	1
1977	AR	1
1978	AR	1
1987	AR	1
2002	AR	1
2007	AR	1
2012	AR	1
2014	AR	1
2023	AR	1
2026	AR	1
2029	AR	1
2033	AR	1
2036	AR	1
2039	AR	1
2045	AR	1
2046	AR	1
2065	AR	1
2074	AR	1
2079	AR	1
2082	AR	1
2086	AR	1
2093	AR	1
2101	AR	1
2105	AR	1
2128	AR	1
2135	AR	1
2143	AR	1
2146	AR	1
2153	AR	1
2160	AR	1
2165	AR	1
2171	AR	1
2181	AR	1
2187	AR	1
2198	AR	1
2199	AR	1
2221	AR	1
2223	AR	1
2238	AR	1
2262	AR	1
2269	AR	1
2279	AR	1
2294	AR	1
2296	AR	1
2301	AR	1
2314	AR	1
2315	AR	1
2331	AR	1
2356	AR	1
2366	AR	1
2372	AR	1
2375	AR	1
2376	AR	1
2380	AR	1
2404	AR	1
2407	AR	1
2419	AR	1
2423	AR	1
2431	AR	1
2435	AR	1
2444	AR	1
2459	AR	1
2467	AR	1
2476	AR	1
2483	AR	1
2485	AR	1
2486	AR	1
2489	AR	1
2494	AR	1
2495	AR	1
2523	AR	1
2535	AR	1
2542	AR	1
2545	AR	1
2549	AR	1
2555	AR	1
2560	AR	1
2565	AR	1
2566	AR	1
2572	AR	1
2573	AR	1
2585	AR	1
2598	AR	1
2601	AR	1
2630	AR	1
2637	AR	1
2642	AR	1
2644	AR	1
2648	AR	1
2649	AR	1
2697	AR	1
2708	AR	1
2712	AR	1
2725	AR	1
2740	AR	1
2741	AR	1
2749	AR	1
2756	AR	1
2765	AR	1
2777	AR	1
2778	AR	1
2799	AR	1
2807	AR	1
2808	AR	1
2810	AR	1
2814	AR	1
2825	AR	1
2849	AR	1
2850	AR	1
2859	AR	1
2877	AR	1
2895	AR	1
2901	AR	1
2903	AR	1
2904	AR	1
2906	AR	1
2914	AR	1
2915	AR	1
2929	AR	1
2946	AR	1
2949	AR	1
2953	AR	1
2955	AR	1
2961	AR	1
2972	AR	1
2973	AR	1
2976	AR	1
2987	AR	1
2988	AR	1
2993	AR	1
2998	AR	1
3003	AR	1
3010	AR	1
3022	AR	1
3043	AR	1
3057	AR	1
3058	AR	1
3080	AR	1
3090	AR	1
3095	AR	1
3096	AR	1
3132	AR	1
3137	AR	1
3145	AR	1
3150	AR	1
3153	AR	1
3158	AR	1
3166	AR	1
3167	AR	1
3178	AR	1
3179	AR	1
3182	AR	1
3183	AR	1
3187	AR	1
3188	AR	1
3217	AR	1
3220	AR	1
3229	AR	1
3234	AR	1
3235	AR	1
3243	AR	1
3248	AR	1
3269	AR	1
3274	AR	1
3311	AR	1
3317	AR	1
3320	AR	1
3323	AR	1
3346	AR	1
3348	AR	1
3352	AR	1
3359	AR	1
3366	AR	1
3386	AR	1
3389	AR	1
3391	AR	1
3392	AR	1
3402	AR	1
3403	AR	1
3404	AR	1
3406	AR	1
3410	AR	1
3411	AR	1
3427	AR	1
3430	AR	1
3432	AR	1
3434	AR	1
3446	AR	1
3450	AR	1
3466	AR	1
3480	AR	1
3495	AR	1
3507	AR	1
3512	AR	1
3513	AR	1
3516	AR	1
3518	AR	1
3533	AR	1
3537	AR	1
3548	AR	1
3549	AR	1
3557	AR	1
3569	AR	1
3607	AR	1
3609	AR	1
3611	AR	1
3613	AR	1
3624	AR	1
3625	AR	1
3630	AR	1
3636	AR	1
3641	AR	1
3655	AR	1
3656	AR	1
3657	AR	1
3659	AR	1
3661	AR	1
3662	AR	1
3663	AR	1
3675	AR	1
3678	AR	1
3682	AR	1
3696	AR	1
3698	AR	1
3702	AR	1
3708	AR	1
3722	AR	1
3724	AR	1
3726	AR	1
3729	AR	1
3733	AR	1
3734	AR	1
3740	AR	1
3741	AR	1
3760	AR	1
3763	AR	1
3767	AR	1
3774	AR	1
3779	AR	1
3781	AR	1
3789	AR	1
3792	AR	1
3807	AR	1
3809	AR	1
3816	AR	1
3823	AR	1
3828	AR	1
3841	AR	1
3845	AR	1
3866	AR	1
2	BO	1
54	BO	1
101	BO	1
114	BO	1
118	BO	1
124	BO	1
130	BO	1
132	BO	1
175	BO	1
184	BO	1
203	BO	1
212	BO	1
217	BO	1
224	BO	1
226	BO	1
232	BO	1
235	BO	1
240	BO	1
252	BO	1
268	BO	1
280	BO	1
294	BO	1
296	BO	1
305	BO	1
315	BO	1
330	BO	1
345	BO	1
348	BO	1
357	BO	1
360	BO	1
364	BO	1
365	BO	1
386	BO	1
406	BO	1
416	BO	1
432	BO	1
456	BO	1
464	BO	1
470	BO	1
505	BO	1
509	BO	1
511	BO	1
519	BO	1
576	BO	1
608	BO	1
616	BO	1
620	BO	1
641	BO	1
652	BO	1
721	BO	1
724	BO	1
729	BO	1
735	BO	1
739	BO	1
750	BO	1
751	BO	1
769	BO	1
773	BO	1
791	BO	1
799	BO	1
802	BO	1
807	BO	1
814	BO	1
829	BO	1
880	BO	1
884	BO	1
885	BO	1
902	BO	1
908	BO	1
922	BO	1
931	BO	1
939	BO	1
942	BO	1
961	BO	1
968	BO	1
995	BO	1
997	BO	1
999	BO	1
1012	BO	1
1014	BO	1
1023	BO	1
1027	BO	1
1033	BO	1
1040	BO	1
1056	BO	1
1084	BO	1
1085	BO	1
1092	BO	1
1103	BO	1
1104	BO	1
1108	BO	1
1118	BO	1
1126	BO	1
1144	BO	1
1152	BO	1
1159	BO	1
1178	BO	1
1184	BO	1
1187	BO	1
1196	BO	1
1215	BO	1
1223	BO	1
1231	BO	1
1234	BO	1
1242	BO	1
1249	BO	1
1293	BO	1
1309	BO	1
1322	BO	1
1333	BO	1
1350	BO	1
1359	BO	1
1364	BO	1
1369	BO	1
1375	BO	1
1394	BO	1
1411	BO	1
1438	BO	1
1440	BO	1
1444	BO	1
1477	BO	1
1495	BO	1
1497	BO	1
1501	BO	1
1511	BO	1
1517	BO	1
1519	BO	1
1521	BO	1
1535	BO	1
1555	BO	1
1556	BO	1
1577	BO	1
1590	BO	1
1599	BO	1
1605	BO	1
1606	BO	1
1671	BO	1
1672	BO	1
1680	BO	1
1694	BO	1
1713	BO	1
1720	BO	1
1749	BO	1
1754	BO	1
1760	BO	1
1776	BO	1
1782	BO	1
1815	BO	1
1823	BO	1
1824	BO	1
1840	BO	1
1878	BO	1
1879	BO	1
1887	BO	1
1892	BO	1
1899	BO	1
1909	BO	1
1913	BO	1
1915	BO	1
1920	BO	1
1921	BO	1
1923	BO	1
1930	BO	1
1937	BO	1
1945	BO	1
1948	BO	1
1952	BO	1
1956	BO	1
1973	BO	1
1997	BO	1
2005	BO	1
2037	BO	1
2044	BO	1
2047	BO	1
2051	BO	1
2056	BO	1
2067	BO	1
2072	BO	1
2091	BO	1
2106	BO	1
2118	BO	1
2129	BO	1
2136	BO	1
2166	BO	1
2170	BO	1
2173	BO	1
2179	BO	1
2184	BO	1
2185	BO	1
2201	BO	1
2213	BO	1
2214	BO	1
2216	BO	1
2230	BO	1
2231	BO	1
2246	BO	1
2249	BO	1
2253	BO	1
2267	BO	1
2277	BO	1
2285	BO	1
2291	BO	1
2302	BO	1
2310	BO	1
2311	BO	1
2313	BO	1
2330	BO	1
2334	BO	1
2345	BO	1
2349	BO	1
2367	BO	1
2370	BO	1
2379	BO	1
2390	BO	1
2397	BO	1
2414	BO	1
2418	BO	1
2421	BO	1
2430	BO	1
2461	BO	1
2464	BO	1
2482	BO	1
2487	BO	1
2496	BO	1
2533	BO	1
2534	BO	1
2550	BO	1
2557	BO	1
2579	BO	1
2603	BO	1
2619	BO	1
2621	BO	1
2623	BO	1
2627	BO	1
2652	BO	1
2681	BO	1
2684	BO	1
2694	BO	1
2699	BO	1
2707	BO	1
2713	BO	1
2715	BO	1
2717	BO	1
2720	BO	1
2723	BO	1
2746	BO	1
2747	BO	1
2757	BO	1
2758	BO	1
2761	BO	1
2773	BO	1
2781	BO	1
2790	BO	1
2796	BO	1
2800	BO	1
2826	BO	1
2831	BO	1
2832	BO	1
2840	BO	1
2858	BO	1
2896	BO	1
2902	BO	1
2922	BO	1
2935	BO	1
2936	BO	1
2938	BO	1
2942	BO	1
2948	BO	1
2963	BO	1
3004	BO	1
3019	BO	1
3023	BO	1
3066	BO	1
3074	BO	1
3079	BO	1
3087	BO	1
3093	BO	1
3100	BO	1
3109	BO	1
3120	BO	1
3128	BO	1
3138	BO	1
3142	BO	1
3146	BO	1
3157	BO	1
3170	BO	1
3193	BO	1
3196	BO	1
3197	BO	1
3211	BO	1
3223	BO	1
3238	BO	1
3266	BO	1
3271	BO	1
3291	BO	1
3307	BO	1
3312	BO	1
3332	BO	1
3341	BO	1
3347	BO	1
3357	BO	1
3414	BO	1
3421	BO	1
3433	BO	1
3439	BO	1
3445	BO	1
3448	BO	1
3453	BO	1
3457	BO	1
3458	BO	1
3496	BO	1
3506	BO	1
3531	BO	1
3546	BO	1
3547	BO	1
3555	BO	1
3585	BO	1
3615	BO	1
3617	BO	1
3622	BO	1
3633	BO	1
3635	BO	1
3645	BO	1
3647	BO	1
3649	BO	1
3651	BO	1
3653	BO	1
3680	BO	1
3685	BO	1
3690	BO	1
3706	BO	1
3707	BO	1
3719	BO	1
3727	BO	1
3732	BO	1
3736	BO	1
3752	BO	1
3762	BO	1
3770	BO	1
3777	BO	1
3780	BO	1
3795	BO	1
3802	BO	1
3815	BO	1
3819	BO	1
3837	BO	1
3842	BO	1
3853	BO	1
3859	BO	1
3863	BO	1
3864	BO	1
9	BR	1
20	BR	1
22	BR	1
28	BR	1
40	BR	1
55	BR	1
75	BR	1
92	BR	1
93	BR	1
97	BR	1
98	BR	1
110	BR	1
140	BR	1
141	BR	1
152	BR	1
183	BR	1
201	BR	1
202	BR	1
209	BR	1
218	BR	1
220	BR	1
234	BR	1
236	BR	1
251	BR	1
260	BR	1
263	BR	1
266	BR	1
272	BR	1
275	BR	1
276	BR	1
281	BR	1
283	BR	1
287	BR	1
308	BR	1
321	BR	1
322	BR	1
324	BR	1
327	BR	1
336	BR	1
342	BR	1
352	BR	1
353	BR	1
355	BR	1
384	BR	1
385	BR	1
389	BR	1
396	BR	1
398	BR	1
405	BR	1
418	BR	1
441	BR	1
453	BR	1
457	BR	1
465	BR	1
491	BR	1
504	BR	1
510	BR	1
521	BR	1
529	BR	1
530	BR	1
535	BR	1
537	BR	1
539	BR	1
540	BR	1
543	BR	1
546	BR	1
551	BR	1
552	BR	1
558	BR	1
560	BR	1
564	BR	1
565	BR	1
567	BR	1
579	BR	1
583	BR	1
585	BR	1
588	BR	1
591	BR	1
595	BR	1
605	BR	1
617	BR	1
621	BR	1
622	BR	1
626	BR	1
630	BR	1
638	BR	1
642	BR	1
643	BR	1
659	BR	1
670	BR	1
672	BR	1
675	BR	1
685	BR	1
689	BR	1
696	BR	1
726	BR	1
743	BR	1
752	BR	1
770	BR	1
774	BR	1
775	BR	1
779	BR	1
785	BR	1
786	BR	1
804	BR	1
805	BR	1
819	BR	1
825	BR	1
833	BR	1
839	BR	1
861	BR	1
865	BR	1
866	BR	1
872	BR	1
878	BR	1
882	BR	1
892	BR	1
897	BR	1
899	BR	1
900	BR	1
905	BR	1
909	BR	1
923	BR	1
924	BR	1
926	BR	1
928	BR	1
934	BR	1
938	BR	1
955	BR	1
956	BR	1
965	BR	1
973	BR	1
975	BR	1
984	BR	1
988	BR	1
1006	BR	1
1010	BR	1
1032	BR	1
1042	BR	1
1044	BR	1
1067	BR	1
1069	BR	1
1075	BR	1
1109	BR	1
1110	BR	1
1114	BR	1
1117	BR	1
1119	BR	1
1127	BR	1
1129	BR	1
1131	BR	1
1134	BR	1
1142	BR	1
1145	BR	1
1151	BR	1
1164	BR	1
1167	BR	1
1173	BR	1
1182	BR	1
1186	BR	1
1188	BR	1
1190	BR	1
1191	BR	1
1220	BR	1
1224	BR	1
1227	BR	1
1228	BR	1
1230	BR	1
1257	BR	1
1258	BR	1
1260	BR	1
1275	BR	1
1282	BR	1
1288	BR	1
1297	BR	1
1305	BR	1
1321	BR	1
1323	BR	1
1331	BR	1
1336	BR	1
1344	BR	1
1348	BR	1
1363	BR	1
1376	BR	1
1377	BR	1
1387	BR	1
1389	BR	1
1393	BR	1
1404	BR	1
1412	BR	1
1428	BR	1
1434	BR	1
1435	BR	1
1437	BR	1
1451	BR	1
1452	BR	1
1455	BR	1
1465	BR	1
1484	BR	1
1486	BR	1
1489	BR	1
1503	BR	1
1508	BR	1
1512	BR	1
1538	BR	1
1544	BR	1
1559	BR	1
1560	BR	1
1571	BR	1
1588	BR	1
1594	BR	1
1596	BR	1
1597	BR	1
1608	BR	1
1609	BR	1
1610	BR	1
1611	BR	1
1618	BR	1
1630	BR	1
1633	BR	1
1636	BR	1
1638	BR	1
1645	BR	1
1646	BR	1
1651	BR	1
1677	BR	1
1681	BR	1
1682	BR	1
1684	BR	1
1689	BR	1
1704	BR	1
1714	BR	1
1718	BR	1
1724	BR	1
1744	BR	1
1777	BR	1
1778	BR	1
1783	BR	1
1788	BR	1
1792	BR	1
1793	BR	1
1794	BR	1
1818	BR	1
1819	BR	1
1833	BR	1
1834	BR	1
1845	BR	1
1862	BR	1
1866	BR	1
1867	BR	1
1870	BR	1
1874	BR	1
1880	BR	1
1890	BR	1
1900	BR	1
1902	BR	1
1903	BR	1
1918	BR	1
1944	BR	1
1953	BR	1
1962	BR	1
1965	BR	1
1971	BR	1
1981	BR	1
1986	BR	1
1988	BR	1
1991	BR	1
1993	BR	1
2008	BR	1
2009	BR	1
2010	BR	1
2015	BR	1
2020	BR	1
2024	BR	1
2027	BR	1
2042	BR	1
2058	BR	1
2059	BR	1
2076	BR	1
2083	BR	1
2088	BR	1
2112	BR	1
2113	BR	1
2114	BR	1
2126	BR	1
2127	BR	1
2130	BR	1
2133	BR	1
2147	BR	1
2155	BR	1
2161	BR	1
2162	BR	1
2169	BR	1
2189	BR	1
2191	BR	1
2193	BR	1
2200	BR	1
2206	BR	1
2212	BR	1
2219	BR	1
2224	BR	1
2226	BR	1
2227	BR	1
2229	BR	1
2232	BR	1
2237	BR	1
2245	BR	1
2254	BR	1
2255	BR	1
2256	BR	1
2259	BR	1
2263	BR	1
2271	BR	1
2273	BR	1
2297	BR	1
2300	BR	1
2317	BR	1
2322	BR	1
2323	BR	1
2327	BR	1
2351	BR	1
2354	BR	1
2364	BR	1
2368	BR	1
2378	BR	1
2381	BR	1
2389	BR	1
2399	BR	1
2409	BR	1
2417	BR	1
2424	BR	1
2426	BR	1
2427	BR	1
2436	BR	1
2437	BR	1
2438	BR	1
2441	BR	1
2446	BR	1
2448	BR	1
2449	BR	1
2450	BR	1
2477	BR	1
2484	BR	1
2488	BR	1
2490	BR	1
2493	BR	1
2497	BR	1
2498	BR	1
2505	BR	1
2507	BR	1
2508	BR	1
2511	BR	1
2512	BR	1
2515	BR	1
2521	BR	1
[truncated: 1,869 more rows]
