# Supplementary material for: The Trypanosoma cruzi Antigen and Epitope Atlas: antibody specificities in Chagas disease patients across the Americas
Source: Nat Commun. 2023 Apr 3;14:1850. doi: 10.1038/s41467-023-37522-9 (PMC10070320; doi:10.1038/s41467-023-37522-9)
Supplement: Supplementary file 15 — Source Data [file 41467_2023_37522_MOESM15_ESM.zip › Source Data/Source_Data_For_Figure_4.tsv]

source	type	protein	region	start	mean_smoothed_signal	sd_smoothed_signal	sequence	truncated
MX	PO	TCSYLVIO_003288	-1	1	49.1	6.9	MHPTELLSFSFLLCVT	0
MX	PO	TCSYLVIO_003288	-1	5	59.47	13.95	ELLSFSFLLCVTGSSE	0
MX	PO	TCSYLVIO_003288	-1	9	139.72	1.25	FSFLLCVTGSSEYTTT	0
MX	PO	TCSYLVIO_003288	-1	13	151.07	2.88	LCVTGSSEYTTTKVER	0
MX	PO	TCSYLVIO_003288	-1	17	151.07	2.88	GSSEYTTTKVERRFKK	0
MX	PO	TCSYLVIO_003288	-1	21	134.71	25.33	YTTTKVERRFKKKKKR	0
MX	PO	TCSYLVIO_003288	-1	25	117.75	1.34	KVERRFKKKKKRKNRK	0
MX	PO	TCSYLVIO_003288	-1	29	107.64	12.95	RFKKKKKRKNRKKKRK	0
MX	PO	TCSYLVIO_003288	-1	33	120.44	2.47	KKKRKNRKKKRKEGAV	0
MX	PO	TCSYLVIO_003288	-1	37	169.53	18.31	KNRKKKRKEGAVTMAF	0
MX	PO	TCSYLVIO_003288	-1	41	169.53	18.31	KKRKEGAVTMAFCIIS	0
MX	PO	TCSYLVIO_003288	-1	45	85.74	11.07	EGAVTMAFCIISESRG	0
MX	PO	TCSYLVIO_003288	-1	49	83.85	8.4	TMAFCIISESRGMSLW	0
MX	PO	TCSYLVIO_003288	-1	53	106.43	18.2	CIISESRGMSLWDMLA	0
MX	PO	TCSYLVIO_003288	-1	57	172.92	0.42	ESRGMSLWDMLAWHRP	0
MX	PO	TCSYLVIO_003288	-1	61	172.92	0.42	MSLWDMLAWHRPKVTG	0
MX	PO	TCSYLVIO_003288	-1	65	131.97	22.53	DMLAWHRPKVTGVLLG	0
MX	PO	TCSYLVIO_003288	-1	69	86.26	3.34	WHRPKVTGVLLGTVLS	0
MX	PO	TCSYLVIO_003288	-1	73	93.76	13.95	KVTGVLLGTVLSVLTF	0
MX	PO	TCSYLVIO_003288	-1	77	66.67	20.41	VLLGTVLSVLTFFCLM	0
MX	PO	TCSYLVIO_003288	-1	81	81.83	13.52	TVLSVLTFFCLMKYTM	0
MX	PO	TCSYLVIO_003288	-1	85	81.83	13.52	VLTFFCLMKYTMVTFL	0
MX	PO	TCSYLVIO_003288	-1	89	81.83	13.52	FCLMKYTMVTFLCRIL	0
MX	PO	TCSYLVIO_003288	-1	93	65.45	5.1	KYTMVTFLCRILQLVL	0
MX	PO	TCSYLVIO_003288	-1	97	60.03	2.56	VTFLCRILQLVLLAGV	0
MX	PO	TCSYLVIO_003288	-1	101	60.03	2.56	CRILQLVLLAGVLLGF	0
MX	PO	TCSYLVIO_003288	-1	105	69.3	9.93	QLVLLAGVLLGFTNRW	0
MX	PO	TCSYLVIO_003288	-1	109	113.83	63.73	LAGVLLGFTNRWHLTS	0
MX	PO	TCSYLVIO_003288	-1	113	39540.72	1176.27	LLGFTNRWHLTSDDIH	0
MX	PO	TCSYLVIO_003288	-1	117	39540.72	1176.27	TNRWHLTSDDIHEAVN	0
MX	PO	TCSYLVIO_003288	-1	121	38206.43	1715.33	HLTSDDIHEAVNRLVD	0
MX	PO	TCSYLVIO_003288	-1	125	415.53	184.31	DDIHEAVNRLVDCATP	0
MX	PO	TCSYLVIO_003288	-1	129	415.53	184.31	EAVNRLVDCATPRLVT	0
MX	PO	TCSYLVIO_003288	-1	133	104.17	17.14	RLVDCATPRLVTALES	0
MX	PO	TCSYLVIO_003288	-1	137	94.49	2.25	CATPRLVTALESMHQL	0
MX	PO	TCSYLVIO_003288	-1	141	88.75	5.87	RLVTALESMHQLVTWR	0
MX	PO	TCSYLVIO_003288	-1	145	88.13	6.75	ALESMHQLVTWRDYRR	0
MX	PO	TCSYLVIO_003288	-1	149	71.8	11.95	MHQLVTWRDYRRSGLV	0
MX	PO	TCSYLVIO_003288	-1	153	65.4	6.65	VTWRDYRRSGLVTLVS	0
MX	PO	TCSYLVIO_003288	-1	157	65.4	6.65	DYRRSGLVTLVSFVVA	0
MX	PO	TCSYLVIO_003288	-1	161	62.95	10.12	SGLVTLVSFVVALLGN	0
MX	PO	TCSYLVIO_003288	-1	165	55.9	0.14	TLVSFVVALLGNLVSD	0
MX	PO	TCSYLVIO_003288	-1	169	51.38	6.52	FVVALLGNLVSDAAFL	0
MX	PO	TCSYLVIO_003288	-1	173	47.29	0.73	LLGNLVSDAAFLTFFL	0
MX	PO	TCSYLVIO_003288	-1	177	53.01	5.79	LVSDAAFLTFFLLLAF	0
MX	PO	TCSYLVIO_003288	-1	181	55.71	1.96	AAFLTFFLLLAFTVPA	0
MX	PO	TCSYLVIO_003288	-1	185	77.64	2.39	TFFLLLAFTVPAVYEK	0
MX	PO	TCSYLVIO_003288	-1	189	228.63	120.11	LLAFTVPAVYEKKKDL	0
MX	PO	TCSYLVIO_003288	-1	193	16447.53	12646.63	TVPAVYEKKKDLIDKW	0
MX	PO	TCSYLVIO_003288	-1	197	16447.53	12646.63	VYEKKKDLIDKWISAA	0
MX	PO	TCSYLVIO_003288	-1	201	4435.59	1778.03	KKDLIDKWISAATAQV	0
MX	PO	TCSYLVIO_003288	-1	205	746.55	13.62	IDKWISAATAQVEKYM	0
MX	PO	TCSYLVIO_003288	-1	209	488.23	43.72	ISAATAQVEKYMGKIK	0
MX	PO	TCSYLVIO_003288	-1	213	382.29	140.25	TAQVEKYMGKIKTKVE	0
MX	PO	TCSYLVIO_003288	-1	217	232.69	15.18	EKYMGKIKTKVEEATK	0
MX_P1	PO	TCSYLVIO_003288	824	97	23.7	3.13	VTFLCRILQLVLLAGV	0
MX_P1	PO	TCSYLVIO_003288	824	98	31.95	8.54	TFLCRILQLVLLAGVL	0
MX_P1	PO	TCSYLVIO_003288	824	99	32.09	8.73	FLCRILQLVLLAGVLL	0
MX_P1	PO	TCSYLVIO_003288	824	100	30.7	10.69	LCRILQLVLLAGVLLG	0
MX_P1	PO	TCSYLVIO_003288	824	101	36	10.41	CRILQLVLLAGVLLGF	0
MX_P1	PO	TCSYLVIO_003288	824	102	24.42	3.54	RILQLVLLAGVLLGFT	0
MX_P1	PO	TCSYLVIO_003288	824	103	19.86	2.07	ILQLVLLAGVLLGFTN	0
MX_P1	PO	TCSYLVIO_003288	824	104	19.86	2.07	LQLVLLAGVLLGFTNR	0
MX_P1	PO	TCSYLVIO_003288	824	105	34.42	8.43	QLVLLAGVLLGFTNRW	0
MX_P1	PO	TCSYLVIO_003288	824	106	34.54	8.27	LVLLAGVLLGFTNRWH	0
MX_P1	PO	TCSYLVIO_003288	824	107	38.1	13.31	VLLAGVLLGFTNRWHL	0
MX_P1	PO	TCSYLVIO_003288	824	108	40.5	9.92	LLAGVLLGFTNRWHLT	0
MX_P1	PO	TCSYLVIO_003288	824	109	35.63	3.03	LAGVLLGFTNRWHLTS	0
MX_P1	PO	TCSYLVIO_003288	824	110	35.63	3.03	AGVLLGFTNRWHLTSD	0
MX_P1	PO	TCSYLVIO_003288	824	111	54.32	1.13	GVLLGFTNRWHLTSDD	0
MX_P1	PO	TCSYLVIO_003288	824	112	92.67	14.68	VLLGFTNRWHLTSDDI	0
MX_P1	PO	TCSYLVIO_003288	824	113	18381.99	2584.12	LLGFTNRWHLTSDDIH	0
MX_P1	PO	TCSYLVIO_003288	824	114	21275.13	3304.81	LGFTNRWHLTSDDIHE	0
MX_P1	PO	TCSYLVIO_003288	824	115	22901.6	3771.37	GFTNRWHLTSDDIHEA	0
MX_P1	PO	TCSYLVIO_003288	824	116	24634.51	1446.07	FTNRWHLTSDDIHEAV	0
MX_P1	PO	TCSYLVIO_003288	824	117	24634.51	1446.07	TNRWHLTSDDIHEAVN	0
MX_P1	PO	TCSYLVIO_003288	824	118	22986.25	2267.13	NRWHLTSDDIHEAVNR	0
MX_P1	PO	TCSYLVIO_003288	824	119	20385.99	2301.9	RWHLTSDDIHEAVNRL	0
MX_P1	PO	TCSYLVIO_003288	824	120	21623.11	2102.08	WHLTSDDIHEAVNRLV	0
MX_P1	PO	TCSYLVIO_003288	824	121	21218.16	1529.39	HLTSDDIHEAVNRLVD	0
MX_P1	PO	TCSYLVIO_003288	824	122	22599.97	424.78	LTSDDIHEAVNRLVDC	0
MX_P1	PO	TCSYLVIO_003288	824	123	20090.62	3973.53	TSDDIHEAVNRLVDCA	0
MX_P1	PO	TCSYLVIO_003288	824	124	2868.94	1959.38	SDDIHEAVNRLVDCAT	0
MX_P1	PO	TCSYLVIO_003288	824	125	82.6	35.29	DDIHEAVNRLVDCATP	0
MX_P1	PO	TCSYLVIO_003288	824	126	82.6	35.29	DIHEAVNRLVDCATPR	0
MX_P1	PO	TCSYLVIO_003288	824	127	51.15	9.19	IHEAVNRLVDCATPRL	0
MX_P1	PO	TCSYLVIO_003288	824	128	66.4	11.59	HEAVNRLVDCATPRLV	0
MX_P1	PO	TCSYLVIO_003288	824	129	54.17	5.71	EAVNRLVDCATPRLVT	0
MX_P1	PO	TCSYLVIO_003288	824	130	54.17	5.71	AVNRLVDCATPRLVTA	0
MX_P1	PO	TCSYLVIO_003288	824	131	64.55	20.39	VNRLVDCATPRLVTAL	0
MX_P1	PO	TCSYLVIO_003288	824	132	829.55	749.04	NRLVDCATPRLVTALE	0
MX_P1	PO	TCSYLVIO_003288	824	133	829.55	749.04	RLVDCATPRLVTALES	0
MX_P1	PO	TCSYLVIO_003288	824	134	245.05	42.84	LVDCATPRLVTALESM	0
MX_P1	PO	TCSYLVIO_003288	824	135	75.12	7.43	VDCATPRLVTALESMH	0
MX_P1	PO	TCSYLVIO_003288	824	136	67.34	2.98	DCATPRLVTALESMHQ	0
MX_P1	PO	TCSYLVIO_003288	824	137	67.34	2.98	CATPRLVTALESMHQL	0
MX_P1	PO	TCSYLVIO_003288	825	177	19.33	7.57	LVSDAAFLTFFLLLAF	0
MX_P1	PO	TCSYLVIO_003288	825	178	28.05	4.77	VSDAAFLTFFLLLAFT	0
MX_P1	PO	TCSYLVIO_003288	825	179	28.05	4.77	SDAAFLTFFLLLAFTV	0
MX_P1	PO	TCSYLVIO_003288	825	180	25.1	0.81	DAAFLTFFLLLAFTVP	0
MX_P1	PO	TCSYLVIO_003288	825	181	25.08	4.91	AAFLTFFLLLAFTVPA	0
MX_P1	PO	TCSYLVIO_003288	825	182	25.1	0.81	AFLTFFLLLAFTVPAV	0
MX_P1	PO	TCSYLVIO_003288	825	183	25.28	4.64	FLTFFLLLAFTVPAVY	0
MX_P1	PO	TCSYLVIO_003288	825	184	37.23	5.54	LTFFLLLAFTVPAVYE	0
MX_P1	PO	TCSYLVIO_003288	825	185	47.55	11.32	TFFLLLAFTVPAVYEK	0
MX_P1	PO	TCSYLVIO_003288	825	186	47.55	11.32	FFLLLAFTVPAVYEKK	0
MX_P1	PO	TCSYLVIO_003288	825	187	47.55	11.32	FLLLAFTVPAVYEKKK	0
MX_P1	PO	TCSYLVIO_003288	825	188	50.24	5.35	LLLAFTVPAVYEKKKD	0
MX_P1	PO	TCSYLVIO_003288	825	189	66.82	2.01	LLAFTVPAVYEKKKDL	0
MX_P1	PO	TCSYLVIO_003288	825	190	136.57	30.76	LAFTVPAVYEKKKDLI	0
MX_P1	PO	TCSYLVIO_003288	825	191	196.91	41.72	AFTVPAVYEKKKDLID	0
MX_P1	PO	TCSYLVIO_003288	825	192	196.91	41.72	FTVPAVYEKKKDLIDK	0
MX_P1	PO	TCSYLVIO_003288	825	193	150.66	23.69	TVPAVYEKKKDLIDKW	0
MX_P1	PO	TCSYLVIO_003288	825	194	158.77	35.16	VPAVYEKKKDLIDKWI	0
MX_P1	PO	TCSYLVIO_003288	825	195	178.22	14.71	PAVYEKKKDLIDKWIS	0
MX_P1	PO	TCSYLVIO_003288	825	196	178.22	14.71	AVYEKKKDLIDKWISA	0
MX_P1	PO	TCSYLVIO_003288	825	197	181.91	9.49	VYEKKKDLIDKWISAA	0
MX_P1	PO	TCSYLVIO_003288	825	198	227.72	41.35	YEKKKDLIDKWISAAT	0
MX_P1	PO	TCSYLVIO_003288	825	199	227.72	41.35	EKKKDLIDKWISAATA	0
MX_P1	PO	TCSYLVIO_003288	825	200	116.36	32.13	KKKDLIDKWISAATAQ	0
MX_P1	PO	TCSYLVIO_003288	825	201	90.31	26.68	KKDLIDKWISAATAQV	0
MX_P1	PO	TCSYLVIO_003288	825	202	101.41	10.98	KDLIDKWISAATAQVE	0
MX_P1	PO	TCSYLVIO_003288	825	203	121.24	29.27	DLIDKWISAATAQVEK	0
MX_P1	PO	TCSYLVIO_003288	825	204	126.4	21.97	LIDKWISAATAQVEKY	0
MX_P1	PO	TCSYLVIO_003288	825	205	225.97	30.57	IDKWISAATAQVEKYM	0
MX_P1	PO	TCSYLVIO_003288	825	206	224.69	32.37	DKWISAATAQVEKYMG	0
MX_P1	PO	TCSYLVIO_003288	825	207	331.2	107.85	KWISAATAQVEKYMGK	0
MX_P1	PO	TCSYLVIO_003288	825	208	183.28	58.25	WISAATAQVEKYMGKI	0
MX_P1	PO	TCSYLVIO_003288	825	209	175.63	69.08	ISAATAQVEKYMGKIK	0
MX_P1	PO	TCSYLVIO_003288	825	210	115.53	5.04	SAATAQVEKYMGKIKT	0
MX_P1	PO	TCSYLVIO_003288	825	211	104.64	1.76	AATAQVEKYMGKIKTK	0
MX_P1	PO	TCSYLVIO_003288	825	212	106.57	7.63	ATAQVEKYMGKIKTKV	0
MX_P1	PO	TCSYLVIO_003288	825	213	86.4	27.55	TAQVEKYMGKIKTKVE	0
MX_P2	PO	TCSYLVIO_003288	824	97	26.42	1.02	VTFLCRILQLVLLAGV	0
MX_P2	PO	TCSYLVIO_003288	824	98	62.49	1.31	TFLCRILQLVLLAGVL	0
MX_P2	PO	TCSYLVIO_003288	824	99	65.5	5.57	FLCRILQLVLLAGVLL	0
MX_P2	PO	TCSYLVIO_003288	824	100	62.86	9.3	LCRILQLVLLAGVLLG	0
MX_P2	PO	TCSYLVIO_003288	824	101	66.2	14.03	CRILQLVLLAGVLLGF	0
MX_P2	PO	TCSYLVIO_003288	824	102	43.55	11.54	RILQLVLLAGVLLGFT	0
MX_P2	PO	TCSYLVIO_003288	824	103	86.56	40.06	ILQLVLLAGVLLGFTN	0
MX_P2	PO	TCSYLVIO_003288	824	104	77.93	27.86	LQLVLLAGVLLGFTNR	0
MX_P2	PO	TCSYLVIO_003288	824	105	77.93	27.86	QLVLLAGVLLGFTNRW	0
MX_P2	PO	TCSYLVIO_003288	824	106	45.32	2.15	LVLLAGVLLGFTNRWH	0
MX_P2	PO	TCSYLVIO_003288	824	107	45.32	2.15	VLLAGVLLGFTNRWHL	0
MX_P2	PO	TCSYLVIO_003288	824	108	43.49	0.44	LLAGVLLGFTNRWHLT	0
MX_P2	PO	TCSYLVIO_003288	824	109	78.45	49.88	LAGVLLGFTNRWHLTS	0
MX_P2	PO	TCSYLVIO_003288	824	110	55.77	17.82	AGVLLGFTNRWHLTSD	0
MX_P2	PO	TCSYLVIO_003288	824	111	67.44	1.32	GVLLGFTNRWHLTSDD	0
MX_P2	PO	TCSYLVIO_003288	824	112	68.3	2.06	VLLGFTNRWHLTSDDI	0
MX_P2	PO	TCSYLVIO_003288	824	113	93.93	38.3	LLGFTNRWHLTSDDIH	0
MX_P2	PO	TCSYLVIO_003288	824	114	459.94	141.71	LGFTNRWHLTSDDIHE	0
MX_P2	PO	TCSYLVIO_003288	824	115	681.75	121.25	GFTNRWHLTSDDIHEA	0
MX_P2	PO	TCSYLVIO_003288	824	116	1161.95	42.14	FTNRWHLTSDDIHEAV	0
MX_P2	PO	TCSYLVIO_003288	824	117	4131.57	841.56	TNRWHLTSDDIHEAVN	0
MX_P2	PO	TCSYLVIO_003288	824	118	4345.21	1007.48	NRWHLTSDDIHEAVNR	0
MX_P2	PO	TCSYLVIO_003288	824	119	4345.21	1007.48	RWHLTSDDIHEAVNRL	0
MX_P2	PO	TCSYLVIO_003288	824	120	6036.29	467.17	WHLTSDDIHEAVNRLV	0
MX_P2	PO	TCSYLVIO_003288	824	121	6112.14	574.44	HLTSDDIHEAVNRLVD	0
MX_P2	PO	TCSYLVIO_003288	824	122	6112.14	574.44	LTSDDIHEAVNRLVDC	0
MX_P2	PO	TCSYLVIO_003288	824	123	4053.03	1570.69	TSDDIHEAVNRLVDCA	0
MX_P2	PO	TCSYLVIO_003288	824	124	902.76	40.61	SDDIHEAVNRLVDCAT	0
MX_P2	PO	TCSYLVIO_003288	824	125	243.01	42.01	DDIHEAVNRLVDCATP	0
MX_P2	PO	TCSYLVIO_003288	824	126	243.01	42.01	DIHEAVNRLVDCATPR	0
MX_P2	PO	TCSYLVIO_003288	824	127	137.44	36.51	IHEAVNRLVDCATPRL	0
MX_P2	PO	TCSYLVIO_003288	824	128	145.69	24.85	HEAVNRLVDCATPRLV	0
MX_P2	PO	TCSYLVIO_003288	824	129	91.55	26.31	EAVNRLVDCATPRLVT	0
MX_P2	PO	TCSYLVIO_003288	824	130	88.96	0.45	AVNRLVDCATPRLVTA	0
MX_P2	PO	TCSYLVIO_003288	824	131	99.4	15.21	VNRLVDCATPRLVTAL	0
MX_P2	PO	TCSYLVIO_003288	824	132	1818.7	982.8	NRLVDCATPRLVTALE	0
MX_P2	PO	TCSYLVIO_003288	824	133	1818.7	982.8	RLVDCATPRLVTALES	0
MX_P2	PO	TCSYLVIO_003288	824	134	58.13	7.21	LVDCATPRLVTALESM	0
MX_P2	PO	TCSYLVIO_003288	824	135	42.76	7.07	VDCATPRLVTALESMH	0
MX_P2	PO	TCSYLVIO_003288	824	136	42.76	7.07	DCATPRLVTALESMHQ	0
MX_P2	PO	TCSYLVIO_003288	824	137	42.76	7.07	CATPRLVTALESMHQL	0
MX_P2	PO	TCSYLVIO_003288	825	177	30.76	1.86	LVSDAAFLTFFLLLAF	0
MX_P2	PO	TCSYLVIO_003288	825	178	45.17	8.8	VSDAAFLTFFLLLAFT	0
MX_P2	PO	TCSYLVIO_003288	825	179	34.83	5.82	SDAAFLTFFLLLAFTV	0
MX_P2	PO	TCSYLVIO_003288	825	180	50.56	1.18	DAAFLTFFLLLAFTVP	0
MX_P2	PO	TCSYLVIO_003288	825	181	40.75	26.23	AAFLTFFLLLAFTVPA	0
MX_P2	PO	TCSYLVIO_003288	825	182	76.8	17.4	AFLTFFLLLAFTVPAV	0
MX_P2	PO	TCSYLVIO_003288	825	183	41.19	25.62	FLTFFLLLAFTVPAVY	0
MX_P2	PO	TCSYLVIO_003288	825	184	57.93	9.31	LTFFLLLAFTVPAVYE	0
MX_P2	PO	TCSYLVIO_003288	825	185	56.13	6.76	TFFLLLAFTVPAVYEK	0
MX_P2	PO	TCSYLVIO_003288	825	186	59.1	7.65	FFLLLAFTVPAVYEKK	0
MX_P2	PO	TCSYLVIO_003288	825	187	66.2	17.69	FLLLAFTVPAVYEKKK	0
MX_P2	PO	TCSYLVIO_003288	825	188	83.57	1.6	LLLAFTVPAVYEKKKD	0
MX_P2	PO	TCSYLVIO_003288	825	189	83.57	1.6	LLAFTVPAVYEKKKDL	0
MX_P2	PO	TCSYLVIO_003288	825	190	300.4	45.3	LAFTVPAVYEKKKDLI	0
MX_P2	PO	TCSYLVIO_003288	825	191	1195.38	142.87	AFTVPAVYEKKKDLID	0
MX_P2	PO	TCSYLVIO_003288	825	192	4562.56	1581.26	FTVPAVYEKKKDLIDK	0
MX_P2	PO	TCSYLVIO_003288	825	193	8339.77	6923.04	TVPAVYEKKKDLIDKW	0
MX_P2	PO	TCSYLVIO_003288	825	194	8452.17	7081.99	VPAVYEKKKDLIDKWI	0
MX_P2	PO	TCSYLVIO_003288	825	195	10330.02	4967.13	PAVYEKKKDLIDKWIS	0
MX_P2	PO	TCSYLVIO_003288	825	196	13140.63	3152.85	AVYEKKKDLIDKWISA	0
MX_P2	PO	TCSYLVIO_003288	825	197	13140.63	3152.85	VYEKKKDLIDKWISAA	0
MX_P2	PO	TCSYLVIO_003288	825	198	7178.47	37.4	YEKKKDLIDKWISAAT	0
MX_P2	PO	TCSYLVIO_003288	825	199	2111.53	445.56	EKKKDLIDKWISAATA	0
MX_P2	PO	TCSYLVIO_003288	825	200	1865.62	793.33	KKKDLIDKWISAATAQ	0
MX_P2	PO	TCSYLVIO_003288	825	201	519.51	235.26	KKDLIDKWISAATAQV	0
MX_P2	PO	TCSYLVIO_003288	825	202	214.82	96.05	KDLIDKWISAATAQVE	0
MX_P2	PO	TCSYLVIO_003288	825	203	214.82	96.05	DLIDKWISAATAQVEK	0
MX_P2	PO	TCSYLVIO_003288	825	204	275.51	51.27	LIDKWISAATAQVEKY	0
MX_P2	PO	TCSYLVIO_003288	825	205	598.35	106.78	IDKWISAATAQVEKYM	0
MX_P2	PO	TCSYLVIO_003288	825	206	598.35	106.78	DKWISAATAQVEKYMG	0
MX_P2	PO	TCSYLVIO_003288	825	207	427.96	169.31	KWISAATAQVEKYMGK	0
MX_P2	PO	TCSYLVIO_003288	825	208	351.28	81.59	WISAATAQVEKYMGKI	0
MX_P2	PO	TCSYLVIO_003288	825	209	274.17	27.47	ISAATAQVEKYMGKIK	0
MX_P2	PO	TCSYLVIO_003288	825	210	474.66	92.9	SAATAQVEKYMGKIKT	0
MX_P2	PO	TCSYLVIO_003288	825	211	668.13	299.1	AATAQVEKYMGKIKTK	0
MX_P2	PO	TCSYLVIO_003288	825	212	668.13	299.1	ATAQVEKYMGKIKTKV	0
MX_P2	PO	TCSYLVIO_003288	825	213	120.19	26.25	TAQVEKYMGKIKTKVE	0
MX_P3	PO	TCSYLVIO_003288	824	97	43.14	23.95	VTFLCRILQLVLLAGV	0
MX_P3	PO	TCSYLVIO_003288	824	98	54.09	13.5	TFLCRILQLVLLAGVL	0
MX_P3	PO	TCSYLVIO_003288	824	99	52.31	10.98	FLCRILQLVLLAGVLL	0
MX_P3	PO	TCSYLVIO_003288	824	100	52.94	12.54	LCRILQLVLLAGVLLG	0
MX_P3	PO	TCSYLVIO_003288	824	101	52.35	36.17	CRILQLVLLAGVLLGF	0
MX_P3	PO	TCSYLVIO_003288	824	102	55.84	31.24	RILQLVLLAGVLLGFT	0
MX_P3	PO	TCSYLVIO_003288	824	103	55.84	31.24	ILQLVLLAGVLLGFTN	0
MX_P3	PO	TCSYLVIO_003288	824	104	72.08	9.35	LQLVLLAGVLLGFTNR	0
MX_P3	PO	TCSYLVIO_003288	824	105	78.52	18.47	QLVLLAGVLLGFTNRW	0
MX_P3	PO	TCSYLVIO_003288	824	106	64.74	19.73	LVLLAGVLLGFTNRWH	0
MX_P3	PO	TCSYLVIO_003288	824	107	41.73	6.76	VLLAGVLLGFTNRWHL	0
MX_P3	PO	TCSYLVIO_003288	824	108	41.73	6.76	LLAGVLLGFTNRWHLT	0
MX_P3	PO	TCSYLVIO_003288	824	109	80.65	15.63	LAGVLLGFTNRWHLTS	0
MX_P3	PO	TCSYLVIO_003288	824	110	80.65	15.63	AGVLLGFTNRWHLTSD	0
MX_P3	PO	TCSYLVIO_003288	824	111	58.53	3.51	GVLLGFTNRWHLTSDD	0
MX_P3	PO	TCSYLVIO_003288	824	112	58.53	3.51	VLLGFTNRWHLTSDDI	0
MX_P3	PO	TCSYLVIO_003288	824	113	170.9	108.88	LLGFTNRWHLTSDDIH	0
MX_P3	PO	TCSYLVIO_003288	824	114	410	176.97	LGFTNRWHLTSDDIHE	0
MX_P3	PO	TCSYLVIO_003288	824	115	640.02	255.09	GFTNRWHLTSDDIHEA	0
MX_P3	PO	TCSYLVIO_003288	824	116	4701.22	1766.11	FTNRWHLTSDDIHEAV	0
MX_P3	PO	TCSYLVIO_003288	824	117	13414.1	386.56	TNRWHLTSDDIHEAVN	0
MX_P3	PO	TCSYLVIO_003288	824	118	13414.1	386.56	NRWHLTSDDIHEAVNR	0
MX_P3	PO	TCSYLVIO_003288	824	119	12259.18	124.37	RWHLTSDDIHEAVNRL	0
MX_P3	PO	TCSYLVIO_003288	824	120	12259.18	124.37	WHLTSDDIHEAVNRLV	0
MX_P3	PO	TCSYLVIO_003288	824	121	13885.66	196.92	HLTSDDIHEAVNRLVD	0
MX_P3	PO	TCSYLVIO_003288	824	122	13885.66	196.92	LTSDDIHEAVNRLVDC	0
MX_P3	PO	TCSYLVIO_003288	824	123	9652.96	3695.79	TSDDIHEAVNRLVDCA	0
MX_P3	PO	TCSYLVIO_003288	824	124	142.91	30.85	SDDIHEAVNRLVDCAT	0
MX_P3	PO	TCSYLVIO_003288	824	125	85.37	35.65	DDIHEAVNRLVDCATP	0
MX_P3	PO	TCSYLVIO_003288	824	126	85.37	35.65	DIHEAVNRLVDCATPR	0
MX_P3	PO	TCSYLVIO_003288	824	127	88.34	31.45	IHEAVNRLVDCATPRL	0
MX_P3	PO	TCSYLVIO_003288	824	128	99.98	23.49	HEAVNRLVDCATPRLV	0
MX_P3	PO	TCSYLVIO_003288	824	129	82.08	28.08	EAVNRLVDCATPRLVT	0
MX_P3	PO	TCSYLVIO_003288	824	130	74.32	39.05	AVNRLVDCATPRLVTA	0
MX_P3	PO	TCSYLVIO_003288	824	131	74.32	39.05	VNRLVDCATPRLVTAL	0
MX_P3	PO	TCSYLVIO_003288	824	132	113.19	62.46	NRLVDCATPRLVTALE	0
MX_P3	PO	TCSYLVIO_003288	824	133	113.19	62.46	RLVDCATPRLVTALES	0
MX_P3	PO	TCSYLVIO_003288	824	134	95.58	16.47	LVDCATPRLVTALESM	0
MX_P3	PO	TCSYLVIO_003288	824	135	86.8	28.89	VDCATPRLVTALESMH	0
MX_P3	PO	TCSYLVIO_003288	824	136	95.58	16.47	DCATPRLVTALESMHQ	0
MX_P3	PO	TCSYLVIO_003288	824	137	50.44	15.28	CATPRLVTALESMHQL	0
MX_P3	PO	TCSYLVIO_003288	825	177	65.58	24.49	LVSDAAFLTFFLLLAF	0
MX_P3	PO	TCSYLVIO_003288	825	178	80.77	3	VSDAAFLTFFLLLAFT	0
MX_P3	PO	TCSYLVIO_003288	825	179	62.84	20.62	SDAAFLTFFLLLAFTV	0
MX_P3	PO	TCSYLVIO_003288	825	180	41.64	1.44	DAAFLTFFLLLAFTVP	0
MX_P3	PO	TCSYLVIO_003288	825	181	39.67	3.69	AAFLTFFLLLAFTVPA	0
MX_P3	PO	TCSYLVIO_003288	825	182	41.45	1.17	AFLTFFLLLAFTVPAV	0
MX_P3	PO	TCSYLVIO_003288	825	183	46.52	6	FLTFFLLLAFTVPAVY	0
MX_P3	PO	TCSYLVIO_003288	825	184	51.95	1.68	LTFFLLLAFTVPAVYE	0
MX_P3	PO	TCSYLVIO_003288	825	185	51.95	1.68	TFFLLLAFTVPAVYEK	0
MX_P3	PO	TCSYLVIO_003288	825	186	53.79	9.37	FFLLLAFTVPAVYEKK	0
MX_P3	PO	TCSYLVIO_003288	825	187	64.96	6.43	FLLLAFTVPAVYEKKK	0
MX_P3	PO	TCSYLVIO_003288	825	188	61.13	11.85	LLLAFTVPAVYEKKKD	0
MX_P3	PO	TCSYLVIO_003288	825	189	145.06	130.53	LLAFTVPAVYEKKKDL	0
MX_P3	PO	TCSYLVIO_003288	825	190	164.84	102.56	LAFTVPAVYEKKKDLI	0
MX_P3	PO	TCSYLVIO_003288	825	191	259.78	13.77	AFTVPAVYEKKKDLID	0
MX_P3	PO	TCSYLVIO_003288	825	192	188.09	115.16	FTVPAVYEKKKDLIDK	0
MX_P3	PO	TCSYLVIO_003288	825	193	132.98	37.22	TVPAVYEKKKDLIDKW	0
MX_P3	PO	TCSYLVIO_003288	825	194	94.53	17.16	VPAVYEKKKDLIDKWI	0
MX_P3	PO	TCSYLVIO_003288	825	195	171.48	17.21	PAVYEKKKDLIDKWIS	0
MX_P3	PO	TCSYLVIO_003288	825	196	262.82	77.73	AVYEKKKDLIDKWISA	0
MX_P3	PO	TCSYLVIO_003288	825	197	338.82	29.75	VYEKKKDLIDKWISAA	0
MX_P3	PO	TCSYLVIO_003288	825	198	257.43	144.86	YEKKKDLIDKWISAAT	0
MX_P3	PO	TCSYLVIO_003288	825	199	208.83	76.12	EKKKDLIDKWISAATA	0
MX_P3	PO	TCSYLVIO_003288	825	200	113.43	1.27	KKKDLIDKWISAATAQ	0
MX_P3	PO	TCSYLVIO_003288	825	201	84.63	39.47	KKDLIDKWISAATAQV	0
MX_P3	PO	TCSYLVIO_003288	825	202	84.63	39.47	KDLIDKWISAATAQVE	0
MX_P3	PO	TCSYLVIO_003288	825	203	76.04	9.6	DLIDKWISAATAQVEK	0
MX_P3	PO	TCSYLVIO_003288	825	204	77.12	11.11	LIDKWISAATAQVEKY	0
MX_P3	PO	TCSYLVIO_003288	825	205	77.12	11.11	IDKWISAATAQVEKYM	0
MX_P3	PO	TCSYLVIO_003288	825	206	117.92	12.53	DKWISAATAQVEKYMG	0
MX_P3	PO	TCSYLVIO_003288	825	207	583.99	184.58	KWISAATAQVEKYMGK	0
MX_P3	PO	TCSYLVIO_003288	825	208	674.75	56.23	WISAATAQVEKYMGKI	0
MX_P3	PO	TCSYLVIO_003288	825	209	370.25	117.69	ISAATAQVEKYMGKIK	0
MX_P3	PO	TCSYLVIO_003288	825	210	398.68	157.89	SAATAQVEKYMGKIKT	0
MX_P3	PO	TCSYLVIO_003288	825	211	388.71	171.98	AATAQVEKYMGKIKTK	0
MX_P3	PO	TCSYLVIO_003288	825	212	454.15	79.44	ATAQVEKYMGKIKTKV	0
MX_P3	PO	TCSYLVIO_003288	825	213	96.01	12.23	TAQVEKYMGKIKTKVE	0
MX_E1	PO	TCSYLVIO_003288	824	97	29.48	6.9	VTFLCRILQLVLLAGV	0
MX_E1	PO	TCSYLVIO_003288	824	98	33.52	1.18	TFLCRILQLVLLAGVL	0
MX_E1	PO	TCSYLVIO_003288	824	99	39.47	0.99	FLCRILQLVLLAGVLL	0
MX_E1	PO	TCSYLVIO_003288	824	100	49.7	9.92	LCRILQLVLLAGVLLG	0
MX_E1	PO	TCSYLVIO_003288	824	101	48.82	8.67	CRILQLVLLAGVLLGF	0
MX_E1	PO	TCSYLVIO_003288	824	102	43.01	16.89	RILQLVLLAGVLLGFT	0
MX_E1	PO	TCSYLVIO_003288	824	103	43.01	16.89	ILQLVLLAGVLLGFTN	0
MX_E1	PO	TCSYLVIO_003288	824	104	53.39	25.81	LQLVLLAGVLLGFTNR	0
MX_E1	PO	TCSYLVIO_003288	824	105	54.8	23.81	QLVLLAGVLLGFTNRW	0
MX_E1	PO	TCSYLVIO_003288	824	106	37.93	0.05	LVLLAGVLLGFTNRWH	0
MX_E1	PO	TCSYLVIO_003288	824	107	35.83	3.02	VLLAGVLLGFTNRWHL	0
MX_E1	PO	TCSYLVIO_003288	824	108	36.59	1.83	LLAGVLLGFTNRWHLT	0
MX_E1	PO	TCSYLVIO_003288	824	109	33.57	2.44	LAGVLLGFTNRWHLTS	0
MX_E1	PO	TCSYLVIO_003288	824	110	40.01	3.18	AGVLLGFTNRWHLTSD	0
MX_E1	PO	TCSYLVIO_003288	824	111	62.2	15.41	GVLLGFTNRWHLTSDD	0
MX_E1	PO	TCSYLVIO_003288	824	112	213.39	20.57	VLLGFTNRWHLTSDDI	0
MX_E1	PO	TCSYLVIO_003288	824	113	11702.64	2389.68	LLGFTNRWHLTSDDIH	0
MX_E1	PO	TCSYLVIO_003288	824	114	15439.27	2384.15	LGFTNRWHLTSDDIHE	0
MX_E1	PO	TCSYLVIO_003288	824	115	15488.52	2314.5	GFTNRWHLTSDDIHEA	0
MX_E1	PO	TCSYLVIO_003288	824	116	16081.56	862.26	FTNRWHLTSDDIHEAV	0
MX_E1	PO	TCSYLVIO_003288	824	117	16081.56	862.26	TNRWHLTSDDIHEAVN	0
MX_E1	PO	TCSYLVIO_003288	824	118	15539.69	519.73	NRWHLTSDDIHEAVNR	0
MX_E1	PO	TCSYLVIO_003288	824	119	14341.27	2009.55	RWHLTSDDIHEAVNRL	0
MX_E1	PO	TCSYLVIO_003288	824	120	14200.17	2209.09	WHLTSDDIHEAVNRLV	0
MX_E1	PO	TCSYLVIO_003288	824	121	14827.25	3095.91	HLTSDDIHEAVNRLVD	0
MX_E1	PO	TCSYLVIO_003288	824	122	18016.99	1415.07	LTSDDIHEAVNRLVDC	0
MX_E1	PO	TCSYLVIO_003288	824	123	16930.05	2952.23	TSDDIHEAVNRLVDCA	0
MX_E1	PO	TCSYLVIO_003288	824	124	6837.18	834.33	SDDIHEAVNRLVDCAT	0
MX_E1	PO	TCSYLVIO_003288	824	125	318.97	42.95	DDIHEAVNRLVDCATP	0
MX_E1	PO	TCSYLVIO_003288	824	126	117.63	7.07	DIHEAVNRLVDCATPR	0
MX_E1	PO	TCSYLVIO_003288	824	127	75.27	10.97	IHEAVNRLVDCATPRL	0
MX_E1	PO	TCSYLVIO_003288	824	128	65.3	19.95	HEAVNRLVDCATPRLV	0
MX_E1	PO	TCSYLVIO_003288	824	129	65.3	19.95	EAVNRLVDCATPRLVT	0
MX_E1	PO	TCSYLVIO_003288	824	130	92.48	3.42	AVNRLVDCATPRLVTA	0
MX_E1	PO	TCSYLVIO_003288	824	131	150.32	37.93	VNRLVDCATPRLVTAL	0
MX_E1	PO	TCSYLVIO_003288	824	132	1805.47	244.67	NRLVDCATPRLVTALE	0
MX_E1	PO	TCSYLVIO_003288	824	133	1805.47	244.67	RLVDCATPRLVTALES	0
MX_E1	PO	TCSYLVIO_003288	824	134	856.42	116.38	LVDCATPRLVTALESM	0
MX_E1	PO	TCSYLVIO_003288	824	135	160.16	0.6	VDCATPRLVTALESMH	0
MX_E1	PO	TCSYLVIO_003288	824	136	132.6	30.86	DCATPRLVTALESMHQ	0
MX_E1	PO	TCSYLVIO_003288	824	137	110.64	16.29	CATPRLVTALESMHQL	0
MX_E1	PO	TCSYLVIO_003288	825	177	23.08	0.89	LVSDAAFLTFFLLLAF	0
MX_E1	PO	TCSYLVIO_003288	825	178	27.74	5.09	VSDAAFLTFFLLLAFT	0
MX_E1	PO	TCSYLVIO_003288	825	179	33.24	2.69	SDAAFLTFFLLLAFTV	0
MX_E1	PO	TCSYLVIO_003288	825	180	37.8	2.04	DAAFLTFFLLLAFTVP	0
MX_E1	PO	TCSYLVIO_003288	825	181	37.49	3.33	AAFLTFFLLLAFTVPA	0
MX_E1	PO	TCSYLVIO_003288	825	182	35.07	12.15	AFLTFFLLLAFTVPAV	0
MX_E1	PO	TCSYLVIO_003288	825	183	33.16	9.45	FLTFFLLLAFTVPAVY	0
MX_E1	PO	TCSYLVIO_003288	825	184	35.43	11.64	LTFFLLLAFTVPAVYE	0
MX_E1	PO	TCSYLVIO_003288	825	185	49.78	1.03	TFFLLLAFTVPAVYEK	0
MX_E1	PO	TCSYLVIO_003288	825	186	73.48	22	FFLLLAFTVPAVYEKK	0
MX_E1	PO	TCSYLVIO_003288	825	187	74.26	20.89	FLLLAFTVPAVYEKKK	0
MX_E1	PO	TCSYLVIO_003288	825	188	86.95	28.12	LLLAFTVPAVYEKKKD	0
MX_E1	PO	TCSYLVIO_003288	825	189	101.85	32.44	LLAFTVPAVYEKKKDL	0
MX_E1	PO	TCSYLVIO_003288	825	190	140.93	48.22	LAFTVPAVYEKKKDLI	0
MX_E1	PO	TCSYLVIO_003288	825	191	176.92	33.54	AFTVPAVYEKKKDLID	0
MX_E1	PO	TCSYLVIO_003288	825	192	209.34	12.31	FTVPAVYEKKKDLIDK	0
MX_E1	PO	TCSYLVIO_003288	825	193	167.43	71.59	TVPAVYEKKKDLIDKW	0
MX_E1	PO	TCSYLVIO_003288	825	194	167.43	71.59	VPAVYEKKKDLIDKWI	0
MX_E1	PO	TCSYLVIO_003288	825	195	197.56	35.74	PAVYEKKKDLIDKWIS	0
MX_E1	PO	TCSYLVIO_003288	825	196	610.84	69.86	AVYEKKKDLIDKWISA	0
MX_E1	PO	TCSYLVIO_003288	825	197	610.84	69.86	VYEKKKDLIDKWISAA	0
MX_E1	PO	TCSYLVIO_003288	825	198	309.13	82.94	YEKKKDLIDKWISAAT	0
MX_E1	PO	TCSYLVIO_003288	825	199	203.07	24.83	EKKKDLIDKWISAATA	0
MX_E1	PO	TCSYLVIO_003288	825	200	203.07	24.83	KKKDLIDKWISAATAQ	0
MX_E1	PO	TCSYLVIO_003288	825	201	106.53	13.47	KKDLIDKWISAATAQV	0
MX_E1	PO	TCSYLVIO_003288	825	202	161.29	17.48	KDLIDKWISAATAQVE	0
MX_E1	PO	TCSYLVIO_003288	825	203	131.94	57.5	DLIDKWISAATAQVEK	0
MX_E1	PO	TCSYLVIO_003288	825	204	161.29	17.48	LIDKWISAATAQVEKY	0
MX_E1	PO	TCSYLVIO_003288	825	205	193.33	0.69	IDKWISAATAQVEKYM	0
MX_E1	PO	TCSYLVIO_003288	825	206	193.33	0.69	DKWISAATAQVEKYMG	0
MX_E1	PO	TCSYLVIO_003288	825	207	145.31	16.13	KWISAATAQVEKYMGK	0
MX_E1	PO	TCSYLVIO_003288	825	208	123.5	7.13	WISAATAQVEKYMGKI	0
MX_E1	PO	TCSYLVIO_003288	825	209	137.59	27.05	ISAATAQVEKYMGKIK	0
MX_E1	PO	TCSYLVIO_003288	825	210	133.81	7.43	SAATAQVEKYMGKIKT	0
MX_E1	PO	TCSYLVIO_003288	825	211	169.03	2.9	AATAQVEKYMGKIKTK	0
MX_E1	PO	TCSYLVIO_003288	825	212	121.22	25.23	ATAQVEKYMGKIKTKV	0
MX_E1	PO	TCSYLVIO_003288	825	213	98.78	11.52	TAQVEKYMGKIKTKVE	0
MX_E2	PO	TCSYLVIO_003288	824	97	28.82	7.89	VTFLCRILQLVLLAGV	0
MX_E2	PO	TCSYLVIO_003288	824	98	36.09	2.39	TFLCRILQLVLLAGVL	0
MX_E2	PO	TCSYLVIO_003288	824	99	57.98	16.3	FLCRILQLVLLAGVLL	0
MX_E2	PO	TCSYLVIO_003288	824	100	71.32	16.74	LCRILQLVLLAGVLLG	0
MX_E2	PO	TCSYLVIO_003288	824	101	71.32	16.74	CRILQLVLLAGVLLGF	0
MX_E2	PO	TCSYLVIO_003288	824	102	63.01	21.58	RILQLVLLAGVLLGFT	0
MX_E2	PO	TCSYLVIO_003288	824	103	58.72	15.52	ILQLVLLAGVLLGFTN	0
MX_E2	PO	TCSYLVIO_003288	824	104	58.72	15.52	LQLVLLAGVLLGFTNR	0
MX_E2	PO	TCSYLVIO_003288	824	105	47.57	18.6	QLVLLAGVLLGFTNRW	0
MX_E2	PO	TCSYLVIO_003288	824	106	39.62	7.36	LVLLAGVLLGFTNRWH	0
MX_E2	PO	TCSYLVIO_003288	824	107	48.03	17.95	VLLAGVLLGFTNRWHL	0
MX_E2	PO	TCSYLVIO_003288	824	108	50.3	21.17	LLAGVLLGFTNRWHLT	0
MX_E2	PO	TCSYLVIO_003288	824	109	62.13	9.23	LAGVLLGFTNRWHLTS	0
MX_E2	PO	TCSYLVIO_003288	824	110	49.71	22	AGVLLGFTNRWHLTSD	0
MX_E2	PO	TCSYLVIO_003288	824	111	73.2	3.19	GVLLGFTNRWHLTSDD	0
MX_E2	PO	TCSYLVIO_003288	824	112	90.73	2.47	VLLGFTNRWHLTSDDI	0
MX_E2	PO	TCSYLVIO_003288	824	113	15612.61	5725.78	LLGFTNRWHLTSDDIH	0
MX_E2	PO	TCSYLVIO_003288	824	114	23540.88	3749.6	LGFTNRWHLTSDDIHE	0
MX_E2	PO	TCSYLVIO_003288	824	115	25484.52	1763.53	GFTNRWHLTSDDIHEA	0
MX_E2	PO	TCSYLVIO_003288	824	116	26592.59	941.49	FTNRWHLTSDDIHEAV	0
MX_E2	PO	TCSYLVIO_003288	824	117	26592.59	941.49	TNRWHLTSDDIHEAVN	0
MX_E2	PO	TCSYLVIO_003288	824	118	23463.95	360.8	NRWHLTSDDIHEAVNR	0
MX_E2	PO	TCSYLVIO_003288	824	119	21693.28	438.59	RWHLTSDDIHEAVNRL	0
MX_E2	PO	TCSYLVIO_003288	824	120	22551.11	1651.75	WHLTSDDIHEAVNRLV	0
MX_E2	PO	TCSYLVIO_003288	824	121	25097.76	2528.45	HLTSDDIHEAVNRLVD	0
MX_E2	PO	TCSYLVIO_003288	824	122	25745.09	1612.98	LTSDDIHEAVNRLVDC	0
MX_E2	PO	TCSYLVIO_003288	824	123	23068.51	2172.27	TSDDIHEAVNRLVDCA	0
MX_E2	PO	TCSYLVIO_003288	824	124	956.4	196.91	SDDIHEAVNRLVDCAT	0
MX_E2	PO	TCSYLVIO_003288	824	125	67.47	34.22	DDIHEAVNRLVDCATP	0
MX_E2	PO	TCSYLVIO_003288	824	126	45.14	2.64	DIHEAVNRLVDCATPR	0
MX_E2	PO	TCSYLVIO_003288	824	127	43.2	5.24	IHEAVNRLVDCATPRL	0
MX_E2	PO	TCSYLVIO_003288	824	128	48.31	1.98	HEAVNRLVDCATPRLV	0
MX_E2	PO	TCSYLVIO_003288	824	129	101.68	15.21	EAVNRLVDCATPRLVT	0
MX_E2	PO	TCSYLVIO_003288	824	130	108.79	5.15	AVNRLVDCATPRLVTA	0
MX_E2	PO	TCSYLVIO_003288	824	131	129.2	23.72	VNRLVDCATPRLVTAL	0
MX_E2	PO	TCSYLVIO_003288	824	132	1585.46	139.15	NRLVDCATPRLVTALE	0
MX_E2	PO	TCSYLVIO_003288	824	133	1585.46	139.15	RLVDCATPRLVTALES	0
MX_E2	PO	TCSYLVIO_003288	824	134	225.16	16.51	LVDCATPRLVTALESM	0
MX_E2	PO	TCSYLVIO_003288	824	135	177.16	26	VDCATPRLVTALESMH	0
MX_E2	PO	TCSYLVIO_003288	824	136	116.17	60.24	DCATPRLVTALESMHQ	0
MX_E2	PO	TCSYLVIO_003288	824	137	62.65	18.12	CATPRLVTALESMHQL	0
MX_E2	PO	TCSYLVIO_003288	825	177	38.92	0.32	LVSDAAFLTFFLLLAF	0
MX_E2	PO	TCSYLVIO_003288	825	178	44.86	8.08	VSDAAFLTFFLLLAFT	0
MX_E2	PO	TCSYLVIO_003288	825	179	42.73	5.07	SDAAFLTFFLLLAFTV	0
MX_E2	PO	TCSYLVIO_003288	825	180	43.67	10.43	DAAFLTFFLLLAFTVP	0
MX_E2	PO	TCSYLVIO_003288	825	181	44.05	3.19	AAFLTFFLLLAFTVPA	0
MX_E2	PO	TCSYLVIO_003288	825	182	38.75	3.46	AFLTFFLLLAFTVPAV	0
MX_E2	PO	TCSYLVIO_003288	825	183	40.9	1.27	FLTFFLLLAFTVPAVY	0
MX_E2	PO	TCSYLVIO_003288	825	184	38.47	3.85	LTFFLLLAFTVPAVYE	0
MX_E2	PO	TCSYLVIO_003288	825	185	52.52	4.45	TFFLLLAFTVPAVYEK	0
MX_E2	PO	TCSYLVIO_003288	825	186	96.29	28.17	FFLLLAFTVPAVYEKK	0
MX_E2	PO	TCSYLVIO_003288	825	187	96.29	28.17	FLLLAFTVPAVYEKKK	0
MX_E2	PO	TCSYLVIO_003288	825	188	102.15	3.9	LLLAFTVPAVYEKKKD	0
MX_E2	PO	TCSYLVIO_003288	825	189	137.75	54.25	LLAFTVPAVYEKKKDL	0
MX_E2	PO	TCSYLVIO_003288	825	190	276.16	18.82	LAFTVPAVYEKKKDLI	0
MX_E2	PO	TCSYLVIO_003288	825	191	288.8	0.94	AFTVPAVYEKKKDLID	0
MX_E2	PO	TCSYLVIO_003288	825	192	215.96	102.07	FTVPAVYEKKKDLIDK	0
MX_E2	PO	TCSYLVIO_003288	825	193	251.85	177.54	TVPAVYEKKKDLIDKW	0
MX_E2	PO	TCSYLVIO_003288	825	194	253.59	180	VPAVYEKKKDLIDKWI	0
MX_E2	PO	TCSYLVIO_003288	825	195	305.38	119.34	PAVYEKKKDLIDKWIS	0
MX_E2	PO	TCSYLVIO_003288	825	196	692.16	97.59	AVYEKKKDLIDKWISA	0
MX_E2	PO	TCSYLVIO_003288	825	197	921.14	117.42	VYEKKKDLIDKWISAA	0
MX_E2	PO	TCSYLVIO_003288	825	198	921.14	117.42	YEKKKDLIDKWISAAT	0
MX_E2	PO	TCSYLVIO_003288	825	199	311.32	127.76	EKKKDLIDKWISAATA	0
MX_E2	PO	TCSYLVIO_003288	825	200	311.32	127.76	KKKDLIDKWISAATAQ	0
MX_E2	PO	TCSYLVIO_003288	825	201	534.25	5.98	KKDLIDKWISAATAQV	0
MX_E2	PO	TCSYLVIO_003288	825	202	534.25	5.98	KDLIDKWISAATAQVE	0
MX_E2	PO	TCSYLVIO_003288	825	203	206.43	25.45	DLIDKWISAATAQVEK	0
MX_E2	PO	TCSYLVIO_003288	825	204	169.6	26.62	LIDKWISAATAQVEKY	0
MX_E2	PO	TCSYLVIO_003288	825	205	143.09	48.45	IDKWISAATAQVEKYM	0
MX_E2	PO	TCSYLVIO_003288	825	206	160.27	72.75	DKWISAATAQVEKYMG	0
MX_E2	PO	TCSYLVIO_003288	825	207	221.62	17.02	KWISAATAQVEKYMGK	0
MX_E2	PO	TCSYLVIO_003288	825	208	225.91	23.08	WISAATAQVEKYMGKI	0
MX_E2	PO	TCSYLVIO_003288	825	209	265.67	79.32	ISAATAQVEKYMGKIK	0
MX_E2	PO	TCSYLVIO_003288	825	210	422.69	110.62	SAATAQVEKYMGKIKT	0
MX_E2	PO	TCSYLVIO_003288	825	211	523.16	138.05	AATAQVEKYMGKIKTK	0
MX_E2	PO	TCSYLVIO_003288	825	212	422.69	110.62	ATAQVEKYMGKIKTKV	0
MX_E2	PO	TCSYLVIO_003288	825	213	94.13	31.08	TAQVEKYMGKIKTKVE	0
MX_E3	PO	TCSYLVIO_003288	824	97	53	40.38	VTFLCRILQLVLLAGV	0
MX_E3	PO	TCSYLVIO_003288	824	98	53	40.38	TFLCRILQLVLLAGVL	0
MX_E3	PO	TCSYLVIO_003288	824	99	40.82	23.14	FLCRILQLVLLAGVLL	0
MX_E3	PO	TCSYLVIO_003288	824	100	57.74	0.79	LCRILQLVLLAGVLLG	0
MX_E3	PO	TCSYLVIO_003288	824	101	71.88	5.69	CRILQLVLLAGVLLGF	0
MX_E3	PO	TCSYLVIO_003288	824	102	70.06	10.43	RILQLVLLAGVLLGFT	0
MX_E3	PO	TCSYLVIO_003288	824	103	71.26	6.57	ILQLVLLAGVLLGFTN	0
MX_E3	PO	TCSYLVIO_003288	824	104	64.82	3.02	LQLVLLAGVLLGFTNR	0
MX_E3	PO	TCSYLVIO_003288	824	105	56.77	1.96	QLVLLAGVLLGFTNRW	0
MX_E3	PO	TCSYLVIO_003288	824	106	59.02	11.22	LVLLAGVLLGFTNRWH	0
MX_E3	PO	TCSYLVIO_003288	824	107	39.4	14.52	VLLAGVLLGFTNRWHL	0
MX_E3	PO	TCSYLVIO_003288	824	108	45.82	26.1	LLAGVLLGFTNRWHLT	0
MX_E3	PO	TCSYLVIO_003288	824	109	34.09	9.52	LAGVLLGFTNRWHLTS	0
MX_E3	PO	TCSYLVIO_003288	824	110	56.82	11.37	AGVLLGFTNRWHLTSD	0
MX_E3	PO	TCSYLVIO_003288	824	111	74.8	36.79	GVLLGFTNRWHLTSDD	0
MX_E3	PO	TCSYLVIO_003288	824	112	143.82	86.44	VLLGFTNRWHLTSDDI	0
MX_E3	PO	TCSYLVIO_003288	824	113	20373.94	3031.87	LLGFTNRWHLTSDDIH	0
MX_E3	PO	TCSYLVIO_003288	824	114	26560.01	1661.05	LGFTNRWHLTSDDIHE	0
MX_E3	PO	TCSYLVIO_003288	824	115	27278.36	645.14	GFTNRWHLTSDDIHEA	0
MX_E3	PO	TCSYLVIO_003288	824	116	28367.33	783.06	FTNRWHLTSDDIHEAV	0
MX_E3	PO	TCSYLVIO_003288	824	117	28484.67	658.55	TNRWHLTSDDIHEAVN	0
MX_E3	PO	TCSYLVIO_003288	824	118	28758.58	1045.92	NRWHLTSDDIHEAVNR	0
MX_E3	PO	TCSYLVIO_003288	824	119	28316.64	896.17	RWHLTSDDIHEAVNRL	0
MX_E3	PO	TCSYLVIO_003288	824	120	27291.64	419.26	WHLTSDDIHEAVNRLV	0
MX_E3	PO	TCSYLVIO_003288	824	121	27291.64	419.26	HLTSDDIHEAVNRLVD	0
MX_E3	PO	TCSYLVIO_003288	824	122	27526.13	87.64	LTSDDIHEAVNRLVDC	0
MX_E3	PO	TCSYLVIO_003288	824	123	25077.43	3375.35	TSDDIHEAVNRLVDCA	0
MX_E3	PO	TCSYLVIO_003288	824	124	3658.81	2624.03	SDDIHEAVNRLVDCAT	0
MX_E3	PO	TCSYLVIO_003288	824	125	149.1	16.1	DDIHEAVNRLVDCATP	0
MX_E3	PO	TCSYLVIO_003288	824	126	110.93	37.18	DIHEAVNRLVDCATPR	0
MX_E3	PO	TCSYLVIO_003288	824	127	80.76	1.99	IHEAVNRLVDCATPRL	0
MX_E3	PO	TCSYLVIO_003288	824	128	83.4	1.75	HEAVNRLVDCATPRLV	0
MX_E3	PO	TCSYLVIO_003288	824	129	60.05	31.27	EAVNRLVDCATPRLVT	0
MX_E3	PO	TCSYLVIO_003288	824	130	60.34	3.26	AVNRLVDCATPRLVTA	0
MX_E3	PO	TCSYLVIO_003288	824	131	52.32	6.47	VNRLVDCATPRLVTAL	0
MX_E3	PO	TCSYLVIO_003288	824	132	60.34	3.26	NRLVDCATPRLVTALE	0
MX_E3	PO	TCSYLVIO_003288	824	133	79.11	28.64	RLVDCATPRLVTALES	0
MX_E3	PO	TCSYLVIO_003288	824	134	79.11	28.64	LVDCATPRLVTALESM	0
MX_E3	PO	TCSYLVIO_003288	824	135	73.03	20.05	VDCATPRLVTALESMH	0
MX_E3	PO	TCSYLVIO_003288	824	136	73.01	20.08	DCATPRLVTALESMHQ	0
MX_E3	PO	TCSYLVIO_003288	824	137	66.78	27.35	CATPRLVTALESMHQL	0
MX_E3	PO	TCSYLVIO_003288	825	177	80.08	31.58	LVSDAAFLTFFLLLAF	0
MX_E3	PO	TCSYLVIO_003288	825	178	80.86	30.48	VSDAAFLTFFLLLAFT	0
MX_E3	PO	TCSYLVIO_003288	825	179	73.53	22.32	SDAAFLTFFLLLAFTV	0
MX_E3	PO	TCSYLVIO_003288	825	180	88.41	3.16	DAAFLTFFLLLAFTVP	0
MX_E3	PO	TCSYLVIO_003288	825	181	78.56	8.4	AAFLTFFLLLAFTVPA	0
MX_E3	PO	TCSYLVIO_003288	825	182	81.39	14.93	AFLTFFLLLAFTVPAV	0
MX_E3	PO	TCSYLVIO_003288	825	183	77.67	9.67	FLTFFLLLAFTVPAVY	0
MX_E3	PO	TCSYLVIO_003288	825	184	79.33	16.07	LTFFLLLAFTVPAVYE	0
MX_E3	PO	TCSYLVIO_003288	825	185	139.71	101.46	TFFLLLAFTVPAVYEK	0
MX_E3	PO	TCSYLVIO_003288	825	186	264.7	75.3	FFLLLAFTVPAVYEKK	0
MX_E3	PO	TCSYLVIO_003288	825	187	217.55	141.98	FLLLAFTVPAVYEKKK	0
MX_E3	PO	TCSYLVIO_003288	825	188	109.56	10.76	LLLAFTVPAVYEKKKD	0
MX_E3	PO	TCSYLVIO_003288	825	189	93.5	11.95	LLAFTVPAVYEKKKDL	0
MX_E3	PO	TCSYLVIO_003288	825	190	164.36	90.82	LAFTVPAVYEKKKDLI	0
MX_E3	PO	TCSYLVIO_003288	825	191	164.36	90.82	AFTVPAVYEKKKDLID	0
MX_E3	PO	TCSYLVIO_003288	825	192	128.86	40.61	FTVPAVYEKKKDLIDK	0
MX_E3	PO	TCSYLVIO_003288	825	193	157.67	17.55	TVPAVYEKKKDLIDKW	0
MX_E3	PO	TCSYLVIO_003288	825	194	214.48	80.47	VPAVYEKKKDLIDKWI	0
MX_E3	PO	TCSYLVIO_003288	825	195	493.78	14.85	PAVYEKKKDLIDKWIS	0
MX_E3	PO	TCSYLVIO_003288	825	196	6370.15	694.47	AVYEKKKDLIDKWISA	0
MX_E3	PO	TCSYLVIO_003288	825	197	10673.6	690.09	VYEKKKDLIDKWISAA	0
MX_E3	PO	TCSYLVIO_003288	825	198	11998.38	89.42	YEKKKDLIDKWISAAT	0
MX_E3	PO	TCSYLVIO_003288	825	199	10673.6	690.09	EKKKDLIDKWISAATA	0
MX_E3	PO	TCSYLVIO_003288	825	200	10277.51	1587.63	KKKDLIDKWISAATAQ	0
MX_E3	PO	TCSYLVIO_003288	825	201	8770.68	2329.28	KKDLIDKWISAATAQV	0
MX_E3	PO	TCSYLVIO_003288	825	202	9798.74	2264.71	KDLIDKWISAATAQVE	0
MX_E3	PO	TCSYLVIO_003288	825	203	8770.68	2329.28	DLIDKWISAATAQVEK	0
MX_E3	PO	TCSYLVIO_003288	825	204	112.11	28.2	LIDKWISAATAQVEKY	0
MX_E3	PO	TCSYLVIO_003288	825	205	112.11	28.2	IDKWISAATAQVEKYM	0
MX_E3	PO	TCSYLVIO_003288	825	206	243.08	12.95	DKWISAATAQVEKYMG	0
MX_E3	PO	TCSYLVIO_003288	825	207	342.54	153.61	KWISAATAQVEKYMGK	0
MX_E3	PO	TCSYLVIO_003288	825	208	427.28	33.77	WISAATAQVEKYMGKI	0
MX_E3	PO	TCSYLVIO_003288	825	209	409.71	40.42	ISAATAQVEKYMGKIK	0
MX_E3	PO	TCSYLVIO_003288	825	210	387.46	71.89	SAATAQVEKYMGKIKT	0
MX_E3	PO	TCSYLVIO_003288	825	211	387.46	71.89	AATAQVEKYMGKIKTK	0
MX_E3	PO	TCSYLVIO_003288	825	212	181.01	62.33	ATAQVEKYMGKIKTKV	0
MX_E3	PO	TCSYLVIO_003288	825	213	158.32	57.04	TAQVEKYMGKIKTKVE	0
MX_P4	PO	TCSYLVIO_003288	824	97	29.79	0.6	VTFLCRILQLVLLAGV	0
MX_P4	PO	TCSYLVIO_003288	824	98	30.74	1.95	TFLCRILQLVLLAGVL	0
MX_P4	PO	TCSYLVIO_003288	824	99	28.62	4.95	FLCRILQLVLLAGVLL	0
MX_P4	PO	TCSYLVIO_003288	824	100	21.4	5.26	LCRILQLVLLAGVLLG	0
MX_P4	PO	TCSYLVIO_003288	824	101	23.65	8.44	CRILQLVLLAGVLLGF	0
MX_P4	PO	TCSYLVIO_003288	824	102	33.72	3.62	RILQLVLLAGVLLGFT	0
MX_P4	PO	TCSYLVIO_003288	824	103	42.54	16.09	ILQLVLLAGVLLGFTN	0
MX_P4	PO	TCSYLVIO_003288	824	104	39.05	3.92	LQLVLLAGVLLGFTNR	0
MX_P4	PO	TCSYLVIO_003288	824	105	39.55	8.52	QLVLLAGVLLGFTNRW	0
MX_P4	PO	TCSYLVIO_003288	824	106	37.67	5.86	LVLLAGVLLGFTNRWH	0
MX_P4	PO	TCSYLVIO_003288	824	107	48.06	8.55	VLLAGVLLGFTNRWHL	0
MX_P4	PO	TCSYLVIO_003288	824	108	44.03	14.26	LLAGVLLGFTNRWHLT	0
MX_P4	PO	TCSYLVIO_003288	824	109	45.64	5.12	LAGVLLGFTNRWHLTS	0
MX_P4	PO	TCSYLVIO_003288	824	110	50.88	14.51	AGVLLGFTNRWHLTSD	0
MX_P4	PO	TCSYLVIO_003288	824	111	55.28	8.52	GVLLGFTNRWHLTSDD	0
MX_P4	PO	TCSYLVIO_003288	824	112	224.55	38.91	VLLGFTNRWHLTSDDI	0
MX_P4	PO	TCSYLVIO_003288	824	113	599.7	275.83	LLGFTNRWHLTSDDIH	0
MX_P4	PO	TCSYLVIO_003288	824	114	937.14	145.24	LGFTNRWHLTSDDIHE	0
MX_P4	PO	TCSYLVIO_003288	824	115	957.22	147.08	GFTNRWHLTSDDIHEA	0
MX_P4	PO	TCSYLVIO_003288	824	116	1079.06	61.23	FTNRWHLTSDDIHEAV	0
MX_P4	PO	TCSYLVIO_003288	824	117	1235.18	198.57	TNRWHLTSDDIHEAVN	0
MX_P4	PO	TCSYLVIO_003288	824	118	1273.92	145.7	NRWHLTSDDIHEAVNR	0
MX_P4	PO	TCSYLVIO_003288	824	119	1235.18	198.57	RWHLTSDDIHEAVNRL	0
MX_P4	PO	TCSYLVIO_003288	824	120	1106.45	225.4	WHLTSDDIHEAVNRLV	0
MX_P4	PO	TCSYLVIO_003288	824	121	1106.45	225.4	HLTSDDIHEAVNRLVD	0
MX_P4	PO	TCSYLVIO_003288	824	122	1107.18	224.37	LTSDDIHEAVNRLVDC	0
MX_P4	PO	TCSYLVIO_003288	824	123	944.95	5.06	TSDDIHEAVNRLVDCA	0
MX_P4	PO	TCSYLVIO_003288	824	124	446.89	70.99	SDDIHEAVNRLVDCAT	0
MX_P4	PO	TCSYLVIO_003288	824	125	391.74	16.08	DDIHEAVNRLVDCATP	0
MX_P4	PO	TCSYLVIO_003288	824	126	391.74	16.08	DIHEAVNRLVDCATPR	0
MX_P4	PO	TCSYLVIO_003288	824	127	276.92	12.42	IHEAVNRLVDCATPRL	0
MX_P4	PO	TCSYLVIO_003288	824	128	102.58	27.29	HEAVNRLVDCATPRLV	0
MX_P4	PO	TCSYLVIO_003288	824	129	89.97	45.11	EAVNRLVDCATPRLVT	0
MX_P4	PO	TCSYLVIO_003288	824	130	94.55	38.64	AVNRLVDCATPRLVTA	0
MX_P4	PO	TCSYLVIO_003288	824	131	94.69	38.83	VNRLVDCATPRLVTAL	0
MX_P4	PO	TCSYLVIO_003288	824	132	832.61	173.3	NRLVDCATPRLVTALE	0
MX_P4	PO	TCSYLVIO_003288	824	133	832.61	173.3	RLVDCATPRLVTALES	0
MX_P4	PO	TCSYLVIO_003288	824	134	42.65	1.93	LVDCATPRLVTALESM	0
MX_P4	PO	TCSYLVIO_003288	824	135	42.65	1.93	VDCATPRLVTALESMH	0
MX_P4	PO	TCSYLVIO_003288	824	136	53.47	12.47	DCATPRLVTALESMHQ	0
MX_P4	PO	TCSYLVIO_003288	824	137	53.47	12.47	CATPRLVTALESMHQL	0
MX_P4	PO	TCSYLVIO_003288	825	177	27.58	4.49	LVSDAAFLTFFLLLAF	0
MX_P4	PO	TCSYLVIO_003288	825	178	27.58	4.49	VSDAAFLTFFLLLAFT	0
MX_P4	PO	TCSYLVIO_003288	825	179	25.94	6.8	SDAAFLTFFLLLAFTV	0
MX_P4	PO	TCSYLVIO_003288	825	180	27.25	8.66	DAAFLTFFLLLAFTVP	0
MX_P4	PO	TCSYLVIO_003288	825	181	30.55	4	AAFLTFFLLLAFTVPA	0
MX_P4	PO	TCSYLVIO_003288	825	182	47.06	15.16	AFLTFFLLLAFTVPAV	0
MX_P4	PO	TCSYLVIO_003288	825	183	30.09	3.35	FLTFFLLLAFTVPAVY	0
MX_P4	PO	TCSYLVIO_003288	825	184	47.06	15.16	LTFFLLLAFTVPAVYE	0
MX_P4	PO	TCSYLVIO_003288	825	185	56.73	13.47	TFFLLLAFTVPAVYEK	0
MX_P4	PO	TCSYLVIO_003288	825	186	56.73	13.47	FFLLLAFTVPAVYEKK	0
MX_P4	PO	TCSYLVIO_003288	825	187	52.67	7.73	FLLLAFTVPAVYEKKK	0
MX_P4	PO	TCSYLVIO_003288	825	188	64.13	8.47	LLLAFTVPAVYEKKKD	0
MX_P4	PO	TCSYLVIO_003288	825	189	81.66	5.14	LLAFTVPAVYEKKKDL	0
MX_P4	PO	TCSYLVIO_003288	825	190	112.05	31.04	LAFTVPAVYEKKKDLI	0
MX_P4	PO	TCSYLVIO_003288	825	191	293.63	122.14	AFTVPAVYEKKKDLID	0
MX_P4	PO	TCSYLVIO_003288	825	192	350.24	42.08	FTVPAVYEKKKDLIDK	0
MX_P4	PO	TCSYLVIO_003288	825	193	386.67	19.28	TVPAVYEKKKDLIDKW	0
MX_P4	PO	TCSYLVIO_003288	825	194	386.67	19.28	VPAVYEKKKDLIDKWI	0
MX_P4	PO	TCSYLVIO_003288	825	195	899.18	7.06	PAVYEKKKDLIDKWIS	0
MX_P4	PO	TCSYLVIO_003288	825	196	1159.88	375.75	AVYEKKKDLIDKWISA	0
MX_P4	PO	TCSYLVIO_003288	825	197	1581.66	220.75	VYEKKKDLIDKWISAA	0
MX_P4	PO	TCSYLVIO_003288	825	198	792.08	123.44	YEKKKDLIDKWISAAT	0
MX_P4	PO	TCSYLVIO_003288	825	199	502.19	131.71	EKKKDLIDKWISAATA	0
MX_P4	PO	TCSYLVIO_003288	825	200	176.8	11.09	KKKDLIDKWISAATAQ	0
MX_P4	PO	TCSYLVIO_003288	825	201	118.56	3.24	KKDLIDKWISAATAQV	0
MX_P4	PO	TCSYLVIO_003288	825	202	176.8	11.09	KDLIDKWISAATAQVE	0
MX_P4	PO	TCSYLVIO_003288	825	203	119.56	1.82	DLIDKWISAATAQVEK	0
MX_P4	PO	TCSYLVIO_003288	825	204	119.1	26.75	LIDKWISAATAQVEKY	0
MX_P4	PO	TCSYLVIO_003288	825	205	119.1	26.75	IDKWISAATAQVEKYM	0
MX_P4	PO	TCSYLVIO_003288	825	206	176.79	21.51	DKWISAATAQVEKYMG	0
MX_P4	PO	TCSYLVIO_003288	825	207	194.43	3.43	KWISAATAQVEKYMGK	0
MX_P4	PO	TCSYLVIO_003288	825	208	176.79	21.51	WISAATAQVEKYMGKI	0
MX_P4	PO	TCSYLVIO_003288	825	209	156.99	40.15	ISAATAQVEKYMGKIK	0
MX_P4	PO	TCSYLVIO_003288	825	210	161.38	46.35	SAATAQVEKYMGKIKT	0
MX_P4	PO	TCSYLVIO_003288	825	211	229.38	118.54	AATAQVEKYMGKIKTK	0
MX_P4	PO	TCSYLVIO_003288	825	212	229.38	118.54	ATAQVEKYMGKIKTKV	0
MX_P4	PO	TCSYLVIO_003288	825	213	89.24	12.9	TAQVEKYMGKIKTKVE	0
MX_E4	PO	TCSYLVIO_003288	824	97	29.41	4.54	VTFLCRILQLVLLAGV	0
MX_E4	PO	TCSYLVIO_003288	824	98	33.67	2.09	TFLCRILQLVLLAGVL	0
MX_E4	PO	TCSYLVIO_003288	824	99	30.94	5.95	FLCRILQLVLLAGVLL	0
MX_E4	PO	TCSYLVIO_003288	824	100	25.99	1.05	LCRILQLVLLAGVLLG	0
MX_E4	PO	TCSYLVIO_003288	824	101	25.99	1.05	CRILQLVLLAGVLLGF	0
MX_E4	PO	TCSYLVIO_003288	824	102	27.18	4	RILQLVLLAGVLLGFT	0
MX_E4	PO	TCSYLVIO_003288	824	103	47.49	10.47	ILQLVLLAGVLLGFTN	0
MX_E4	PO	TCSYLVIO_003288	824	104	40.56	1.71	LQLVLLAGVLLGFTNR	0
MX_E4	PO	TCSYLVIO_003288	824	105	46.05	6.06	QLVLLAGVLLGFTNRW	0
MX_E4	PO	TCSYLVIO_003288	824	106	36.63	3.85	LVLLAGVLLGFTNRWH	0
MX_E4	PO	TCSYLVIO_003288	824	107	33.87	6.76	VLLAGVLLGFTNRWHL	0
MX_E4	PO	TCSYLVIO_003288	824	108	32.99	5.52	LLAGVLLGFTNRWHLT	0
MX_E4	PO	TCSYLVIO_003288	824	109	36.9	0.01	LAGVLLGFTNRWHLTS	0
MX_E4	PO	TCSYLVIO_003288	824	110	36.51	1.71	AGVLLGFTNRWHLTSD	0
MX_E4	PO	TCSYLVIO_003288	824	111	38.38	0.59	GVLLGFTNRWHLTSDD	0
MX_E4	PO	TCSYLVIO_003288	824	112	147.46	44.36	VLLGFTNRWHLTSDDI	0
MX_E4	PO	TCSYLVIO_003288	824	113	11147.68	3336.13	LLGFTNRWHLTSDDIH	0
MX_E4	PO	TCSYLVIO_003288	824	114	15214.45	1848.78	LGFTNRWHLTSDDIHE	0
MX_E4	PO	TCSYLVIO_003288	824	115	15909.85	1665.43	GFTNRWHLTSDDIHEA	0
MX_E4	PO	TCSYLVIO_003288	824	116	17602.74	362.74	FTNRWHLTSDDIHEAV	0
MX_E4	PO	TCSYLVIO_003288	824	117	17602.74	362.74	TNRWHLTSDDIHEAVN	0
MX_E4	PO	TCSYLVIO_003288	824	118	16372.3	940.67	NRWHLTSDDIHEAVNR	0
MX_E4	PO	TCSYLVIO_003288	824	119	15650.04	663.86	RWHLTSDDIHEAVNRL	0
MX_E4	PO	TCSYLVIO_003288	824	120	15042.75	1370.85	WHLTSDDIHEAVNRLV	0
MX_E4	PO	TCSYLVIO_003288	824	121	15042.75	1370.85	HLTSDDIHEAVNRLVD	0
MX_E4	PO	TCSYLVIO_003288	824	122	15067.06	1336.47	LTSDDIHEAVNRLVDC	0
MX_E4	PO	TCSYLVIO_003288	824	123	12622.71	2120.36	TSDDIHEAVNRLVDCA	0
MX_E4	PO	TCSYLVIO_003288	824	124	367.32	215.37	SDDIHEAVNRLVDCAT	0
MX_E4	PO	TCSYLVIO_003288	824	125	97.3	13.19	DDIHEAVNRLVDCATP	0
MX_E4	PO	TCSYLVIO_003288	824	126	97.3	13.19	DIHEAVNRLVDCATPR	0
MX_E4	PO	TCSYLVIO_003288	824	127	145.09	15.62	IHEAVNRLVDCATPRL	0
MX_E4	PO	TCSYLVIO_003288	824	128	221.82	4.42	HEAVNRLVDCATPRLV	0
MX_E4	PO	TCSYLVIO_003288	824	129	179.49	64.27	EAVNRLVDCATPRLVT	0
MX_E4	PO	TCSYLVIO_003288	824	130	133.72	0.12	AVNRLVDCATPRLVTA	0
MX_E4	PO	TCSYLVIO_003288	824	131	59.35	17.19	VNRLVDCATPRLVTAL	0
MX_E4	PO	TCSYLVIO_003288	824	132	59.35	17.19	NRLVDCATPRLVTALE	0
MX_E4	PO	TCSYLVIO_003288	824	133	88.93	8.92	RLVDCATPRLVTALES	0
MX_E4	PO	TCSYLVIO_003288	824	134	88.93	8.92	LVDCATPRLVTALESM	0
MX_E4	PO	TCSYLVIO_003288	824	135	53.7	5.63	VDCATPRLVTALESMH	0
MX_E4	PO	TCSYLVIO_003288	824	136	53.7	5.63	DCATPRLVTALESMHQ	0
MX_E4	PO	TCSYLVIO_003288	824	137	47.13	14.93	CATPRLVTALESMHQL	0
MX_E4	PO	TCSYLVIO_003288	825	177	22.99	0.77	LVSDAAFLTFFLLLAF	0
MX_E4	PO	TCSYLVIO_003288	825	178	24.65	1.9	VSDAAFLTFFLLLAFT	0
MX_E4	PO	TCSYLVIO_003288	825	179	29.65	0.81	SDAAFLTFFLLLAFTV	0
MX_E4	PO	TCSYLVIO_003288	825	180	35.07	4.19	DAAFLTFFLLLAFTVP	0
MX_E4	PO	TCSYLVIO_003288	825	181	31.16	1.33	AAFLTFFLLLAFTVPA	0
MX_E4	PO	TCSYLVIO_003288	825	182	37.59	0.63	AFLTFFLLLAFTVPAV	0
MX_E4	PO	TCSYLVIO_003288	825	183	26.74	9.52	FLTFFLLLAFTVPAVY	0
MX_E4	PO	TCSYLVIO_003288	825	184	39.08	2.74	LTFFLLLAFTVPAVYE	0
MX_E4	PO	TCSYLVIO_003288	825	185	71.56	5.58	TFFLLLAFTVPAVYEK	0
MX_E4	PO	TCSYLVIO_003288	825	186	76.24	1.03	FFLLLAFTVPAVYEKK	0
MX_E4	PO	TCSYLVIO_003288	825	187	72.29	7.24	FLLLAFTVPAVYEKKK	0
MX_E4	PO	TCSYLVIO_003288	825	188	72.29	7.24	LLLAFTVPAVYEKKKD	0
MX_E4	PO	TCSYLVIO_003288	825	189	74.95	3.47	LLAFTVPAVYEKKKDL	0
MX_E4	PO	TCSYLVIO_003288	825	190	131.78	9.38	LAFTVPAVYEKKKDLI	0
MX_E4	PO	TCSYLVIO_003288	825	191	139.12	17.85	AFTVPAVYEKKKDLID	0
MX_E4	PO	TCSYLVIO_003288	825	192	230.13	8.01	FTVPAVYEKKKDLIDK	0
MX_E4	PO	TCSYLVIO_003288	825	193	340.25	81.34	TVPAVYEKKKDLIDKW	0
MX_E4	PO	TCSYLVIO_003288	825	194	744.46	652.98	VPAVYEKKKDLIDKWI	0
MX_E4	PO	TCSYLVIO_003288	825	195	2391.64	397.66	PAVYEKKKDLIDKWIS	0
MX_E4	PO	TCSYLVIO_003288	825	196	2996.31	225.54	AVYEKKKDLIDKWISA	0
MX_E4	PO	TCSYLVIO_003288	825	197	3087.88	584.59	VYEKKKDLIDKWISAA	0
MX_E4	PO	TCSYLVIO_003288	825	198	3218.04	539.1	YEKKKDLIDKWISAAT	0
MX_E4	PO	TCSYLVIO_003288	825	199	3087.88	584.59	EKKKDLIDKWISAATA	0
MX_E4	PO	TCSYLVIO_003288	825	200	3225.7	528.27	KKKDLIDKWISAATAQ	0
MX_E4	PO	TCSYLVIO_003288	825	201	609.59	188.57	KKDLIDKWISAATAQV	0
MX_E4	PO	TCSYLVIO_003288	825	202	917.24	130.04	KDLIDKWISAATAQVE	0
MX_E4	PO	TCSYLVIO_003288	825	203	609.59	188.57	DLIDKWISAATAQVEK	0
MX_E4	PO	TCSYLVIO_003288	825	204	565.77	111.09	LIDKWISAATAQVEKY	0
MX_E4	PO	TCSYLVIO_003288	825	205	565.77	111.09	IDKWISAATAQVEKYM	0
MX_E4	PO	TCSYLVIO_003288	825	206	565.77	111.09	DKWISAATAQVEKYMG	0
MX_E4	PO	TCSYLVIO_003288	825	207	328.56	23.34	KWISAATAQVEKYMGK	0
MX_E4	PO	TCSYLVIO_003288	825	208	328.56	23.34	WISAATAQVEKYMGKI	0
MX_E4	PO	TCSYLVIO_003288	825	209	1052.1	233.8	ISAATAQVEKYMGKIK	0
MX_E4	PO	TCSYLVIO_003288	825	210	1052.1	233.8	SAATAQVEKYMGKIKT	0
MX_E4	PO	TCSYLVIO_003288	825	211	1085.68	352.26	AATAQVEKYMGKIKTK	0
MX_E4	PO	TCSYLVIO_003288	825	212	419.36	479.48	ATAQVEKYMGKIKTKV	0
MX_E4	PO	TCSYLVIO_003288	825	213	185.7	149.05	TAQVEKYMGKIKTKVE	0
MX_E5	PO	TCSYLVIO_003288	824	97	49.71	22.52	VTFLCRILQLVLLAGV	0
MX_E5	PO	TCSYLVIO_003288	824	98	76.66	43.9	TFLCRILQLVLLAGVL	0
MX_E5	PO	TCSYLVIO_003288	824	99	54.63	15.56	FLCRILQLVLLAGVLL	0
MX_E5	PO	TCSYLVIO_003288	824	100	89.3	49.54	LCRILQLVLLAGVLLG	0
MX_E5	PO	TCSYLVIO_003288	824	101	60.69	1.73	CRILQLVLLAGVLLGF	0
MX_E5	PO	TCSYLVIO_003288	824	102	64.55	6.91	RILQLVLLAGVLLGFT	0
MX_E5	PO	TCSYLVIO_003288	824	103	62.31	6.67	ILQLVLLAGVLLGFTN	0
MX_E5	PO	TCSYLVIO_003288	824	104	63.34	5.21	LQLVLLAGVLLGFTNR	0
MX_E5	PO	TCSYLVIO_003288	824	105	58.16	12.54	QLVLLAGVLLGFTNRW	0
MX_E5	PO	TCSYLVIO_003288	824	106	62.12	20.47	LVLLAGVLLGFTNRWH	0
MX_E5	PO	TCSYLVIO_003288	824	107	62.12	20.47	VLLAGVLLGFTNRWHL	0
MX_E5	PO	TCSYLVIO_003288	824	108	43.61	0.2	LLAGVLLGFTNRWHLT	0
MX_E5	PO	TCSYLVIO_003288	824	109	52.02	12.08	LAGVLLGFTNRWHLTS	0
MX_E5	PO	TCSYLVIO_003288	824	110	56.24	15.54	AGVLLGFTNRWHLTSD	0
MX_E5	PO	TCSYLVIO_003288	824	111	97.49	73.88	GVLLGFTNRWHLTSDD	0
MX_E5	PO	TCSYLVIO_003288	824	112	103.6	80.82	VLLGFTNRWHLTSDDI	0
MX_E5	PO	TCSYLVIO_003288	824	113	697.15	339.25	LLGFTNRWHLTSDDIH	0
MX_E5	PO	TCSYLVIO_003288	824	114	12672.96	2380.95	LGFTNRWHLTSDDIHE	0
MX_E5	PO	TCSYLVIO_003288	824	115	16410.35	1262.05	GFTNRWHLTSDDIHEA	0
MX_E5	PO	TCSYLVIO_003288	824	116	19650.76	148.72	FTNRWHLTSDDIHEAV	0
MX_E5	PO	TCSYLVIO_003288	824	117	21684.06	156.73	TNRWHLTSDDIHEAVN	0
MX_E5	PO	TCSYLVIO_003288	824	118	21684.06	156.73	NRWHLTSDDIHEAVNR	0
MX_E5	PO	TCSYLVIO_003288	824	119	20873.68	871.62	RWHLTSDDIHEAVNRL	0
MX_E5	PO	TCSYLVIO_003288	824	120	19803.04	642.49	WHLTSDDIHEAVNRLV	0
MX_E5	PO	TCSYLVIO_003288	824	121	20085.77	1042.33	HLTSDDIHEAVNRLVD	0
MX_E5	PO	TCSYLVIO_003288	824	122	20085.77	1042.33	LTSDDIHEAVNRLVDC	0
MX_E5	PO	TCSYLVIO_003288	824	123	6697.57	1457.49	TSDDIHEAVNRLVDCA	0
MX_E5	PO	TCSYLVIO_003288	824	124	238.62	96.4	SDDIHEAVNRLVDCAT	0
MX_E5	PO	TCSYLVIO_003288	824	125	144.61	24.01	DDIHEAVNRLVDCATP	0
MX_E5	PO	TCSYLVIO_003288	824	126	217.21	126.68	DIHEAVNRLVDCATPR	0
MX_E5	PO	TCSYLVIO_003288	824	127	101.99	36.27	IHEAVNRLVDCATPRL	0
MX_E5	PO	TCSYLVIO_003288	824	128	105.14	23.8	HEAVNRLVDCATPRLV	0
MX_E5	PO	TCSYLVIO_003288	824	129	90.59	44.37	EAVNRLVDCATPRLVT	0
MX_E5	PO	TCSYLVIO_003288	824	130	90.59	44.37	AVNRLVDCATPRLVTA	0
MX_E5	PO	TCSYLVIO_003288	824	131	76.46	29.66	VNRLVDCATPRLVTAL	0
MX_E5	PO	TCSYLVIO_003288	824	132	76.46	29.66	NRLVDCATPRLVTALE	0
MX_E5	PO	TCSYLVIO_003288	824	133	143.5	44.89	RLVDCATPRLVTALES	0
MX_E5	PO	TCSYLVIO_003288	824	134	143.5	44.89	LVDCATPRLVTALESM	0
MX_E5	PO	TCSYLVIO_003288	824	135	134.49	103.17	VDCATPRLVTALESMH	0
MX_E5	PO	TCSYLVIO_003288	824	136	77.92	23.16	DCATPRLVTALESMHQ	0
MX_E5	PO	TCSYLVIO_003288	824	137	75.65	26.37	CATPRLVTALESMHQL	0
MX_E5	PO	TCSYLVIO_003288	825	177	47.52	34.75	LVSDAAFLTFFLLLAF	0
MX_E5	PO	TCSYLVIO_003288	825	178	77.35	10.26	VSDAAFLTFFLLLAFT	0
MX_E5	PO	TCSYLVIO_003288	825	179	77.35	10.26	SDAAFLTFFLLLAFTV	0
MX_E5	PO	TCSYLVIO_003288	825	180	104.15	29.4	DAAFLTFFLLLAFTVP	0
MX_E5	PO	TCSYLVIO_003288	825	181	63.12	1.11	AAFLTFFLLLAFTVPA	0
MX_E5	PO	TCSYLVIO_003288	825	182	83.4	0.05	AFLTFFLLLAFTVPAV	0
MX_E5	PO	TCSYLVIO_003288	825	183	60.46	2.64	FLTFFLLLAFTVPAVY	0
MX_E5	PO	TCSYLVIO_003288	825	184	71.01	17.56	LTFFLLLAFTVPAVYE	0
MX_E5	PO	TCSYLVIO_003288	825	185	74.91	23.08	TFFLLLAFTVPAVYEK	0
MX_E5	PO	TCSYLVIO_003288	825	186	115.7	15.03	FFLLLAFTVPAVYEKK	0
MX_E5	PO	TCSYLVIO_003288	825	187	131.23	6.92	FLLLAFTVPAVYEKKK	0
MX_E5	PO	TCSYLVIO_003288	825	188	106.59	33.95	LLLAFTVPAVYEKKKD	0
MX_E5	PO	TCSYLVIO_003288	825	189	106.59	33.95	LLAFTVPAVYEKKKDL	0
MX_E5	PO	TCSYLVIO_003288	825	190	140.89	14.57	LAFTVPAVYEKKKDLI	0
MX_E5	PO	TCSYLVIO_003288	825	191	175.33	112.91	AFTVPAVYEKKKDLID	0
MX_E5	PO	TCSYLVIO_003288	825	192	205.94	69.63	FTVPAVYEKKKDLIDK	0
MX_E5	PO	TCSYLVIO_003288	825	193	232.31	6.64	TVPAVYEKKKDLIDKW	0
MX_E5	PO	TCSYLVIO_003288	825	194	261.74	34.98	VPAVYEKKKDLIDKWI	0
MX_E5	PO	TCSYLVIO_003288	825	195	410.65	26.9	PAVYEKKKDLIDKWIS	0
MX_E5	PO	TCSYLVIO_003288	825	196	410.65	26.9	AVYEKKKDLIDKWISA	0
MX_E5	PO	TCSYLVIO_003288	825	197	171.63	10.02	VYEKKKDLIDKWISAA	0
MX_E5	PO	TCSYLVIO_003288	825	198	94.6	3.22	YEKKKDLIDKWISAAT	0
MX_E5	PO	TCSYLVIO_003288	825	199	102.56	8.02	EKKKDLIDKWISAATA	0
MX_E5	PO	TCSYLVIO_003288	825	200	102.56	8.02	KKKDLIDKWISAATAQ	0
MX_E5	PO	TCSYLVIO_003288	825	201	566.74	350.7	KKDLIDKWISAATAQV	0
MX_E5	PO	TCSYLVIO_003288	825	202	566.74	350.7	KDLIDKWISAATAQVE	0
MX_E5	PO	TCSYLVIO_003288	825	203	204.26	15.62	DLIDKWISAATAQVEK	0
MX_E5	PO	TCSYLVIO_003288	825	204	204.26	15.62	LIDKWISAATAQVEKY	0
MX_E5	PO	TCSYLVIO_003288	825	205	245.61	42.87	IDKWISAATAQVEKYM	0
MX_E5	PO	TCSYLVIO_003288	825	206	332.73	59.31	DKWISAATAQVEKYMG	0
MX_E5	PO	TCSYLVIO_003288	825	207	308.63	44.7	KWISAATAQVEKYMGK	0
MX_E5	PO	TCSYLVIO_003288	825	208	358.38	25.65	WISAATAQVEKYMGKI	0
MX_E5	PO	TCSYLVIO_003288	825	209	268.94	11.43	ISAATAQVEKYMGKIK	0
MX_E5	PO	TCSYLVIO_003288	825	210	314.02	103.53	SAATAQVEKYMGKIKT	0
MX_E5	PO	TCSYLVIO_003288	825	211	326.99	121.88	AATAQVEKYMGKIKTK	0
MX_E5	PO	TCSYLVIO_003288	825	212	326.99	121.88	ATAQVEKYMGKIKTKV	0
MX_E5	PO	TCSYLVIO_003288	825	213	104.3	31.88	TAQVEKYMGKIKTKVE	0
MX_P5	PO	TCSYLVIO_003288	824	97	29.31	4.43	VTFLCRILQLVLLAGV	0
MX_P5	PO	TCSYLVIO_003288	824	98	32.06	5.65	TFLCRILQLVLLAGVL	0
MX_P5	PO	TCSYLVIO_003288	824	99	36.38	0.46	FLCRILQLVLLAGVLL	0
MX_P5	PO	TCSYLVIO_003288	824	100	34.99	1.51	LCRILQLVLLAGVLLG	0
MX_P5	PO	TCSYLVIO_003288	824	101	33.94	0.03	CRILQLVLLAGVLLGF	0
MX_P5	PO	TCSYLVIO_003288	824	102	25.94	0.06	RILQLVLLAGVLLGFT	0
MX_P5	PO	TCSYLVIO_003288	824	103	25.94	0.06	ILQLVLLAGVLLGFTN	0
MX_P5	PO	TCSYLVIO_003288	824	104	37.77	1.07	LQLVLLAGVLLGFTNR	0
MX_P5	PO	TCSYLVIO_003288	824	105	37.77	1.07	QLVLLAGVLLGFTNRW	0
MX_P5	PO	TCSYLVIO_003288	824	106	39.79	17.62	LVLLAGVLLGFTNRWH	0
MX_P5	PO	TCSYLVIO_003288	824	107	39.79	17.62	VLLAGVLLGFTNRWHL	0
MX_P5	PO	TCSYLVIO_003288	824	108	41.27	15.52	LLAGVLLGFTNRWHLT	0
MX_P5	PO	TCSYLVIO_003288	824	109	37.11	1.81	LAGVLLGFTNRWHLTS	0
MX_P5	PO	TCSYLVIO_003288	824	110	48.41	17.79	AGVLLGFTNRWHLTSD	0
MX_P5	PO	TCSYLVIO_003288	824	111	112.86	66.77	GVLLGFTNRWHLTSDD	0
MX_P5	PO	TCSYLVIO_003288	824	112	1281.7	441.78	VLLGFTNRWHLTSDDI	0
MX_P5	PO	TCSYLVIO_003288	824	113	7847.21	2992.62	LLGFTNRWHLTSDDIH	0
MX_P5	PO	TCSYLVIO_003288	824	114	15143.26	3724.42	LGFTNRWHLTSDDIHE	0
MX_P5	PO	TCSYLVIO_003288	824	115	16313.01	2299.66	GFTNRWHLTSDDIHEA	0
MX_P5	PO	TCSYLVIO_003288	824	116	17000.16	1327.89	FTNRWHLTSDDIHEAV	0
MX_P5	PO	TCSYLVIO_003288	824	117	17499.74	2034.4	TNRWHLTSDDIHEAVN	0
MX_P5	PO	TCSYLVIO_003288	824	118	17656.78	1812.32	NRWHLTSDDIHEAVNR	0
MX_P5	PO	TCSYLVIO_003288	824	119	16711.82	2654.64	RWHLTSDDIHEAVNRL	0
MX_P5	PO	TCSYLVIO_003288	824	120	15759.71	1414.96	WHLTSDDIHEAVNRLV	0
MX_P5	PO	TCSYLVIO_003288	824	121	15511.3	1063.65	HLTSDDIHEAVNRLVD	0
MX_P5	PO	TCSYLVIO_003288	824	122	15806.8	645.76	LTSDDIHEAVNRLVDC	0
MX_P5	PO	TCSYLVIO_003288	824	123	12595.41	3895.83	TSDDIHEAVNRLVDCA	0
MX_P5	PO	TCSYLVIO_003288	824	124	2014.63	53.75	SDDIHEAVNRLVDCAT	0
MX_P5	PO	TCSYLVIO_003288	824	125	99.32	14.06	DDIHEAVNRLVDCATP	0
MX_P5	PO	TCSYLVIO_003288	824	126	99.32	14.06	DIHEAVNRLVDCATPR	0
MX_P5	PO	TCSYLVIO_003288	824	127	99.32	14.06	IHEAVNRLVDCATPRL	0
MX_P5	PO	TCSYLVIO_003288	824	128	69.05	20.65	HEAVNRLVDCATPRLV	0
MX_P5	PO	TCSYLVIO_003288	824	129	69.05	20.65	EAVNRLVDCATPRLVT	0
MX_P5	PO	TCSYLVIO_003288	824	130	74.19	13.38	AVNRLVDCATPRLVTA	0
MX_P5	PO	TCSYLVIO_003288	824	131	69.27	7.4	VNRLVDCATPRLVTAL	0
MX_P5	PO	TCSYLVIO_003288	824	132	69.27	7.4	NRLVDCATPRLVTALE	0
MX_P5	PO	TCSYLVIO_003288	824	133	102.58	27.92	RLVDCATPRLVTALES	0
MX_P5	PO	TCSYLVIO_003288	824	134	102.58	27.92	LVDCATPRLVTALESM	0
MX_P5	PO	TCSYLVIO_003288	824	135	41.85	2.28	VDCATPRLVTALESMH	0
MX_P5	PO	TCSYLVIO_003288	824	136	41.85	2.28	DCATPRLVTALESMHQ	0
MX_P5	PO	TCSYLVIO_003288	824	137	35.88	6.58	CATPRLVTALESMHQL	0
MX_P5	PO	TCSYLVIO_003288	825	177	23.19	7.24	LVSDAAFLTFFLLLAF	0
MX_P5	PO	TCSYLVIO_003288	825	178	25.98	3.3	VSDAAFLTFFLLLAFT	0
MX_P5	PO	TCSYLVIO_003288	825	179	25.98	3.3	SDAAFLTFFLLLAFTV	0
MX_P5	PO	TCSYLVIO_003288	825	180	38.43	4.63	DAAFLTFFLLLAFTVP	0
MX_P5	PO	TCSYLVIO_003288	825	181	38.43	4.63	AAFLTFFLLLAFTVPA	0
MX_P5	PO	TCSYLVIO_003288	825	182	25.81	0.5	AFLTFFLLLAFTVPAV	0
MX_P5	PO	TCSYLVIO_003288	825	183	20.42	2.01	FLTFFLLLAFTVPAVY	0
MX_P5	PO	TCSYLVIO_003288	825	184	22.23	4.56	LTFFLLLAFTVPAVYE	0
MX_P5	PO	TCSYLVIO_003288	825	185	72.43	16.55	TFFLLLAFTVPAVYEK	0
MX_P5	PO	TCSYLVIO_003288	825	186	72.43	16.55	FFLLLAFTVPAVYEKK	0
MX_P5	PO	TCSYLVIO_003288	825	187	81.72	3.42	FLLLAFTVPAVYEKKK	0
MX_P5	PO	TCSYLVIO_003288	825	188	82.25	4.18	LLLAFTVPAVYEKKKD	0
MX_P5	PO	TCSYLVIO_003288	825	189	101.88	13.6	LLAFTVPAVYEKKKDL	0
MX_P5	PO	TCSYLVIO_003288	825	190	119.04	19.32	LAFTVPAVYEKKKDLI	0
MX_P5	PO	TCSYLVIO_003288	825	191	170.64	53.64	AFTVPAVYEKKKDLID	0
MX_P5	PO	TCSYLVIO_003288	825	192	158.75	70.45	FTVPAVYEKKKDLIDK	0
MX_P5	PO	TCSYLVIO_003288	825	193	138.54	41.86	TVPAVYEKKKDLIDKW	0
MX_P5	PO	TCSYLVIO_003288	825	194	83.86	7.77	VPAVYEKKKDLIDKWI	0
MX_P5	PO	TCSYLVIO_003288	825	195	161.43	9.5	PAVYEKKKDLIDKWIS	0
MX_P5	PO	TCSYLVIO_003288	825	196	395.06	192.34	AVYEKKKDLIDKWISA	0
MX_P5	PO	TCSYLVIO_003288	825	197	563.72	13.39	VYEKKKDLIDKWISAA	0
MX_P5	PO	TCSYLVIO_003288	825	198	669.36	18.84	YEKKKDLIDKWISAAT	0
MX_P5	PO	TCSYLVIO_003288	825	199	563.72	13.39	EKKKDLIDKWISAATA	0
MX_P5	PO	TCSYLVIO_003288	825	200	662.13	8.61	KKKDLIDKWISAATAQ	0
MX_P5	PO	TCSYLVIO_003288	825	201	829.85	228.58	KKDLIDKWISAATAQV	0
MX_P5	PO	TCSYLVIO_003288	825	202	829.85	228.58	KDLIDKWISAATAQVE	0
MX_P5	PO	TCSYLVIO_003288	825	203	565.27	285.84	DLIDKWISAATAQVEK	0
MX_P5	PO	TCSYLVIO_003288	825	204	280.04	47.77	LIDKWISAATAQVEKY	0
MX_P5	PO	TCSYLVIO_003288	825	205	280.04	47.77	IDKWISAATAQVEKYM	0
MX_P5	PO	TCSYLVIO_003288	825	206	280.04	47.77	DKWISAATAQVEKYMG	0
MX_P5	PO	TCSYLVIO_003288	825	207	142.51	28.73	KWISAATAQVEKYMGK	0
MX_P5	PO	TCSYLVIO_003288	825	208	119.32	18.47	WISAATAQVEKYMGKI	0
MX_P5	PO	TCSYLVIO_003288	825	209	108.56	3.25	ISAATAQVEKYMGKIK	0
MX_P5	PO	TCSYLVIO_003288	825	210	119.32	18.47	SAATAQVEKYMGKIKT	0
MX_P5	PO	TCSYLVIO_003288	825	211	144.52	31.15	AATAQVEKYMGKIKTK	0
MX_P5	PO	TCSYLVIO_003288	825	212	144.52	31.15	ATAQVEKYMGKIKTKV	0
MX_P5	PO	TCSYLVIO_003288	825	213	65.05	7.53	TAQVEKYMGKIKTKVE	0
MX_P6	PO	TCSYLVIO_003288	824	97	19.29	2.34	VTFLCRILQLVLLAGV	0
MX_P6	PO	TCSYLVIO_003288	824	98	36.39	6.36	TFLCRILQLVLLAGVL	0
MX_P6	PO	TCSYLVIO_003288	824	99	38.62	3.22	FLCRILQLVLLAGVLL	0
MX_P6	PO	TCSYLVIO_003288	824	100	38.61	3.21	LCRILQLVLLAGVLLG	0
MX_P6	PO	TCSYLVIO_003288	824	101	39.83	11.57	CRILQLVLLAGVLLGF	0
MX_P6	PO	TCSYLVIO_003288	824	102	26.06	0.44	RILQLVLLAGVLLGFT	0
MX_P6	PO	TCSYLVIO_003288	824	103	45.24	19.23	ILQLVLLAGVLLGFTN	0
MX_P6	PO	TCSYLVIO_003288	824	104	30.01	2.09	LQLVLLAGVLLGFTNR	0
MX_P6	PO	TCSYLVIO_003288	824	105	31.11	0.54	QLVLLAGVLLGFTNRW	0
MX_P6	PO	TCSYLVIO_003288	824	106	30.56	0.24	LVLLAGVLLGFTNRWH	0
MX_P6	PO	TCSYLVIO_003288	824	107	29.35	5.65	VLLAGVLLGFTNRWHL	0
MX_P6	PO	TCSYLVIO_003288	824	108	33.58	4.52	LLAGVLLGFTNRWHLT	0
MX_P6	PO	TCSYLVIO_003288	824	109	45.56	2.6	LAGVLLGFTNRWHLTS	0
MX_P6	PO	TCSYLVIO_003288	824	110	68.39	18.51	AGVLLGFTNRWHLTSD	0
MX_P6	PO	TCSYLVIO_003288	824	111	76.7	6.75	GVLLGFTNRWHLTSDD	0
MX_P6	PO	TCSYLVIO_003288	824	112	90.84	26.76	VLLGFTNRWHLTSDDI	0
MX_P6	PO	TCSYLVIO_003288	824	113	11468.77	2676.25	LLGFTNRWHLTSDDIH	0
MX_P6	PO	TCSYLVIO_003288	824	114	16579.46	956.55	LGFTNRWHLTSDDIHE	0
MX_P6	PO	TCSYLVIO_003288	824	115	17631.87	1690.19	GFTNRWHLTSDDIHEA	0
MX_P6	PO	TCSYLVIO_003288	824	116	19258.11	36.85	FTNRWHLTSDDIHEAV	0
MX_P6	PO	TCSYLVIO_003288	824	117	19258.11	36.85	TNRWHLTSDDIHEAVN	0
MX_P6	PO	TCSYLVIO_003288	824	118	17522.87	31.37	NRWHLTSDDIHEAVNR	0
MX_P6	PO	TCSYLVIO_003288	824	119	16088.96	784.67	RWHLTSDDIHEAVNRL	0
MX_P6	PO	TCSYLVIO_003288	824	120	15302.57	327.46	WHLTSDDIHEAVNRLV	0
MX_P6	PO	TCSYLVIO_003288	824	121	15473.88	569.73	HLTSDDIHEAVNRLVD	0
MX_P6	PO	TCSYLVIO_003288	824	122	17839.17	2775.3	LTSDDIHEAVNRLVDC	0
MX_P6	PO	TCSYLVIO_003288	824	123	17529.57	3213.14	TSDDIHEAVNRLVDCA	0
MX_P6	PO	TCSYLVIO_003288	824	124	1699.25	317.36	SDDIHEAVNRLVDCAT	0
MX_P6	PO	TCSYLVIO_003288	824	125	596.15	124.25	DDIHEAVNRLVDCATP	0
MX_P6	PO	TCSYLVIO_003288	824	126	596.15	124.25	DIHEAVNRLVDCATPR	0
MX_P6	PO	TCSYLVIO_003288	824	127	794.59	6.02	IHEAVNRLVDCATPRL	0
MX_P6	PO	TCSYLVIO_003288	824	128	794.59	6.02	HEAVNRLVDCATPRLV	0
MX_P6	PO	TCSYLVIO_003288	824	129	87.47	4.28	EAVNRLVDCATPRLVT	0
MX_P6	PO	TCSYLVIO_003288	824	130	73.11	6.88	AVNRLVDCATPRLVTA	0
MX_P6	PO	TCSYLVIO_003288	824	131	79.47	2.13	VNRLVDCATPRLVTAL	0
MX_P6	PO	TCSYLVIO_003288	824	132	82.77	2.53	NRLVDCATPRLVTALE	0
MX_P6	PO	TCSYLVIO_003288	824	133	100.35	4.35	RLVDCATPRLVTALES	0
MX_P6	PO	TCSYLVIO_003288	824	134	100.35	4.35	LVDCATPRLVTALESM	0
MX_P6	PO	TCSYLVIO_003288	824	135	69.98	6.54	VDCATPRLVTALESMH	0
MX_P6	PO	TCSYLVIO_003288	824	136	69.98	6.54	DCATPRLVTALESMHQ	0
MX_P6	PO	TCSYLVIO_003288	824	137	63.41	2.76	CATPRLVTALESMHQL	0
MX_P6	PO	TCSYLVIO_003288	825	177	19.44	4.6	LVSDAAFLTFFLLLAF	0
MX_P6	PO	TCSYLVIO_003288	825	178	21.92	1.09	VSDAAFLTFFLLLAFT	0
MX_P6	PO	TCSYLVIO_003288	825	179	26.24	5.01	SDAAFLTFFLLLAFTV	0
MX_P6	PO	TCSYLVIO_003288	825	180	27.17	3.7	DAAFLTFFLLLAFTVP	0
MX_P6	PO	TCSYLVIO_003288	825	181	25.57	1.11	AAFLTFFLLLAFTVPA	0
MX_P6	PO	TCSYLVIO_003288	825	182	25.57	1.11	AFLTFFLLLAFTVPAV	0
MX_P6	PO	TCSYLVIO_003288	825	183	24.62	3.28	FLTFFLLLAFTVPAVY	0
MX_P6	PO	TCSYLVIO_003288	825	184	31.6	13.15	LTFFLLLAFTVPAVYE	0
MX_P6	PO	TCSYLVIO_003288	825	185	58.97	20.27	TFFLLLAFTVPAVYEK	0
MX_P6	PO	TCSYLVIO_003288	825	186	72.11	1.7	FFLLLAFTVPAVYEKK	0
MX_P6	PO	TCSYLVIO_003288	825	187	73.59	1.83	FLLLAFTVPAVYEKKK	0
MX_P6	PO	TCSYLVIO_003288	825	188	83.13	5.47	LLLAFTVPAVYEKKKD	0
MX_P6	PO	TCSYLVIO_003288	825	189	94.93	11.23	LLAFTVPAVYEKKKDL	0
MX_P6	PO	TCSYLVIO_003288	825	190	125.41	10.86	LAFTVPAVYEKKKDLI	0
MX_P6	PO	TCSYLVIO_003288	825	191	306.23	122.25	AFTVPAVYEKKKDLID	0
MX_P6	PO	TCSYLVIO_003288	825	192	306.23	122.25	FTVPAVYEKKKDLIDK	0
MX_P6	PO	TCSYLVIO_003288	825	193	142.03	25.38	TVPAVYEKKKDLIDKW	0
MX_P6	PO	TCSYLVIO_003288	825	194	120.96	25.67	VPAVYEKKKDLIDKWI	0
MX_P6	PO	TCSYLVIO_003288	825	195	131.6	10.63	PAVYEKKKDLIDKWIS	0
MX_P6	PO	TCSYLVIO_003288	825	196	230.77	88.9	AVYEKKKDLIDKWISA	0
MX_P6	PO	TCSYLVIO_003288	825	197	230.77	88.9	VYEKKKDLIDKWISAA	0
MX_P6	PO	TCSYLVIO_003288	825	198	200.73	31.13	YEKKKDLIDKWISAAT	0
MX_P6	PO	TCSYLVIO_003288	825	199	138.01	31.82	EKKKDLIDKWISAATA	0
MX_P6	PO	TCSYLVIO_003288	825	200	200.73	31.13	KKKDLIDKWISAATAQ	0
MX_P6	PO	TCSYLVIO_003288	825	201	83.53	1.31	KKDLIDKWISAATAQV	0
MX_P6	PO	TCSYLVIO_003288	825	202	192.08	75.43	KDLIDKWISAATAQVE	0
MX_P6	PO	TCSYLVIO_003288	825	203	153.95	21.5	DLIDKWISAATAQVEK	0
MX_P6	PO	TCSYLVIO_003288	825	204	198.8	34.89	LIDKWISAATAQVEKY	0
MX_P6	PO	TCSYLVIO_003288	825	205	184.35	21.48	IDKWISAATAQVEKYM	0
MX_P6	PO	TCSYLVIO_003288	825	206	170.79	40.65	DKWISAATAQVEKYMG	0
MX_P6	PO	TCSYLVIO_003288	825	207	160.46	26.04	KWISAATAQVEKYMGK	0
MX_P6	PO	TCSYLVIO_003288	825	208	143.27	6.35	WISAATAQVEKYMGKI	0
MX_P6	PO	TCSYLVIO_003288	825	209	126.97	6.82	ISAATAQVEKYMGKIK	0
MX_P6	PO	TCSYLVIO_003288	825	210	126.97	6.82	SAATAQVEKYMGKIKT	0
MX_P6	PO	TCSYLVIO_003288	825	211	285.67	58.85	AATAQVEKYMGKIKTK	0
MX_P6	PO	TCSYLVIO_003288	825	212	285.67	58.85	ATAQVEKYMGKIKTKV	0
MX_P6	PO	TCSYLVIO_003288	825	213	86.56	6.68	TAQVEKYMGKIKTKVE	0
MX_E6	PO	TCSYLVIO_003288	824	97	23.29	8.69	VTFLCRILQLVLLAGV	0
MX_E6	PO	TCSYLVIO_003288	824	98	34.32	6.15	TFLCRILQLVLLAGVL	0
MX_E6	PO	TCSYLVIO_003288	824	99	27.94	2.13	FLCRILQLVLLAGVLL	0
MX_E6	PO	TCSYLVIO_003288	824	100	34.04	5.75	LCRILQLVLLAGVLLG	0
MX_E6	PO	TCSYLVIO_003288	824	101	30.5	2	CRILQLVLLAGVLLGF	0
MX_E6	PO	TCSYLVIO_003288	824	102	42.45	18.89	RILQLVLLAGVLLGFT	0
MX_E6	PO	TCSYLVIO_003288	824	103	30.5	2	ILQLVLLAGVLLGFTN	0
MX_E6	PO	TCSYLVIO_003288	824	104	48.27	1.87	LQLVLLAGVLLGFTNR	0
MX_E6	PO	TCSYLVIO_003288	824	105	39.9	9.97	QLVLLAGVLLGFTNRW	0
MX_E6	PO	TCSYLVIO_003288	824	106	45.99	9.05	LVLLAGVLLGFTNRWH	0
MX_E6	PO	TCSYLVIO_003288	824	107	38.83	1.08	VLLAGVLLGFTNRWHL	0
MX_E6	PO	TCSYLVIO_003288	824	108	48.14	12.1	LLAGVLLGFTNRWHLT	0
MX_E6	PO	TCSYLVIO_003288	824	109	37.62	0.63	LAGVLLGFTNRWHLTS	0
MX_E6	PO	TCSYLVIO_003288	824	110	37.98	1.14	AGVLLGFTNRWHLTSD	0
MX_E6	PO	TCSYLVIO_003288	824	111	39.6	1.16	GVLLGFTNRWHLTSDD	0
MX_E6	PO	TCSYLVIO_003288	824	112	277.62	38.2	VLLGFTNRWHLTSDDI	0
MX_E6	PO	TCSYLVIO_003288	824	113	12438.91	3643.88	LLGFTNRWHLTSDDIH	0
MX_E6	PO	TCSYLVIO_003288	824	114	17861.5	1000.57	LGFTNRWHLTSDDIHE	0
MX_E6	PO	TCSYLVIO_003288	824	115	19045.28	893.17	GFTNRWHLTSDDIHEA	0
MX_E6	PO	TCSYLVIO_003288	824	116	20102.47	571.39	FTNRWHLTSDDIHEAV	0
MX_E6	PO	TCSYLVIO_003288	824	117	20102.47	571.39	TNRWHLTSDDIHEAVN	0
MX_E6	PO	TCSYLVIO_003288	824	118	19929.47	542.88	NRWHLTSDDIHEAVNR	0
MX_E6	PO	TCSYLVIO_003288	824	119	19366.06	625.7	RWHLTSDDIHEAVNRL	0
MX_E6	PO	TCSYLVIO_003288	824	120	18206.35	1423.96	WHLTSDDIHEAVNRLV	0
MX_E6	PO	TCSYLVIO_003288	824	121	18206.35	1423.96	HLTSDDIHEAVNRLVD	0
MX_E6	PO	TCSYLVIO_003288	824	122	18590.94	880.07	LTSDDIHEAVNRLVDC	0
MX_E6	PO	TCSYLVIO_003288	824	123	17515.84	640.35	TSDDIHEAVNRLVDCA	0
MX_E6	PO	TCSYLVIO_003288	824	124	3483.55	845.54	SDDIHEAVNRLVDCAT	0
MX_E6	PO	TCSYLVIO_003288	824	125	544.58	243.02	DDIHEAVNRLVDCATP	0
MX_E6	PO	TCSYLVIO_003288	824	126	186.85	6.71	DIHEAVNRLVDCATPR	0
MX_E6	PO	TCSYLVIO_003288	824	127	87.53	8.79	IHEAVNRLVDCATPRL	0
MX_E6	PO	TCSYLVIO_003288	824	128	87.53	8.79	HEAVNRLVDCATPRLV	0
MX_E6	PO	TCSYLVIO_003288	824	129	56.49	0.45	EAVNRLVDCATPRLVT	0
MX_E6	PO	TCSYLVIO_003288	824	130	65.73	13.52	AVNRLVDCATPRLVTA	0
MX_E6	PO	TCSYLVIO_003288	824	131	65.73	13.52	VNRLVDCATPRLVTAL	0
MX_E6	PO	TCSYLVIO_003288	824	132	204.06	49.51	NRLVDCATPRLVTALE	0
MX_E6	PO	TCSYLVIO_003288	824	133	204.06	49.51	RLVDCATPRLVTALES	0
MX_E6	PO	TCSYLVIO_003288	824	134	106.66	22.93	LVDCATPRLVTALESM	0
MX_E6	PO	TCSYLVIO_003288	824	135	62.57	14.1	VDCATPRLVTALESMH	0
MX_E6	PO	TCSYLVIO_003288	824	136	81.06	3.81	DCATPRLVTALESMHQ	0
MX_E6	PO	TCSYLVIO_003288	824	137	60.61	16.87	CATPRLVTALESMHQL	0
MX_E6	PO	TCSYLVIO_003288	825	177	19.04	0.16	LVSDAAFLTFFLLLAF	0
MX_E6	PO	TCSYLVIO_003288	825	178	20.48	0.05	VSDAAFLTFFLLLAFT	0
MX_E6	PO	TCSYLVIO_003288	825	179	20.48	0.05	SDAAFLTFFLLLAFTV	0
MX_E6	PO	TCSYLVIO_003288	825	180	27.8	0.15	DAAFLTFFLLLAFTVP	0
MX_E6	PO	TCSYLVIO_003288	825	181	42.39	3.39	AAFLTFFLLLAFTVPA	0
MX_E6	PO	TCSYLVIO_003288	825	182	42.68	2.98	AFLTFFLLLAFTVPAV	0
MX_E6	PO	TCSYLVIO_003288	825	183	37.14	4.86	FLTFFLLLAFTVPAVY	0
MX_E6	PO	TCSYLVIO_003288	825	184	37.14	4.86	LTFFLLLAFTVPAVYE	0
MX_E6	PO	TCSYLVIO_003288	825	185	47.74	5.74	TFFLLLAFTVPAVYEK	0
MX_E6	PO	TCSYLVIO_003288	825	186	65.5	3.49	FFLLLAFTVPAVYEKK	0
MX_E6	PO	TCSYLVIO_003288	825	187	69.43	9.05	FLLLAFTVPAVYEKKK	0
MX_E6	PO	TCSYLVIO_003288	825	188	69.43	9.05	LLLAFTVPAVYEKKKD	0
MX_E6	PO	TCSYLVIO_003288	825	189	90.33	17.96	LLAFTVPAVYEKKKDL	0
MX_E6	PO	TCSYLVIO_003288	825	190	101.8	34.19	LAFTVPAVYEKKKDLI	0
MX_E6	PO	TCSYLVIO_003288	825	191	90.33	17.96	AFTVPAVYEKKKDLID	0
MX_E6	PO	TCSYLVIO_003288	825	192	111.59	7.37	FTVPAVYEKKKDLIDK	0
MX_E6	PO	TCSYLVIO_003288	825	193	112.05	8.02	TVPAVYEKKKDLIDKW	0
MX_E6	PO	TCSYLVIO_003288	825	194	130.24	17.71	VPAVYEKKKDLIDKWI	0
MX_E6	PO	TCSYLVIO_003288	825	195	152.61	37.4	PAVYEKKKDLIDKWIS	0
MX_E6	PO	TCSYLVIO_003288	825	196	123.4	27.38	AVYEKKKDLIDKWISA	0
MX_E6	PO	TCSYLVIO_003288	825	197	119.26	4.45	VYEKKKDLIDKWISAA	0
MX_E6	PO	TCSYLVIO_003288	825	198	119.26	4.45	YEKKKDLIDKWISAAT	0
MX_E6	PO	TCSYLVIO_003288	825	199	119.26	4.45	EKKKDLIDKWISAATA	0
MX_E6	PO	TCSYLVIO_003288	825	200	92.62	25.52	KKKDLIDKWISAATAQ	0
MX_E6	PO	TCSYLVIO_003288	825	201	76.72	3.03	KKDLIDKWISAATAQV	0
MX_E6	PO	TCSYLVIO_003288	825	202	95.6	21.31	KDLIDKWISAATAQVE	0
MX_E6	PO	TCSYLVIO_003288	825	203	636.36	374.13	DLIDKWISAATAQVEK	0
MX_E6	PO	TCSYLVIO_003288	825	204	1195.66	612.46	LIDKWISAATAQVEKY	0
MX_E6	PO	TCSYLVIO_003288	825	205	1195.66	612.46	IDKWISAATAQVEKYM	0
MX_E6	PO	TCSYLVIO_003288	825	206	1042.65	461.2	DKWISAATAQVEKYMG	0
MX_E6	PO	TCSYLVIO_003288	825	207	248.54	70.9	KWISAATAQVEKYMGK	0
MX_E6	PO	TCSYLVIO_003288	825	208	193.8	127.89	WISAATAQVEKYMGKI	0
MX_E6	PO	TCSYLVIO_003288	825	209	238.1	85.67	ISAATAQVEKYMGKIK	0
MX_E6	PO	TCSYLVIO_003288	825	210	154.49	72.3	SAATAQVEKYMGKIKT	0
MX_E6	PO	TCSYLVIO_003288	825	211	202.9	35.88	AATAQVEKYMGKIKTK	0
MX_E6	PO	TCSYLVIO_003288	825	212	106.1	48.88	ATAQVEKYMGKIKTKV	0
MX_E6	PO	TCSYLVIO_003288	825	213	78.37	28.77	TAQVEKYMGKIKTKVE	0
CO	PO	TCSYLVIO_005669	-1	1	46.06	1.81	MLDYFVAIGVALLGLL	0
CO	PO	TCSYLVIO_005669	-1	5	46.06	1.81	FVAIGVALLGLLVVYF	0
CO	PO	TCSYLVIO_005669	-1	9	46.64	2.62	GVALLGLLVVYFMFHS	0
CO	PO	TCSYLVIO_005669	-1	13	53.81	1.11	LGLLVVYFMFHSIKKS	0
CO	PO	TCSYLVIO_005669	-1	17	79.06	1.95	VVYFMFHSIKKSEFVA	0
CO	PO	TCSYLVIO_005669	-1	21	178.43	20.58	MFHSIKKSEFVAFNAS	0
CO	PO	TCSYLVIO_005669	-1	25	203.93	22.58	IKKSEFVAFNASKERK	0
CO	PO	TCSYLVIO_005669	-1	29	203.93	22.58	EFVAFNASKERKSRPR	0
CO	PO	TCSYLVIO_005669	-1	33	191.27	2.59	FNASKERKSRPRKTPK	0
CO	PO	TCSYLVIO_005669	-1	37	191.27	2.59	KERKSRPRKTPKAPRR	0
CO	PO	TCSYLVIO_005669	-1	41	603.8	117.37	SRPRKTPKAPRRDDSR	0
CO	PO	TCSYLVIO_005669	-1	45	10533.6	1554.83	KTPKAPRRDDSRLDRE	0
CO	PO	TCSYLVIO_005669	-1	49	10533.6	1554.83	APRRDDSRLDREMEAL	0
CO	PO	TCSYLVIO_005669	-1	53	189.55	3.82	DDSRLDREMEALIAQE	0
CO	PO	TCSYLVIO_005669	-1	57	189.55	3.82	LDREMEALIAQEVAHH	0
CO	PO	TCSYLVIO_005669	-1	61	161.56	43.41	MEALIAQEVAHHTTSM	0
CO	PO	TCSYLVIO_005669	-1	65	83.94	13.78	IAQEVAHHTTSMRADI	0
CO	PO	TCSYLVIO_005669	-1	69	76.16	7.2	VAHHTTSMRADIRVVQ	0
CO	PO	TCSYLVIO_005669	-1	73	75.45	1.78	TTSMRADIRVVQPVLL	0
CO	PO	TCSYLVIO_005669	-1	77	76.47	0.33	RADIRVVQPVLLENMQ	0
CO	PO	TCSYLVIO_005669	-1	81	103.17	1.34	RVVQPVLLENMQRKVA	0
CO	PO	TCSYLVIO_005669	-1	85	317.31	25.81	PVLLENMQRKVAAEKN	0
CO	PO	TCSYLVIO_005669	-1	89	317.31	25.81	ENMQRKVAAEKNKSAS	0
CO	PO	TCSYLVIO_005669	-1	93	478.44	53.14	RKVAAEKNKSASMKYA	0
CO	PO	TCSYLVIO_005669	-1	97	2226.52	451.88	AEKNKSASMKYASAAA	0
CO	PO	TCSYLVIO_005669	-1	101	3979.13	159.88	KSASMKYASAAAEQAL	0
CO	PO	TCSYLVIO_005669	-1	105	3979.13	159.88	MKYASAAAEQALIDKE	0
CO	PO	TCSYLVIO_005669	-1	109	4617.7	3679.14	SAAAEQALIDKEMGFQ	0
CO	PO	TCSYLVIO_005669	-1	113	2523.78	717.88	EQALIDKEMGFQKVVN	0
CO	PO	TCSYLVIO_005669	-1	117	2523.78	717.88	IDKEMGFQKVVNQSKP	0
CO	PO	TCSYLVIO_005669	-1	121	1573.41	1162.97	MGFQKVVNQSKPRKNL	0
CO	PO	TCSYLVIO_005669	-1	125	1573.41	1162.97	KVVNQSKPRKNLSPPP	0
CO	PO	TCSYLVIO_005669	-1	129	16520.14	1901.88	QSKPRKNLSPPPQQRP	0
CO	PO	TCSYLVIO_005669	-1	133	16520.14	1901.88	RKNLSPPPQQRPQQAN	0
CO	PO	TCSYLVIO_005669	-1	137	643.23	274.08	SPPPQQRPQQANTDEE	0
CO	PO	TCSYLVIO_005669	-1	141	643.23	274.08	QQRPQQANTDEELSRK	0
CO	PO	TCSYLVIO_005669	-1	145	1399.75	1252.21	QQANTDEELSRKLGQF	0
CO	PO	TCSYLVIO_005669	-1	149	4267.06	2365	TDEELSRKLGQFFSNN	0
CO	PO	TCSYLVIO_005669	-1	153	7855.78	110.41	LSRKLGQFFSNNRKDK	0
CO	PO	TCSYLVIO_005669	-1	157	10770.74	3410.56	LGQFFSNNRKDKKGLK	0
CO	PO	TCSYLVIO_005669	-1	161	33157.29	853.72	FSNNRKDKKGLKVNLK	0
CO	PO	TCSYLVIO_005669	-1	165	33157.29	853.72	RKDKKGLKVNLKEEQT	0
CO	PO	TCSYLVIO_005669	-1	169	28824.74	3779.33	KGLKVNLKEEQTANTK	0
CO	PO	TCSYLVIO_005669	-1	173	11866.74	13559.98	VNLKEEQTANTKGNGV	0
CO	PO	TCSYLVIO_005669	-1	177	11866.74	13559.98	EEQTANTKGNGVHVVV	0
CO	PO	TCSYLVIO_005669	-1	181	13812.23	10808.64	ANTKGNGVHVVVRKDI	0
CO	PO	TCSYLVIO_005669	-1	185	5477.62	978.28	GNGVHVVVRKDISNAR	0
CO	PO	TCSYLVIO_005669	-1	189	1273.13	197.4	HVVVRKDISNARTWSL	0
CO_P1	PO	TCSYLVIO_005669	1488	85	181.34	8.54	PVLLENMQRKVAAEKN	0
CO_P1	PO	TCSYLVIO_005669	1488	86	181.34	8.54	VLLENMQRKVAAEKNK	0
CO_P1	PO	TCSYLVIO_005669	1488	87	164.83	0.64	LLENMQRKVAAEKNKS	0
CO_P1	PO	TCSYLVIO_005669	1488	88	136.96	12.36	LENMQRKVAAEKNKSA	0
CO_P1	PO	TCSYLVIO_005669	1488	89	125.73	28.23	ENMQRKVAAEKNKSAS	0
CO_P1	PO	TCSYLVIO_005669	1488	90	163.49	81.63	NMQRKVAAEKNKSASM	0
CO_P1	PO	TCSYLVIO_005669	1488	91	174.12	66.6	MQRKVAAEKNKSASMK	0
CO_P1	PO	TCSYLVIO_005669	1488	92	107.59	27.49	QRKVAAEKNKSASMKY	0
CO_P1	PO	TCSYLVIO_005669	1488	93	107.59	27.49	RKVAAEKNKSASMKYA	0
CO_P1	PO	TCSYLVIO_005669	1488	94	314.99	132.19	KVAAEKNKSASMKYAS	0
CO_P1	PO	TCSYLVIO_005669	1488	95	577.3	135.06	VAAEKNKSASMKYASA	0
CO_P1	PO	TCSYLVIO_005669	1488	96	1832.93	55.51	AAEKNKSASMKYASAA	0
CO_P1	PO	TCSYLVIO_005669	1488	97	1832.93	55.51	AEKNKSASMKYASAAA	0
CO_P1	PO	TCSYLVIO_005669	1488	98	872.85	277.96	EKNKSASMKYASAAAE	0
CO_P1	PO	TCSYLVIO_005669	1488	99	533.7	78.58	KNKSASMKYASAAAEQ	0
CO_P1	PO	TCSYLVIO_005669	1488	100	281.33	175.54	NKSASMKYASAAAEQA	0
CO_P1	PO	TCSYLVIO_005669	1488	101	328.55	108.77	KSASMKYASAAAEQAL	0
CO_P1	PO	TCSYLVIO_005669	1488	102	267.32	22.17	SASMKYASAAAEQALI	0
CO_P1	PO	TCSYLVIO_005669	1488	103	281.45	2.18	ASMKYASAAAEQALID	0
CO_P1	PO	TCSYLVIO_005669	1488	104	985.8	471.15	SMKYASAAAEQALIDK	0
CO_P1	PO	TCSYLVIO_005669	1488	105	1616.44	502.26	MKYASAAAEQALIDKE	0
CO_P1	PO	TCSYLVIO_005669	1488	106	1920.32	666.97	KYASAAAEQALIDKEM	0
CO_P1	PO	TCSYLVIO_005669	1488	107	2040.82	735.95	YASAAAEQALIDKEMG	0
CO_P1	PO	TCSYLVIO_005669	1488	108	2040.82	735.95	ASAAAEQALIDKEMGF	0
CO_P1	PO	TCSYLVIO_005669	1488	109	2138.94	828.62	SAAAEQALIDKEMGFQ	0
CO_P1	PO	TCSYLVIO_005669	1488	110	2173.99	758.83	AAAEQALIDKEMGFQK	0
CO_P1	PO	TCSYLVIO_005669	1488	111	2173.99	758.83	AAEQALIDKEMGFQKV	0
CO_P1	PO	TCSYLVIO_005669	1488	112	2173.99	758.83	AEQALIDKEMGFQKVV	0
CO_P1	PO	TCSYLVIO_005669	1488	113	2724.66	385.79	EQALIDKEMGFQKVVN	0
CO_P1	PO	TCSYLVIO_005669	1488	114	3709.09	861.4	QALIDKEMGFQKVVNQ	0
CO_P1	PO	TCSYLVIO_005669	1488	115	3938.29	537.26	ALIDKEMGFQKVVNQS	0
CO_P1	PO	TCSYLVIO_005669	1488	116	3426.4	186.67	LIDKEMGFQKVVNQSK	0
CO_P1	PO	TCSYLVIO_005669	1488	117	3200.95	451.65	IDKEMGFQKVVNQSKP	0
CO_P1	PO	TCSYLVIO_005669	1488	118	2236.04	1770.29	DKEMGFQKVVNQSKPR	0
CO_P1	PO	TCSYLVIO_005669	1488	119	729.63	25.05	KEMGFQKVVNQSKPRK	0
CO_P1	PO	TCSYLVIO_005669	1488	120	613.42	26.86	EMGFQKVVNQSKPRKN	0
CO_P1	PO	TCSYLVIO_005669	1488	121	339.93	5.82	MGFQKVVNQSKPRKNL	0
CO_P1	PO	TCSYLVIO_005669	1488	122	347	90.97	GFQKVVNQSKPRKNLS	0
CO_P1	PO	TCSYLVIO_005669	1488	123	143.9	45.35	FQKVVNQSKPRKNLSP	0
CO_P1	PO	TCSYLVIO_005669	1488	124	257.04	159.72	QKVVNQSKPRKNLSPP	0
CO_P1	PO	TCSYLVIO_005669	1488	125	178.38	98.64	KVVNQSKPRKNLSPPP	0
CO_P1	PO	TCSYLVIO_005669	1488	126	257.04	159.72	VVNQSKPRKNLSPPPQ	0
CO_P1	PO	TCSYLVIO_005669	1488	127	2171.81	1871.94	VNQSKPRKNLSPPPQQ	0
CO_P1	PO	TCSYLVIO_005669	1488	128	3194.56	2391.51	NQSKPRKNLSPPPQQR	0
CO_P1	PO	TCSYLVIO_005669	1488	129	3194.56	2391.51	QSKPRKNLSPPPQQRP	0
CO_P1	PO	TCSYLVIO_005669	1488	130	2623.61	2544.66	SKPRKNLSPPPQQRPQ	0
CO_P1	PO	TCSYLVIO_005669	1488	131	2623.61	2544.66	KPRKNLSPPPQQRPQQ	0
CO_P1	PO	TCSYLVIO_005669	1488	132	2579.2	2675.61	PRKNLSPPPQQRPQQA	0
CO_P1	PO	TCSYLVIO_005669	1488	133	3471.65	2756.82	RKNLSPPPQQRPQQAN	0
CO_P1	PO	TCSYLVIO_005669	1488	134	3485.63	2737.05	KNLSPPPQQRPQQANT	0
CO_P1	PO	TCSYLVIO_005669	1488	135	4064.29	2273.39	NLSPPPQQRPQQANTD	0
CO_P1	PO	TCSYLVIO_005669	1488	136	4064.29	2273.39	LSPPPQQRPQQANTDE	0
CO_P1	PO	TCSYLVIO_005669	1488	137	693.56	30.26	SPPPQQRPQQANTDEE	0
CO_P1	PO	TCSYLVIO_005669	1488	138	333.84	291.36	PPPQQRPQQANTDEEL	0
CO_P1	PO	TCSYLVIO_005669	1488	139	693.56	30.26	PPQQRPQQANTDEELS	0
CO_P1	PO	TCSYLVIO_005669	1488	140	169.16	58.47	PQQRPQQANTDEELSR	0
CO_P1	PO	TCSYLVIO_005669	1488	141	164.1	65.63	QQRPQQANTDEELSRK	0
CO_P1	PO	TCSYLVIO_005669	1488	142	154.67	52.29	QRPQQANTDEELSRKL	0
CO_P1	PO	TCSYLVIO_005669	1488	143	130.93	75.6	RPQQANTDEELSRKLG	0
CO_P1	PO	TCSYLVIO_005669	1488	144	379.22	265.27	PQQANTDEELSRKLGQ	0
CO_P1	PO	TCSYLVIO_005669	1488	145	2681.22	317.77	QQANTDEELSRKLGQF	0
CO_P1	PO	TCSYLVIO_005669	1488	146	2850.33	270.33	QANTDEELSRKLGQFF	0
CO_P1	PO	TCSYLVIO_005669	1488	147	2997.87	257.32	ANTDEELSRKLGQFFS	0
CO_P1	PO	TCSYLVIO_005669	1488	148	3000.52	253.57	NTDEELSRKLGQFFSN	0
CO_P1	PO	TCSYLVIO_005669	1488	149	3000.52	253.57	TDEELSRKLGQFFSNN	0
CO_P1	PO	TCSYLVIO_005669	1488	150	2590.2	172.08	DEELSRKLGQFFSNNR	0
CO_P1	PO	TCSYLVIO_005669	1488	151	2268.22	283.26	EELSRKLGQFFSNNRK	0
CO_P1	PO	TCSYLVIO_005669	1488	152	2092.92	40.69	ELSRKLGQFFSNNRKD	0
CO_P1	PO	TCSYLVIO_005669	1488	153	593.42	165.59	LSRKLGQFFSNNRKDK	0
CO_P1	PO	TCSYLVIO_005669	1488	154	135.33	49.72	SRKLGQFFSNNRKDKK	0
CO_P1	PO	TCSYLVIO_005669	1488	155	135.33	49.72	RKLGQFFSNNRKDKKG	0
CO_P1	PO	TCSYLVIO_005669	1488	156	276.44	58.62	KLGQFFSNNRKDKKGL	0
CO_P1	PO	TCSYLVIO_005669	1488	157	276.44	58.62	LGQFFSNNRKDKKGLK	0
CO_P1	PO	TCSYLVIO_005669	1488	158	301.67	22.94	GQFFSNNRKDKKGLKV	0
CO_P1	PO	TCSYLVIO_005669	1488	159	867.99	550.75	QFFSNNRKDKKGLKVN	0
CO_P1	PO	TCSYLVIO_005669	1488	160	2011.55	1693.21	FFSNNRKDKKGLKVNL	0
CO_P1	PO	TCSYLVIO_005669	1488	161	14324.86	576.09	FSNNRKDKKGLKVNLK	0
CO_P1	PO	TCSYLVIO_005669	1488	162	16523.8	2533.69	SNNRKDKKGLKVNLKE	0
CO_P1	PO	TCSYLVIO_005669	1488	163	16008.25	3262.79	NNRKDKKGLKVNLKEE	0
CO_P1	PO	TCSYLVIO_005669	1488	164	15711.71	4581.32	NRKDKKGLKVNLKEEQ	0
CO_P1	PO	TCSYLVIO_005669	1488	165	15157.89	2060.19	RKDKKGLKVNLKEEQT	0
CO_P1	PO	TCSYLVIO_005669	1488	166	17250.12	6487.72	KDKKGLKVNLKEEQTA	0
CO_P1	PO	TCSYLVIO_005669	1488	167	16287.64	5126.56	DKKGLKVNLKEEQTAN	0
CO_P1	PO	TCSYLVIO_005669	1488	168	14391.22	7808.52	KKGLKVNLKEEQTANT	0
CO_P1	PO	TCSYLVIO_005669	1488	169	10901.53	4911.64	KGLKVNLKEEQTANTK	0
CO_P1	PO	TCSYLVIO_005669	1488	170	102.76	34.85	GLKVNLKEEQTANTKG	0
CO_P1	PO	TCSYLVIO_005669	1488	171	66.13	16.95	LKVNLKEEQTANTKGN	0
CO_P1	PO	TCSYLVIO_005669	1488	172	149.3	134.58	KVNLKEEQTANTKGNG	0
CO_P1	PO	TCSYLVIO_005669	1488	173	4778.82	1954.99	VNLKEEQTANTKGNGV	0
CO_P1	PO	TCSYLVIO_005669	1488	174	14392.54	1011.39	NLKEEQTANTKGNGVH	0
CO_P1	PO	TCSYLVIO_005669	1488	175	14766.91	481.96	LKEEQTANTKGNGVHV	0
CO_P1	PO	TCSYLVIO_005669	1488	176	14704.85	394.19	KEEQTANTKGNGVHVV	0
CO_P1	PO	TCSYLVIO_005669	1488	177	12900.19	290.49	EEQTANTKGNGVHVVV	0
CO_P1	PO	TCSYLVIO_005669	1488	178	11365.74	160.78	EQTANTKGNGVHVVVR	0
CO_P1	PO	TCSYLVIO_005669	1488	179	11365.74	160.78	QTANTKGNGVHVVVRK	0
CO_P1	PO	TCSYLVIO_005669	1488	180	12475.35	490.17	TANTKGNGVHVVVRKD	0
CO_P1	PO	TCSYLVIO_005669	1488	181	12475.35	490.17	ANTKGNGVHVVVRKDI	0
CO_P1	PO	TCSYLVIO_005669	1488	182	12475.35	490.17	NTKGNGVHVVVRKDIS	0
CO_P1	PO	TCSYLVIO_005669	1488	183	13772.29	688.75	TKGNGVHVVVRKDISN	0
CO_P1	PO	TCSYLVIO_005669	1488	184	13772.29	688.75	KGNGVHVVVRKDISNA	0
CO_P1	PO	TCSYLVIO_005669	1488	185	3558.38	503.75	GNGVHVVVRKDISNAR	0
CO_P1	PO	TCSYLVIO_005669	1488	186	192.16	13.5	NGVHVVVRKDISNART	0
CO_P1	PO	TCSYLVIO_005669	1488	187	119.43	71.05	GVHVVVRKDISNARTW	0
CO_P1	PO	TCSYLVIO_005669	1488	188	98.68	100.4	VHVVVRKDISNARTWS	0
CO_P1	PO	TCSYLVIO_005669	1488	189	127.75	141.52	HVVVRKDISNARTWSL	0
CO_P1	PO	TCSYLVIO_005669	1488	190	1657.35	357.42	VVVRKDISNARTWSLV	0
CO_P1	PO	TCSYLVIO_005669	1488	191	1657.35	357.42	VVRKDISNARTWSLVA	0
CO_P2	PO	TCSYLVIO_005669	1488	85	222.29	10.29	PVLLENMQRKVAAEKN	0
CO_P2	PO	TCSYLVIO_005669	1488	86	222.29	10.29	VLLENMQRKVAAEKNK	0
CO_P2	PO	TCSYLVIO_005669	1488	87	145.95	71.61	LLENMQRKVAAEKNKS	0
CO_P2	PO	TCSYLVIO_005669	1488	88	88.92	9.05	LENMQRKVAAEKNKSA	0
CO_P2	PO	TCSYLVIO_005669	1488	89	137.26	77.42	ENMQRKVAAEKNKSAS	0
CO_P2	PO	TCSYLVIO_005669	1488	90	226.78	49.18	NMQRKVAAEKNKSASM	0
CO_P2	PO	TCSYLVIO_005669	1488	91	192.41	97.79	MQRKVAAEKNKSASMK	0
CO_P2	PO	TCSYLVIO_005669	1488	92	125.54	32.94	QRKVAAEKNKSASMKY	0
CO_P2	PO	TCSYLVIO_005669	1488	93	134.32	15.64	RKVAAEKNKSASMKYA	0
CO_P2	PO	TCSYLVIO_005669	1488	94	142.4	9.11	KVAAEKNKSASMKYAS	0
CO_P2	PO	TCSYLVIO_005669	1488	95	696.3	177.17	VAAEKNKSASMKYASA	0
CO_P2	PO	TCSYLVIO_005669	1488	96	696.3	177.17	AAEKNKSASMKYASAA	0
CO_P2	PO	TCSYLVIO_005669	1488	97	178.63	9.89	AEKNKSASMKYASAAA	0
CO_P2	PO	TCSYLVIO_005669	1488	98	98.85	12.98	EKNKSASMKYASAAAE	0
CO_P2	PO	TCSYLVIO_005669	1488	99	98.85	12.98	KNKSASMKYASAAAEQ	0
CO_P2	PO	TCSYLVIO_005669	1488	100	405.1	318.72	NKSASMKYASAAAEQA	0
CO_P2	PO	TCSYLVIO_005669	1488	101	497.47	188.09	KSASMKYASAAAEQAL	0
CO_P2	PO	TCSYLVIO_005669	1488	102	537.65	131.27	SASMKYASAAAEQALI	0
CO_P2	PO	TCSYLVIO_005669	1488	103	1654.94	716.91	ASMKYASAAAEQALID	0
CO_P2	PO	TCSYLVIO_005669	1488	104	4562.33	2094.16	SMKYASAAAEQALIDK	0
CO_P2	PO	TCSYLVIO_005669	1488	105	3636.67	3403.24	MKYASAAAEQALIDKE	0
CO_P2	PO	TCSYLVIO_005669	1488	106	2642.83	1997.74	KYASAAAEQALIDKEM	0
CO_P2	PO	TCSYLVIO_005669	1488	107	1954.67	1024.53	YASAAAEQALIDKEMG	0
CO_P2	PO	TCSYLVIO_005669	1488	108	532.28	9	ASAAAEQALIDKEMGF	0
CO_P2	PO	TCSYLVIO_005669	1488	109	1494.91	77.95	SAAAEQALIDKEMGFQ	0
CO_P2	PO	TCSYLVIO_005669	1488	110	1494.91	77.95	AAAEQALIDKEMGFQK	0
CO_P2	PO	TCSYLVIO_005669	1488	111	1807.05	220.4	AAEQALIDKEMGFQKV	0
CO_P2	PO	TCSYLVIO_005669	1488	112	2407.21	110.97	AEQALIDKEMGFQKVV	0
CO_P2	PO	TCSYLVIO_005669	1488	113	2471.86	19.53	EQALIDKEMGFQKVVN	0
CO_P2	PO	TCSYLVIO_005669	1488	114	2676.01	269.18	QALIDKEMGFQKVVNQ	0
CO_P2	PO	TCSYLVIO_005669	1488	115	2492.31	152.48	ALIDKEMGFQKVVNQS	0
CO_P2	PO	TCSYLVIO_005669	1488	116	2667.16	281.71	LIDKEMGFQKVVNQSK	0
CO_P2	PO	TCSYLVIO_005669	1488	117	2958.6	693.87	IDKEMGFQKVVNQSKP	0
CO_P2	PO	TCSYLVIO_005669	1488	118	2958.6	693.87	DKEMGFQKVVNQSKPR	0
CO_P2	PO	TCSYLVIO_005669	1488	119	1739.76	1146.75	KEMGFQKVVNQSKPRK	0
CO_P2	PO	TCSYLVIO_005669	1488	120	661.13	174.01	EMGFQKVVNQSKPRKN	0
CO_P2	PO	TCSYLVIO_005669	1488	121	367.23	38.13	MGFQKVVNQSKPRKNL	0
CO_P2	PO	TCSYLVIO_005669	1488	122	284.28	55.1	GFQKVVNQSKPRKNLS	0
CO_P2	PO	TCSYLVIO_005669	1488	123	172.4	73.57	FQKVVNQSKPRKNLSP	0
CO_P2	PO	TCSYLVIO_005669	1488	124	160.71	57.05	QKVVNQSKPRKNLSPP	0
CO_P2	PO	TCSYLVIO_005669	1488	125	160.71	57.05	KVVNQSKPRKNLSPPP	0
CO_P2	PO	TCSYLVIO_005669	1488	126	340.65	164.99	VVNQSKPRKNLSPPPQ	0
CO_P2	PO	TCSYLVIO_005669	1488	127	340.65	164.99	VNQSKPRKNLSPPPQQ	0
CO_P2	PO	TCSYLVIO_005669	1488	128	301.46	152.6	NQSKPRKNLSPPPQQR	0
CO_P2	PO	TCSYLVIO_005669	1488	129	173.97	27.7	QSKPRKNLSPPPQQRP	0
CO_P2	PO	TCSYLVIO_005669	1488	130	241.52	48.86	SKPRKNLSPPPQQRPQ	0
CO_P2	PO	TCSYLVIO_005669	1488	131	208.76	62.29	KPRKNLSPPPQQRPQQ	0
CO_P2	PO	TCSYLVIO_005669	1488	132	226.95	88.02	PRKNLSPPPQQRPQQA	0
CO_P2	PO	TCSYLVIO_005669	1488	133	229.16	91.15	RKNLSPPPQQRPQQAN	0
CO_P2	PO	TCSYLVIO_005669	1488	134	461.39	86.5	KNLSPPPQQRPQQANT	0
CO_P2	PO	TCSYLVIO_005669	1488	135	744.99	319.17	NLSPPPQQRPQQANTD	0
CO_P2	PO	TCSYLVIO_005669	1488	136	1328.99	366.67	LSPPPQQRPQQANTDE	0
CO_P2	PO	TCSYLVIO_005669	1488	137	817.88	216.1	SPPPQQRPQQANTDEE	0
CO_P2	PO	TCSYLVIO_005669	1488	138	1235.85	234.95	PPPQQRPQQANTDEEL	0
CO_P2	PO	TCSYLVIO_005669	1488	139	455.82	295.93	PPQQRPQQANTDEELS	0
CO_P2	PO	TCSYLVIO_005669	1488	140	333.95	123.58	PQQRPQQANTDEELSR	0
CO_P2	PO	TCSYLVIO_005669	1488	141	309.67	89.24	QQRPQQANTDEELSRK	0
CO_P2	PO	TCSYLVIO_005669	1488	142	226.95	5.46	QRPQQANTDEELSRKL	0
CO_P2	PO	TCSYLVIO_005669	1488	143	187.19	31.52	RPQQANTDEELSRKLG	0
CO_P2	PO	TCSYLVIO_005669	1488	144	165.34	62.42	PQQANTDEELSRKLGQ	0
CO_P2	PO	TCSYLVIO_005669	1488	145	174.1	79.36	QQANTDEELSRKLGQF	0
CO_P2	PO	TCSYLVIO_005669	1488	146	181.73	90.15	QANTDEELSRKLGQFF	0
CO_P2	PO	TCSYLVIO_005669	1488	147	181.73	90.15	ANTDEELSRKLGQFFS	0
CO_P2	PO	TCSYLVIO_005669	1488	148	170.21	5.83	NTDEELSRKLGQFFSN	0
CO_P2	PO	TCSYLVIO_005669	1488	149	120.39	76.28	TDEELSRKLGQFFSNN	0
CO_P2	PO	TCSYLVIO_005669	1488	150	199.61	188.32	DEELSRKLGQFFSNNR	0
CO_P2	PO	TCSYLVIO_005669	1488	151	321.41	16.07	EELSRKLGQFFSNNRK	0
CO_P2	PO	TCSYLVIO_005669	1488	152	504.82	128.08	ELSRKLGQFFSNNRKD	0
CO_P2	PO	TCSYLVIO_005669	1488	153	504.82	128.08	LSRKLGQFFSNNRKDK	0
CO_P2	PO	TCSYLVIO_005669	1488	154	531.02	136.67	SRKLGQFFSNNRKDKK	0
CO_P2	PO	TCSYLVIO_005669	1488	155	633.69	77.22	RKLGQFFSNNRKDKKG	0
CO_P2	PO	TCSYLVIO_005669	1488	156	1179.51	236.85	KLGQFFSNNRKDKKGL	0
CO_P2	PO	TCSYLVIO_005669	1488	157	1538.53	270.88	LGQFFSNNRKDKKGLK	0
CO_P2	PO	TCSYLVIO_005669	1488	158	1538.53	270.88	GQFFSNNRKDKKGLKV	0
CO_P2	PO	TCSYLVIO_005669	1488	159	1870.22	889.55	QFFSNNRKDKKGLKVN	0
CO_P2	PO	TCSYLVIO_005669	1488	160	1679.3	1159.55	FFSNNRKDKKGLKVNL	0
CO_P2	PO	TCSYLVIO_005669	1488	161	385.64	176.42	FSNNRKDKKGLKVNLK	0
CO_P2	PO	TCSYLVIO_005669	1488	162	385.64	176.42	SNNRKDKKGLKVNLKE	0
CO_P2	PO	TCSYLVIO_005669	1488	163	231.67	19.76	NNRKDKKGLKVNLKEE	0
CO_P2	PO	TCSYLVIO_005669	1488	164	308.04	127.76	NRKDKKGLKVNLKEEQ	0
CO_P2	PO	TCSYLVIO_005669	1488	165	100.98	1.02	RKDKKGLKVNLKEEQT	0
CO_P2	PO	TCSYLVIO_005669	1488	166	203.19	143.53	KDKKGLKVNLKEEQTA	0
CO_P2	PO	TCSYLVIO_005669	1488	167	147.43	22.95	DKKGLKVNLKEEQTAN	0
CO_P2	PO	TCSYLVIO_005669	1488	168	147.43	22.95	KKGLKVNLKEEQTANT	0
CO_P2	PO	TCSYLVIO_005669	1488	169	159.07	50.42	KGLKVNLKEEQTANTK	0
CO_P2	PO	TCSYLVIO_005669	1488	170	115.15	11.7	GLKVNLKEEQTANTKG	0
CO_P2	PO	TCSYLVIO_005669	1488	171	115.15	11.7	LKVNLKEEQTANTKGN	0
CO_P2	PO	TCSYLVIO_005669	1488	172	127.61	29.32	KVNLKEEQTANTKGNG	0
CO_P2	PO	TCSYLVIO_005669	1488	173	138.72	105.25	VNLKEEQTANTKGNGV	0
CO_P2	PO	TCSYLVIO_005669	1488	174	212.28	1.22	NLKEEQTANTKGNGVH	0
CO_P2	PO	TCSYLVIO_005669	1488	175	86.68	37.56	LKEEQTANTKGNGVHV	0
CO_P2	PO	TCSYLVIO_005669	1488	176	86.68	37.56	KEEQTANTKGNGVHVV	0
CO_P2	PO	TCSYLVIO_005669	1488	177	69.81	13.7	EEQTANTKGNGVHVVV	0
CO_P2	PO	TCSYLVIO_005669	1488	178	63.7	5.07	EQTANTKGNGVHVVVR	0
CO_P2	PO	TCSYLVIO_005669	1488	179	95.92	29.16	QTANTKGNGVHVVVRK	0
CO_P2	PO	TCSYLVIO_005669	1488	180	95.92	29.16	TANTKGNGVHVVVRKD	0
CO_P2	PO	TCSYLVIO_005669	1488	181	120.11	50.18	ANTKGNGVHVVVRKDI	0
CO_P2	PO	TCSYLVIO_005669	1488	182	120.11	50.18	NTKGNGVHVVVRKDIS	0
CO_P2	PO	TCSYLVIO_005669	1488	183	101.19	34.05	TKGNGVHVVVRKDISN	0
CO_P2	PO	TCSYLVIO_005669	1488	184	101.19	34.05	KGNGVHVVVRKDISNA	0
CO_P2	PO	TCSYLVIO_005669	1488	185	112.46	15.94	GNGVHVVVRKDISNAR	0
CO_P2	PO	TCSYLVIO_005669	1488	186	112.46	15.94	NGVHVVVRKDISNART	0
CO_P2	PO	TCSYLVIO_005669	1488	187	57.13	11.22	GVHVVVRKDISNARTW	0
CO_P2	PO	TCSYLVIO_005669	1488	188	62.22	32.62	VHVVVRKDISNARTWS	0
CO_P2	PO	TCSYLVIO_005669	1488	189	67.24	25.52	HVVVRKDISNARTWSL	0
CO_P2	PO	TCSYLVIO_005669	1488	190	107.87	29.16	VVVRKDISNARTWSLV	0
CO_P2	PO	TCSYLVIO_005669	1488	191	107.87	29.16	VVRKDISNARTWSLVA	0
CO_P3	PO	TCSYLVIO_005669	1488	85	118.13	8.63	PVLLENMQRKVAAEKN	0
CO_P3	PO	TCSYLVIO_005669	1488	86	119.13	10.04	VLLENMQRKVAAEKNK	0
CO_P3	PO	TCSYLVIO_005669	1488	87	119.13	10.04	LLENMQRKVAAEKNKS	0
CO_P3	PO	TCSYLVIO_005669	1488	88	120.54	15.42	LENMQRKVAAEKNKSA	0
CO_P3	PO	TCSYLVIO_005669	1488	89	152.64	60.82	ENMQRKVAAEKNKSAS	0
CO_P3	PO	TCSYLVIO_005669	1488	90	180.9	20.85	NMQRKVAAEKNKSASM	0
CO_P3	PO	TCSYLVIO_005669	1488	91	163.12	4.31	MQRKVAAEKNKSASMK	0
CO_P3	PO	TCSYLVIO_005669	1488	92	142.51	2.28	QRKVAAEKNKSASMKY	0
CO_P3	PO	TCSYLVIO_005669	1488	93	125.06	49.51	RKVAAEKNKSASMKYA	0
CO_P3	PO	TCSYLVIO_005669	1488	94	157.1	22.91	KVAAEKNKSASMKYAS	0
CO_P3	PO	TCSYLVIO_005669	1488	95	427.86	167.09	VAAEKNKSASMKYASA	0
CO_P3	PO	TCSYLVIO_005669	1488	96	461.65	119.29	AAEKNKSASMKYASAA	0
CO_P3	PO	TCSYLVIO_005669	1488	97	455.81	111.02	AEKNKSASMKYASAAA	0
CO_P3	PO	TCSYLVIO_005669	1488	98	118.67	26.58	EKNKSASMKYASAAAE	0
CO_P3	PO	TCSYLVIO_005669	1488	99	118.67	26.58	KNKSASMKYASAAAEQ	0
CO_P3	PO	TCSYLVIO_005669	1488	100	891.74	300.07	NKSASMKYASAAAEQA	0
CO_P3	PO	TCSYLVIO_005669	1488	101	3700.78	78.73	KSASMKYASAAAEQAL	0
CO_P3	PO	TCSYLVIO_005669	1488	102	4163.88	345.56	SASMKYASAAAEQALI	0
CO_P3	PO	TCSYLVIO_005669	1488	103	5346.35	169.78	ASMKYASAAAEQALID	0
CO_P3	PO	TCSYLVIO_005669	1488	104	5646.04	147.54	SMKYASAAAEQALIDK	0
CO_P3	PO	TCSYLVIO_005669	1488	105	5799.16	68.99	MKYASAAAEQALIDKE	0
CO_P3	PO	TCSYLVIO_005669	1488	106	5440.31	143.41	KYASAAAEQALIDKEM	0
CO_P3	PO	TCSYLVIO_005669	1488	107	4257.8	423.91	YASAAAEQALIDKEMG	0
CO_P3	PO	TCSYLVIO_005669	1488	108	4025.49	205.34	ASAAAEQALIDKEMGF	0
CO_P3	PO	TCSYLVIO_005669	1488	109	1440.05	50.12	SAAAEQALIDKEMGFQ	0
CO_P3	PO	TCSYLVIO_005669	1488	110	322.13	91.34	AAAEQALIDKEMGFQK	0
CO_P3	PO	TCSYLVIO_005669	1488	111	322.13	91.34	AAEQALIDKEMGFQKV	0
CO_P3	PO	TCSYLVIO_005669	1488	112	254.64	32.22	AEQALIDKEMGFQKVV	0
CO_P3	PO	TCSYLVIO_005669	1488	113	148.86	44.66	EQALIDKEMGFQKVVN	0
CO_P3	PO	TCSYLVIO_005669	1488	114	148.86	44.66	QALIDKEMGFQKVVNQ	0
CO_P3	PO	TCSYLVIO_005669	1488	115	250.1	98.52	ALIDKEMGFQKVVNQS	0
CO_P3	PO	TCSYLVIO_005669	1488	116	220.73	140.06	LIDKEMGFQKVVNQSK	0
CO_P3	PO	TCSYLVIO_005669	1488	117	187.18	92.62	IDKEMGFQKVVNQSKP	0
CO_P3	PO	TCSYLVIO_005669	1488	118	162.72	66.16	DKEMGFQKVVNQSKPR	0
CO_P3	PO	TCSYLVIO_005669	1488	119	178.01	2.25	KEMGFQKVVNQSKPRK	0
CO_P3	PO	TCSYLVIO_005669	1488	120	147.77	45.02	EMGFQKVVNQSKPRKN	0
CO_P3	PO	TCSYLVIO_005669	1488	121	231.53	23.51	MGFQKVVNQSKPRKNL	0
CO_P3	PO	TCSYLVIO_005669	1488	122	441.1	94.52	GFQKVVNQSKPRKNLS	0
CO_P3	PO	TCSYLVIO_005669	1488	123	441.1	94.52	FQKVVNQSKPRKNLSP	0
CO_P3	PO	TCSYLVIO_005669	1488	124	252.84	15.16	QKVVNQSKPRKNLSPP	0
CO_P3	PO	TCSYLVIO_005669	1488	125	252.84	15.16	KVVNQSKPRKNLSPPP	0
CO_P3	PO	TCSYLVIO_005669	1488	126	7225.51	1629.44	VVNQSKPRKNLSPPPQ	0
CO_P3	PO	TCSYLVIO_005669	1488	127	9779.34	2181.03	VNQSKPRKNLSPPPQQ	0
CO_P3	PO	TCSYLVIO_005669	1488	128	10209.47	1613.92	NQSKPRKNLSPPPQQR	0
CO_P3	PO	TCSYLVIO_005669	1488	129	10209.47	1613.92	QSKPRKNLSPPPQQRP	0
CO_P3	PO	TCSYLVIO_005669	1488	130	8982.11	1653.01	SKPRKNLSPPPQQRPQ	0
CO_P3	PO	TCSYLVIO_005669	1488	131	8208.49	2747.08	KPRKNLSPPPQQRPQQ	0
CO_P3	PO	TCSYLVIO_005669	1488	132	6619.09	1728.04	PRKNLSPPPQQRPQQA	0
CO_P3	PO	TCSYLVIO_005669	1488	133	6766.12	1520.1	RKNLSPPPQQRPQQAN	0
CO_P3	PO	TCSYLVIO_005669	1488	134	6566.03	1653	KNLSPPPQQRPQQANT	0
CO_P3	PO	TCSYLVIO_005669	1488	135	889.38	299.99	NLSPPPQQRPQQANTD	0
CO_P3	PO	TCSYLVIO_005669	1488	136	143.22	6.52	LSPPPQQRPQQANTDE	0
CO_P3	PO	TCSYLVIO_005669	1488	137	114.17	34.57	SPPPQQRPQQANTDEE	0
CO_P3	PO	TCSYLVIO_005669	1488	138	77.52	17.25	PPPQQRPQQANTDEEL	0
CO_P3	PO	TCSYLVIO_005669	1488	139	113.13	33.11	PPQQRPQQANTDEELS	0
CO_P3	PO	TCSYLVIO_005669	1488	140	126.57	67.5	PQQRPQQANTDEELSR	0
CO_P3	PO	TCSYLVIO_005669	1488	141	135.45	80.06	QQRPQQANTDEELSRK	0
CO_P3	PO	TCSYLVIO_005669	1488	142	107.58	94.35	QRPQQANTDEELSRKL	0
CO_P3	PO	TCSYLVIO_005669	1488	143	51.01	14.35	RPQQANTDEELSRKLG	0
CO_P3	PO	TCSYLVIO_005669	1488	144	76.2	21.28	PQQANTDEELSRKLGQ	0
CO_P3	PO	TCSYLVIO_005669	1488	145	96.37	27.86	QQANTDEELSRKLGQF	0
CO_P3	PO	TCSYLVIO_005669	1488	146	160.08	70.01	QANTDEELSRKLGQFF	0
CO_P3	PO	TCSYLVIO_005669	1488	147	112.1	5.61	ANTDEELSRKLGQFFS	0
CO_P3	PO	TCSYLVIO_005669	1488	148	86.43	30.69	NTDEELSRKLGQFFSN	0
CO_P3	PO	TCSYLVIO_005669	1488	149	75.75	15.59	TDEELSRKLGQFFSNN	0
CO_P3	PO	TCSYLVIO_005669	1488	150	76.54	14.46	DEELSRKLGQFFSNNR	0
CO_P3	PO	TCSYLVIO_005669	1488	151	155.82	1.77	EELSRKLGQFFSNNRK	0
CO_P3	PO	TCSYLVIO_005669	1488	152	217.65	17.71	ELSRKLGQFFSNNRKD	0
CO_P3	PO	TCSYLVIO_005669	1488	153	1228.31	448.98	LSRKLGQFFSNNRKDK	0
CO_P3	PO	TCSYLVIO_005669	1488	154	1425.82	169.67	SRKLGQFFSNNRKDKK	0
CO_P3	PO	TCSYLVIO_005669	1488	155	1430.72	162.73	RKLGQFFSNNRKDKKG	0
CO_P3	PO	TCSYLVIO_005669	1488	156	1645.12	25.67	KLGQFFSNNRKDKKGL	0
CO_P3	PO	TCSYLVIO_005669	1488	157	1740.78	160.96	LGQFFSNNRKDKKGLK	0
CO_P3	PO	TCSYLVIO_005669	1488	158	1740.78	160.96	GQFFSNNRKDKKGLKV	0
CO_P3	PO	TCSYLVIO_005669	1488	159	2172.8	842.89	QFFSNNRKDKKGLKVN	0
CO_P3	PO	TCSYLVIO_005669	1488	160	1952.77	1154.06	FFSNNRKDKKGLKVNL	0
CO_P3	PO	TCSYLVIO_005669	1488	161	277.94	192.52	FSNNRKDKKGLKVNLK	0
CO_P3	PO	TCSYLVIO_005669	1488	162	110.14	44.78	SNNRKDKKGLKVNLKE	0
CO_P3	PO	TCSYLVIO_005669	1488	163	141.87	89.66	NNRKDKKGLKVNLKEE	0
CO_P3	PO	TCSYLVIO_005669	1488	164	146.81	82.68	NRKDKKGLKVNLKEEQ	0
CO_P3	PO	TCSYLVIO_005669	1488	165	92.47	5.82	RKDKKGLKVNLKEEQT	0
CO_P3	PO	TCSYLVIO_005669	1488	166	92.18	5.42	KDKKGLKVNLKEEQTA	0
CO_P3	PO	TCSYLVIO_005669	1488	167	73.95	17.32	DKKGLKVNLKEEQTAN	0
CO_P3	PO	TCSYLVIO_005669	1488	168	96.44	14.48	KKGLKVNLKEEQTANT	0
CO_P3	PO	TCSYLVIO_005669	1488	169	121.88	3.05	KGLKVNLKEEQTANTK	0
CO_P3	PO	TCSYLVIO_005669	1488	170	176.97	80.96	GLKVNLKEEQTANTKG	0
CO_P3	PO	TCSYLVIO_005669	1488	171	99.5	34.7	LKVNLKEEQTANTKGN	0
CO_P3	PO	TCSYLVIO_005669	1488	172	154.59	112.61	KVNLKEEQTANTKGNG	0
CO_P3	PO	TCSYLVIO_005669	1488	173	124.22	52.86	VNLKEEQTANTKGNGV	0
CO_P3	PO	TCSYLVIO_005669	1488	174	180.63	122.84	NLKEEQTANTKGNGVH	0
CO_P3	PO	TCSYLVIO_005669	1488	175	2218.73	474.57	LKEEQTANTKGNGVHV	0
CO_P3	PO	TCSYLVIO_005669	1488	176	4040.08	15.07	KEEQTANTKGNGVHVV	0
CO_P3	PO	TCSYLVIO_005669	1488	177	4040.08	15.07	EEQTANTKGNGVHVVV	0
CO_P3	PO	TCSYLVIO_005669	1488	178	2990.41	289.89	EQTANTKGNGVHVVVR	0
CO_P3	PO	TCSYLVIO_005669	1488	179	2990.41	289.89	QTANTKGNGVHVVVRK	0
CO_P3	PO	TCSYLVIO_005669	1488	180	3748.37	50.39	TANTKGNGVHVVVRKD	0
CO_P3	PO	TCSYLVIO_005669	1488	181	3748.37	50.39	ANTKGNGVHVVVRKDI	0
CO_P3	PO	TCSYLVIO_005669	1488	182	3833.36	69.81	NTKGNGVHVVVRKDIS	0
CO_P3	PO	TCSYLVIO_005669	1488	183	3648.03	186.86	TKGNGVHVVVRKDISN	0
CO_P3	PO	TCSYLVIO_005669	1488	184	3648.03	186.86	KGNGVHVVVRKDISNA	0
CO_P3	PO	TCSYLVIO_005669	1488	185	431.68	12.57	GNGVHVVVRKDISNAR	0
CO_P3	PO	TCSYLVIO_005669	1488	186	119.07	63.52	NGVHVVVRKDISNART	0
CO_P3	PO	TCSYLVIO_005669	1488	187	74.34	26.41	GVHVVVRKDISNARTW	0
CO_P3	PO	TCSYLVIO_005669	1488	188	79.63	7.74	VHVVVRKDISNARTWS	0
CO_P3	PO	TCSYLVIO_005669	1488	189	89.82	4.51	HVVVRKDISNARTWSL	0
CO_P3	PO	TCSYLVIO_005669	1488	190	1301.68	36.03	VVVRKDISNARTWSLV	0
CO_P3	PO	TCSYLVIO_005669	1488	191	1301.68	36.03	VVRKDISNARTWSLVA	0
CO_P4	PO	TCSYLVIO_005669	1488	85	112.17	3.79	PVLLENMQRKVAAEKN	0
CO_P4	PO	TCSYLVIO_005669	1488	86	114.51	7.11	VLLENMQRKVAAEKNK	0
CO_P4	PO	TCSYLVIO_005669	1488	87	111.65	4.52	LLENMQRKVAAEKNKS	0
CO_P4	PO	TCSYLVIO_005669	1488	88	94.14	3.94	LENMQRKVAAEKNKSA	0
CO_P4	PO	TCSYLVIO_005669	1488	89	94.14	3.94	ENMQRKVAAEKNKSAS	0
CO_P4	PO	TCSYLVIO_005669	1488	90	104.43	18.48	NMQRKVAAEKNKSASM	0
CO_P4	PO	TCSYLVIO_005669	1488	91	110.83	19.56	MQRKVAAEKNKSASMK	0
CO_P4	PO	TCSYLVIO_005669	1488	92	110.83	19.56	QRKVAAEKNKSASMKY	0
CO_P4	PO	TCSYLVIO_005669	1488	93	79.33	15.01	RKVAAEKNKSASMKYA	0
CO_P4	PO	TCSYLVIO_005669	1488	94	79.33	15.01	KVAAEKNKSASMKYAS	0
CO_P4	PO	TCSYLVIO_005669	1488	95	393.85	142.92	VAAEKNKSASMKYASA	0
CO_P4	PO	TCSYLVIO_005669	1488	96	393.85	142.92	AAEKNKSASMKYASAA	0
CO_P4	PO	TCSYLVIO_005669	1488	97	307.72	39.97	AEKNKSASMKYASAAA	0
CO_P4	PO	TCSYLVIO_005669	1488	98	180.31	70.86	EKNKSASMKYASAAAE	0
CO_P4	PO	TCSYLVIO_005669	1488	99	109.89	5.09	KNKSASMKYASAAAEQ	0
CO_P4	PO	TCSYLVIO_005669	1488	100	109.89	5.09	NKSASMKYASAAAEQA	0
CO_P4	PO	TCSYLVIO_005669	1488	101	132.72	9.96	KSASMKYASAAAEQAL	0
CO_P4	PO	TCSYLVIO_005669	1488	102	173.36	24.83	SASMKYASAAAEQALI	0
CO_P4	PO	TCSYLVIO_005669	1488	103	402	29.79	ASMKYASAAAEQALID	0
CO_P4	PO	TCSYLVIO_005669	1488	104	409.6	19.03	SMKYASAAAEQALIDK	0
CO_P4	PO	TCSYLVIO_005669	1488	105	381.46	0.75	MKYASAAAEQALIDKE	0
CO_P4	PO	TCSYLVIO_005669	1488	106	255.48	52.98	KYASAAAEQALIDKEM	0
CO_P4	PO	TCSYLVIO_005669	1488	107	255.48	52.98	YASAAAEQALIDKEMG	0
CO_P4	PO	TCSYLVIO_005669	1488	108	217.86	0.22	ASAAAEQALIDKEMGF	0
CO_P4	PO	TCSYLVIO_005669	1488	109	1329.88	95.95	SAAAEQALIDKEMGFQ	0
CO_P4	PO	TCSYLVIO_005669	1488	110	632.59	47.52	AAAEQALIDKEMGFQK	0
CO_P4	PO	TCSYLVIO_005669	1488	111	729.47	89.49	AAEQALIDKEMGFQKV	0
CO_P4	PO	TCSYLVIO_005669	1488	112	621.15	31.35	AEQALIDKEMGFQKVV	0
CO_P4	PO	TCSYLVIO_005669	1488	113	630.51	80.45	EQALIDKEMGFQKVVN	0
CO_P4	PO	TCSYLVIO_005669	1488	114	193.03	8.3	QALIDKEMGFQKVVNQ	0
CO_P4	PO	TCSYLVIO_005669	1488	115	193.03	8.3	ALIDKEMGFQKVVNQS	0
CO_P4	PO	TCSYLVIO_005669	1488	116	114.55	9.18	LIDKEMGFQKVVNQSK	0
CO_P4	PO	TCSYLVIO_005669	1488	117	93	4.93	IDKEMGFQKVVNQSKP	0
CO_P4	PO	TCSYLVIO_005669	1488	118	108.76	17.36	DKEMGFQKVVNQSKPR	0
CO_P4	PO	TCSYLVIO_005669	1488	119	101.7	18.39	KEMGFQKVVNQSKPRK	0
CO_P4	PO	TCSYLVIO_005669	1488	120	100.62	30.38	EMGFQKVVNQSKPRKN	0
CO_P4	PO	TCSYLVIO_005669	1488	121	96.92	25.14	MGFQKVVNQSKPRKNL	0
CO_P4	PO	TCSYLVIO_005669	1488	122	100.94	10.77	GFQKVVNQSKPRKNLS	0
CO_P4	PO	TCSYLVIO_005669	1488	123	114.78	8.8	FQKVVNQSKPRKNLSP	0
CO_P4	PO	TCSYLVIO_005669	1488	124	134.46	24.39	QKVVNQSKPRKNLSPP	0
CO_P4	PO	TCSYLVIO_005669	1488	125	174.57	28.73	KVVNQSKPRKNLSPPP	0
CO_P4	PO	TCSYLVIO_005669	1488	126	214.59	27.88	VVNQSKPRKNLSPPPQ	0
CO_P4	PO	TCSYLVIO_005669	1488	127	231.23	51.41	VNQSKPRKNLSPPPQQ	0
CO_P4	PO	TCSYLVIO_005669	1488	128	489.44	345.24	NQSKPRKNLSPPPQQR	0
CO_P4	PO	TCSYLVIO_005669	1488	129	561.64	243.14	QSKPRKNLSPPPQQRP	0
CO_P4	PO	TCSYLVIO_005669	1488	130	501.88	158.63	SKPRKNLSPPPQQRPQ	0
CO_P4	PO	TCSYLVIO_005669	1488	131	523.91	127.48	KPRKNLSPPPQQRPQQ	0
CO_P4	PO	TCSYLVIO_005669	1488	132	580.28	127.58	PRKNLSPPPQQRPQQA	0
CO_P4	PO	TCSYLVIO_005669	1488	133	584.31	121.88	RKNLSPPPQQRPQQAN	0
CO_P4	PO	TCSYLVIO_005669	1488	134	543.69	64.43	KNLSPPPQQRPQQANT	0
CO_P4	PO	TCSYLVIO_005669	1488	135	495.1	4.28	NLSPPPQQRPQQANTD	0
CO_P4	PO	TCSYLVIO_005669	1488	136	300.52	44.04	LSPPPQQRPQQANTDE	0
CO_P4	PO	TCSYLVIO_005669	1488	137	300.52	44.04	SPPPQQRPQQANTDEE	0
CO_P4	PO	TCSYLVIO_005669	1488	138	222.88	45.45	PPPQQRPQQANTDEEL	0
CO_P4	PO	TCSYLVIO_005669	1488	139	194.71	6.99	PPQQRPQQANTDEELS	0
CO_P4	PO	TCSYLVIO_005669	1488	140	194.71	6.99	PQQRPQQANTDEELSR	0
CO_P4	PO	TCSYLVIO_005669	1488	141	328.36	119.51	QQRPQQANTDEELSRK	0
CO_P4	PO	TCSYLVIO_005669	1488	142	328.36	119.51	QRPQQANTDEELSRKL	0
CO_P4	PO	TCSYLVIO_005669	1488	143	239.15	36.7	RPQQANTDEELSRKLG	0
CO_P4	PO	TCSYLVIO_005669	1488	144	239.15	36.7	PQQANTDEELSRKLGQ	0
CO_P4	PO	TCSYLVIO_005669	1488	145	296.9	53.94	QQANTDEELSRKLGQF	0
CO_P4	PO	TCSYLVIO_005669	1488	146	364.15	9.97	QANTDEELSRKLGQFF	0
CO_P4	PO	TCSYLVIO_005669	1488	147	314.98	79.51	ANTDEELSRKLGQFFS	0
CO_P4	PO	TCSYLVIO_005669	1488	148	367.28	154.45	NTDEELSRKLGQFFSN	0
CO_P4	PO	TCSYLVIO_005669	1488	149	367.28	154.45	TDEELSRKLGQFFSNN	0
CO_P4	PO	TCSYLVIO_005669	1488	150	5617.76	302.33	DEELSRKLGQFFSNNR	0
CO_P4	PO	TCSYLVIO_005669	1488	151	14512.39	1849.36	EELSRKLGQFFSNNRK	0
CO_P4	PO	TCSYLVIO_005669	1488	152	15031.22	1115.64	ELSRKLGQFFSNNRKD	0
CO_P4	PO	TCSYLVIO_005669	1488	153	13559.85	965.19	LSRKLGQFFSNNRKDK	0
CO_P4	PO	TCSYLVIO_005669	1488	154	9363.23	1208.26	SRKLGQFFSNNRKDKK	0
CO_P4	PO	TCSYLVIO_005669	1488	155	9363.23	1208.26	RKLGQFFSNNRKDKKG	0
CO_P4	PO	TCSYLVIO_005669	1488	156	10262.64	3050.59	KLGQFFSNNRKDKKGL	0
CO_P4	PO	TCSYLVIO_005669	1488	157	8560.73	5457.45	LGQFFSNNRKDKKGLK	0
CO_P4	PO	TCSYLVIO_005669	1488	158	585.99	324.07	GQFFSNNRKDKKGLKV	0
CO_P4	PO	TCSYLVIO_005669	1488	159	554.35	368.81	QFFSNNRKDKKGLKVN	0
CO_P4	PO	TCSYLVIO_005669	1488	160	416.5	175.52	FFSNNRKDKKGLKVNL	0
CO_P4	PO	TCSYLVIO_005669	1488	161	158.8	78.81	FSNNRKDKKGLKVNLK	0
CO_P4	PO	TCSYLVIO_005669	1488	162	158.8	78.81	SNNRKDKKGLKVNLKE	0
CO_P4	PO	TCSYLVIO_005669	1488	163	121.94	21.96	NNRKDKKGLKVNLKEE	0
CO_P4	PO	TCSYLVIO_005669	1488	164	121.94	21.96	NRKDKKGLKVNLKEEQ	0
CO_P4	PO	TCSYLVIO_005669	1488	165	99.36	9.98	RKDKKGLKVNLKEEQT	0
CO_P4	PO	TCSYLVIO_005669	1488	166	89.84	3.48	KDKKGLKVNLKEEQTA	0
CO_P4	PO	TCSYLVIO_005669	1488	167	85.09	14.3	DKKGLKVNLKEEQTAN	0
CO_P4	PO	TCSYLVIO_005669	1488	168	85.09	14.3	KKGLKVNLKEEQTANT	0
CO_P4	PO	TCSYLVIO_005669	1488	169	82.37	7.72	KGLKVNLKEEQTANTK	0
CO_P4	PO	TCSYLVIO_005669	1488	170	86.54	1.82	GLKVNLKEEQTANTKG	0
CO_P4	PO	TCSYLVIO_005669	1488	171	111.42	5.47	LKVNLKEEQTANTKGN	0
CO_P4	PO	TCSYLVIO_005669	1488	172	123.1	12.05	KVNLKEEQTANTKGNG	0
CO_P4	PO	TCSYLVIO_005669	1488	173	284.44	18.41	VNLKEEQTANTKGNGV	0
CO_P4	PO	TCSYLVIO_005669	1488	174	403.95	83.33	NLKEEQTANTKGNGVH	0
CO_P4	PO	TCSYLVIO_005669	1488	175	1181.71	560.54	LKEEQTANTKGNGVHV	0
CO_P4	PO	TCSYLVIO_005669	1488	176	1188.69	570.42	KEEQTANTKGNGVHVV	0
CO_P4	PO	TCSYLVIO_005669	1488	177	1161.37	609.06	EEQTANTKGNGVHVVV	0
CO_P4	PO	TCSYLVIO_005669	1488	178	351.69	153.36	EQTANTKGNGVHVVVR	0
CO_P4	PO	TCSYLVIO_005669	1488	179	351.69	153.36	QTANTKGNGVHVVVRK	0
CO_P4	PO	TCSYLVIO_005669	1488	180	504.93	167.64	TANTKGNGVHVVVRKD	0
CO_P4	PO	TCSYLVIO_005669	1488	181	504.93	167.64	ANTKGNGVHVVVRKDI	0
CO_P4	PO	TCSYLVIO_005669	1488	182	269.22	89.38	NTKGNGVHVVVRKDIS	0
CO_P4	PO	TCSYLVIO_005669	1488	183	89.1	2.34	TKGNGVHVVVRKDISN	0
CO_P4	PO	TCSYLVIO_005669	1488	184	89.1	2.34	KGNGVHVVVRKDISNA	0
CO_P4	PO	TCSYLVIO_005669	1488	185	451.95	108.6	GNGVHVVVRKDISNAR	0
CO_P4	PO	TCSYLVIO_005669	1488	186	519.16	117.1	NGVHVVVRKDISNART	0
CO_P4	PO	TCSYLVIO_005669	1488	187	519.16	117.1	GVHVVVRKDISNARTW	0
CO_P4	PO	TCSYLVIO_005669	1488	188	381.84	80.1	VHVVVRKDISNARTWS	0
CO_P4	PO	TCSYLVIO_005669	1488	189	380.02	82.67	HVVVRKDISNARTWSL	0
CO_P4	PO	TCSYLVIO_005669	1488	190	415.77	133.23	VVVRKDISNARTWSLV	0
CO_P4	PO	TCSYLVIO_005669	1488	191	415.77	133.23	VVRKDISNARTWSLVA	0
CO_E1	PO	TCSYLVIO_005669	1488	85	123.72	23.26	PVLLENMQRKVAAEKN	0
CO_E1	PO	TCSYLVIO_005669	1488	86	123.72	23.26	VLLENMQRKVAAEKNK	0
CO_E1	PO	TCSYLVIO_005669	1488	87	117.45	23.5	LLENMQRKVAAEKNKS	0
CO_E1	PO	TCSYLVIO_005669	1488	88	59.62	14.01	LENMQRKVAAEKNKSA	0
CO_E1	PO	TCSYLVIO_005669	1488	89	61.78	17.06	ENMQRKVAAEKNKSAS	0
CO_E1	PO	TCSYLVIO_005669	1488	90	64.18	7.57	NMQRKVAAEKNKSASM	0
CO_E1	PO	TCSYLVIO_005669	1488	91	64	7.32	MQRKVAAEKNKSASMK	0
CO_E1	PO	TCSYLVIO_005669	1488	92	49.98	3.92	QRKVAAEKNKSASMKY	0
CO_E1	PO	TCSYLVIO_005669	1488	93	49.98	3.92	RKVAAEKNKSASMKYA	0
CO_E1	PO	TCSYLVIO_005669	1488	94	62.48	7.87	KVAAEKNKSASMKYAS	0
CO_E1	PO	TCSYLVIO_005669	1488	95	106.27	47.13	VAAEKNKSASMKYASA	0
CO_E1	PO	TCSYLVIO_005669	1488	96	106.27	47.13	AAEKNKSASMKYASAA	0
CO_E1	PO	TCSYLVIO_005669	1488	97	133.43	85.55	AEKNKSASMKYASAAA	0
CO_E1	PO	TCSYLVIO_005669	1488	98	138.81	4.55	EKNKSASMKYASAAAE	0
CO_E1	PO	TCSYLVIO_005669	1488	99	223.55	41.9	KNKSASMKYASAAAEQ	0
CO_E1	PO	TCSYLVIO_005669	1488	100	256.19	4.25	NKSASMKYASAAAEQA	0
CO_E1	PO	TCSYLVIO_005669	1488	101	1881.27	578.37	KSASMKYASAAAEQAL	0
CO_E1	PO	TCSYLVIO_005669	1488	102	2909.15	687.69	SASMKYASAAAEQALI	0
CO_E1	PO	TCSYLVIO_005669	1488	103	11315.08	586.54	ASMKYASAAAEQALID	0
CO_E1	PO	TCSYLVIO_005669	1488	104	17327.81	66.33	SMKYASAAAEQALIDK	0
CO_E1	PO	TCSYLVIO_005669	1488	105	18636.26	58.84	MKYASAAAEQALIDKE	0
CO_E1	PO	TCSYLVIO_005669	1488	106	17744.95	30.95	KYASAAAEQALIDKEM	0
CO_E1	PO	TCSYLVIO_005669	1488	107	17744.95	30.95	YASAAAEQALIDKEMG	0
CO_E1	PO	TCSYLVIO_005669	1488	108	15805.19	615.4	ASAAAEQALIDKEMGF	0
CO_E1	PO	TCSYLVIO_005669	1488	109	14966.57	108.69	SAAAEQALIDKEMGFQ	0
CO_E1	PO	TCSYLVIO_005669	1488	110	14515.49	273.86	AAAEQALIDKEMGFQK	0
CO_E1	PO	TCSYLVIO_005669	1488	111	11541.92	1106.27	AAEQALIDKEMGFQKV	0
CO_E1	PO	TCSYLVIO_005669	1488	112	9502.04	1372.56	AEQALIDKEMGFQKVV	0
CO_E1	PO	TCSYLVIO_005669	1488	113	9148.81	1327.7	EQALIDKEMGFQKVVN	0
CO_E1	PO	TCSYLVIO_005669	1488	114	7663.2	1770.12	QALIDKEMGFQKVVNQ	0
CO_E1	PO	TCSYLVIO_005669	1488	115	198.26	53.73	ALIDKEMGFQKVVNQS	0
CO_E1	PO	TCSYLVIO_005669	1488	116	198.26	53.73	LIDKEMGFQKVVNQSK	0
CO_E1	PO	TCSYLVIO_005669	1488	117	342.68	41.01	IDKEMGFQKVVNQSKP	0
CO_E1	PO	TCSYLVIO_005669	1488	118	342.68	41.01	DKEMGFQKVVNQSKPR	0
CO_E1	PO	TCSYLVIO_005669	1488	119	147.76	29.92	KEMGFQKVVNQSKPRK	0
CO_E1	PO	TCSYLVIO_005669	1488	120	147.76	29.92	EMGFQKVVNQSKPRKN	0
CO_E1	PO	TCSYLVIO_005669	1488	121	273.79	20.19	MGFQKVVNQSKPRKNL	0
CO_E1	PO	TCSYLVIO_005669	1488	122	273.79	20.19	GFQKVVNQSKPRKNLS	0
CO_E1	PO	TCSYLVIO_005669	1488	123	124.58	15.13	FQKVVNQSKPRKNLSP	0
CO_E1	PO	TCSYLVIO_005669	1488	124	73.46	16.41	QKVVNQSKPRKNLSPP	0
CO_E1	PO	TCSYLVIO_005669	1488	125	73.46	16.41	KVVNQSKPRKNLSPPP	0
CO_E1	PO	TCSYLVIO_005669	1488	126	8522.94	1353.45	VVNQSKPRKNLSPPPQ	0
CO_E1	PO	TCSYLVIO_005669	1488	127	12846.58	3034.2	VNQSKPRKNLSPPPQQ	0
CO_E1	PO	TCSYLVIO_005669	1488	128	14302.65	4167.89	NQSKPRKNLSPPPQQR	0
CO_E1	PO	TCSYLVIO_005669	1488	129	14302.65	4167.89	QSKPRKNLSPPPQQRP	0
CO_E1	PO	TCSYLVIO_005669	1488	130	12082.06	5478.1	SKPRKNLSPPPQQRPQ	0
CO_E1	PO	TCSYLVIO_005669	1488	131	12082.06	5478.1	KPRKNLSPPPQQRPQQ	0
CO_E1	PO	TCSYLVIO_005669	1488	132	12082.06	5478.1	PRKNLSPPPQQRPQQA	0
CO_E1	PO	TCSYLVIO_005669	1488	133	11242.11	3643.97	RKNLSPPPQQRPQQAN	0
CO_E1	PO	TCSYLVIO_005669	1488	134	9510.39	5730.46	KNLSPPPQQRPQQANT	0
CO_E1	PO	TCSYLVIO_005669	1488	135	611.39	97.37	NLSPPPQQRPQQANTD	0
CO_E1	PO	TCSYLVIO_005669	1488	136	461.18	129.48	LSPPPQQRPQQANTDE	0
CO_E1	PO	TCSYLVIO_005669	1488	137	396.27	8.67	SPPPQQRPQQANTDEE	0
CO_E1	PO	TCSYLVIO_005669	1488	138	377.88	17.33	PPPQQRPQQANTDEEL	0
CO_E1	PO	TCSYLVIO_005669	1488	139	348.22	59.28	PPQQRPQQANTDEELS	0
CO_E1	PO	TCSYLVIO_005669	1488	140	302.03	5	PQQRPQQANTDEELSR	0
CO_E1	PO	TCSYLVIO_005669	1488	141	288.11	9.75	QQRPQQANTDEELSRK	0
CO_E1	PO	TCSYLVIO_005669	1488	142	224.04	7.96	QRPQQANTDEELSRKL	0
CO_E1	PO	TCSYLVIO_005669	1488	143	224.04	7.96	RPQQANTDEELSRKLG	0
CO_E1	PO	TCSYLVIO_005669	1488	144	257.82	6.03	PQQANTDEELSRKLGQ	0
CO_E1	PO	TCSYLVIO_005669	1488	145	257.82	6.03	QQANTDEELSRKLGQF	0
CO_E1	PO	TCSYLVIO_005669	1488	146	244.63	18.73	QANTDEELSRKLGQFF	0
CO_E1	PO	TCSYLVIO_005669	1488	147	99.67	1.65	ANTDEELSRKLGQFFS	0
CO_E1	PO	TCSYLVIO_005669	1488	148	59.77	1.8	NTDEELSRKLGQFFSN	0
CO_E1	PO	TCSYLVIO_005669	1488	149	46.04	8.57	TDEELSRKLGQFFSNN	0
CO_E1	PO	TCSYLVIO_005669	1488	150	46.04	8.57	DEELSRKLGQFFSNNR	0
CO_E1	PO	TCSYLVIO_005669	1488	151	54.92	7.42	EELSRKLGQFFSNNRK	0
CO_E1	PO	TCSYLVIO_005669	1488	152	77.28	4.95	ELSRKLGQFFSNNRKD	0
CO_E1	PO	TCSYLVIO_005669	1488	153	58.05	2.99	LSRKLGQFFSNNRKDK	0
CO_E1	PO	TCSYLVIO_005669	1488	154	74.02	6.57	SRKLGQFFSNNRKDKK	0
CO_E1	PO	TCSYLVIO_005669	1488	155	74.02	6.57	RKLGQFFSNNRKDKKG	0
CO_E1	PO	TCSYLVIO_005669	1488	156	82.17	7.6	KLGQFFSNNRKDKKGL	0
CO_E1	PO	TCSYLVIO_005669	1488	157	82.17	7.6	LGQFFSNNRKDKKGLK	0
CO_E1	PO	TCSYLVIO_005669	1488	158	72.23	26.69	GQFFSNNRKDKKGLKV	0
CO_E1	PO	TCSYLVIO_005669	1488	159	75.38	31.15	QFFSNNRKDKKGLKVN	0
CO_E1	PO	TCSYLVIO_005669	1488	160	8008.17	1018.67	FFSNNRKDKKGLKVNL	0
CO_E1	PO	TCSYLVIO_005669	1488	161	8157.74	1230.2	FSNNRKDKKGLKVNLK	0
CO_E1	PO	TCSYLVIO_005669	1488	162	8793.12	2247.95	SNNRKDKKGLKVNLKE	0
CO_E1	PO	TCSYLVIO_005669	1488	163	8079.07	1341.46	NNRKDKKGLKVNLKEE	0
CO_E1	PO	TCSYLVIO_005669	1488	164	7951.37	3438.37	NRKDKKGLKVNLKEEQ	0
CO_E1	PO	TCSYLVIO_005669	1488	165	8391.06	5672.72	RKDKKGLKVNLKEEQT	0
CO_E1	PO	TCSYLVIO_005669	1488	166	8007.87	6214.63	KDKKGLKVNLKEEQTA	0
CO_E1	PO	TCSYLVIO_005669	1488	167	5678.71	2922.42	DKKGLKVNLKEEQTAN	0
CO_E1	PO	TCSYLVIO_005669	1488	168	3568.2	2423.1	KKGLKVNLKEEQTANT	0
CO_E1	PO	TCSYLVIO_005669	1488	169	2862.52	1936.28	KGLKVNLKEEQTANTK	0
CO_E1	PO	TCSYLVIO_005669	1488	170	72.26	4.46	GLKVNLKEEQTANTKG	0
CO_E1	PO	TCSYLVIO_005669	1488	171	60.62	0.62	LKVNLKEEQTANTKGN	0
CO_E1	PO	TCSYLVIO_005669	1488	172	64.65	6.32	KVNLKEEQTANTKGNG	0
CO_E1	PO	TCSYLVIO_005669	1488	173	144.4	24.42	VNLKEEQTANTKGNGV	0
CO_E1	PO	TCSYLVIO_005669	1488	174	194.4	31.07	NLKEEQTANTKGNGVH	0
CO_E1	PO	TCSYLVIO_005669	1488	175	182.89	14.78	LKEEQTANTKGNGVHV	0
CO_E1	PO	TCSYLVIO_005669	1488	176	182.89	14.78	KEEQTANTKGNGVHVV	0
CO_E1	PO	TCSYLVIO_005669	1488	177	95.52	4.28	EEQTANTKGNGVHVVV	0
CO_E1	PO	TCSYLVIO_005669	1488	178	67.15	5.7	EQTANTKGNGVHVVVR	0
CO_E1	PO	TCSYLVIO_005669	1488	179	67.15	5.7	QTANTKGNGVHVVVRK	0
CO_E1	PO	TCSYLVIO_005669	1488	180	82.93	7.03	TANTKGNGVHVVVRKD	0
CO_E1	PO	TCSYLVIO_005669	1488	181	82.93	7.03	ANTKGNGVHVVVRKDI	0
CO_E1	PO	TCSYLVIO_005669	1488	182	63.49	15.43	NTKGNGVHVVVRKDIS	0
CO_E1	PO	TCSYLVIO_005669	1488	183	63.49	15.43	TKGNGVHVVVRKDISN	0
CO_E1	PO	TCSYLVIO_005669	1488	184	65.19	13.03	KGNGVHVVVRKDISNA	0
CO_E1	PO	TCSYLVIO_005669	1488	185	62.56	2.14	GNGVHVVVRKDISNAR	0
CO_E1	PO	TCSYLVIO_005669	1488	186	62.56	2.14	NGVHVVVRKDISNART	0
CO_E1	PO	TCSYLVIO_005669	1488	187	62.56	2.14	GVHVVVRKDISNARTW	0
CO_E1	PO	TCSYLVIO_005669	1488	188	63.64	36.51	VHVVVRKDISNARTWS	0
CO_E1	PO	TCSYLVIO_005669	1488	189	63.64	36.51	HVVVRKDISNARTWSL	0
CO_E1	PO	TCSYLVIO_005669	1488	190	3212.36	948.71	VVVRKDISNARTWSLV	0
CO_E1	PO	TCSYLVIO_005669	1488	191	3212.36	948.71	VVRKDISNARTWSLVA	0
CO_E2	PO	TCSYLVIO_005669	1488	85	325.58	42.82	PVLLENMQRKVAAEKN	0
CO_E2	PO	TCSYLVIO_005669	1488	86	325.58	42.82	VLLENMQRKVAAEKNK	0
CO_E2	PO	TCSYLVIO_005669	1488	87	252.58	7.23	LLENMQRKVAAEKNKS	0
CO_E2	PO	TCSYLVIO_005669	1488	88	190.29	95.32	LENMQRKVAAEKNKSA	0
CO_E2	PO	TCSYLVIO_005669	1488	89	208.66	121.3	ENMQRKVAAEKNKSAS	0
CO_E2	PO	TCSYLVIO_005669	1488	90	208.66	121.3	NMQRKVAAEKNKSASM	0
CO_E2	PO	TCSYLVIO_005669	1488	91	99.94	34.06	MQRKVAAEKNKSASMK	0
CO_E2	PO	TCSYLVIO_005669	1488	92	77.42	7.2	QRKVAAEKNKSASMKY	0
CO_E2	PO	TCSYLVIO_005669	1488	93	71.26	15.91	RKVAAEKNKSASMKYA	0
CO_E2	PO	TCSYLVIO_005669	1488	94	80.89	12.1	KVAAEKNKSASMKYAS	0
CO_E2	PO	TCSYLVIO_005669	1488	95	647.97	363.57	VAAEKNKSASMKYASA	0
CO_E2	PO	TCSYLVIO_005669	1488	96	647.97	363.57	AAEKNKSASMKYASAA	0
CO_E2	PO	TCSYLVIO_005669	1488	97	628.71	245.71	AEKNKSASMKYASAAA	0
CO_E2	PO	TCSYLVIO_005669	1488	98	304.32	125.62	EKNKSASMKYASAAAE	0
CO_E2	PO	TCSYLVIO_005669	1488	99	354.72	6.21	KNKSASMKYASAAAEQ	0
CO_E2	PO	TCSYLVIO_005669	1488	100	354.72	6.21	NKSASMKYASAAAEQA	0
CO_E2	PO	TCSYLVIO_005669	1488	101	354.72	6.21	KSASMKYASAAAEQAL	0
CO_E2	PO	TCSYLVIO_005669	1488	102	586.78	119.93	SASMKYASAAAEQALI	0
CO_E2	PO	TCSYLVIO_005669	1488	103	539.12	14.49	ASMKYASAAAEQALID	0
CO_E2	PO	TCSYLVIO_005669	1488	104	619.7	99.46	SMKYASAAAEQALIDK	0
CO_E2	PO	TCSYLVIO_005669	1488	105	551.53	51.84	MKYASAAAEQALIDKE	0
CO_E2	PO	TCSYLVIO_005669	1488	106	534.71	75.63	KYASAAAEQALIDKEM	0
CO_E2	PO	TCSYLVIO_005669	1488	107	534.71	75.63	YASAAAEQALIDKEMG	0
CO_E2	PO	TCSYLVIO_005669	1488	108	614.63	336.24	ASAAAEQALIDKEMGF	0
CO_E2	PO	TCSYLVIO_005669	1488	109	1271.88	395.09	SAAAEQALIDKEMGFQ	0
CO_E2	PO	TCSYLVIO_005669	1488	110	755.21	137.43	AAAEQALIDKEMGFQK	0
CO_E2	PO	TCSYLVIO_005669	1488	111	663.1	7.17	AAEQALIDKEMGFQKV	0
CO_E2	PO	TCSYLVIO_005669	1488	112	572.04	41.55	AEQALIDKEMGFQKVV	0
CO_E2	PO	TCSYLVIO_005669	1488	113	572.04	41.55	EQALIDKEMGFQKVVN	0
CO_E2	PO	TCSYLVIO_005669	1488	114	12212.5	2137.47	QALIDKEMGFQKVVNQ	0
CO_E2	PO	TCSYLVIO_005669	1488	115	12212.5	2137.47	ALIDKEMGFQKVVNQS	0
CO_E2	PO	TCSYLVIO_005669	1488	116	12232.48	2165.73	LIDKEMGFQKVVNQSK	0
CO_E2	PO	TCSYLVIO_005669	1488	117	13630.59	385.69	IDKEMGFQKVVNQSKP	0
CO_E2	PO	TCSYLVIO_005669	1488	118	13630.59	385.69	DKEMGFQKVVNQSKPR	0
CO_E2	PO	TCSYLVIO_005669	1488	119	6602.46	2098.83	KEMGFQKVVNQSKPRK	0
CO_E2	PO	TCSYLVIO_005669	1488	120	334.25	36.89	EMGFQKVVNQSKPRKN	0
CO_E2	PO	TCSYLVIO_005669	1488	121	177.54	8.03	MGFQKVVNQSKPRKNL	0
CO_E2	PO	TCSYLVIO_005669	1488	122	123.25	17.87	GFQKVVNQSKPRKNLS	0
CO_E2	PO	TCSYLVIO_005669	1488	123	103.99	1.76	FQKVVNQSKPRKNLSP	0
CO_E2	PO	TCSYLVIO_005669	1488	124	64.83	4.91	QKVVNQSKPRKNLSPP	0
CO_E2	PO	TCSYLVIO_005669	1488	125	64.83	4.91	KVVNQSKPRKNLSPPP	0
CO_E2	PO	TCSYLVIO_005669	1488	126	3404.18	2916.42	VVNQSKPRKNLSPPPQ	0
CO_E2	PO	TCSYLVIO_005669	1488	127	6441.85	1793.1	VNQSKPRKNLSPPPQQ	0
CO_E2	PO	TCSYLVIO_005669	1488	128	7602.62	5126.55	NQSKPRKNLSPPPQQR	0
CO_E2	PO	TCSYLVIO_005669	1488	129	8074.89	4458.67	QSKPRKNLSPPPQQRP	0
CO_E2	PO	TCSYLVIO_005669	1488	130	7763.51	4899.02	SKPRKNLSPPPQQRPQ	0
CO_E2	PO	TCSYLVIO_005669	1488	131	8089.41	4479.21	KPRKNLSPPPQQRPQQ	0
CO_E2	PO	TCSYLVIO_005669	1488	132	8102.34	5378.2	PRKNLSPPPQQRPQQA	0
CO_E2	PO	TCSYLVIO_005669	1488	133	8912.34	4232.68	RKNLSPPPQQRPQQAN	0
CO_E2	PO	TCSYLVIO_005669	1488	134	6524.08	4712.27	KNLSPPPQQRPQQANT	0
CO_E2	PO	TCSYLVIO_005669	1488	135	443.97	73.08	NLSPPPQQRPQQANTD	0
CO_E2	PO	TCSYLVIO_005669	1488	136	383.6	12.29	LSPPPQQRPQQANTDE	0
CO_E2	PO	TCSYLVIO_005669	1488	137	343.18	69.45	SPPPQQRPQQANTDEE	0
CO_E2	PO	TCSYLVIO_005669	1488	138	280.88	18.66	PPPQQRPQQANTDEEL	0
CO_E2	PO	TCSYLVIO_005669	1488	139	281.69	19.81	PPQQRPQQANTDEELS	0
CO_E2	PO	TCSYLVIO_005669	1488	140	292.31	4.79	PQQRPQQANTDEELSR	0
CO_E2	PO	TCSYLVIO_005669	1488	141	287.44	2.1	QQRPQQANTDEELSRK	0
CO_E2	PO	TCSYLVIO_005669	1488	142	244.2	22.49	QRPQQANTDEELSRKL	0
CO_E2	PO	TCSYLVIO_005669	1488	143	244.2	22.49	RPQQANTDEELSRKLG	0
CO_E2	PO	TCSYLVIO_005669	1488	144	282.23	3.21	PQQANTDEELSRKLGQ	0
CO_E2	PO	TCSYLVIO_005669	1488	145	295.75	5.53	QQANTDEELSRKLGQF	0
CO_E2	PO	TCSYLVIO_005669	1488	146	295.75	5.53	QANTDEELSRKLGQFF	0
CO_E2	PO	TCSYLVIO_005669	1488	147	295.75	5.53	ANTDEELSRKLGQFFS	0
CO_E2	PO	TCSYLVIO_005669	1488	148	279.28	71.59	NTDEELSRKLGQFFSN	0
CO_E2	PO	TCSYLVIO_005669	1488	149	279.28	71.59	TDEELSRKLGQFFSNN	0
CO_E2	PO	TCSYLVIO_005669	1488	150	1181.38	120.08	DEELSRKLGQFFSNNR	0
CO_E2	PO	TCSYLVIO_005669	1488	151	2174.09	739.26	EELSRKLGQFFSNNRK	0
CO_E2	PO	TCSYLVIO_005669	1488	152	2174.09	739.26	ELSRKLGQFFSNNRKD	0
CO_E2	PO	TCSYLVIO_005669	1488	153	3909	1860.87	LSRKLGQFFSNNRKDK	0
CO_E2	PO	TCSYLVIO_005669	1488	154	9256.78	481.26	SRKLGQFFSNNRKDKK	0
CO_E2	PO	TCSYLVIO_005669	1488	155	10638.15	984.52	RKLGQFFSNNRKDKKG	0
CO_E2	PO	TCSYLVIO_005669	1488	156	10465.7	1228.4	KLGQFFSNNRKDKKGL	0
CO_E2	PO	TCSYLVIO_005669	1488	157	7076.27	1332.2	LGQFFSNNRKDKKGLK	0
CO_E2	PO	TCSYLVIO_005669	1488	158	7076.27	1332.2	GQFFSNNRKDKKGLKV	0
CO_E2	PO	TCSYLVIO_005669	1488	159	8488.69	527.72	QFFSNNRKDKKGLKVN	0
CO_E2	PO	TCSYLVIO_005669	1488	160	8488.69	527.72	FFSNNRKDKKGLKVNL	0
CO_E2	PO	TCSYLVIO_005669	1488	161	5074.76	2497.87	FSNNRKDKKGLKVNLK	0
CO_E2	PO	TCSYLVIO_005669	1488	162	4944.68	2681.83	SNNRKDKKGLKVNLKE	0
CO_E2	PO	TCSYLVIO_005669	1488	163	4786.05	2906.18	NNRKDKKGLKVNLKEE	0
CO_E2	PO	TCSYLVIO_005669	1488	164	4832.1	3184.65	NRKDKKGLKVNLKEEQ	0
CO_E2	PO	TCSYLVIO_005669	1488	165	4510.72	3993.27	RKDKKGLKVNLKEEQT	0
CO_E2	PO	TCSYLVIO_005669	1488	166	4255.74	4353.87	KDKKGLKVNLKEEQTA	0
CO_E2	PO	TCSYLVIO_005669	1488	167	502.47	566.44	DKKGLKVNLKEEQTAN	0
CO_E2	PO	TCSYLVIO_005669	1488	168	151.98	82.8	KKGLKVNLKEEQTANT	0
CO_E2	PO	TCSYLVIO_005669	1488	169	137.72	50.61	KGLKVNLKEEQTANTK	0
CO_E2	PO	TCSYLVIO_005669	1488	170	101.29	43.6	GLKVNLKEEQTANTKG	0
CO_E2	PO	TCSYLVIO_005669	1488	171	101.29	43.6	LKVNLKEEQTANTKGN	0
CO_E2	PO	TCSYLVIO_005669	1488	172	101.29	43.6	KVNLKEEQTANTKGNG	0
CO_E2	PO	TCSYLVIO_005669	1488	173	430.77	27.75	VNLKEEQTANTKGNGV	0
CO_E2	PO	TCSYLVIO_005669	1488	174	1083.39	475.66	NLKEEQTANTKGNGVH	0
CO_E2	PO	TCSYLVIO_005669	1488	175	7567.69	852.55	LKEEQTANTKGNGVHV	0
CO_E2	PO	TCSYLVIO_005669	1488	176	17085.53	175.85	KEEQTANTKGNGVHVV	0
CO_E2	PO	TCSYLVIO_005669	1488	177	17085.53	175.85	EEQTANTKGNGVHVVV	0
CO_E2	PO	TCSYLVIO_005669	1488	178	16123.63	850.89	EQTANTKGNGVHVVVR	0
CO_E2	PO	TCSYLVIO_005669	1488	179	15624.82	145.46	QTANTKGNGVHVVVRK	0
CO_E2	PO	TCSYLVIO_005669	1488	180	14939.05	526.43	TANTKGNGVHVVVRKD	0
CO_E2	PO	TCSYLVIO_005669	1488	181	14940.4	364.41	ANTKGNGVHVVVRKDI	0
CO_E2	PO	TCSYLVIO_005669	1488	182	14913.49	326.37	NTKGNGVHVVVRKDIS	0
CO_E2	PO	TCSYLVIO_005669	1488	183	15044.29	141.39	TKGNGVHVVVRKDISN	0
CO_E2	PO	TCSYLVIO_005669	1488	184	14883.92	85.41	KGNGVHVVVRKDISNA	0
CO_E2	PO	TCSYLVIO_005669	1488	185	390.29	160.68	GNGVHVVVRKDISNAR	0
CO_E2	PO	TCSYLVIO_005669	1488	186	48.85	10.03	NGVHVVVRKDISNART	0
CO_E2	PO	TCSYLVIO_005669	1488	187	48.85	10.03	GVHVVVRKDISNARTW	0
CO_E2	PO	TCSYLVIO_005669	1488	188	83.81	29.6	VHVVVRKDISNARTWS	0
CO_E2	PO	TCSYLVIO_005669	1488	189	183.14	89.02	HVVVRKDISNARTWSL	0
CO_E2	PO	TCSYLVIO_005669	1488	190	4894.28	981.95	VVVRKDISNARTWSLV	0
CO_E2	PO	TCSYLVIO_005669	1488	191	4894.28	981.95	VVRKDISNARTWSLVA	0
CO_E3	PO	TCSYLVIO_005669	1488	85	169.68	32.48	PVLLENMQRKVAAEKN	0
CO_E3	PO	TCSYLVIO_005669	1488	86	169.68	32.48	VLLENMQRKVAAEKNK	0
CO_E3	PO	TCSYLVIO_005669	1488	87	135.84	15.39	LLENMQRKVAAEKNKS	0
CO_E3	PO	TCSYLVIO_005669	1488	88	95.81	15.45	LENMQRKVAAEKNKSA	0
CO_E3	PO	TCSYLVIO_005669	1488	89	102.41	31.9	ENMQRKVAAEKNKSAS	0
CO_E3	PO	TCSYLVIO_005669	1488	90	118.12	54.12	NMQRKVAAEKNKSASM	0
CO_E3	PO	TCSYLVIO_005669	1488	91	118.12	54.12	MQRKVAAEKNKSASMK	0
CO_E3	PO	TCSYLVIO_005669	1488	92	67.3	1.03	QRKVAAEKNKSASMKY	0
CO_E3	PO	TCSYLVIO_005669	1488	93	66.06	2.78	RKVAAEKNKSASMKYA	0
CO_E3	PO	TCSYLVIO_005669	1488	94	165.5	139.91	KVAAEKNKSASMKYAS	0
CO_E3	PO	TCSYLVIO_005669	1488	95	461.46	238.94	VAAEKNKSASMKYASA	0
CO_E3	PO	TCSYLVIO_005669	1488	96	461.46	238.94	AAEKNKSASMKYASAA	0
CO_E3	PO	TCSYLVIO_005669	1488	97	303.55	153.34	AEKNKSASMKYASAAA	0
CO_E3	PO	TCSYLVIO_005669	1488	98	196.52	1.97	EKNKSASMKYASAAAE	0
CO_E3	PO	TCSYLVIO_005669	1488	99	201.84	5.55	KNKSASMKYASAAAEQ	0
CO_E3	PO	TCSYLVIO_005669	1488	100	6392.55	402.3	NKSASMKYASAAAEQA	0
CO_E3	PO	TCSYLVIO_005669	1488	101	7191.1	119.84	KSASMKYASAAAEQAL	0
CO_E3	PO	TCSYLVIO_005669	1488	102	7497.19	307.79	SASMKYASAAAEQALI	0
CO_E3	PO	TCSYLVIO_005669	1488	103	8062.46	367.65	ASMKYASAAAEQALID	0
CO_E3	PO	TCSYLVIO_005669	1488	104	8115.53	292.6	SMKYASAAAEQALIDK	0
CO_E3	PO	TCSYLVIO_005669	1488	105	8462.85	140.49	MKYASAAAEQALIDKE	0
CO_E3	PO	TCSYLVIO_005669	1488	106	8079.96	242.3	KYASAAAEQALIDKEM	0
CO_E3	PO	TCSYLVIO_005669	1488	107	7338.19	197.41	YASAAAEQALIDKEMG	0
CO_E3	PO	TCSYLVIO_005669	1488	108	5834.04	948.04	ASAAAEQALIDKEMGF	0
CO_E3	PO	TCSYLVIO_005669	1488	109	3679.92	161.32	SAAAEQALIDKEMGFQ	0
CO_E3	PO	TCSYLVIO_005669	1488	110	3439.38	68.98	AAAEQALIDKEMGFQK	0
CO_E3	PO	TCSYLVIO_005669	1488	111	3304.72	132.21	AAEQALIDKEMGFQKV	0
CO_E3	PO	TCSYLVIO_005669	1488	112	1589.88	1034.24	AEQALIDKEMGFQKVV	0
CO_E3	PO	TCSYLVIO_005669	1488	113	459.25	319.82	EQALIDKEMGFQKVVN	0
CO_E3	PO	TCSYLVIO_005669	1488	114	223.98	104.53	QALIDKEMGFQKVVNQ	0
CO_E3	PO	TCSYLVIO_005669	1488	115	164.39	20.26	ALIDKEMGFQKVVNQS	0
CO_E3	PO	TCSYLVIO_005669	1488	116	137.41	17.9	LIDKEMGFQKVVNQSK	0
CO_E3	PO	TCSYLVIO_005669	1488	117	119.34	1.91	IDKEMGFQKVVNQSKP	0
CO_E3	PO	TCSYLVIO_005669	1488	118	110.46	10.65	DKEMGFQKVVNQSKPR	0
CO_E3	PO	TCSYLVIO_005669	1488	119	169.91	94.73	KEMGFQKVVNQSKPRK	0
CO_E3	PO	TCSYLVIO_005669	1488	120	297.22	101.13	EMGFQKVVNQSKPRKN	0
CO_E3	PO	TCSYLVIO_005669	1488	121	231.3	7.91	MGFQKVVNQSKPRKNL	0
CO_E3	PO	TCSYLVIO_005669	1488	122	115.11	19.31	GFQKVVNQSKPRKNLS	0
CO_E3	PO	TCSYLVIO_005669	1488	123	97.78	3.11	FQKVVNQSKPRKNLSP	0
CO_E3	PO	TCSYLVIO_005669	1488	124	95.39	0.28	QKVVNQSKPRKNLSPP	0
CO_E3	PO	TCSYLVIO_005669	1488	125	95.39	0.28	KVVNQSKPRKNLSPPP	0
CO_E3	PO	TCSYLVIO_005669	1488	126	13006.11	2741.03	VVNQSKPRKNLSPPPQ	0
CO_E3	PO	TCSYLVIO_005669	1488	127	16927.75	1738.43	VNQSKPRKNLSPPPQQ	0
CO_E3	PO	TCSYLVIO_005669	1488	128	22964.68	2969.69	NQSKPRKNLSPPPQQR	0
CO_E3	PO	TCSYLVIO_005669	1488	129	22964.68	2969.69	QSKPRKNLSPPPQQRP	0
CO_E3	PO	TCSYLVIO_005669	1488	130	22636.9	3433.23	SKPRKNLSPPPQQRPQ	0
CO_E3	PO	TCSYLVIO_005669	1488	131	21444.57	5650.57	KPRKNLSPPPQQRPQQ	0
CO_E3	PO	TCSYLVIO_005669	1488	132	20884.32	6442.88	PRKNLSPPPQQRPQQA	0
CO_E3	PO	TCSYLVIO_005669	1488	133	20311.96	4048.83	RKNLSPPPQQRPQQAN	0
CO_E3	PO	TCSYLVIO_005669	1488	134	18955.72	3715.42	KNLSPPPQQRPQQANT	0
CO_E3	PO	TCSYLVIO_005669	1488	135	493.5	54.46	NLSPPPQQRPQQANTD	0
CO_E3	PO	TCSYLVIO_005669	1488	136	69.1	29.01	LSPPPQQRPQQANTDE	0
CO_E3	PO	TCSYLVIO_005669	1488	137	69.1	29.01	SPPPQQRPQQANTDEE	0
CO_E3	PO	TCSYLVIO_005669	1488	138	63.76	5.98	PPPQQRPQQANTDEEL	0
CO_E3	PO	TCSYLVIO_005669	1488	139	91.65	2.7	PPQQRPQQANTDEELS	0
CO_E3	PO	TCSYLVIO_005669	1488	140	378.58	103.77	PQQRPQQANTDEELSR	0
CO_E3	PO	TCSYLVIO_005669	1488	141	378.58	103.77	QQRPQQANTDEELSRK	0
CO_E3	PO	TCSYLVIO_005669	1488	142	173.98	55.35	QRPQQANTDEELSRKL	0
CO_E3	PO	TCSYLVIO_005669	1488	143	131.94	4.1	RPQQANTDEELSRKLG	0
CO_E3	PO	TCSYLVIO_005669	1488	144	196.15	23.99	PQQANTDEELSRKLGQ	0
CO_E3	PO	TCSYLVIO_005669	1488	145	213.92	6.48	QQANTDEELSRKLGQF	0
CO_E3	PO	TCSYLVIO_005669	1488	146	315.58	59.41	QANTDEELSRKLGQFF	0
CO_E3	PO	TCSYLVIO_005669	1488	147	873.34	96.91	ANTDEELSRKLGQFFS	0
CO_E3	PO	TCSYLVIO_005669	1488	148	1523.31	226.91	NTDEELSRKLGQFFSN	0
CO_E3	PO	TCSYLVIO_005669	1488	149	1804.8	112.99	TDEELSRKLGQFFSNN	0
CO_E3	PO	TCSYLVIO_005669	1488	150	1804.8	112.99	DEELSRKLGQFFSNNR	0
CO_E3	PO	TCSYLVIO_005669	1488	151	1450.96	174.23	EELSRKLGQFFSNNRK	0
CO_E3	PO	TCSYLVIO_005669	1488	152	1255.93	429.01	ELSRKLGQFFSNNRKD	0
CO_E3	PO	TCSYLVIO_005669	1488	153	282.57	209.67	LSRKLGQFFSNNRKDK	0
CO_E3	PO	TCSYLVIO_005669	1488	154	239.21	152.33	SRKLGQFFSNNRKDKK	0
CO_E3	PO	TCSYLVIO_005669	1488	155	167.76	51.28	RKLGQFFSNNRKDKKG	0
CO_E3	PO	TCSYLVIO_005669	1488	156	256.15	128.37	KLGQFFSNNRKDKKGL	0
CO_E3	PO	TCSYLVIO_005669	1488	157	202.84	1.66	LGQFFSNNRKDKKGLK	0
CO_E3	PO	TCSYLVIO_005669	1488	158	239.1	53.94	GQFFSNNRKDKKGLKV	0
CO_E3	PO	TCSYLVIO_005669	1488	159	243.83	47.25	QFFSNNRKDKKGLKVN	0
CO_E3	PO	TCSYLVIO_005669	1488	160	898.82	150.87	FFSNNRKDKKGLKVNL	0
CO_E3	PO	TCSYLVIO_005669	1488	161	1005.54	102.27	FSNNRKDKKGLKVNLK	0
CO_E3	PO	TCSYLVIO_005669	1488	162	1005.54	102.27	SNNRKDKKGLKVNLKE	0
CO_E3	PO	TCSYLVIO_005669	1488	163	1907.89	533.31	NNRKDKKGLKVNLKEE	0
CO_E3	PO	TCSYLVIO_005669	1488	164	1907.89	533.31	NRKDKKGLKVNLKEEQ	0
CO_E3	PO	TCSYLVIO_005669	1488	165	1266.89	1124.06	RKDKKGLKVNLKEEQT	0
CO_E3	PO	TCSYLVIO_005669	1488	166	770.95	422.7	KDKKGLKVNLKEEQTA	0
CO_E3	PO	TCSYLVIO_005669	1488	167	729.66	364.31	DKKGLKVNLKEEQTAN	0
CO_E3	PO	TCSYLVIO_005669	1488	168	226.06	47.71	KKGLKVNLKEEQTANT	0
CO_E3	PO	TCSYLVIO_005669	1488	169	123.62	10.62	KGLKVNLKEEQTANTK	0
CO_E3	PO	TCSYLVIO_005669	1488	170	119.57	16.35	GLKVNLKEEQTANTKG	0
CO_E3	PO	TCSYLVIO_005669	1488	171	123.65	10.65	LKVNLKEEQTANTKGN	0
CO_E3	PO	TCSYLVIO_005669	1488	172	149.48	25.88	KVNLKEEQTANTKGNG	0
CO_E3	PO	TCSYLVIO_005669	1488	173	227.11	135.66	VNLKEEQTANTKGNGV	0
CO_E3	PO	TCSYLVIO_005669	1488	174	382.48	0.49	NLKEEQTANTKGNGVH	0
CO_E3	PO	TCSYLVIO_005669	1488	175	673.18	89.65	LKEEQTANTKGNGVHV	0
CO_E3	PO	TCSYLVIO_005669	1488	176	2410.24	265.46	KEEQTANTKGNGVHVV	0
CO_E3	PO	TCSYLVIO_005669	1488	177	2410.24	265.46	EEQTANTKGNGVHVVV	0
CO_E3	PO	TCSYLVIO_005669	1488	178	1958.7	260.42	EQTANTKGNGVHVVVR	0
CO_E3	PO	TCSYLVIO_005669	1488	179	1958.7	260.42	QTANTKGNGVHVVVRK	0
CO_E3	PO	TCSYLVIO_005669	1488	180	1931.45	218.22	TANTKGNGVHVVVRKD	0
CO_E3	PO	TCSYLVIO_005669	1488	181	2406.48	157.16	ANTKGNGVHVVVRKDI	0
CO_E3	PO	TCSYLVIO_005669	1488	182	2406.48	157.16	NTKGNGVHVVVRKDIS	0
CO_E3	PO	TCSYLVIO_005669	1488	183	2553.39	24.19	TKGNGVHVVVRKDISN	0
CO_E3	PO	TCSYLVIO_005669	1488	184	2553.39	24.19	KGNGVHVVVRKDISNA	0
CO_E3	PO	TCSYLVIO_005669	1488	185	298.39	10.79	GNGVHVVVRKDISNAR	0
CO_E3	PO	TCSYLVIO_005669	1488	186	199.75	68.2	NGVHVVVRKDISNART	0
CO_E3	PO	TCSYLVIO_005669	1488	187	199.75	68.2	GVHVVVRKDISNARTW	0
CO_E3	PO	TCSYLVIO_005669	1488	188	60.8	1.69	VHVVVRKDISNARTWS	0
CO_E3	PO	TCSYLVIO_005669	1488	189	214.13	0.76	HVVVRKDISNARTWSL	0
CO_E3	PO	TCSYLVIO_005669	1488	190	214.13	0.76	VVVRKDISNARTWSLV	0
CO_E3	PO	TCSYLVIO_005669	1488	191	214.13	0.76	VVRKDISNARTWSLVA	0
CO_E4	PO	TCSYLVIO_005669	1488	85	106.31	8.31	PVLLENMQRKVAAEKN	0
CO_E4	PO	TCSYLVIO_005669	1488	86	116.68	22.98	VLLENMQRKVAAEKNK	0
CO_E4	PO	TCSYLVIO_005669	1488	87	110.91	31.15	LLENMQRKVAAEKNKS	0
CO_E4	PO	TCSYLVIO_005669	1488	88	99.26	14.68	LENMQRKVAAEKNKSA	0
CO_E4	PO	TCSYLVIO_005669	1488	89	115.58	8.39	ENMQRKVAAEKNKSAS	0
CO_E4	PO	TCSYLVIO_005669	1488	90	117.93	24.74	NMQRKVAAEKNKSASM	0
CO_E4	PO	TCSYLVIO_005669	1488	91	117.93	24.74	MQRKVAAEKNKSASMK	0
CO_E4	PO	TCSYLVIO_005669	1488	92	68.85	23.5	QRKVAAEKNKSASMKY	0
CO_E4	PO	TCSYLVIO_005669	1488	93	62.25	14.17	RKVAAEKNKSASMKYA	0
CO_E4	PO	TCSYLVIO_005669	1488	94	87.98	22.22	KVAAEKNKSASMKYAS	0
CO_E4	PO	TCSYLVIO_005669	1488	95	304.71	126.2	VAAEKNKSASMKYASA	0
CO_E4	PO	TCSYLVIO_005669	1488	96	304.71	126.2	AAEKNKSASMKYASAA	0
CO_E4	PO	TCSYLVIO_005669	1488	97	164.96	29.96	AEKNKSASMKYASAAA	0
CO_E4	PO	TCSYLVIO_005669	1488	98	133.41	1.97	EKNKSASMKYASAAAE	0
CO_E4	PO	TCSYLVIO_005669	1488	99	159.08	38.27	KNKSASMKYASAAAEQ	0
CO_E4	PO	TCSYLVIO_005669	1488	100	160	20.05	NKSASMKYASAAAEQA	0
CO_E4	PO	TCSYLVIO_005669	1488	101	269.2	134.38	KSASMKYASAAAEQAL	0
CO_E4	PO	TCSYLVIO_005669	1488	102	269.2	134.38	SASMKYASAAAEQALI	0
CO_E4	PO	TCSYLVIO_005669	1488	103	544.37	129.55	ASMKYASAAAEQALID	0
CO_E4	PO	TCSYLVIO_005669	1488	104	645.48	13.44	SMKYASAAAEQALIDK	0
CO_E4	PO	TCSYLVIO_005669	1488	105	723.73	19.22	MKYASAAAEQALIDKE	0
CO_E4	PO	TCSYLVIO_005669	1488	106	905.62	12.05	KYASAAAEQALIDKEM	0
CO_E4	PO	TCSYLVIO_005669	1488	107	1575.15	59.69	YASAAAEQALIDKEMG	0
CO_E4	PO	TCSYLVIO_005669	1488	108	3110.05	285.01	ASAAAEQALIDKEMGF	0
CO_E4	PO	TCSYLVIO_005669	1488	109	4217.11	486.83	SAAAEQALIDKEMGFQ	0
CO_E4	PO	TCSYLVIO_005669	1488	110	4836.22	86.9	AAAEQALIDKEMGFQK	0
CO_E4	PO	TCSYLVIO_005669	1488	111	5144.55	302.54	AAEQALIDKEMGFQKV	0
CO_E4	PO	TCSYLVIO_005669	1488	112	5336.96	574.66	AEQALIDKEMGFQKVV	0
CO_E4	PO	TCSYLVIO_005669	1488	113	5364.01	612.91	EQALIDKEMGFQKVVN	0
CO_E4	PO	TCSYLVIO_005669	1488	114	6028.68	293.94	QALIDKEMGFQKVVNQ	0
CO_E4	PO	TCSYLVIO_005669	1488	115	6028.68	293.94	ALIDKEMGFQKVVNQS	0
CO_E4	PO	TCSYLVIO_005669	1488	116	4722.83	1150.18	LIDKEMGFQKVVNQSK	0
CO_E4	PO	TCSYLVIO_005669	1488	117	2616.55	244.85	IDKEMGFQKVVNQSKP	0
CO_E4	PO	TCSYLVIO_005669	1488	118	2386.24	37.65	DKEMGFQKVVNQSKPR	0
CO_E4	PO	TCSYLVIO_005669	1488	119	700.69	200.74	KEMGFQKVVNQSKPRK	0
CO_E4	PO	TCSYLVIO_005669	1488	120	210.87	46.04	EMGFQKVVNQSKPRKN	0
CO_E4	PO	TCSYLVIO_005669	1488	121	179.72	1.99	MGFQKVVNQSKPRKNL	0
CO_E4	PO	TCSYLVIO_005669	1488	122	222.33	29.83	GFQKVVNQSKPRKNLS	0
CO_E4	PO	TCSYLVIO_005669	1488	123	180.01	30.01	FQKVVNQSKPRKNLSP	0
CO_E4	PO	TCSYLVIO_005669	1488	124	176.77	66.99	QKVVNQSKPRKNLSPP	0
CO_E4	PO	TCSYLVIO_005669	1488	125	133.53	5.84	KVVNQSKPRKNLSPPP	0
CO_E4	PO	TCSYLVIO_005669	1488	126	191.39	46.31	VVNQSKPRKNLSPPPQ	0
CO_E4	PO	TCSYLVIO_005669	1488	127	131.95	37.75	VNQSKPRKNLSPPPQQ	0
CO_E4	PO	TCSYLVIO_005669	1488	128	144.36	20.2	NQSKPRKNLSPPPQQR	0
CO_E4	PO	TCSYLVIO_005669	1488	129	115.2	13.15	QSKPRKNLSPPPQQRP	0
CO_E4	PO	TCSYLVIO_005669	1488	130	113.02	10.08	SKPRKNLSPPPQQRPQ	0
CO_E4	PO	TCSYLVIO_005669	1488	131	113.02	10.08	KPRKNLSPPPQQRPQQ	0
CO_E4	PO	TCSYLVIO_005669	1488	132	97.05	70.36	PRKNLSPPPQQRPQQA	0
CO_E4	PO	TCSYLVIO_005669	1488	133	169.62	78.39	RKNLSPPPQQRPQQAN	0
CO_E4	PO	TCSYLVIO_005669	1488	134	180.98	94.45	KNLSPPPQQRPQQANT	0
CO_E4	PO	TCSYLVIO_005669	1488	135	180.98	94.45	NLSPPPQQRPQQANTD	0
CO_E4	PO	TCSYLVIO_005669	1488	136	94.93	0.05	LSPPPQQRPQQANTDE	0
CO_E4	PO	TCSYLVIO_005669	1488	137	94.93	0.05	SPPPQQRPQQANTDEE	0
CO_E4	PO	TCSYLVIO_005669	1488	138	82.59	17.5	PPPQQRPQQANTDEEL	0
CO_E4	PO	TCSYLVIO_005669	1488	139	134.58	8.16	PPQQRPQQANTDEELS	0
CO_E4	PO	TCSYLVIO_005669	1488	140	417.09	25.88	PQQRPQQANTDEELSR	0
CO_E4	PO	TCSYLVIO_005669	1488	141	468.03	0.31	QQRPQQANTDEELSRK	0
CO_E4	PO	TCSYLVIO_005669	1488	142	9414.33	333.36	QRPQQANTDEELSRKL	0
CO_E4	PO	TCSYLVIO_005669	1488	143	9529.73	170.16	RPQQANTDEELSRKLG	0
CO_E4	PO	TCSYLVIO_005669	1488	144	10213.6	2.88	PQQANTDEELSRKLGQ	0
CO_E4	PO	TCSYLVIO_005669	1488	145	9254.15	219.56	QQANTDEELSRKLGQF	0
CO_E4	PO	TCSYLVIO_005669	1488	146	9455.6	731.28	QANTDEELSRKLGQFF	0
CO_E4	PO	TCSYLVIO_005669	1488	147	7539.92	164.86	ANTDEELSRKLGQFFS	0
CO_E4	PO	TCSYLVIO_005669	1488	148	8762.66	59.47	NTDEELSRKLGQFFSN	0
CO_E4	PO	TCSYLVIO_005669	1488	149	7411.8	47.56	TDEELSRKLGQFFSNN	0
CO_E4	PO	TCSYLVIO_005669	1488	150	4732.96	161.83	DEELSRKLGQFFSNNR	0
CO_E4	PO	TCSYLVIO_005669	1488	151	729.73	179.78	EELSRKLGQFFSNNRK	0
CO_E4	PO	TCSYLVIO_005669	1488	152	446.2	15.17	ELSRKLGQFFSNNRKD	0
CO_E4	PO	TCSYLVIO_005669	1488	153	350.31	3.12	LSRKLGQFFSNNRKDK	0
CO_E4	PO	TCSYLVIO_005669	1488	154	240.31	61.86	SRKLGQFFSNNRKDKK	0
CO_E4	PO	TCSYLVIO_005669	1488	155	247.87	72.55	RKLGQFFSNNRKDKKG	0
CO_E4	PO	TCSYLVIO_005669	1488	156	230.32	45.67	KLGQFFSNNRKDKKGL	0
CO_E4	PO	TCSYLVIO_005669	1488	157	230.32	45.67	LGQFFSNNRKDKKGLK	0
CO_E4	PO	TCSYLVIO_005669	1488	158	144.63	23.87	GQFFSNNRKDKKGLKV	0
CO_E4	PO	TCSYLVIO_005669	1488	159	144.63	23.87	QFFSNNRKDKKGLKVN	0
CO_E4	PO	TCSYLVIO_005669	1488	160	253.97	25.72	FFSNNRKDKKGLKVNL	0
CO_E4	PO	TCSYLVIO_005669	1488	161	376.04	25.27	FSNNRKDKKGLKVNLK	0
CO_E4	PO	TCSYLVIO_005669	1488	162	395.79	30.6	SNNRKDKKGLKVNLKE	0
CO_E4	PO	TCSYLVIO_005669	1488	163	758.57	336.25	NNRKDKKGLKVNLKEE	0
CO_E4	PO	TCSYLVIO_005669	1488	164	758.57	336.25	NRKDKKGLKVNLKEEQ	0
CO_E4	PO	TCSYLVIO_005669	1488	165	793.87	386.18	RKDKKGLKVNLKEEQT	0
CO_E4	PO	TCSYLVIO_005669	1488	166	830.66	334.16	KDKKGLKVNLKEEQTA	0
CO_E4	PO	TCSYLVIO_005669	1488	167	2539.87	2424.07	DKKGLKVNLKEEQTAN	0
CO_E4	PO	TCSYLVIO_005669	1488	168	2539.87	2424.07	KKGLKVNLKEEQTANT	0
CO_E4	PO	TCSYLVIO_005669	1488	169	557.38	337.56	KGLKVNLKEEQTANTK	0
CO_E4	PO	TCSYLVIO_005669	1488	170	557.38	337.56	GLKVNLKEEQTANTKG	0
CO_E4	PO	TCSYLVIO_005669	1488	171	141.37	42.1	LKVNLKEEQTANTKGN	0
CO_E4	PO	TCSYLVIO_005669	1488	172	882.26	267.18	KVNLKEEQTANTKGNG	0
CO_E4	PO	TCSYLVIO_005669	1488	173	1237.78	608.68	VNLKEEQTANTKGNGV	0
CO_E4	PO	TCSYLVIO_005669	1488	174	9229.24	641.1	NLKEEQTANTKGNGVH	0
CO_E4	PO	TCSYLVIO_005669	1488	175	9311.25	525.13	LKEEQTANTKGNGVHV	0
CO_E4	PO	TCSYLVIO_005669	1488	176	9102.99	230.61	KEEQTANTKGNGVHVV	0
CO_E4	PO	TCSYLVIO_005669	1488	177	8727.68	108.94	EEQTANTKGNGVHVVV	0
CO_E4	PO	TCSYLVIO_005669	1488	178	7822.91	557.82	EQTANTKGNGVHVVVR	0
CO_E4	PO	TCSYLVIO_005669	1488	179	7822.91	557.82	QTANTKGNGVHVVVRK	0
CO_E4	PO	TCSYLVIO_005669	1488	180	8761.2	203.36	TANTKGNGVHVVVRKD	0
CO_E4	PO	TCSYLVIO_005669	1488	181	8761.2	203.36	ANTKGNGVHVVVRKDI	0
CO_E4	PO	TCSYLVIO_005669	1488	182	8751.3	217.36	NTKGNGVHVVVRKDIS	0
CO_E4	PO	TCSYLVIO_005669	1488	183	8481.59	10.71	TKGNGVHVVVRKDISN	0
CO_E4	PO	TCSYLVIO_005669	1488	184	8478.06	15.7	KGNGVHVVVRKDISNA	0
CO_E4	PO	TCSYLVIO_005669	1488	185	937.01	206.2	GNGVHVVVRKDISNAR	0
CO_E4	PO	TCSYLVIO_005669	1488	186	94.43	13.8	NGVHVVVRKDISNART	0
CO_E4	PO	TCSYLVIO_005669	1488	187	94.43	13.8	GVHVVVRKDISNARTW	0
CO_E4	PO	TCSYLVIO_005669	1488	188	107.78	17.92	VHVVVRKDISNARTWS	0
CO_E4	PO	TCSYLVIO_005669	1488	189	302.96	121.8	HVVVRKDISNARTWSL	0
CO_E4	PO	TCSYLVIO_005669	1488	190	7143.74	689.88	VVVRKDISNARTWSLV	0
CO_E4	PO	TCSYLVIO_005669	1488	191	7143.74	689.88	VVRKDISNARTWSLVA	0
CO_E5	PO	TCSYLVIO_005669	1488	85	282.66	148.09	PVLLENMQRKVAAEKN	0
CO_E5	PO	TCSYLVIO_005669	1488	86	282.66	148.09	VLLENMQRKVAAEKNK	0
CO_E5	PO	TCSYLVIO_005669	1488	87	137.55	20.36	LLENMQRKVAAEKNKS	0
CO_E5	PO	TCSYLVIO_005669	1488	88	137.55	20.36	LENMQRKVAAEKNKSA	0
CO_E5	PO	TCSYLVIO_005669	1488	89	169.09	33.41	ENMQRKVAAEKNKSAS	0
CO_E5	PO	TCSYLVIO_005669	1488	90	202.65	80.88	NMQRKVAAEKNKSASM	0
CO_E5	PO	TCSYLVIO_005669	1488	91	291.41	44.65	MQRKVAAEKNKSASMK	0
CO_E5	PO	TCSYLVIO_005669	1488	92	122.34	6.8	QRKVAAEKNKSASMKY	0
CO_E5	PO	TCSYLVIO_005669	1488	93	169.72	73.82	RKVAAEKNKSASMKYA	0
CO_E5	PO	TCSYLVIO_005669	1488	94	378.9	222.01	KVAAEKNKSASMKYAS	0
CO_E5	PO	TCSYLVIO_005669	1488	95	378.9	222.01	VAAEKNKSASMKYASA	0
CO_E5	PO	TCSYLVIO_005669	1488	96	185.04	37.73	AAEKNKSASMKYASAA	0
CO_E5	PO	TCSYLVIO_005669	1488	97	83.66	14.1	AEKNKSASMKYASAAA	0
CO_E5	PO	TCSYLVIO_005669	1488	98	83.66	14.1	EKNKSASMKYASAAAE	0
CO_E5	PO	TCSYLVIO_005669	1488	99	104.95	16.02	KNKSASMKYASAAAEQ	0
CO_E5	PO	TCSYLVIO_005669	1488	100	216.55	103.79	NKSASMKYASAAAEQA	0
CO_E5	PO	TCSYLVIO_005669	1488	101	1165.61	223.93	KSASMKYASAAAEQAL	0
CO_E5	PO	TCSYLVIO_005669	1488	102	702.36	420.97	SASMKYASAAAEQALI	0
CO_E5	PO	TCSYLVIO_005669	1488	103	1683.72	55.87	ASMKYASAAAEQALID	0
CO_E5	PO	TCSYLVIO_005669	1488	104	2547.4	380.5	SMKYASAAAEQALIDK	0
CO_E5	PO	TCSYLVIO_005669	1488	105	2547.4	380.5	MKYASAAAEQALIDKE	0
CO_E5	PO	TCSYLVIO_005669	1488	106	1718.85	367.54	KYASAAAEQALIDKEM	0
CO_E5	PO	TCSYLVIO_005669	1488	107	798.69	416.31	YASAAAEQALIDKEMG	0
CO_E5	PO	TCSYLVIO_005669	1488	108	436.96	208.41	ASAAAEQALIDKEMGF	0
CO_E5	PO	TCSYLVIO_005669	1488	109	110.89	38.29	SAAAEQALIDKEMGFQ	0
CO_E5	PO	TCSYLVIO_005669	1488	110	110.89	38.29	AAAEQALIDKEMGFQK	0
CO_E5	PO	TCSYLVIO_005669	1488	111	205.23	43.66	AAEQALIDKEMGFQKV	0
CO_E5	PO	TCSYLVIO_005669	1488	112	314.53	62.99	AEQALIDKEMGFQKVV	0
CO_E5	PO	TCSYLVIO_005669	1488	113	1224.34	1318.37	EQALIDKEMGFQKVVN	0
CO_E5	PO	TCSYLVIO_005669	1488	114	19195.92	93.51	QALIDKEMGFQKVVNQ	0
CO_E5	PO	TCSYLVIO_005669	1488	115	19195.92	93.51	ALIDKEMGFQKVVNQS	0
CO_E5	PO	TCSYLVIO_005669	1488	116	19261.7	166.37	LIDKEMGFQKVVNQSK	0
CO_E5	PO	TCSYLVIO_005669	1488	117	18935.32	135.59	IDKEMGFQKVVNQSKP	0
CO_E5	PO	TCSYLVIO_005669	1488	118	18935.32	135.59	DKEMGFQKVVNQSKPR	0
CO_E5	PO	TCSYLVIO_005669	1488	119	7967.03	3444.56	KEMGFQKVVNQSKPRK	0
CO_E5	PO	TCSYLVIO_005669	1488	120	841.83	126.37	EMGFQKVVNQSKPRKN	0
CO_E5	PO	TCSYLVIO_005669	1488	121	409.86	67.71	MGFQKVVNQSKPRKNL	0
CO_E5	PO	TCSYLVIO_005669	1488	122	409.86	67.71	GFQKVVNQSKPRKNLS	0
CO_E5	PO	TCSYLVIO_005669	1488	123	258.51	91.03	FQKVVNQSKPRKNLSP	0
CO_E5	PO	TCSYLVIO_005669	1488	124	309.77	18.54	QKVVNQSKPRKNLSPP	0
CO_E5	PO	TCSYLVIO_005669	1488	125	309.77	18.54	KVVNQSKPRKNLSPPP	0
CO_E5	PO	TCSYLVIO_005669	1488	126	8539.03	6427.56	VVNQSKPRKNLSPPPQ	0
CO_E5	PO	TCSYLVIO_005669	1488	127	10039.07	6478.12	VNQSKPRKNLSPPPQQ	0
CO_E5	PO	TCSYLVIO_005669	1488	128	17749.02	2450.4	NQSKPRKNLSPPPQQR	0
CO_E5	PO	TCSYLVIO_005669	1488	129	17749.02	2450.4	QSKPRKNLSPPPQQRP	0
CO_E5	PO	TCSYLVIO_005669	1488	130	12637.18	7986.55	SKPRKNLSPPPQQRPQ	0
CO_E5	PO	TCSYLVIO_005669	1488	131	12637.18	7986.55	KPRKNLSPPPQQRPQQ	0
CO_E5	PO	TCSYLVIO_005669	1488	132	11838.38	6636.32	PRKNLSPPPQQRPQQA	0
CO_E5	PO	TCSYLVIO_005669	1488	133	14049.66	4629.91	RKNLSPPPQQRPQQAN	0
CO_E5	PO	TCSYLVIO_005669	1488	134	11838.38	6636.32	KNLSPPPQQRPQQANT	0
CO_E5	PO	TCSYLVIO_005669	1488	135	1507.07	565.33	NLSPPPQQRPQQANTD	0
CO_E5	PO	TCSYLVIO_005669	1488	136	668.89	429.66	LSPPPQQRPQQANTDE	0
CO_E5	PO	TCSYLVIO_005669	1488	137	444.08	134.15	SPPPQQRPQQANTDEE	0
CO_E5	PO	TCSYLVIO_005669	1488	138	326.26	32.47	PPPQQRPQQANTDEEL	0
CO_E5	PO	TCSYLVIO_005669	1488	139	444.08	134.15	PPQQRPQQANTDEELS	0
CO_E5	PO	TCSYLVIO_005669	1488	140	331.84	109.2	PQQRPQQANTDEELSR	0
CO_E5	PO	TCSYLVIO_005669	1488	141	307.11	144.18	QQRPQQANTDEELSRK	0
CO_E5	PO	TCSYLVIO_005669	1488	142	179.36	176.56	QRPQQANTDEELSRKL	0
CO_E5	PO	TCSYLVIO_005669	1488	143	71.12	23.49	RPQQANTDEELSRKLG	0
CO_E5	PO	TCSYLVIO_005669	1488	144	191.17	159.86	PQQANTDEELSRKLGQ	0
CO_E5	PO	TCSYLVIO_005669	1488	145	212.14	35.12	QQANTDEELSRKLGQF	0
CO_E5	PO	TCSYLVIO_005669	1488	146	212.14	35.12	QANTDEELSRKLGQFF	0
CO_E5	PO	TCSYLVIO_005669	1488	147	212.14	35.12	ANTDEELSRKLGQFFS	0
CO_E5	PO	TCSYLVIO_005669	1488	148	2351.44	191.85	NTDEELSRKLGQFFSN	0
CO_E5	PO	TCSYLVIO_005669	1488	149	2512.34	302.74	TDEELSRKLGQFFSNN	0
CO_E5	PO	TCSYLVIO_005669	1488	150	2471.1	361.07	DEELSRKLGQFFSNNR	0
CO_E5	PO	TCSYLVIO_005669	1488	151	2105.23	151.44	EELSRKLGQFFSNNRK	0
CO_E5	PO	TCSYLVIO_005669	1488	152	1963.58	1.78	ELSRKLGQFFSNNRKD	0
CO_E5	PO	TCSYLVIO_005669	1488	153	786.54	407.07	LSRKLGQFFSNNRKDK	0
CO_E5	PO	TCSYLVIO_005669	1488	154	333.19	79.33	SRKLGQFFSNNRKDKK	0
CO_E5	PO	TCSYLVIO_005669	1488	155	290.11	18.4	RKLGQFFSNNRKDKKG	0
CO_E5	PO	TCSYLVIO_005669	1488	156	381.25	110.49	KLGQFFSNNRKDKKGL	0
CO_E5	PO	TCSYLVIO_005669	1488	157	381.25	110.49	LGQFFSNNRKDKKGLK	0
CO_E5	PO	TCSYLVIO_005669	1488	158	163.9	129.28	GQFFSNNRKDKKGLKV	0
CO_E5	PO	TCSYLVIO_005669	1488	159	163.9	129.28	QFFSNNRKDKKGLKVN	0
CO_E5	PO	TCSYLVIO_005669	1488	160	232.97	173.4	FFSNNRKDKKGLKVNL	0
CO_E5	PO	TCSYLVIO_005669	1488	161	3066.98	95.3	FSNNRKDKKGLKVNLK	0
CO_E5	PO	TCSYLVIO_005669	1488	162	3513.53	476.26	SNNRKDKKGLKVNLKE	0
CO_E5	PO	TCSYLVIO_005669	1488	163	3967.95	1118.9	NNRKDKKGLKVNLKEE	0
CO_E5	PO	TCSYLVIO_005669	1488	164	5123.33	515.06	NRKDKKGLKVNLKEEQ	0
CO_E5	PO	TCSYLVIO_005669	1488	165	5751.11	1312.42	RKDKKGLKVNLKEEQT	0
CO_E5	PO	TCSYLVIO_005669	1488	166	5908.32	801.94	KDKKGLKVNLKEEQTA	0
CO_E5	PO	TCSYLVIO_005669	1488	167	9631.98	1282.39	DKKGLKVNLKEEQTAN	0
CO_E5	PO	TCSYLVIO_005669	1488	168	8507.08	2873.25	KKGLKVNLKEEQTANT	0
CO_E5	PO	TCSYLVIO_005669	1488	169	5543.29	3107.05	KGLKVNLKEEQTANTK	0
CO_E5	PO	TCSYLVIO_005669	1488	170	958.33	0.38	GLKVNLKEEQTANTKG	0
CO_E5	PO	TCSYLVIO_005669	1488	171	213.36	104.67	LKVNLKEEQTANTKGN	0
CO_E5	PO	TCSYLVIO_005669	1488	172	175.32	50.88	KVNLKEEQTANTKGNG	0
CO_E5	PO	TCSYLVIO_005669	1488	173	238.33	69.37	VNLKEEQTANTKGNGV	0
CO_E5	PO	TCSYLVIO_005669	1488	174	209.54	2.48	NLKEEQTANTKGNGVH	0
CO_E5	PO	TCSYLVIO_005669	1488	175	296.73	44.39	LKEEQTANTKGNGVHV	0
CO_E5	PO	TCSYLVIO_005669	1488	176	185.34	113.13	KEEQTANTKGNGVHVV	0
CO_E5	PO	TCSYLVIO_005669	1488	177	165.81	119.39	EEQTANTKGNGVHVVV	0
CO_E5	PO	TCSYLVIO_005669	1488	178	165.81	119.39	EQTANTKGNGVHVVVR	0
CO_E5	PO	TCSYLVIO_005669	1488	179	302.21	18.31	QTANTKGNGVHVVVRK	0
CO_E5	PO	TCSYLVIO_005669	1488	180	320.08	43.59	TANTKGNGVHVVVRKD	0
CO_E5	PO	TCSYLVIO_005669	1488	181	262.91	124.45	ANTKGNGVHVVVRKDI	0
CO_E5	PO	TCSYLVIO_005669	1488	182	112.79	44.83	NTKGNGVHVVVRKDIS	0
CO_E5	PO	TCSYLVIO_005669	1488	183	83.01	28.08	TKGNGVHVVVRKDISN	0
CO_E5	PO	TCSYLVIO_005669	1488	184	68.88	8.1	KGNGVHVVVRKDISNA	0
CO_E5	PO	TCSYLVIO_005669	1488	185	68.88	8.1	GNGVHVVVRKDISNAR	0
CO_E5	PO	TCSYLVIO_005669	1488	186	103.42	13.86	NGVHVVVRKDISNART	0
CO_E5	PO	TCSYLVIO_005669	1488	187	77.35	50.74	GVHVVVRKDISNARTW	0
CO_E5	PO	TCSYLVIO_005669	1488	188	76.1	24.78	VHVVVRKDISNARTWS	0
[truncated: 9,074 more rows]
