# Supplementary material for: The Trypanosoma cruzi Antigen and Epitope Atlas: antibody specificities in Chagas disease patients across the Americas
Source: Nat Commun. 2023 Apr 3;14:1850. doi: 10.1038/s41467-023-37522-9 (PMC10070320; doi:10.1038/s41467-023-37522-9)
Supplement: Supplementary file 15 — Source Data [file 41467_2023_37522_MOESM15_ESM.zip › Source Data/Source_Data_For_Figure_5.tsv]

source	peptides_above_cutoff_only_in_brener	peptides_above_cutoff_only_in_sylvio	brener_zscore	sylvio_zscore	in_pool	parent_pool	zscore_dif
AR_P1	3841	1086	-0.15	0.96	1	AR	-1.11
AR_P2	4423	768	1.16	-1.14	1	AR	2.3
AR_P3	3671	852	-0.53	-0.58	1	AR	0.0499999999999999
AR_P4	4840	917	2.09	-0.16	1	AR	2.25
AR_P5	4324	944	0.93	0.02	1	AR	0.91
AR_P6	4284	712	0.84	-1.51	1	AR	2.35
AR_E1	3844	908	-0.14	-0.21	0	AR	0.07
AR_E2	4570	811	1.49	-0.86	0	AR	2.35
AR_E3	3896	1008	-0.03	0.45	0	AR	-0.48
AR_E4	4080	959	0.39	0.12	0	AR	0.27
AR_E5	3733	1082	-0.39	0.93	0	AR	-1.32
AR_E6	4268	938	0.81	-0.02	0	AR	0.83
BO_P1	4557	889	1.46	-0.34	1	BO	1.8
BO_E1	3976	960	0.15	0.13	0	BO	0.02
BO_E2	4085	1021	0.4	0.53	0	BO	-0.13
BO_E3	3348	1073	-1.26	0.87	0	BO	-2.13
BO_P2	4282	721	0.84	-1.45	1	BO	2.29
BO_P3	5113	715	2.71	-1.49	1	BO	4.2
BO_P4	4049	824	0.32	-0.77	1	BO	1.09
BO_P5	4602	892	1.56	-0.32	1	BO	1.88
BO_E4	4284	788	0.84	-1.01	0	BO	1.85
BO_P6	4166	913	0.58	-0.18	1	BO	0.76
BO_E5	4015	914	0.24	-0.18	0	BO	0.42
BO_E6	4078	990	0.38	0.33	0	BO	0.05
MX_P1	3775	1116	-0.3	1.16	1	MX	-1.46
MX_P2	3894	1113	-0.03	1.14	1	MX	-1.17
MX_P3	3904	1247	-0.01	2.02	1	MX	-2.03
MX_E1	4082	1173	0.39	1.53	0	MX	-1.14
MX_E2	3723	937	-0.42	-0.02	0	MX	-0.4
MX_E3	3438	867	-1.06	-0.49	0	MX	-0.57
MX_P4	3747	1249	-0.36	2.04	1	MX	-2.4
MX_E4	3487	1020	-0.95	0.52	0	MX	-1.47
MX_E5	3184	1110	-1.63	1.12	0	MX	-2.75
MX_P5	3837	1242	-0.16	1.99	1	MX	-2.15
MX_P6	3861	979	-0.11	0.25	1	MX	-0.36
MX_E6	3794	1234	-0.26	1.94	0	MX	-2.2
US_P1	4038	1183	0.29	1.6	1	US	-1.31
US_P2	4436	1037	1.19	0.64	1	US	0.55
US_P3	3524	907	-0.86	-0.22	1	US	-0.64
US_P4	4005	804	0.22	-0.9	1	US	1.12
US_P5	3912	958	0.01	0.12	1	US	-0.11
US_P6	4045	918	0.31	-0.15	1	US	0.46
US_E1	3055	972	-1.92	0.21	0	US	-2.13
US_E2	3733	831	-0.39	-0.72	0	US	0.33
US_E3	3932	1002	0.05	0.41	0	US	-0.36
US_E4	3035	868	-1.96	-0.48	0	US	-1.48
US_E5	3254	707	-1.47	-1.54	0	US	0.0700000000000001
US_E6	2606	732	-2.92	-1.38	0	US	-1.54
CO_P1	3554	1140	-0.8	1.32	1	CO	-2.12
CO_P2	3776	932	-0.3	-0.06	1	CO	-0.24
CO_P3	4175	949	0.6	0.06	1	CO	0.54
CO_P4	3980	1048	0.16	0.71	1	CO	-0.55
CO_E1	4076	978	0.38	0.25	0	CO	0.13
CO_E2	3797	965	-0.25	0.16	0	CO	-0.41
CO_E3	3624	1050	-0.64	0.72	0	CO	-1.36
CO_E4	4018	1194	0.25	1.67	0	CO	-1.42
CO_E5	3807	1112	-0.23	1.13	0	CO	-1.36
CO_E6	3814	903	-0.21	-0.25	0	CO	0.04
CO_E7	4184	969	0.62	0.19	0	CO	0.43
BR_P1	4587	949	1.53	0.06	1	BR	1.47
BR_P2	3898	901	-0.02	-0.26	1	BR	0.24
BR_P3	3174	925	-1.65	-0.1	1	BR	-1.55
BR_P4	4579	792	1.51	-0.98	1	BR	2.49
BR_P5	4064	896	0.35	-0.29	1	BR	0.64
BR_E1	4241	867	0.75	-0.49	0	BR	1.24
BR_E2	3528	780	-0.85	-1.06	0	BR	0.21
BR_E3	4183	792	0.62	-0.98	0	BR	1.6
BR_E4	3769	828	-0.31	-0.74	0	BR	0.43
BR_E5	3096	557	-1.82	-2.53	0	BR	0.71
BR_E6	3216	592	-1.55	-2.3	0	BR	0.75
BR_E7	3701	768	-0.47	-1.14	0	BR	0.67
