# Supplementary material for: The Trypanosoma cruzi Antigen and Epitope Atlas: antibody specificities in Chagas disease patients across the Americas
Source: Nat Commun. 2023 Apr 3;14:1850. doi: 10.1038/s41467-023-37522-9 (PMC10070320; doi:10.1038/s41467-023-37522-9)
Supplement: Supplementary file 15 — Source Data [file 41467_2023_37522_MOESM15_ESM.zip › Source Data/Source_Data_For_Figure_6AB.tsv]

cluster_id	cluster_seroprevalence	sources_above_cutoff_in_cluster	number_of_sources_above_cutoff_in_cluster
1	11.27	BO_E3, BO_P3, BO_P5, BO_E5, MX_P2, US_P5, US_P6, US_E2	8
1015	1.41	US_P6	1
1709	14.08	BO_E1, BO_P6, MX_P1, MX_E4, MX_P6, US_P4, US_P5, US_E1, US_E3, CO_P1	10
2198	7.04	AR_P6, MX_E2, BR_P3, BR_P5, BR_E6	5
2004	5.63	MX_P6, CO_P2, BR_E4, BR_E6	4
1998	7.04	BO_E1, MX_P2, MX_E1, BR_P2, BR_P3	5
1999	15.49	AR_P1, AR_P3, AR_E1, BO_P1, BO_E4, BO_E6, US_E1, CO_E1, CO_E6, CO_E7, BR_P3	11
2000	2.82	BO_P4, MX_P2	2
455	14.08	AR_E2, AR_E3, AR_E5, BO_E3, BO_P3, US_E1, US_E2, BR_P1, BR_P4, BR_E3	10
2	15.49	BO_P1, BO_E1, BO_E6, MX_P1, MX_P2, MX_E3, MX_P6, US_E1, CO_E7, BR_P3, BR_E6	11
111	1.41	AR_P5	1
214	19.72	AR_E5, BO_E1, BO_P4, BO_E6, MX_E1, MX_E6, US_E1, US_E3, US_E5, CO_P4, CO_E2, CO_E3, BR_P3, BR_P5	14
323	15.49	AR_E4, BO_P4, MX_P2, MX_E1, MX_E4, MX_P5, MX_P6, US_P5, US_E2, US_E6, CO_E4	11
411	15.49	BO_E5, MX_P3, MX_E2, MX_E5, US_P1, US_P5, US_E6, CO_E1, CO_E3, CO_E7, BR_E6	11
516	87.32	AR_P1, AR_P2, AR_P3, AR_P4, AR_P5, AR_P6, AR_E1, AR_E2, AR_E3, AR_E4, AR_E6, BO_P1, BO_E1, BO_E2, BO_E3, BO_P2, BO_P3, BO_P4, BO_P5, BO_E4, BO_E5, BO_E6, MX_P1, MX_P2, MX_P3, MX_E1, MX_E2, MX_E3, MX_P4, MX_E4, MX_E5, MX_P5, MX_P6, MX_E6, US_P1, US_P2, US_P4, US_P5, US_P6, US_E1, US_E2, US_E3, US_E5, US_E6, CO_P1, CO_P2, CO_P4, CO_E1, CO_E2, CO_E3, CO_E4, CO_E5, CO_E6, CO_E7, BR_P1, BR_P4, BR_P5, …	62
193	32.39	AR_P1, AR_P3, AR_P6, AR_E1, AR_E5, BO_E3, BO_E5, MX_P1, MX_P2, US_P1, US_P6, US_E2, US_E4, US_E6, CO_P2, CO_P3, CO_E4, CO_E6, BR_P1, BR_P3, BR_P5, BR_E1, BR_E6	23
811	23.94	AR_E3, AR_E4, MX_E1, MX_E3, MX_E4, US_P6, US_E4, US_E5, US_E6, CO_P1, CO_E1, CO_E3, CO_E4, CO_E6, CO_E7, BR_P1, BR_P5	17
907	2.82	US_E3, CO_P2	2
1016	2.82	CO_P1, BR_P2	2
1084	2.82	BO_P6, MX_E4	2
1160	5.63	AR_E3, MX_P2, US_P1, BR_E7	4
1216	45.07	AR_P1, AR_E4, AR_E5, BO_E2, BO_E3, BO_P2, BO_E6, MX_P1, MX_P3, MX_E3, MX_P4, MX_E4, MX_E6, US_P1, US_P2, US_P3, US_P6, US_E4, US_E5, US_E6, CO_P1, CO_P3, CO_E1, CO_E2, CO_E3, CO_E5, CO_E6, CO_E7, BR_P1, BR_P5, BR_E3, BR_E5	32
1347	2.82	BO_E5, US_P6	2
1436	18.31	AR_P1, AR_P2, MX_E2, US_P3, US_P4, US_P5, US_E4, CO_P2, CO_P4, BR_E1, BR_E2, BR_E5, BR_E6	13
394	95.77	AR_P1, AR_P2, AR_P3, AR_P4, AR_P5, AR_P6, AR_E1, AR_E2, AR_E3, AR_E4, AR_E5, AR_E6, BO_P1, BO_E1, BO_E2, BO_E3, BO_P2, BO_P3, BO_P4, BO_E4, BO_P6, BO_E5, BO_E6, MX_P1, MX_P3, MX_E1, MX_E2, MX_E3, MX_P4, MX_E4, MX_E5, MX_P5, MX_P6, MX_E6, US_P1, US_P2, US_P3, US_P4, US_P6, US_E1, US_E2, US_E3, US_E4, US_E5, US_E6, CO_P1, CO_P2, CO_P3, CO_P4, CO_E1, CO_E2, CO_E3, CO_E4, CO_E5, CO_E6, CO_E7, BR_P1, …	68
395	46.48	AR_P1, AR_P2, AR_P3, AR_P4, AR_P5, AR_P6, AR_E1, AR_E2, BO_P1, BO_E1, BO_E2, BO_E4, BO_E5, BO_E6, MX_P1, MX_E5, MX_P6, MX_E6, US_P2, US_P3, US_E1, US_E6, CO_P2, CO_P3, CO_E6, CO_E7, BR_P1, BR_P2, BR_P3, BR_P4, BR_E2, BR_E5, BR_E7	33
1653	2.82	US_P3, CO_E5	2
1710	5.63	US_P3, US_P6, CO_E5, BR_E2	4
1753	16.9	AR_P3, AR_E2, BO_E3, BO_P3, BO_P4, BO_E5, MX_E3, MX_P6, MX_E6, CO_P1, CO_E3, BR_E3	12
1800	2.82	AR_P3, US_E6	2
1858	49.3	AR_P1, AR_P2, AR_E1, AR_E2, AR_E6, BO_P1, BO_E1, BO_E2, BO_P2, BO_P4, BO_P5, BO_E4, BO_P6, BO_E5, BO_E6, MX_E3, MX_P5, MX_P6, US_P2, US_P6, US_E3, CO_P1, CO_E1, CO_E3, CO_E4, CO_E5, BR_P1, BR_P3, BR_P4, BR_P5, BR_E1, BR_E3, BR_E4, BR_E5, BR_E6	35
1916	4.23	AR_P3, MX_P4, BR_E2	3
1964	0		1
2012	5.63	AR_P3, BO_E3, MX_P3, BR_E2	4
2067	4.23	BO_P3, BO_E6, BR_E2	3
1627	5.63	MX_P1, MX_E3, US_P1, CO_E3	4
2154	22.54	AR_P1, AR_E1, AR_E5, BO_P4, BO_E6, MX_E1, US_P3, US_P6, US_E4, US_E5, CO_P1, CO_P3, CO_E1, CO_E2, BR_P1, BR_E1	16
1629	26.76	AR_P4, AR_E3, AR_E4, AR_E5, AR_E6, BO_E1, BO_P5, BO_E5, MX_P1, MX_P4, MX_E4, MX_P5, US_P1, CO_E2, CO_E5, CO_E7, BR_P2, BR_P3, BR_E4	19
2232	5.63	AR_E5, BR_P3, BR_P4, BR_E7	4
2265	5.63	BO_P6, BO_E5, MX_E5, BR_E2	4
2304	21.13	AR_P1, AR_P2, AR_P6, AR_E1, AR_E2, AR_E5, BO_P5, BO_P6, BO_E6, CO_E3, BR_P2, BR_P5, BR_E3, BR_E4, BR_E5	15
2342	33.8	AR_P1, BO_P1, BO_P2, BO_P4, BO_E6, MX_P4, MX_E5, MX_P5, MX_P6, US_P1, US_P6, US_E4, CO_P3, CO_E1, CO_E2, CO_E3, CO_E5, CO_E6, BR_P1, BR_P4, BR_E2, BR_E3, BR_E4, BR_E7	24
2391	5.63	AR_E2, MX_P3, US_E5, CO_P1	4
2436	4.23	US_E6, BR_P2, BR_E6	3
164	59.15	AR_P1, AR_P4, AR_P5, AR_E1, AR_E2, AR_E3, AR_E4, AR_E5, AR_E6, BO_P1, BO_E2, BO_P2, BO_P3, BO_P5, BO_E4, BO_P6, BO_E5, BO_E6, MX_E1, MX_E2, MX_E3, US_P1, US_P2, US_P4, US_P5, US_E1, US_E2, US_E4, US_E5, CO_P1, CO_P4, BR_P1, BR_P2, BR_P3, BR_P4, BR_P5, BR_E1, BR_E2, BR_E3, BR_E4, BR_E5, BR_E6	42
400	66.2	AR_P1, AR_P2, AR_P3, AR_P4, AR_E1, AR_E2, AR_E3, AR_E4, AR_E5, AR_E6, BO_P1, BO_E1, BO_E2, BO_E3, BO_P2, BO_P3, BO_P4, BO_E6, MX_P2, MX_E2, MX_E3, MX_E5, MX_P5, MX_P6, MX_E6, US_P1, US_P2, US_P3, US_E2, US_E4, US_E5, CO_P1, CO_P2, CO_P4, CO_E3, CO_E5, CO_E6, CO_E7, BR_P2, BR_P3, BR_P4, BR_E1, BR_E2, BR_E3, BR_E5, BR_E6, BR_E7	47
2563	7.04	AR_P6, US_P5, US_E6, CO_E7, BR_P3	5
2186	5.63	MX_P2, MX_P3, MX_E6, US_E4	4
2652	8.45	AR_E5, BO_P1, BO_P4, BO_P5, BR_P4, BR_E7	6
2702	11.27	AR_P3, BO_E3, MX_E5, MX_P6, US_P3, US_E1, US_E6, CO_P1	8
2738	5.63	BO_E4, MX_E3, MX_P4, US_E1	4
2756	1.41	AR_P2	1
358	100	AR_P1, AR_P2, AR_P3, AR_P4, AR_P5, AR_P6, AR_E1, AR_E2, AR_E3, AR_E4, AR_E5, AR_E6, BO_P1, BO_E1, BO_E2, BO_E3, BO_P2, BO_P3, BO_P4, BO_P5, BO_E4, BO_P6, BO_E5, BO_E6, MX_P1, MX_P2, MX_P3, MX_E1, MX_E2, MX_E3, MX_P4, MX_E4, MX_E5, MX_P5, MX_P6, MX_E6, US_P1, US_P2, US_P3, US_P4, US_P5, US_P6, US_E1, US_E2, US_E3, US_E4, US_E5, US_E6, CO_P1, CO_P2, CO_P3, CO_P4, CO_E1, CO_E2, CO_E3, CO_E4, CO_E5, …	71
2826	14.08	AR_P4, BO_P5, MX_E1, MX_E5, MX_P5, MX_P6, US_P6, US_E2, BR_P5, BR_E4	10
2866	1.41	BR_P1	1
2898	8.45	BO_P1, BO_E2, BO_P4, BR_P2, BR_P5, BR_E2	6
2926	35.21	AR_E1, AR_E3, BO_P1, BO_E5, MX_P1, MX_P3, MX_E2, MX_P4, US_P2, US_P3, US_P5, US_E1, US_E3, US_E4, US_E6, CO_P2, CO_P3, CO_P4, CO_E1, CO_E2, CO_E5, CO_E6, CO_E7, BR_E5, BR_E7	25
2948	5.63	AR_P2, AR_P6, BO_P6, BR_E6	4
2399	9.86	BO_P1, MX_E5, US_P1, US_E6, CO_E4, CO_E5, BR_P1	7
90	7.04	AR_P3, US_P3, US_E5, CO_P2, CO_E7	5
3044	4.23	AR_P3, AR_E5, MX_P4	3
269	18.31	AR_P1, AR_P2, AR_E4, BO_E1, BO_P3, MX_E3, US_P5, US_P6, US_E1, US_E2, CO_E3, CO_E5, BR_E7	13
3115	11.27	AR_E3, MX_E2, MX_P4, MX_E5, MX_P5, MX_E6, US_E6, BR_P1	8
391	56.34	AR_P3, AR_P4, AR_E3, AR_E4, AR_E5, AR_E6, BO_P1, BO_E2, BO_E3, BO_P4, BO_P5, BO_E4, BO_E5, MX_P1, MX_E1, MX_E3, MX_P4, MX_E4, MX_E5, MX_P6, MX_E6, US_P1, US_P3, US_P5, US_P6, US_E1, US_E2, US_E3, US_E5, CO_P1, CO_P4, CO_E1, CO_E2, CO_E6, BR_P2, BR_P3, BR_P4, BR_E2, BR_E6, BR_E7	40
246	1.41	MX_P2	1
279	98.59	AR_P1, AR_P2, AR_P3, AR_P4, AR_P5, AR_P6, AR_E1, AR_E2, AR_E3, AR_E4, AR_E5, AR_E6, BO_P1, BO_E1, BO_E2, BO_E3, BO_P2, BO_P3, BO_P4, BO_P5, BO_E4, BO_P6, BO_E5, BO_E6, MX_P1, MX_P2, MX_P3, MX_E1, MX_E2, MX_E3, MX_P4, MX_E4, MX_E5, MX_P5, MX_P6, MX_E6, US_P1, US_P2, US_P3, US_P4, US_P5, US_E1, US_E2, US_E3, US_E4, US_E5, US_E6, CO_P1, CO_P2, CO_P3, CO_P4, CO_E1, CO_E2, CO_E3, CO_E4, CO_E5, CO_E6, …	70
377	87.32	AR_P1, AR_P2, AR_P3, AR_P4, AR_P5, AR_P6, AR_E1, AR_E2, AR_E3, AR_E4, AR_E5, AR_E6, BO_P1, BO_E1, BO_E2, BO_E3, BO_P2, BO_P3, BO_P4, BO_P5, BO_E4, BO_P6, BO_E5, BO_E6, MX_P1, MX_P2, MX_E2, MX_E3, MX_E5, MX_P6, US_P1, US_P2, US_P3, US_P4, US_P6, US_E1, US_E2, US_E3, US_E4, US_E5, US_E6, CO_P1, CO_P2, CO_P3, CO_E1, CO_E2, CO_E3, CO_E4, CO_E6, CO_E7, BR_P1, BR_P2, BR_P3, BR_P4, BR_P5, BR_E1, BR_E2, …	62
1205	5.63	AR_E1, BO_E6, MX_P6, US_P1	4
1199	7.04	CO_P1, BR_E2, BR_E4, BR_E5, BR_E7	5
2822	5.63	BO_E5, MX_E6, CO_P4, BR_E3	4
3415	7.04	AR_E6, MX_E1, MX_P4, MX_E6, US_E4	5
2193	2.82	CO_E3, BR_E5	2
2194	11.27	AR_P1, AR_P2, BO_P3, MX_E3, MX_P4, US_E2, BR_P3, BR_E1	8
1940	23.94	AR_P5, AR_E4, AR_E6, BO_P1, BO_E2, BO_P3, BO_E5, BO_E6, MX_E1, US_P2, BR_P1, BR_P2, BR_P3, BR_P4, BR_P5, BR_E3, BR_E4	17
1941	5.63	AR_P3, BO_E2, US_E3, BR_P3	4
1943	9.86	AR_P2, AR_P3, AR_E3, BO_E5, MX_P2, MX_E3, US_P4	7
1945	23.94	AR_P4, AR_P5, BO_P1, BO_E2, BO_P3, BO_P4, BO_P6, BO_E6, MX_P6, MX_E6, US_P3, US_E5, CO_E4, BR_P2, BR_E1, BR_E6, BR_E7	17
1946	4.23	MX_P2, US_E1, CO_E7	3
3605	9.86	AR_E3, BO_P6, MX_P2, MX_E1, MX_E3, MX_E6, US_P4	7
2777	2.82	AR_P5, BO_E4	2
3049	15.49	AR_E3, AR_E5, BO_E2, MX_P4, MX_E4, US_E2, US_E3, CO_E7, BR_P2, BR_E4, BR_E6	11
3248	9.86	AR_P5, AR_P6, MX_P2, MX_E2, US_E2, CO_P2, BR_P5	7
3250	2.82	MX_P2, US_E1	2
3706	12.68	BO_P5, BO_E6, MX_E1, MX_E5, US_E2, CO_E7, BR_P5, BR_E1, BR_E4	9
3251	5.63	AR_P5, AR_E4, BO_E2, BO_P6	4
2744	22.54	AR_E4, AR_E5, BO_E5, MX_E2, MX_P6, MX_E6, US_P3, US_P4, US_E1, CO_E5, CO_E7, BR_E1, BR_E3, BR_E5, BR_E6, BR_E7	16
2027	2.82	CO_E3, BR_P3	2
2026	9.86	AR_P3, AR_P4, AR_E6, BO_E3, US_P2, BR_P2, BR_P3	7
3294	2.82	AR_E5, MX_P4	2
2023	2.82	AR_P5, MX_E2	2
2020	7.04	BO_P6, MX_E3, BR_P3, BR_P5, BR_E3	5
1733	2.82	MX_P2, CO_P1	2
2028	7.04	AR_P1, BO_E3, US_P3, US_P4, US_P5	5
3865	8.45	AR_P1, AR_P6, AR_E5, BO_P2, BO_P3, US_E2	6
3867	5.63	BO_E4, US_P5, CO_P4, CO_E2	4
3	7.04	BO_E3, MX_P2, BR_E2, BR_E3, BR_E5	5
14	2.82	MX_P5, CO_P4	2
24	4.23	MX_E4, CO_P4, BR_P2	3
35	11.27	MX_P4, MX_E5, US_P5, US_E1, US_E3, CO_E1, BR_P4, BR_P5	8
46	4.23	US_P3, CO_P3, BR_P4	3
57	5.63	MX_P1, MX_E5, MX_P5, US_E3	4
68	43.66	AR_P3, AR_P4, BO_E3, BO_P6, BO_E5, BO_E6, MX_P1, MX_P2, MX_P3, MX_E3, MX_P4, MX_E4, MX_P6, MX_E6, US_P1, US_P3, US_P4, US_P5, US_P6, US_E3, US_E4, US_E6, CO_P1, CO_P3, CO_E1, CO_E2, CO_E5, CO_E6, CO_E7, BR_P5, BR_E6	31
79	21.13	AR_P6, BO_P2, BO_P5, MX_E4, MX_E5, MX_E6, US_P1, US_P2, US_E2, US_E3, US_E5, CO_E2, CO_E7, BR_E5, BR_E6	15
15	100	AR_P1, AR_P2, AR_P3, AR_P4, AR_P5, AR_P6, AR_E1, AR_E2, AR_E3, AR_E4, AR_E5, AR_E6, BO_P1, BO_E1, BO_E2, BO_E3, BO_P2, BO_P3, BO_P4, BO_P5, BO_E4, BO_P6, BO_E5, BO_E6, MX_P1, MX_P2, MX_P3, MX_E1, MX_E2, MX_E3, MX_P4, MX_E4, MX_E5, MX_P5, MX_P6, MX_E6, US_P1, US_P2, US_P3, US_P4, US_P5, US_P6, US_E1, US_E2, US_E3, US_E4, US_E5, US_E6, CO_P1, CO_P2, CO_P3, CO_P4, CO_E1, CO_E2, CO_E3, CO_E4, CO_E5, …	71
112	7.04	MX_P1, MX_E4, MX_P6, US_E6, CO_E4	5
13	15.49	AR_E1, AR_E4, AR_E5, AR_E6, MX_P4, MX_P5, US_P5, US_E1, US_E3, CO_E7, BR_E7	11
132	52.11	AR_P3, AR_E4, AR_E6, BO_P1, BO_E1, BO_E2, BO_P2, BO_P5, BO_E6, MX_P4, MX_E4, MX_P6, MX_E6, US_P3, US_P6, US_E1, US_E3, US_E4, US_E5, CO_P1, CO_P2, CO_P4, CO_E1, CO_E2, CO_E3, CO_E4, CO_E5, CO_E6, CO_E7, BR_P1, BR_P5, BR_E1, BR_E2, BR_E3, BR_E4, BR_E5, BR_E7	37
143	47.89	AR_P1, AR_P2, AR_P3, AR_P5, AR_E1, AR_E2, AR_E3, AR_E6, BO_P1, BO_E3, BO_P3, BO_P4, BO_P5, BO_E4, BO_E5, BO_E6, MX_P3, MX_E1, MX_E3, MX_E4, MX_E6, US_P2, US_P3, US_E1, US_E4, CO_P2, CO_E2, CO_E3, CO_E6, BR_P2, BR_P3, BR_E1, BR_E2, BR_E6	34
154	59.15	AR_E3, AR_E4, AR_E5, BO_E3, BO_P2, BO_P3, BO_P4, BO_E4, BO_P6, BO_E6, MX_P1, MX_P2, MX_P3, MX_E1, MX_E2, MX_E3, MX_P4, MX_E4, MX_P6, MX_E6, US_P1, US_P5, US_P6, US_E1, US_E2, US_E6, CO_P2, CO_P3, CO_E1, CO_E2, CO_E3, CO_E4, CO_E5, CO_E6, CO_E7, BR_P1, BR_P3, BR_P4, BR_P5, BR_E1, BR_E3, BR_E7	42
173	1.41	US_E1	1
184	14.08	AR_E2, AR_E3, BO_E3, BO_P3, US_E2, CO_P4, CO_E2, CO_E7, BR_P3, BR_E2	10
225	5.63	AR_P6, AR_E3, CO_P4, BR_P3	4
257	1.41	BR_E5	1
268	7.04	BO_E1, BO_E3, BO_P3, MX_E6, US_P3	5
290	2.82	MX_P4, CO_P2	2
301	39.44	AR_P1, AR_P4, AR_E3, AR_E5, AR_E6, BO_P5, BO_P6, MX_P2, MX_E1, MX_E3, MX_P4, MX_E4, MX_E5, MX_P6, US_P1, US_P3, US_P4, US_P6, US_E2, US_E3, US_E4, US_E5, CO_P2, CO_P4, CO_E2, BR_P4, BR_E4, BR_E7	28
312	2.82	MX_P4, MX_E5	2
334	4.23	AR_P4, AR_E5, BR_E6	3
355	9.86	AR_P2, BO_E3, MX_P4, CO_P3, CO_E3, BR_P1, BR_E4	7
364	5.63	AR_E6, BO_P5, BO_E5, MX_E6	4
373	29.58	AR_P3, AR_P4, AR_P5, AR_E2, AR_E6, BO_P1, BO_E2, BO_P2, BO_E4, BO_P6, BO_E5, BO_E6, MX_P3, MX_E3, MX_E5, US_P2, CO_E6, CO_E7, BR_P3, BR_E4, BR_E6	21
380	8.45	US_P2, CO_P2, CO_E2, CO_E3, BR_P1, BR_P3	6
386	11.27	AR_P1, AR_E5, BO_P3, MX_P6, US_P3, US_E3, US_E6, CO_E7	8
432	1.41	MX_E3	1
441	5.63	MX_E6, US_P1, US_P3, BR_P1	4
452	7.04	AR_P5, AR_E4, AR_E5, US_P2, BR_P5	5
462	7.04	AR_P1, AR_E1, MX_P1, MX_E3, US_E4	5
473	4.23	MX_P4, MX_E4, MX_E5	3
484	8.45	AR_P3, MX_P3, MX_P5, MX_P6, US_E2, CO_E3	6
495	4.23	AR_P3, BO_E3, US_P1	3
505	15.49	AR_E3, BO_P1, BO_E2, BO_P4, BO_E6, US_P3, US_E5, CO_E4, BR_E1, BR_E6, BR_E7	11
527	9.86	AR_P4, BO_E4, MX_P1, MX_P4, MX_P5, CO_E1, BR_E3	7
538	8.45	AR_E3, MX_E1, MX_E6, US_P5, US_E3, BR_P2	6
549	9.86	AR_P3, AR_P5, BO_E1, BO_E2, BO_P5, US_P1, US_P6	7
559	15.49	BO_P6, MX_P3, MX_P6, MX_E6, US_E2, US_E4, US_E6, CO_P3, CO_P4, CO_E6, BR_E4	11
568	8.45	AR_E3, MX_E3, MX_P6, US_P1, CO_E3, CO_E5	6
578	70.42	AR_P1, AR_P2, AR_P4, AR_P6, AR_E1, AR_E2, AR_E4, AR_E5, AR_E6, BO_P1, BO_E1, BO_E2, BO_E3, BO_P3, BO_P5, BO_E4, BO_P6, BO_E5, BO_E6, MX_P1, MX_E1, MX_E3, MX_E4, MX_E5, MX_P5, MX_P6, MX_E6, US_P1, US_P3, US_P4, US_P5, US_P6, US_E5, US_E6, CO_P1, CO_P4, CO_E1, CO_E2, CO_E3, CO_E4, CO_E5, CO_E6, BR_P1, BR_P3, BR_P4, BR_E2, BR_E3, BR_E4, BR_E5, BR_E7	50
589	8.45	AR_E5, BO_P4, US_P3, US_E4, CO_P1, BR_P5	6
600	18.31	BO_E1, BO_E2, BO_E3, MX_P3, MX_E1, US_E1, US_E4, US_E5, US_E6, CO_P1, CO_E4, CO_E6, CO_E7	13
610	28.17	AR_P1, AR_P2, AR_P4, AR_P6, BO_P2, BO_P4, BO_E4, BO_P6, BO_E6, US_P2, US_P6, US_E1, US_E4, CO_E1, CO_E2, CO_E3, CO_E6, BR_E2, BR_E3, BR_E4	20
641	4.23	BO_P3, US_E3, BR_E6	3
652	14.08	AR_E1, AR_E2, AR_E3, AR_E5, BO_E3, BO_P3, BO_E6, MX_E3, US_E1, CO_E4	10
682	7.04	BO_E1, MX_E6, US_E6, CO_P1, BR_E1	5
693	23.94	AR_P2, AR_E1, BO_P4, BO_P5, BO_P6, BO_E5, MX_E4, US_P1, US_E2, US_E3, CO_P4, CO_E1, CO_E7, BR_P3, BR_E2, BR_E4, BR_E6	17
704	4.23	BO_E1, MX_E1, US_P2	3
715	1.41	AR_P3	1
724	14.08	AR_P3, AR_P6, AR_E3, BO_P5, BO_E4, MX_P5, CO_E2, BR_E3, BR_E4, BR_E5	10
733	12.68	AR_E4, BO_E2, MX_P4, US_P1, US_E4, US_E5, CO_P1, CO_E2, BR_E2	9
743	1.41	BR_P4	1
753	7.04	AR_E6, BO_E1, MX_P1, BR_P2, BR_E6	5
759	39.44	AR_P1, AR_P2, AR_E2, BO_P1, BO_E3, BO_E4, BO_P6, BO_E5, MX_P3, MX_E1, MX_E3, US_E4, US_E5, US_E6, CO_P1, CO_P2, CO_P3, CO_E1, CO_E2, CO_E3, CO_E4, CO_E5, CO_E6, BR_P1, BR_E2, BR_E3, BR_E4, BR_E7	28
763	5.63	BO_E5, BO_E6, MX_P2, US_E1	4
769	1.41	BO_P3	1
778	2.82	MX_P2, CO_E2	2
789	7.04	AR_P3, US_E2, CO_P1, CO_P3, CO_P4	5
800	2.82	CO_E6, BR_P4	2
819	7.04	BO_E6, CO_P1, CO_E1, CO_E2, BR_P1	5
830	9.86	AR_P3, MX_P3, MX_E3, MX_P6, US_E1, CO_P2, CO_P4	7
840	9.86	BO_E4, BO_E5, MX_P6, US_E2, US_E4, CO_P4, BR_E4	7
849	4.23	BO_E6, MX_P6, CO_P1	3
858	12.68	AR_E6, BO_E6, US_E4, US_E5, CO_P1, CO_E2, BR_P5, BR_E2, BR_E3	9
869	2.82	BO_E3, MX_P2	2
879	5.63	AR_P2, AR_E4, MX_P5, BR_P5	4
886	9.86	BO_E1, BO_P4, BO_P6, CO_P1, CO_E5, BR_E2, BR_E4	7
896	1.41	MX_E2	1
908	0		1
916	2.82	BO_E6, US_P6	2
927	15.49	AR_P6, BO_E1, BO_P6, BO_E6, MX_P1, MX_E2, MX_P5, US_E4, CO_P3, CO_P4, BR_E6	11
938	4.23	CO_E2, BR_E1, BR_E5	3
949	7.04	AR_P1, BO_E1, MX_P5, US_P4, CO_E6	5
960	9.86	AR_E4, MX_P3, US_P3, CO_P4, BR_E2, BR_E4, BR_E7	7
971	47.89	AR_P2, AR_P3, AR_P6, AR_E2, AR_E3, AR_E5, AR_E6, BO_P1, BO_P2, BO_P6, MX_E1, MX_P4, MX_E5, MX_P6, MX_E6, US_P1, US_P3, US_P4, US_P5, US_P6, US_E1, US_E2, US_E3, US_E4, CO_P1, CO_P3, CO_P4, CO_E1, CO_E2, CO_E3, CO_E4, CO_E5, CO_E7, BR_E6	34
982	4.23	MX_P2, US_E4, BR_P3	3
993	5.63	AR_E3, BO_P6, MX_P6, CO_P2	4
1004	9.86	AR_P4, BO_E5, MX_P4, MX_E5, US_P1, US_E1, BR_E2	7
1017	2.82	MX_P2, BR_P3	2
1028	0		1
1039	5.63	AR_P1, CO_P3, CO_E3, BR_E1	4
1048	2.82	BO_E3, US_E2	2
1055	15.49	BO_E3, BO_P2, BO_P4, BO_E6, MX_E4, US_P4, US_E2, US_E3, US_E6, CO_E6, BR_P2	11
1061	7.04	AR_P5, MX_P3, MX_E2, CO_P4, CO_E3	5
1065	5.63	MX_P6, US_E4, CO_E7, BR_E4	4
1070	5.63	AR_P2, BO_P3, MX_P4, CO_E7	4
1073	4.23	MX_E3, US_P5, BR_E2	3
1077	21.13	AR_P1, AR_P3, AR_E4, AR_E5, BO_P3, MX_P1, MX_E3, MX_E4, MX_E5, MX_P6, US_P3, US_E4, CO_P1, BR_E6, BR_E7	15
1085	9.86	AR_P2, BO_P1, BO_P2, BO_P3, BR_E2, BR_E3, BR_E5	7
1094	23.94	AR_P2, AR_E2, AR_E3, BO_E2, BO_P3, MX_E3, MX_P4, MX_E5, US_P1, US_P2, US_E3, CO_E2, CO_E4, BR_E2, BR_E3, BR_E4, BR_E5	17
556	4.23	AR_P2, US_P5, CO_E2	3
557	45.07	AR_P1, AR_P2, AR_P3, AR_P4, AR_P5, AR_E1, AR_E2, AR_E3, BO_P1, BO_E1, BO_E3, BO_P4, BO_E4, BO_P6, BO_E5, MX_P3, MX_E3, MX_P4, MX_E4, MX_E5, MX_P5, MX_P6, US_P4, US_P6, CO_P1, CO_P3, CO_E5, BR_P5, BR_E1, BR_E2, BR_E5, BR_E6	32
1103	14.08	AR_P4, AR_E3, BO_E2, BO_P3, BO_P5, BO_E4, US_P2, US_E4, CO_E1, BR_E5	10
1112	5.63	AR_E2, MX_E2, MX_E6, CO_P4	4
1120	26.76	AR_P5, AR_P6, AR_E4, AR_E5, BO_E4, BO_E5, MX_P1, MX_E1, MX_E3, MX_E5, MX_P5, MX_P6, MX_E6, US_E3, US_E4, CO_P4, CO_E7, BR_P2, BR_E2	19
1131	1.41	BR_P1	1
1142	14.08	AR_P6, BO_E3, BO_E6, MX_P1, US_P1, US_P2, US_E3, US_E4, BR_P3, BR_E7	10
1161	1.41	MX_P5	1
1168	19.72	AR_P3, AR_P5, AR_E1, AR_E5, BO_E3, BO_E6, MX_P1, MX_E5, MX_P5, US_P3, US_E1, CO_P4, BR_P2, BR_P3	14
1178	4.23	AR_P4, AR_E3, BO_P6	3
1184	2.82	MX_P4, CO_E3	2
1187	2.82	BO_P2, MX_E1	2
1193	25.35	AR_P1, AR_P2, AR_P6, BO_E2, BO_P5, BO_E4, BO_P6, BO_E6, MX_P2, MX_P3, MX_E2, MX_P5, MX_P6, US_E1, CO_P4, CO_E5, BR_E1, BR_E3	18
1198	8.45	AR_P2, BO_E6, MX_P2, CO_P3, CO_E1, BR_E2	6
1213	7.04	AR_P3, MX_E5, US_E4, CO_P4, CO_E2	5
1217	11.27	AR_P1, AR_E4, AR_E6, US_P4, BR_P5, BR_E2, BR_E4, BR_E7	8
1229	7.04	AR_P1, AR_E5, MX_P4, US_E1, BR_E4	5
1234	22.54	AR_P4, AR_E1, AR_E2, AR_E3, AR_E4, BO_P1, BO_E2, BO_P2, BO_E4, BO_P6, BO_E6, MX_P3, MX_E3, US_P5, CO_P3, BR_E7	16
1241	22.54	AR_P2, AR_E2, AR_E5, BO_E2, BO_P2, BO_P5, BO_E5, BO_E6, MX_E3, MX_P5, US_P1, US_P5, CO_E5, CO_E7, BR_E2, BR_E4	16
1249	8.45	AR_P1, BO_E1, BO_P2, MX_P4, US_P1, US_P5	6
1258	8.45	AR_P2, AR_E2, MX_E5, US_E2, BR_P1, BR_P3	6
1265	59.15	AR_P1, AR_P2, AR_P6, AR_E1, AR_E3, AR_E6, BO_P1, BO_E1, BO_E2, BO_P2, BO_P3, BO_P4, BO_E6, MX_P1, MX_P2, MX_P3, MX_E2, MX_E3, MX_P4, MX_E4, MX_E5, MX_P5, MX_E6, US_P1, US_P2, US_P3, US_P4, US_P5, US_P6, US_E2, US_E4, US_E5, US_E6, CO_P1, CO_P4, CO_E1, CO_E2, CO_E4, CO_E5, CO_E6, BR_P1, BR_E1	42
1271	4.23	MX_P2, MX_P3, US_E4	3
770	5.63	BO_E5, CO_E1, BR_P4, BR_E7	4
1284	18.31	AR_P5, AR_E1, AR_E3, BO_E2, BO_E5, MX_P6, MX_E6, US_P3, US_E1, US_E4, CO_P2, CO_P4, BR_E2	13
1294	14.08	BO_E3, BO_P3, BO_E5, MX_P2, MX_P5, US_P1, US_P6, US_E6, CO_P4, BR_P2	10
1305	5.63	CO_P3, CO_E1, BR_P4, BR_E1	4
1310	2.82	BO_P2, BR_E2	2
1314	43.66	AR_P1, AR_P2, AR_P5, AR_P6, AR_E2, BO_E2, BO_E3, BO_P5, BO_E4, BO_P6, BO_E5, BO_E6, MX_P1, MX_P2, MX_P3, MX_E2, MX_P5, MX_P6, US_P3, US_P4, US_E1, US_E2, US_E3, US_E4, CO_P4, CO_E5, BR_P2, BR_P5, BR_E1, BR_E3, BR_E6	31
1319	35.21	AR_P3, AR_P6, AR_E5, AR_E6, BO_E3, BO_E5, MX_P2, MX_E1, MX_E3, MX_P5, MX_P6, MX_E6, US_P1, US_P5, US_P6, US_E2, US_E4, US_E6, CO_P1, CO_E2, CO_E3, CO_E6, BR_P3, BR_E1, BR_E5	25
1324	42.25	AR_P1, AR_P2, AR_P3, AR_P6, AR_E6, BO_P1, BO_P2, BO_P5, BO_E4, BO_P6, MX_P1, MX_P3, MX_E2, MX_E4, US_P1, US_P2, US_P3, US_E4, CO_P1, CO_P3, CO_P4, CO_E2, CO_E7, BR_P1, BR_P2, BR_E1, BR_E2, BR_E3, BR_E4, BR_E5	30
1327	0		1
1338	2.82	AR_P3, AR_E3	2
1348	2.82	BR_P1, BR_P3	2
1359	1.41	BO_P1	1
1370	2.82	BO_E2, MX_E3	2
1392	70.42	AR_P2, AR_P3, AR_P5, AR_P6, AR_E2, AR_E3, AR_E5, AR_E6, BO_P1, BO_E3, BO_P2, BO_P4, BO_P5, BO_E4, BO_P6, BO_E5, BO_E6, MX_P1, MX_P3, MX_E1, MX_E3, MX_P4, MX_E4, MX_E5, MX_P6, MX_E6, US_P1, US_P3, US_P4, US_P5, US_P6, US_E1, US_E2, US_E3, US_E4, US_E5, US_E6, CO_P1, CO_P2, CO_P3, CO_P4, CO_E1, CO_E2, CO_E3, CO_E4, CO_E5, CO_E6, CO_E7, BR_P2, BR_P5	50
1401	33.8	AR_P2, AR_P3, AR_P6, AR_E4, AR_E6, BO_P1, BO_E1, BO_E2, MX_E4, MX_P5, MX_E6, US_P4, US_E2, CO_P1, CO_E1, CO_E2, CO_E4, CO_E5, CO_E6, CO_E7, BR_P3, BR_E2, BR_E6, BR_E7	24
1412	2.82	US_E1, BR_P4	2
1423	7.04	AR_E1, BO_P6, US_E4, CO_P1, BR_E3	5
1427	1.41	MX_P4	1
1437	18.31	AR_P1, BO_E3, BO_P3, BO_E4, MX_E5, MX_E6, US_E3, US_E4, BR_P2, BR_P3, BR_E1, BR_E3, BR_E6	13
1439	7.04	AR_P2, BO_E1, MX_E1, CO_P1, CO_E5	5
1441	15.49	AR_P4, AR_E5, BO_P3, BO_P4, BO_E5, MX_P4, MX_E4, US_E5, CO_E5, CO_E7, BR_E2	11
1446	35.21	AR_P2, AR_P4, AR_E2, AR_E4, BO_P1, BO_P2, BO_P5, BO_P6, MX_E1, MX_P4, MX_E5, MX_P5, MX_P6, US_P2, US_P3, US_P5, US_E2, US_E4, CO_E1, BR_P1, BR_P2, BR_P3, BR_P5, BR_E1, BR_E4	25
1450	9.86	MX_E4, MX_P6, MX_E6, US_E4, US_E5, CO_P1, CO_E6	7
1461	15.49	AR_E1, AR_E6, MX_P2, MX_E1, MX_E5, US_P3, US_P4, US_P5, US_P6, US_E2, CO_E5	11
1466	30.99	AR_P4, AR_E4, AR_E6, BO_P4, BO_P5, BO_E5, BO_E6, MX_E5, MX_P6, US_P6, US_E4, US_E5, CO_P1, CO_P2, CO_E1, CO_E2, CO_E6, BR_P1, BR_P5, BR_E2, BR_E3, BR_E7	22
1476	7.04	BO_P6, MX_P5, US_P3, CO_E3, BR_P3	5
1487	38.03	AR_P5, AR_E2, AR_E3, AR_E6, BO_P1, BO_E1, BO_E3, BO_P3, BO_P4, MX_E3, MX_P4, MX_E5, MX_P6, US_P3, US_P6, US_E2, CO_E1, CO_E2, CO_E6, BR_P1, BR_P3, BR_P5, BR_E1, BR_E3, BR_E4, BR_E6, BR_E7	27
1498	7.04	AR_P6, AR_E3, MX_P4, US_E3, US_E4	5
1507	18.31	AR_P3, AR_E4, BO_E2, BO_P4, MX_P1, MX_P4, MX_E6, US_P1, US_P5, CO_E3, CO_E6, BR_P3, BR_E6	13
1518	7.04	AR_P2, BO_P6, US_P1, CO_E5, BR_E1	5
1529	7.04	BO_E4, BO_E6, US_E6, CO_P1, BR_P1	5
1539	9.86	AR_P1, AR_P3, AR_P6, MX_E3, US_P4, US_P5, CO_E3	7
1548	11.27	AR_P4, AR_P5, AR_E3, AR_E4, MX_P3, US_P1, US_P3, US_P4	8
1556	12.68	AR_E6, BO_P2, BO_P4, BO_P6, US_E3, US_E5, CO_E1, CO_E3, BR_E4	9
1567	4.23	BO_E5, MX_P1, CO_E5	3
1576	0		1
1584	60.56	AR_P1, AR_P2, AR_P3, AR_P4, AR_P5, AR_P6, AR_E1, AR_E2, AR_E3, BO_P1, BO_E1, BO_E3, BO_P4, BO_P5, BO_E5, BO_E6, MX_P2, MX_P3, MX_E1, MX_E2, MX_E3, MX_P4, MX_E5, MX_P5, MX_E6, US_P5, US_P6, US_E1, US_E2, US_E6, CO_P1, CO_P3, CO_P4, CO_E1, CO_E2, CO_E3, CO_E4, CO_E5, CO_E7, BR_P1, BR_P2, BR_E4, BR_E7	43
1591	5.63	BO_E3, MX_P4, CO_E2, CO_E4	4
1596	4.23	US_E1, BR_P4, BR_E6	3
1607	30.99	AR_P2, AR_P6, AR_E1, BO_E3, BO_P5, BO_E5, MX_P2, MX_E1, MX_E2, MX_P4, MX_E5, US_P1, US_P4, US_P5, US_P6, US_E2, US_E3, US_E5, CO_E3, CO_E5, BR_P2, BR_E6	22
1614	11.27	AR_P6, MX_P2, MX_E3, MX_P6, US_P2, US_P4, CO_E6, BR_E6	8
1618	2.82	BO_E3, BR_P4	2
1625	15.49	AR_P5, AR_E3, AR_E4, BO_E1, BO_P6, MX_P2, US_P4, US_E4, US_E6, BR_P5, BR_E6	11
1630	2.82	US_P4, BR_P4	2
1635	8.45	AR_P5, AR_E3, MX_E2, US_P1, US_P4, US_E1	6
1639	2.82	AR_P5, MX_E3	2
1644	4.23	MX_E6, CO_P4, BR_P2	3
1648	9.86	AR_P2, MX_P4, MX_E5, MX_P5, MX_P6, US_P5, BR_E6	7
1654	2.82	AR_E2, US_P4	2
1661	15.49	AR_P1, BO_E4, MX_P3, MX_P4, US_P6, CO_E1, CO_E4, CO_E6, BR_P1, BR_P4, BR_E4	11
1665	4.23	MX_P1, MX_P4, US_E3	3
1669	12.68	BO_E3, BO_P5, US_P3, US_P5, US_E3, US_E4, US_E5, CO_P2, BR_P5	9
1673	1.41	AR_P2	1
1678	12.68	AR_P1, AR_P5, AR_E6, BO_E2, BR_P2, BR_P3, BR_E2, BR_E3, BR_E5	9
1683	25.35	AR_P2, AR_E2, AR_E6, BO_E1, BO_E2, BO_E3, MX_P1, MX_P2, MX_E3, MX_E5, US_E1, US_E6, CO_P1, CO_P3, CO_E6, BR_P2, BR_P5, BR_E6	18
1689	2.82	US_E4, BR_P2	2
1696	2.82	CO_E7, BR_E2	2
1703	15.49	AR_P2, BO_E1, BO_P2, MX_E1, MX_E4, MX_P6, MX_E6, US_P4, US_E3, US_E5, BR_E3	11
1711	74.65	AR_P1, AR_P2, AR_P4, AR_P5, AR_E4, AR_E5, AR_E6, BO_P1, BO_E1, BO_E2, BO_E3, BO_P2, BO_P4, BO_P5, BO_E5, BO_E6, MX_P1, MX_P3, MX_E1, MX_E3, MX_P4, MX_E4, MX_P6, MX_E6, US_P1, US_P2, US_P4, US_P5, US_P6, US_E1, US_E3, US_E4, US_E5, CO_P1, CO_P2, CO_P3, CO_P4, CO_E1, CO_E2, CO_E3, CO_E4, CO_E5, CO_E6, CO_E7, BR_P1, BR_P4, BR_P5, BR_E1, BR_E2, BR_E3, BR_E4, BR_E5, BR_E7	53
1714	2.82	BR_P3, BR_P5	2
1719	15.49	AR_P1, AR_E3, BO_E2, MX_P2, MX_E4, MX_P5, US_P4, CO_E3, CO_E5, CO_E6, CO_E7	11
1722	9.86	AR_P1, AR_P3, BO_P3, MX_E5, US_P3, US_E2, CO_P4	7
1727	5.63	BO_P6, MX_P1, US_P4, BR_E2	4
1734	5.63	AR_P1, AR_E3, MX_E3, MX_E6	4
1740	11.27	AR_E3, MX_P2, MX_E2, MX_E6, US_P4, US_P5, CO_P2, BR_E2	8
1746	2.82	AR_P4, US_E2	2
1748	1.41	MX_P2	1
1754	2.82	BO_P5, MX_E2	2
1720	8.45	AR_P3, BO_P3, US_P4, US_E4, CO_E5, BR_P3	6
1760	4.23	MX_P1, BR_P2, BR_E3	3
1765	7.04	BO_E1, MX_P1, US_P6, CO_P1, BR_E2	5
1771	5.63	AR_E5, MX_P1, MX_P4, MX_P6	4
1776	2.82	BO_P4, US_E1	2
1781	16.9	AR_P6, AR_E3, AR_E5, BO_E1, MX_E3, MX_E5, MX_P5, MX_P6, MX_E6, US_E1, US_E4, CO_E3	12
1787	1.41	CO_P1	1
1792	1.41	BR_P2	1
1796	7.04	AR_P4, BO_P6, US_E6, CO_E7, BR_E6	5
1801	12.68	MX_P1, MX_E3, MX_P5, US_P2, US_P3, US_E4, CO_E5, BR_E1, BR_E7	9
1805	1.41	US_P1	1
1811	9.86	AR_E4, BO_P1, BO_E3, BO_E5, MX_P4, MX_E6, BR_E7	7
1818	2.82	MX_P6, US_P5	2
1824	12.68	AR_P6, AR_E1, BO_P1, MX_P4, MX_P5, CO_P1, CO_E5, BR_E3, BR_E5	9
1832	21.13	AR_E1, BO_P3, BO_P5, BO_E5, MX_P2, MX_E1, MX_P4, MX_E5, MX_P5, MX_E6, US_P5, US_P6, US_E2, CO_E4, BR_P2	15
1838	7.04	MX_P2, MX_P5, US_E1, CO_E7, BR_E1	5
1843	16.9	AR_E3, BO_E2, BO_E5, MX_P2, MX_E3, MX_P5, US_P5, US_P6, US_E2, US_E6, CO_P3, BR_P2	12
1846	2.82	BO_P1, US_P5	2
1852	8.45	AR_P1, BO_P5, MX_P2, MX_E6, BR_P3, BR_E1	6
1859	12.68	AR_P6, BO_P1, BO_E2, BO_P5, MX_P2, BR_P3, BR_P4, BR_E5, BR_E7	9
1869	5.63	BO_E1, MX_P2, US_P4, CO_P2	4
1874	2.82	MX_E3, BR_P1	2
1878	16.9	AR_E2, AR_E3, AR_E5, BO_E3, BO_P3, MX_E3, MX_P6, US_E2, US_E3, CO_E6, BR_P4, BR_E6	12
1884	9.86	AR_P6, BO_E5, MX_P3, US_P1, US_E3, US_E4, CO_E1	7
1713	5.63	AR_P2, AR_E2, US_E1, US_E2	4
1898	9.86	MX_E2, US_P1, US_P4, US_E3, CO_P3, CO_E6, BR_E7	7
1903	9.86	AR_E5, MX_P1, US_E6, BR_P4, BR_P5, BR_E1, BR_E6	7
1906	25.35	AR_P2, AR_P6, AR_E1, AR_E5, BO_E1, BO_P2, BO_E6, US_E3, US_E4, US_E5, CO_P1, CO_E3, CO_E7, BR_P2, BR_P3, BR_E3, BR_E4, BR_E6	18
1911	61.97	AR_P2, AR_P3, AR_P4, AR_P6, AR_E1, AR_E2, AR_E4, BO_P1, BO_E1, BO_E2, BO_E3, BO_P3, BO_P5, BO_E4, BO_P6, MX_P1, MX_P2, MX_P3, MX_E2, MX_E3, MX_P5, US_P3, US_P4, US_P5, US_P6, US_E1, US_E2, US_E4, US_E5, US_E6, CO_P1, CO_P3, CO_E2, CO_E5, CO_E6, CO_E7, BR_P1, BR_P3, BR_P5, BR_E3, BR_E4, BR_E5, BR_E6, BR_E7	44
1917	7.04	AR_P4, AR_E5, BO_E5, MX_E4, CO_E5	5
1920	12.68	AR_P1, AR_P4, AR_E4, BO_P4, MX_P4, US_E1, CO_E6, CO_E7, BR_E3	9
1923	2.82	BO_P2, BR_E3	2
1927	63.38	AR_P2, AR_P3, AR_P4, AR_P5, AR_P6, AR_E1, AR_E2, AR_E4, AR_E5, AR_E6, BO_P1, BO_E1, BO_E2, BO_E3, BO_P5, BO_E4, BO_P6, BO_E6, MX_P1, MX_P2, MX_P3, MX_E2, MX_E3, MX_P5, US_P4, US_P5, US_P6, US_E1, US_E2, US_E3, US_E4, US_E5, US_E6, CO_P1, CO_P3, CO_P4, CO_E5, CO_E6, BR_P1, BR_P5, BR_E1, BR_E3, BR_E5, BR_E6, BR_E7	45
1931	15.49	AR_P1, AR_P5, AR_E2, AR_E4, AR_E6, BO_E2, BO_P3, MX_E1, US_P4, BR_P3, BR_P5	11
1936	2.82	AR_E5, BR_E2	2
765	2.82	US_P4, US_E3	2
1929	2.82	AR_P5, BR_P2	2
1954	11.27	AR_P3, MX_E1, MX_E4, MX_P5, MX_P6, US_E2, CO_P2, CO_E3	8
1958	11.27	BO_E3, BO_P4, MX_P4, US_E2, US_E3, CO_E6, BR_E1, BR_E3	8
1930	5.63	AR_P3, BO_P2, US_E3, CO_E4	4
1967	52.11	AR_P1, AR_P3, AR_P5, AR_P6, AR_E1, AR_E2, AR_E3, AR_E4, BO_P1, BO_E3, BO_P3, BO_P4, BO_E4, MX_P1, MX_P3, MX_E1, MX_E3, MX_P4, US_P1, US_P2, US_P4, US_P5, US_P6, US_E2, US_E6, CO_P1, CO_P2, CO_P3, CO_E1, CO_E2, CO_E4, BR_P2, BR_P5, BR_E1, BR_E5, BR_E6, BR_E7	37
1970	1.41	BR_P3	1
1975	26.76	AR_P2, AR_E5, BO_E2, BO_P2, BO_E4, BO_E6, MX_P3, MX_E3, US_P2, US_P6, US_E3, US_E4, US_E6, CO_P1, CO_P3, CO_E1, CO_E2, CO_E6, BR_E2	19
1195	7.04	AR_P5, AR_E1, BO_P4, BR_P3, BR_E5	5
1985	2.82	MX_P2, US_E4	2
1988	2.82	MX_E1, BR_P4	2
1993	1.41	BR_P3	1
2001	4.23	CO_P3, CO_E4, CO_E7	3
2007	2.82	AR_P4, BR_E6	2
2013	22.54	AR_P3, AR_E3, AR_E4, BO_P1, BO_P4, MX_E1, US_P5, US_E1, US_E2, US_E5, US_E6, CO_E3, CO_E4, CO_E5, BR_P3, BR_E7	16
2017	26.76	AR_P1, AR_P2, AR_P6, AR_E1, AR_E2, AR_E5, BO_P6, MX_E3, MX_P6, US_E4, CO_P4, CO_E2, CO_E7, BR_P4, BR_E1, BR_E2, BR_E3, BR_E6, BR_E7	19
2024	5.63	BO_E5, MX_P1, MX_P2, BR_P2	4
2031	50.7	AR_P1, AR_P2, AR_P3, AR_P6, AR_E3, AR_E4, BO_E1, BO_E2, BO_E3, BO_P2, BO_P5, BO_E4, BO_E6, MX_E4, MX_P6, US_P5, US_E1, US_E3, US_E4, US_E6, CO_P1, CO_E1, CO_E2, CO_E3, CO_E5, CO_E6, BR_P1, BR_P2, BR_P3, BR_E1, BR_E2, BR_E3, BR_E4, BR_E5, BR_E6, BR_E7	36
2036	4.23	US_P3, US_E2, BR_P5	3
2043	7.04	AR_E5, BO_E6, US_E5, CO_P4, CO_E1	5
2049	5.63	AR_E6, MX_P6, US_E4, CO_E3	4
2054	5.63	BO_P5, MX_E2, US_P4, BR_E2	4
2061	12.68	AR_P3, AR_E6, US_P6, US_E5, CO_E2, CO_E3, BR_P3, BR_E1, BR_E7	9
2065	1.41	AR_P5	1
2068	18.31	BO_E2, MX_E1, MX_E3, US_P6, US_E4, US_E5, US_E6, CO_P1, CO_E4, CO_E6, BR_E2, BR_E3, BR_E5	13
2074	5.63	AR_P4, AR_E6, MX_E4, BR_E7	4
2077	5.63	AR_P2, MX_P6, CO_P1, CO_E6	4
2079	15.49	AR_P4, AR_E5, BO_E1, BO_E3, BO_P3, BO_E5, US_P4, BR_E2, BR_E3, BR_E5, BR_E6	11
2085	8.45	AR_P3, BO_E3, MX_P2, US_E5, CO_E3, BR_E6	6
2090	4.23	AR_E5, BO_P4, CO_P3	3
2096	30.99	AR_P2, AR_P3, AR_P4, AR_E1, AR_E2, AR_E3, BO_E3, BO_P5, BO_P6, BO_E5, MX_P1, MX_E4, MX_E5, MX_E6, US_P2, CO_E7, BR_P1, BR_P5, BR_E3, BR_E5, BR_E6, BR_E7	22
2100	46.48	AR_E3, AR_E4, BO_E2, BO_E3, BO_P5, BO_E4, BO_P6, BO_E5, BO_E6, MX_P2, MX_P3, MX_E1, MX_E3, MX_P4, MX_E4, MX_E5, US_P2, US_P4, US_P6, US_E2, US_E3, US_E4, US_E5, US_E6, CO_P1, CO_P3, CO_E2, CO_E3, CO_E4, CO_E5, CO_E6, CO_E7, BR_E4	33
2105	15.49	AR_P4, AR_E3, AR_E4, AR_E5, BO_E3, BO_P5, MX_E5, US_P2, CO_E3, CO_E7, BR_E1	11
2111	29.58	AR_P6, AR_E5, BO_E1, BO_P3, BO_E4, BO_P6, BO_E6, MX_P1, MX_E2, MX_E4, MX_P5, MX_P6, US_P6, US_E1, US_E4, CO_P3, CO_P4, CO_E6, BR_P3, BR_P4, BR_E6	21
2115	4.23	AR_E5, CO_P2, BR_P2	3
2117	11.27	BO_P6, MX_P1, US_E5, CO_P2, CO_E6, BR_P2, BR_E2, BR_E6	8
2119	11.27	AR_E4, US_P2, US_P4, US_E4, US_E5, CO_P1, CO_E6, BR_P5	8
2123	15.49	AR_E4, AR_E6, MX_E4, US_P2, US_P4, US_E4, US_E5, CO_P1, CO_E2, CO_E6, BR_P5	11
2126	2.82	BO_P5, BR_P5	2
1744	15.49	AR_E6, BO_E4, MX_P4, MX_E5, US_E3, CO_E3, CO_E5, BR_P1, BR_E4, BR_E6, BR_E7	11
2131	7.04	BO_E2, MX_P6, US_P1, CO_P2, CO_P4	5
2138	8.45	AR_E4, BO_E3, BO_E4, BO_E5, CO_P1, CO_E1	6
2143	12.68	AR_P2, BO_E4, MX_E2, MX_P6, US_P3, CO_P1, CO_E7, BR_E2, BR_E3	9
2147	1.41	CO_E1	1
2155	5.63	BO_E5, US_E1, CO_E7, BR_P1	4
2160	2.82	AR_P5, MX_P6	2
2169	1.41	BR_P4	1
2172	1.41	MX_P4	1
1509	9.86	AR_P3, BO_P4, MX_E4, MX_P5, US_E3, BR_E1, BR_E5	7
2179	4.23	BO_P6, MX_P3, US_E5	3
2182	7.04	BO_E4, MX_E3, MX_E6, US_E5, CO_P2	5
2185	5.63	BO_P4, BO_E5, MX_E4, US_P1	4
2192	2.82	MX_P2, MX_E6	2
2197	12.68	AR_P3, AR_P6, MX_P1, US_P1, US_P3, US_E1, CO_P3, BR_E1, BR_E4	9
2199	22.54	AR_P4, AR_P6, AR_E1, AR_E2, AR_E5, AR_E6, BO_E6, MX_E4, MX_P6, US_E1, CO_P2, CO_E4, BR_P3, BR_E1, BR_E2, BR_E5	16
2200	1.41	BR_P4	1
2205	1.41	BO_E6	1
2209	2.82	MX_P2, US_E6	2
2212	11.27	BO_E5, MX_P1, MX_E5, US_P1, CO_P4, CO_E2, CO_E6, BR_E3	8
2214	7.04	AR_P3, BO_P6, MX_P5, CO_P2, CO_E3	5
2217	15.49	AR_E2, MX_P1, MX_E2, MX_E4, MX_E6, US_P1, US_P6, US_E2, CO_P4, CO_E1, CO_E5	11
2221	8.45	AR_P4, AR_E5, BO_E5, MX_E4, CO_E5, CO_E7	6
2226	9.86	AR_P2, BO_P1, BO_E4, US_E2, BR_P1, BR_P4, BR_E7	7
2229	12.68	BO_E1, MX_P1, MX_P2, MX_P3, US_E1, US_E2, US_E4, BR_P1, BR_P5	9
2233	61.97	AR_P6, AR_E2, AR_E4, AR_E6, BO_P1, BO_E1, BO_E2, BO_E3, BO_P2, BO_P4, BO_E4, BO_E5, BO_E6, MX_E1, MX_E2, MX_E3, MX_P4, MX_E5, MX_P5, MX_P6, MX_E6, US_P1, US_P3, US_P6, US_E4, US_E5, US_E6, CO_P2, CO_P3, CO_P4, CO_E1, CO_E2, CO_E3, CO_E4, CO_E5, CO_E6, CO_E7, BR_P2, BR_P3, BR_E1, BR_E4, BR_E5, BR_E6, BR_E7	44
2235	9.86	AR_E2, AR_E4, MX_P2, US_P2, US_E1, CO_E2, BR_E3	7
2240	1.41	MX_P4	1
2244	7.04	MX_E5, US_P5, US_E1, US_E5, CO_P2	5
2248	5.63	AR_E3, US_E4, CO_E7, BR_E2	4
2250	5.63	AR_E6, MX_P6, US_P4, US_E3	4
2251	2.82	MX_P4, BR_E1	2
2253	2.82	AR_E5, BO_P3	2
2258	1.41	MX_P2	1
2260	1.41	CO_P1	1
2266	57.75	AR_P1, AR_P2, AR_P3, AR_P5, AR_P6, AR_E1, AR_E3, BO_P1, BO_E1, BO_E3, BO_P2, BO_E4, BO_E5, MX_E1, MX_E3, MX_P4, MX_E4, MX_E5, MX_P6, US_P1, US_P2, US_P4, US_P5, US_E2, US_E3, US_E4, US_E5, US_E6, CO_P4, CO_E1, CO_E2, CO_E3, CO_E4, CO_E5, CO_E7, BR_P3, BR_E1, BR_E2, BR_E3, BR_E4, BR_E5	41
2269	15.49	AR_P1, AR_P4, AR_P6, AR_E4, BO_E3, BO_P4, MX_E3, MX_E4, MX_E5, CO_E7, BR_P3	11
2274	35.21	AR_P1, AR_P2, AR_P5, AR_P6, AR_E2, BO_E2, BO_E3, BO_P5, BO_E4, BO_P6, BO_E5, BO_E6, MX_P2, MX_P3, MX_E2, MX_E3, MX_P5, MX_P6, US_P3, US_E1, US_E3, CO_P4, CO_E5, BR_E1, BR_E3	25
2278	7.04	AR_P5, BO_E2, MX_P4, MX_P6, US_E1	5
2282	1.41	US_P3	1
2287	32.39	AR_P5, AR_E3, AR_E4, MX_P2, MX_P3, MX_E2, MX_P4, MX_E5, MX_P5, MX_P6, MX_E6, US_P4, US_P5, US_P6, US_E2, US_E6, CO_P1, CO_P4, CO_E2, CO_E3, BR_E1, BR_E3, BR_E6	23
2289	23.94	AR_P1, AR_P2, AR_E2, BO_E5, BO_E6, MX_P4, MX_E4, MX_E5, US_P2, US_P5, US_P6, US_E3, CO_E6, BR_P1, BR_P4, BR_P5, BR_E4	17
2293	22.54	AR_P1, AR_P4, AR_P6, AR_E3, AR_E4, BO_E3, BO_P5, MX_E5, US_E1, US_E2, US_E3, US_E6, CO_E2, CO_E7, BR_P3, BR_E4	16
1691	8.45	BO_E3, MX_P2, MX_E5, MX_P5, BR_P2, BR_P4	6
2300	15.49	AR_E5, AR_E6, BO_E1, MX_P1, MX_E5, MX_P6, US_E3, CO_E2, BR_P2, BR_P3, BR_E6	11
2305	7.04	AR_E4, MX_P4, US_E6, BR_E5, BR_E7	5
2310	8.45	BO_P1, MX_P2, MX_E5, US_P4, US_E2, CO_E5	6
2315	15.49	AR_P3, AR_P6, BO_E2, BO_P6, MX_P4, MX_E5, MX_P5, MX_P6, US_P2, US_P4, US_E2	11
2316	36.62	AR_P1, AR_P6, AR_E6, BO_P1, BO_E2, BO_P5, BO_P6, MX_E3, MX_E6, US_P1, US_P2, US_P3, US_E3, US_E5, CO_P1, CO_P2, CO_P4, CO_E2, CO_E4, CO_E5, CO_E7, BR_P1, BR_E1, BR_E2, BR_E3, BR_E5	26
2319	22.54	AR_P5, BO_P2, MX_P2, MX_E2, MX_E4, MX_E6, US_P5, US_E3, US_E6, CO_E4, BR_P2, BR_P3, BR_P5, BR_E3, BR_E4, BR_E7	16
2322	2.82	CO_P3, BR_P3	2
2325	2.82	AR_E6, BR_E2	2
2330	2.82	BO_P4, MX_E1	2
2334	16.9	AR_P2, AR_E1, BO_E1, BO_P3, MX_P1, MX_P2, MX_E2, MX_E3, US_E1, CO_P3, BR_P5, BR_E6	12
2339	42.25	AR_P2, AR_P5, AR_E1, AR_E2, AR_E6, BO_E1, BO_E3, BO_P3, BO_P4, BO_P5, BO_E5, BO_E6, MX_P2, MX_P3, MX_E1, MX_P4, MX_E5, MX_E6, US_P1, US_P5, US_P6, US_E2, US_E6, CO_P4, CO_E1, CO_E2, CO_E4, CO_E5, CO_E7, BR_E2	30
2343	2.82	AR_P4, MX_P2	2
2346	4.23	MX_P2, US_E4, CO_E5	3
2354	4.23	MX_P1, MX_E3, BR_P2	3
2363	2.82	MX_P2, CO_E4	2
1236	28.17	AR_P5, BO_E2, BO_E3, BO_P5, BO_E4, MX_E1, MX_E5, US_P2, US_E1, US_E4, US_E5, CO_P1, CO_P2, CO_E1, CO_E2, CO_E3, CO_E5, BR_P3, BR_E4, BR_E5	20
2368	5.63	BO_E1, MX_P4, CO_E1, BR_P4	4
2370	11.27	AR_P2, AR_E4, AR_E6, BO_P1, BO_E2, MX_P2, CO_P3, BR_P5	8
2377	0		1
2382	5.63	AR_P2, MX_P1, MX_E6, CO_P1	4
2386	1.41	CO_P4	1
2392	29.58	AR_E4, AR_E6, BO_E1, BO_P5, MX_P1, MX_P6, MX_E6, US_P1, US_P3, US_P6, US_E4, US_E5, CO_P1, CO_E1, CO_E2, CO_E6, BR_P1, BR_P3, BR_P5, BR_E6, BR_E7	21
2396	28.17	AR_E4, BO_E2, BO_P2, MX_E1, MX_E3, MX_E4, US_P4, US_P6, US_E3, US_E4, US_E5, US_E6, CO_P1, CO_P3, CO_E4, CO_E6, CO_E7, BR_P5, BR_E2, BR_E5	20
2403	7.04	MX_P2, CO_E1, BR_E2, BR_E5, BR_E7	5
2408	7.04	MX_P2, MX_P3, US_P3, US_E6, BR_E5	5
2415	9.86	BO_E3, MX_E1, MX_E6, US_P1, US_P4, US_P5, US_E1	7
2419	1.41	CO_E4	1
2423	4.23	AR_P4, BR_P3, BR_E2	3
2426	4.23	BR_P1, BR_P4, BR_E7	3
2427	5.63	AR_E2, AR_E3, BO_P6, MX_E5	4
2432	36.62	AR_P6, AR_E3, BO_P1, BO_P4, BO_E4, BO_P6, MX_E3, MX_P4, MX_E5, US_P1, US_E3, US_E6, CO_P1, CO_E1, CO_E2, CO_E3, CO_E5, BR_P1, BR_P3, BR_E1, BR_E2, BR_E3, BR_E4, BR_E5, BR_E6, BR_E7	26
2437	11.27	AR_E3, BO_E5, MX_E3, US_P5, CO_P3, BR_P1, BR_E2, BR_E5	8
2439	12.68	AR_P3, BO_E3, BO_P6, MX_P1, MX_P2, MX_E2, MX_P5, US_P2, CO_P4	9
2445	47.89	AR_P1, AR_P4, AR_E2, AR_E4, AR_E5, BO_P1, BO_E1, BO_E3, BO_P3, BO_P5, BO_E5, MX_P1, MX_E2, MX_E4, MX_E5, MX_P6, MX_E6, US_P1, US_P2, US_P3, US_E1, US_E3, US_E6, CO_P3, CO_E5, CO_E6, CO_E7, BR_P5, BR_E1, BR_E2, BR_E3, BR_E5, BR_E6, BR_E7	34
2450	0		1
2456	5.63	MX_P2, BR_P3, BR_E3, BR_E6	4
2466	1.41	MX_P4	1
2473	9.86	AR_E4, MX_P1, US_E1, US_E3, CO_P2, CO_E5, BR_E5	7
2475	1.41	CO_P4	1
2479	5.63	BO_E6, MX_P2, MX_E3, US_E4	4
2480	16.9	AR_E3, BO_E5, BO_E6, US_P3, US_E6, CO_P1, CO_E5, CO_E6, BR_P1, BR_P3, BR_E2, BR_E6	12
2486	60.56	AR_P2, AR_P3, AR_P4, AR_P5, AR_P6, AR_E1, AR_E2, AR_E4, AR_E6, BO_P1, BO_E1, BO_E2, BO_E3, BO_P3, BO_P5, BO_P6, MX_P1, MX_P2, MX_P3, MX_E2, MX_E3, MX_P4, MX_P5, US_P5, US_E1, US_E2, US_E3, US_E4, US_E5, US_E6, CO_P1, CO_P3, CO_P4, CO_E1, CO_E5, CO_E6, BR_P1, BR_P2, BR_P4, BR_P5, BR_E3, BR_E6, BR_E7	43
2489	1.41	AR_P5	1
2494	2.82	AR_P2, US_P2	2
2496	1.41	BO_P3	1
1447	1.41	MX_P2	1
392	15.49	AR_E3, AR_E5, AR_E6, BO_E3, BO_P6, BO_E6, MX_P1, US_E5, CO_E2, BR_E6, BR_E7	11
2518	12.68	AR_P4, BO_P2, BO_P6, BO_E6, US_P1, US_E4, CO_E3, BR_P5, BR_E5	9
2522	4.23	MX_E3, BR_P5, BR_E5	3
2536	2.82	BR_P5, BR_E6	2
2296	14.08	AR_P4, AR_P6, AR_E3, AR_E5, BO_E1, BO_P5, MX_E5, MX_E6, CO_E4, CO_E7	10
2195	42.25	AR_P1, AR_P6, AR_E2, BO_E1, BO_E3, BO_E4, BO_E5, BO_E6, MX_P3, MX_E1, MX_E2, MX_P4, MX_P5, US_P5, US_P6, US_E2, CO_P1, CO_P2, CO_P3, CO_E1, CO_E3, CO_E4, CO_E6, BR_P1, BR_P4, BR_E2, BR_E3, BR_E4, BR_E5, BR_E6	30
2164	11.27	AR_E3, AR_E4, AR_E5, AR_E6, BO_E2, BO_P3, BR_P3, BR_P5	8
2196	12.68	AR_P1, AR_P5, BO_P6, MX_P1, MX_P4, CO_E1, CO_E6, CO_E7, BR_P2	9
2166	30.99	AR_P2, AR_E2, AR_E4, BO_P1, BO_E1, BO_E2, BO_P3, BO_P5, BO_P6, MX_P1, MX_P2, MX_P3, MX_E2, MX_E3, US_E1, US_E2, US_E3, US_E5, US_E6, CO_P3, BR_P5, BR_E6	22
2159	5.63	MX_P6, US_E2, CO_P2, BR_E2	4
2161	2.82	BR_P2, BR_E6	2
2583	59.15	AR_P2, AR_P3, AR_E1, AR_E2, AR_E3, AR_E6, BO_P1, BO_E1, BO_E2, BO_P2, BO_P3, BO_P4, BO_P5, BO_E5, BO_E6, MX_P1, MX_P2, MX_E1, MX_E4, MX_P6, US_P3, US_P4, US_P5, US_P6, US_E1, US_E3, US_E5, US_E6, CO_P2, CO_P3, CO_E2, CO_E3, CO_E4, CO_E7, BR_P2, BR_P4, BR_P5, BR_E1, BR_E3, BR_E4, BR_E6, BR_E7	42
1704	1.41	US_E1	1
2592	4.23	MX_P1, MX_E1, CO_P3	3
2595	4.23	AR_P3, CO_P3, CO_E4	3
2603	1.41	BO_P6	1
2611	14.08	AR_P6, AR_E4, BO_E5, MX_P4, MX_E6, US_P3, BR_P2, BR_E3, BR_E4, BR_E5	10
2621	4.23	AR_E2, AR_E5, BO_P3	3
2626	46.48	AR_P2, AR_P6, AR_E1, AR_E3, AR_E4, AR_E6, BO_P1, BO_E2, BO_P4, BO_E4, BO_P6, BO_E6, MX_E4, MX_P6, MX_E6, US_P2, US_P5, US_P6, US_E1, US_E4, US_E5, CO_P1, CO_P4, CO_E1, CO_E2, CO_E6, CO_E7, BR_P1, BR_P5, BR_E1, BR_E3, BR_E4, BR_E7	33
2629	14.08	AR_P6, BO_P2, MX_P1, MX_E2, MX_P4, MX_P6, MX_E6, BR_P5, BR_E3, BR_E7	10
2634	25.35	AR_P1, AR_P2, AR_P5, AR_P6, AR_E1, AR_E2, AR_E4, BO_E2, BO_P5, BO_E4, BO_P6, BO_E5, MX_P5, MX_P6, MX_E6, US_E1, US_E2, CO_P4	18
2635	11.27	AR_E4, BO_E3, BO_P2, MX_E5, US_P4, CO_E3, BR_P2, BR_E5	8
815	47.89	AR_P1, AR_P3, AR_P5, AR_E2, AR_E3, BO_E1, BO_P2, BO_E4, MX_P3, MX_E3, MX_E4, MX_P6, MX_E6, US_P3, US_P4, US_P5, US_P6, US_E2, US_E3, US_E5, US_E6, CO_P1, CO_P2, CO_P3, CO_P4, CO_E1, CO_E4, BR_P1, BR_P2, BR_P3, BR_P5, BR_E1, BR_E3, BR_E4	34
2650	1.41	MX_P1	1
1425	25.35	AR_P6, AR_E3, AR_E4, MX_P3, MX_E3, MX_P4, MX_E4, US_P1, US_P3, US_P5, US_E1, CO_P1, CO_P2, CO_P3, CO_E2, CO_E5, CO_E6, BR_E1	18
1315	21.13	AR_P4, AR_E5, BO_E1, BO_P2, MX_P1, US_E4, CO_P3, CO_P4, CO_E2, BR_P1, BR_P3, BR_P4, BR_P5, BR_E5, BR_E7	15
1862	7.04	MX_E4, BR_P2, BR_E2, BR_E3, BR_E5	5
1863	15.49	AR_E1, BO_E5, MX_P2, MX_P3, MX_E3, MX_E5, MX_P6, US_P5, US_P6, CO_E4, CO_E5	11
2705	9.86	AR_P3, BO_E2, BO_P4, MX_P3, CO_P1, CO_E1, BR_E6	7
2708	2.82	AR_P1, MX_P2	2
2713	4.23	BO_P6, MX_P1, US_E6	3
2718	5.63	CO_P2, CO_P4, BR_P2, BR_E6	4
764	30.99	AR_P1, AR_P2, AR_P6, AR_E1, AR_E2, AR_E5, AR_E6, BO_P3, BO_P5, BO_E4, BO_P6, BO_E5, BO_E6, MX_E4, US_P2, US_E3, BR_P1, BR_P2, BR_P5, BR_E3, BR_E4, BR_E5	22
2735	8.45	AR_E5, MX_P1, MX_P2, MX_E4, US_P4, CO_E1	6
1637	4.23	BO_E1, CO_P3, CO_E6	3
1749	7.04	AR_P3, AR_E4, BO_P6, BO_E5, MX_E5	5
2136	21.13	AR_P2, AR_P3, AR_E1, AR_E5, BO_E1, BO_E2, BO_P2, US_P5, US_E1, US_E3, US_E4, BR_P5, BR_E2, BR_E3, BR_E4	15
1130	5.63	AR_P6, MX_P2, US_E3, CO_E3	4
1132	18.31	AR_E4, BO_P1, BO_P3, BO_P5, BO_E4, BO_E5, MX_P3, MX_P4, MX_E4, MX_E6, US_P2, CO_P3, CO_E7	13
2757	8.45	AR_P1, AR_E5, BO_P6, US_E5, BR_P3, BR_P5	6
2759	4.23	MX_P6, US_E3, BR_P2	3
2762	5.63	BO_P4, MX_E1, MX_E3, MX_P5	4
2135	7.04	AR_P1, AR_E4, BO_E3, BO_P4, MX_P2	5
2132	11.27	AR_E4, MX_P3, MX_E2, CO_P4, CO_E7, BR_P3, BR_P5, BR_E6	8
2133	4.23	AR_E5, BO_P6, US_P5	3
2781	5.63	AR_P3, BO_P3, CO_E2, BR_P4	4
2787	11.27	AR_E5, AR_E6, BO_E5, BO_E6, US_P6, CO_P1, CO_E2, BR_E7	8
2794	25.35	AR_P2, AR_E1, AR_E6, BO_E6, MX_P2, MX_P3, MX_E2, MX_E6, US_P1, US_P5, US_P6, US_E2, CO_P1, CO_E1, CO_E2, CO_E5, CO_E7, BR_P1	18
2797	18.31	AR_P2, AR_P3, AR_E5, BO_P6, MX_P2, MX_E4, MX_P6, MX_E6, US_P3, US_E2, CO_E2, CO_E4, BR_E2	13
2798	14.08	AR_P1, AR_P6, AR_E1, AR_E3, AR_E5, BO_E5, MX_P2, MX_P4, US_P6, CO_E7	10
2799	12.68	AR_P5, AR_E2, AR_E4, MX_E1, MX_P5, US_E1, US_E2, CO_P2, BR_P4	9
1794	1.41	BR_P2	1
2765	8.45	AR_P4, AR_E1, AR_E5, BO_P6, MX_E1, BR_E2	6
1814	1.41	CO_P2	1
2807	4.23	BO_E4, US_P3, CO_E1	3
2812	1.41	CO_P3	1
2815	11.27	AR_E1, AR_E3, BO_P2, BO_E4, MX_E1, US_E4, CO_E7, BR_P2	8
2817	2.82	MX_P4, BR_P4	2
2823	4.23	US_P4, CO_P3, BR_E7	3
2827	0		1
1739	9.86	AR_E3, AR_E6, MX_P1, MX_P2, US_E4, CO_P1, BR_E6	7
2838	23.94	AR_E4, AR_E6, MX_E1, MX_P4, MX_E6, US_P6, US_E4, US_E5, CO_P1, CO_E2, CO_E4, CO_E6, BR_P1, BR_P5, BR_E2, BR_E3, BR_E7	17
2768	4.23	AR_E4, US_E2, CO_P3	3
2849	1.41	AR_P5	1
2856	19.72	AR_P3, AR_E4, BO_E2, BO_E3, US_P1, US_E4, US_E5, CO_P1, CO_P2, CO_E1, CO_E6, BR_E2, BR_E3, BR_E7	14
2467	2.82	AR_P6, CO_E7	2
2468	2.82	CO_P4, BR_E1	2
2470	42.25	AR_P2, AR_E1, AR_E2, AR_E6, BO_E5, MX_P1, MX_E1, MX_E2, MX_E3, MX_E4, MX_P5, MX_P6, MX_E6, US_P1, US_P3, US_P5, US_P6, US_E3, US_E4, US_E6, CO_P1, CO_E3, CO_E4, CO_E5, CO_E6, CO_E7, BR_E3, BR_E4, BR_E6, BR_E7	30
2471	1.41	US_P5	1
2871	12.68	AR_P3, AR_P6, MX_P1, MX_E2, US_P4, US_P5, CO_E2, CO_E7, BR_P3	9
2236	4.23	BO_E6, CO_P4, CO_E1	3
2877	5.63	AR_P1, BO_P6, MX_P1, CO_E6	4
2882	1.41	CO_P2	1
2886	16.9	AR_E3, AR_E5, BO_P6, MX_P1, MX_E5, US_P1, US_E4, CO_P4, CO_E1, BR_P1, BR_E2, BR_E4	12
2889	5.63	AR_P6, MX_P1, MX_P2, BR_E7	4
2891	30.99	AR_P5, AR_P6, AR_E4, BO_E1, BO_E2, BO_E5, BO_E6, MX_E4, MX_P6, US_P2, US_E4, US_E5, CO_P1, CO_P2, CO_E1, CO_E3, CO_E4, CO_E6, BR_P1, BR_P2, BR_P5, BR_E3	22
2892	2.82	BO_E4, BR_P4	2
1631	4.23	MX_P3, US_E6, CO_P1	3
2899	7.04	AR_E3, BO_P6, MX_E5, CO_P2, BR_E2	5
1632	19.72	BO_E3, BO_P5, MX_E2, US_P2, US_P3, US_P5, US_E3, US_E4, US_E5, CO_P2, CO_E1, CO_E4, CO_E5, BR_E2	14
2904	9.86	AR_P1, AR_P3, AR_E5, MX_P6, US_E2, CO_E2, BR_E5	7
2907	4.23	BO_E5, MX_P4, BR_P3	3
2237	15.49	AR_P3, AR_E3, AR_E4, BO_E1, BO_P4, BO_P6, MX_E5, US_P1, US_E3, US_E5, BR_E5	11
2239	14.08	AR_P2, AR_P3, BO_P6, US_P4, CO_E3, BR_P3, BR_P5, BR_E2, BR_E5, BR_E6	10
2919	12.68	AR_P2, AR_P3, AR_E4, AR_E6, BO_E1, BO_E3, BO_P6, MX_P2, US_E2	9
2771	4.23	CO_P3, CO_E1, CO_E3	3
2770	23.94	BO_E2, BO_P2, BO_P6, MX_P1, MX_P2, MX_P5, US_P4, US_P6, US_E1, US_E2, CO_P3, CO_E6, BR_P3, BR_P4, BR_P5, BR_E3, BR_E6	17
2927	4.23	AR_P6, US_P5, BR_P4	3
2769	9.86	BO_E1, BO_E3, BO_E4, BO_E6, CO_P3, BR_P4, BR_E6	7
2773	2.82	BO_P3, CO_E7	2
2091	1.41	BO_P6	1
2937	8.45	AR_E6, MX_P3, MX_E3, US_P3, CO_P3, BR_E1	6
2854	5.63	AR_P2, AR_P3, AR_P4, BR_P4	4
2940	7.04	AR_E1, MX_E3, BR_P1, BR_P5, BR_E3	5
2945	2.82	AR_E5, US_P5	2
2094	2.82	AR_E3, MX_P4	2
2949	1.41	BO_P2	1
2952	2.82	MX_E1, BR_E6	2
2957	5.63	US_P4, CO_P3, BR_P2, BR_P5	4
2150	60.56	AR_P1, AR_P2, AR_P4, AR_E1, AR_E2, AR_E3, AR_E4, AR_E5, BO_P1, BO_E1, BO_E2, BO_P5, BO_E4, BO_E5, BO_E6, MX_P1, MX_P2, MX_P3, MX_E3, MX_P4, MX_E4, US_P1, US_P4, US_P5, US_E1, US_E2, US_E3, US_E4, US_E5, US_E6, CO_P1, CO_P3, CO_E2, CO_E5, CO_E7, BR_P2, BR_P3, BR_P4, BR_P5, BR_E3, BR_E4, BR_E6, BR_E7	43
2151	46.48	AR_P2, AR_P3, AR_P4, AR_E1, AR_E2, AR_E4, AR_E6, BO_P1, BO_E1, BO_E2, BO_P3, BO_P5, MX_P1, MX_P2, MX_P3, MX_E2, MX_E3, MX_P5, US_P6, US_E1, US_E2, US_E3, US_E4, US_E5, US_E6, CO_P3, CO_E5, CO_E6, BR_P1, BR_P3, BR_P5, BR_E6, BR_E7	33
2969	19.72	AR_P1, AR_P4, AR_P5, AR_E3, AR_E4, BO_E1, BO_P2, MX_P2, MX_P3, US_P1, CO_P3, CO_E3, BR_E4, BR_E7	14
2974	12.68	AR_P5, AR_E4, BO_P1, MX_E1, US_E3, BR_P3, BR_E5, BR_E6, BR_E7	9
2980	81.69	AR_P1, AR_P2, AR_P3, AR_P4, AR_P5, AR_P6, AR_E4, AR_E6, BO_P1, BO_E1, BO_E2, BO_E3, BO_P2, BO_P5, BO_E4, BO_P6, BO_E6, MX_P1, MX_P2, MX_P3, MX_E1, MX_E3, MX_P4, MX_E4, MX_E5, MX_P5, MX_P6, MX_E6, US_P1, US_P2, US_P3, US_P4, US_P5, US_P6, US_E1, US_E3, US_E4, US_E5, US_E6, CO_P1, CO_P2, CO_P3, CO_P4, CO_E1, CO_E2, CO_E3, CO_E4, CO_E5, CO_E6, BR_P1, BR_P4, BR_P5, BR_E1, BR_E2, BR_E3, BR_E4, BR_E5, …	58
2982	5.63	AR_P6, BO_P6, CO_P3, BR_P3	4
1777	8.45	AR_P2, BO_P1, BO_P4, MX_P5, US_P2, BR_P4	6
2989	2.82	MX_E4, BR_E2	2
2998	11.27	AR_P6, BO_P1, BO_E2, BO_E5, MX_E4, MX_P5, US_P2, US_P6	8
3002	8.45	AR_P2, AR_E2, MX_P3, MX_E5, US_E2, BR_P1	6
3005	4.23	AR_E3, US_P4, US_E1	3
3007	11.27	AR_P3, MX_E4, MX_P6, US_E2, US_E3, CO_P3, CO_E3, BR_P5	8
2601	8.45	AR_P5, MX_E3, MX_P6, MX_E6, US_P1, CO_E5	6
3013	1.41	BR_P2	1
1899	4.23	BO_P5, CO_E7, BR_P5	3
1897	60.56	AR_P3, AR_P4, AR_P5, AR_P6, AR_E3, AR_E4, AR_E6, BO_P1, BO_E1, BO_E2, BO_P2, BO_P5, BO_P6, BO_E5, BO_E6, MX_P3, MX_P4, MX_E4, MX_E5, MX_P6, MX_E6, US_P1, US_P2, US_P3, US_P6, US_E4, US_E5, CO_P1, CO_P2, CO_P3, CO_E1, CO_E2, CO_E4, CO_E5, CO_E6, CO_E7, BR_P1, BR_P5, BR_E1, BR_E2, BR_E3, BR_E4, BR_E7	43
3020	23.94	AR_P2, AR_E3, AR_E5, BO_E3, BO_E6, MX_P2, MX_P3, MX_P4, MX_E5, US_P5, US_E3, US_E6, CO_E2, CO_E3, CO_E6, CO_E7, BR_E7	17
3021	5.63	AR_P3, US_P3, US_E2, CO_P1	4
2372	4.23	AR_P5, MX_E6, BR_E1	3
2373	9.86	MX_E2, US_P2, US_E4, CO_P3, BR_P2, BR_P5, BR_E3	7
2916	7.04	AR_P1, MX_E3, US_P2, US_E1, BR_P3	5
3029	4.23	AR_P3, US_P1, US_P3	3
2375	18.31	AR_P4, AR_P6, AR_E3, BO_E1, BO_E3, BO_P4, MX_E5, US_E1, CO_E5, CO_E7, BR_P4, BR_E2, BR_E7	13
3037	2.82	MX_P6, US_P4	2
2376	2.82	AR_E2, CO_E4	2
2101	1.41	BO_E2	1
3042	23.94	AR_P6, BO_E2, BO_E3, BO_P2, BO_P5, MX_P3, MX_E6, US_P1, US_E4, CO_P1, CO_P2, CO_P4, CO_E5, CO_E7, BR_P3, BR_E2, BR_E5	17
3045	5.63	MX_P1, MX_E3, MX_P6, US_E3	4
3047	2.82	BO_P6, MX_P2	2
3050	5.63	AR_P3, MX_E4, MX_P6, BR_E6	4
3057	5.63	AR_P5, MX_E1, MX_E4, US_P1	4
3060	8.45	AR_P3, BO_P4, BO_E6, US_E1, CO_E7, BR_E2	6
3063	8.45	AR_P3, AR_E6, BO_P4, MX_P3, CO_P4, CO_E2	6
3068	25.35	AR_P2, AR_E6, BO_P5, BO_E6, MX_P6, MX_E6, US_P3, US_P4, US_P6, US_E4, US_E5, CO_P1, CO_E1, CO_E2, BR_P3, BR_P4, BR_E2, BR_E7	18
3071	5.63	AR_P3, BO_P2, MX_P2, US_E3	4
3074	1.41	BO_P3	1
3077	8.45	AR_E4, MX_P1, US_E3, CO_P2, CO_E5, CO_E7	6
2712	2.82	BO_E3, MX_E6	2
3083	2.82	BO_E5, BR_P1	2
3085	7.04	US_E3, BR_P2, BR_E2, BR_E3, BR_E5	5
1323	7.04	AR_P4, MX_P6, CO_P4, CO_E4, BR_P1	5
3091	21.13	AR_E5, BO_E1, BO_E4, BO_P6, BO_E6, MX_P1, MX_E2, MX_E4, MX_P5, MX_P6, US_E4, CO_P3, CO_P4, BR_P4, BR_E6	15
3096	2.82	AR_P5, AR_E1	2
1090	25.35	AR_P3, BO_E2, BO_E3, BO_E4, BO_E5, MX_P1, MX_E1, MX_P4, US_P5, US_E6, CO_E1, CO_E2, CO_E3, CO_E5, CO_E6, BR_P2, BR_E5, BR_E6	18
1831	1.41	US_E1	1
3106	7.04	MX_E3, US_P1, US_E2, US_E4, CO_P1	5
3110	4.23	MX_P2, MX_P5, US_E4	3
3116	8.45	BO_E3, MX_P2, MX_P4, CO_E2, CO_E6, BR_E4	6
3117	7.04	US_E5, US_E6, CO_E2, CO_E4, CO_E6	5
3122	7.04	BO_P3, BO_P4, US_P4, BR_P3, BR_P4	5
3124	12.68	AR_E3, BO_P6, BO_E6, MX_P1, US_P5, CO_P3, CO_E3, BR_E5, BR_E6	9
2602	4.23	BO_P6, MX_P2, MX_P6	3
3130	23.94	AR_P5, AR_E3, AR_E4, BO_P4, MX_P1, MX_P2, MX_P3, MX_E3, MX_E6, US_E2, US_E5, CO_P3, CO_P4, CO_E6, BR_P3, BR_P5, BR_E6	17
3133	1.41	CO_E1	1
3139	0		1
3143	7.04	US_E2, US_E3, BR_P4, BR_E5, BR_E7	5
3147	100	AR_P1, AR_P2, AR_P3, AR_P4, AR_P5, AR_P6, AR_E1, AR_E2, AR_E3, AR_E4, AR_E5, AR_E6, BO_P1, BO_E1, BO_E2, BO_E3, BO_P2, BO_P3, BO_P4, BO_P5, BO_E4, BO_P6, BO_E5, BO_E6, MX_P1, MX_P2, MX_P3, MX_E1, MX_E2, MX_E3, MX_P4, MX_E4, MX_E5, MX_P5, MX_P6, MX_E6, US_P1, US_P2, US_P3, US_P4, US_P5, US_P6, US_E1, US_E2, US_E3, US_E4, US_E5, US_E6, CO_P1, CO_P2, CO_P3, CO_P4, CO_E1, CO_E2, CO_E3, CO_E4, CO_E5, …	71
3172	1.41	MX_P4	1
2045	8.45	AR_P5, AR_P6, MX_E2, US_E1, US_E6, BR_P3	6
1686	11.27	AR_P3, MX_P1, MX_E3, MX_P6, US_P3, US_E4, CO_P1, BR_E7	8
1688	28.17	AR_E1, AR_E6, BO_E3, BO_E5, MX_P2, MX_P3, MX_E1, MX_P4, MX_E5, MX_P5, MX_E6, US_P1, US_P5, US_P6, US_E2, US_E6, CO_P4, CO_E4, CO_E5, BR_P2	20
2284	76.06	AR_P1, AR_P2, AR_P4, AR_P6, AR_E1, AR_E2, AR_E4, AR_E6, BO_P1, BO_E1, BO_E3, BO_P2, BO_P3, BO_P5, BO_E4, BO_P6, BO_E5, BO_E6, MX_P1, MX_P3, MX_E1, MX_E2, MX_E3, MX_P4, MX_E4, MX_E5, MX_P5, MX_E6, US_P3, US_P4, US_P5, US_P6, US_E4, US_E5, CO_P1, CO_P2, CO_P3, CO_P4, CO_E1, CO_E3, CO_E4, CO_E5, CO_E6, CO_E7, BR_P1, BR_P2, BR_P3, BR_P4, BR_E2, BR_E3, BR_E4, BR_E5, BR_E6, BR_E7	54
2283	4.23	BO_E1, US_E5, CO_P4	3
2281	2.82	MX_P2, MX_E6	2
2280	9.86	BO_E1, BO_E3, BO_E4, BO_P6, CO_P3, CO_P4, BR_E6	7
2873	18.31	AR_P1, BO_E1, BO_E3, MX_E5, MX_P5, US_P1, US_P6, CO_P1, CO_E5, BR_E1, BR_E3, BR_E6, BR_E7	13
3197	1.41	BR_P3	1
2874	7.04	MX_P3, US_P2, US_E2, CO_P3, CO_P4	5
3200	8.45	AR_P3, BO_E1, BO_E4, MX_P4, US_P2, US_E5	6
3208	8.45	AR_P5, MX_E1, MX_E6, US_E3, CO_E3, BR_P2	6
3212	2.82	MX_P3, CO_P1	2
3218	29.58	AR_P3, AR_E4, AR_E5, BO_E3, BO_P6, MX_P3, MX_E5, MX_P6, MX_E6, US_P2, US_P3, US_P5, US_E1, US_E3, CO_P4, CO_E5, CO_E6, BR_P2, BR_P3, BR_P5, BR_E6	21
2464	1.41	BO_P1	1
2463	2.82	MX_P1, US_E3	2
3229	4.23	AR_P5, MX_P5, BR_E6	3
2455	5.63	US_P5, US_E4, CO_P1, BR_P3	4
2462	8.45	AR_P3, MX_P1, MX_P2, US_P3, US_E3, US_E4	6
2461	2.82	CO_P2, BR_E4	2
2460	7.04	AR_P3, AR_P6, AR_E3, MX_P2, BR_E1	5
2458	30.99	AR_P1, AR_P3, AR_E1, BO_P1, BO_E1, BO_P3, BO_P4, BO_P5, BO_E4, BO_E5, BO_E6, MX_P3, MX_E3, MX_E6, US_P2, US_P6, CO_E5, CO_E6, CO_E7, BR_E2, BR_E6, BR_E7	22
2459	5.63	AR_P2, BO_E6, MX_P3, CO_E7	4
2454	15.49	AR_E6, BO_E5, MX_P2, MX_P6, US_P5, US_E2, US_E5, CO_P1, CO_E4, BR_E5, BR_E7	11
3258	2.82	MX_E4, US_E1	2
3262	4.23	MX_P4, MX_P5, CO_E3	3
3265	1.41	MX_P2	1
2912	21.13	AR_P3, AR_E4, BO_E1, BO_P5, BO_E4, MX_P4, US_E1, US_E4, US_E5, CO_E2, CO_E3, CO_E4, CO_E5, BR_E2, BR_E4	15
2913	4.23	BO_P6, MX_P1, BR_E6	3
2914	2.82	AR_P5, MX_P3	2
1717	2.82	AR_P3, CO_P1	2
1718	9.86	BO_E3, MX_E5, US_P3, US_E1, US_E6, BR_P5, BR_E6	7
3226	2.82	BO_E6, MX_P2	2
3227	5.63	AR_E4, US_E3, CO_P2, CO_E7	4
3228	29.58	AR_P1, AR_P2, AR_E1, AR_E5, AR_E6, BO_P2, BO_P3, BO_P4, BO_E5, BO_E6, MX_P2, MX_E2, MX_P5, US_P1, US_P4, US_E1, US_E2, US_E3, US_E4, BR_P4, BR_E2	21
3286	8.45	AR_P3, MX_P5, US_P3, US_E2, CO_P4, CO_E2	6
3290	4.23	CO_P1, BR_P5, BR_E7	3
3292	4.23	US_P2, US_E4, CO_E7	3
3296	33.8	AR_E3, AR_E5, BO_E2, BO_E3, BO_E5, MX_P2, MX_P3, MX_E1, MX_E3, MX_P4, MX_E4, MX_E5, US_P2, US_P4, US_E2, US_E4, US_E5, US_E6, CO_P1, CO_E2, CO_E3, CO_E4, CO_E5, CO_E6	24
3287	1.41	CO_P4	1
1955	5.63	AR_P3, MX_P2, CO_E7, BR_E2	4
2905	8.45	MX_E5, US_P2, US_E6, CO_P2, BR_P3, BR_E4	6
3304	14.08	AR_E1, AR_E4, BO_P6, MX_P2, MX_P4, US_P1, US_P4, CO_P4, CO_E3, BR_E7	10
3312	4.23	AR_P3, US_P3, BR_E7	3
3316	2.82	MX_P2, BR_E2	2
3319	2.82	CO_P1, CO_E5	2
3321	5.63	AR_P6, MX_P1, CO_E4, BR_E7	4
3207	25.35	AR_P2, AR_P3, AR_P4, AR_P5, AR_P6, AR_E4, AR_E5, BO_E1, BO_E3, BO_P4, BO_P5, BO_E4, MX_E1, MX_P6, BR_P2, BR_E2, BR_E6, BR_E7	18
1074	11.27	AR_P3, AR_P4, AR_E2, AR_E3, BO_P1, BO_E1, BO_E5, US_E2	8
3206	91.55	AR_P1, AR_P2, AR_P3, AR_P4, AR_P6, AR_E1, AR_E3, AR_E4, AR_E5, AR_E6, BO_P1, BO_E1, BO_E2, BO_E3, BO_P2, BO_P4, BO_P5, BO_E4, BO_P6, BO_E5, BO_E6, MX_P1, MX_P3, MX_E1, MX_E2, MX_E3, MX_P4, MX_E4, MX_E5, MX_P5, MX_P6, MX_E6, US_P1, US_P2, US_P3, US_P4, US_P5, US_P6, US_E1, US_E3, US_E4, US_E5, US_E6, CO_P1, CO_P2, CO_P3, CO_P4, CO_E1, CO_E2, CO_E3, CO_E4, CO_E5, CO_E6, CO_E7, BR_P1, BR_P3, BR_P4, …	65
3205	8.45	AR_P5, AR_E5, MX_P4, US_P2, US_P4, CO_E4	6
3204	7.04	AR_E5, BO_P5, BO_P6, US_E1, CO_E1	5
2587	8.45	AR_P3, MX_P3, MX_P5, CO_P1, BR_P3, BR_E3	6
3342	28.17	AR_P1, AR_P6, AR_E2, BO_P4, BO_P5, BO_P6, MX_E3, MX_P4, MX_E5, MX_P5, US_P5, US_P6, US_E1, US_E2, US_E6, CO_P1, CO_E2, CO_E3, BR_P1, BR_E1	20
3347	5.63	BO_E4, MX_E1, CO_E5, BR_E6	4
3349	7.04	BO_P5, MX_P5, US_P4, CO_P3, BR_E1	5
3352	1.41	AR_P5	1
3355	4.23	BO_E1, US_P2, US_P3	3
3358	7.04	BO_P1, BO_P4, MX_P1, CO_P3, BR_P5	5
3359	2.82	AR_P5, US_P1	2
1674	28.17	AR_P4, AR_E3, AR_E6, BO_P1, BO_E1, BO_E3, BO_P5, BO_E4, MX_P2, MX_E1, MX_E3, MX_E4, MX_P5, US_P4, US_P5, US_E2, CO_P2, CO_E1, CO_E2, BR_E5	20
3365	1.41	CO_P2	1
2922	4.23	AR_P6, US_E1, BR_P3	3
2923	1.41	BR_P1	1
2062	5.63	AR_P3, AR_P5, MX_P3, CO_P4	4
3379	7.04	BO_E4, MX_P1, US_E3, CO_E6, BR_E4	5
3282	2.82	US_E6, BR_P4	2
3199	5.63	AR_P2, AR_E5, MX_P4, CO_E2	4
3386	21.13	AR_P1, AR_E3, BO_E1, BO_E2, MX_P2, MX_E4, MX_P5, US_P1, US_P4, US_E6, CO_P1, CO_E3, CO_E5, CO_E6, CO_E7	15
3281	12.68	AR_P6, AR_E2, MX_P2, MX_P3, MX_E1, US_E2, CO_P4, CO_E2, BR_E7	9
3392	16.9	AR_P2, BO_E2, BO_P6, MX_P4, MX_E5, US_P6, US_E3, US_E6, CO_E2, CO_E5, BR_P5, BR_E6	12
3395	2.82	MX_P2, US_P5	2
3094	4.23	US_P3, US_E5, CO_P3	3
3401	7.04	BO_E1, MX_P1, MX_P2, BR_P2, BR_E5	5
2924	5.63	BO_E3, US_E5, CO_P3, BR_P3	4
1636	5.63	BO_P5, MX_E1, BR_P1, BR_E1	4
1905	1.41	MX_P2	1
3362	46.48	AR_P2, AR_P3, AR_P4, AR_P5, AR_P6, AR_E2, AR_E6, BO_P1, BO_E1, BO_E2, BO_E3, BO_P2, BO_P3, BO_P5, BO_E4, MX_E1, MX_E3, MX_P4, MX_E5, MX_P5, MX_P6, US_P1, US_P5, US_E2, US_E3, CO_E2, CO_E4, CO_E6, BR_P2, BR_P3, BR_E2, BR_E4, BR_E5	33
723	11.27	BO_E2, BO_E4, MX_P1, US_P4, US_E2, CO_P3, CO_P4, BR_E6	8
2084	1.41	US_P5	1
2086	5.63	AR_P5, BO_P3, CO_E3, BR_E7	4
1782	1.41	BO_P2	1
2081	23.94	AR_P1, AR_P6, AR_E2, AR_E3, AR_E5, BO_E2, BO_P2, MX_E3, MX_E4, MX_E5, MX_P5, MX_P6, MX_E6, US_P4, US_E2, CO_P3, CO_E5	17
2082	2.82	BO_E2, US_P3	2
2669	19.72	AR_E5, AR_E6, MX_E4, MX_E5, US_P6, US_E2, US_E4, US_E5, US_E6, CO_P1, CO_E6, BR_P3, BR_P5, BR_E2	14
2083	5.63	MX_E6, US_P4, CO_P3, CO_E6	4
2668	2.82	US_P1, CO_P4	2
3443	4.23	BR_P3, BR_E2, BR_E5	3
3446	5.63	AR_P1, AR_P4, MX_P1, US_E4	4
3449	1.41	BR_P1	1
3454	9.86	US_E4, US_E5, US_E6, CO_P1, CO_E4, CO_E6, BR_E7	7
3457	28.17	AR_P4, AR_P6, AR_E1, AR_E2, AR_E5, BO_E1, BO_P3, BO_P4, BO_P5, BO_E4, BO_E5, MX_P1, MX_E3, US_P3, US_P5, US_E2, CO_E2, CO_E3, CO_E7, BR_E6	20
1643	15.49	AR_P5, AR_E4, AR_E6, BO_E2, US_P5, US_E5, CO_E6, BR_P2, BR_P3, BR_E2, BR_E3	11
3465	2.82	BO_E3, BR_E2	2
3234	9.86	AR_P1, AR_P6, AR_E5, BO_P3, US_E6, CO_P2, BR_E6	7
3067	14.08	AR_E4, US_P6, US_E4, US_E5, US_E6, CO_P1, CO_E4, CO_E6, CO_E7, BR_P5	10
3066	8.45	AR_E5, BO_P2, US_E1, CO_E1, BR_E3, BR_E7	6
1896	11.27	AR_P1, AR_P5, AR_E1, AR_E4, MX_E1, BR_P1, BR_P3, BR_E5	8
1894	2.82	AR_P1, MX_P1	2
1895	19.72	AR_E3, AR_E6, BO_E6, MX_P1, MX_E3, US_P3, US_P5, US_E3, US_E4, CO_P4, CO_E1, CO_E5, BR_P2, BR_E7	14
2670	45.07	AR_P2, AR_P3, AR_P5, AR_E1, AR_E2, AR_E3, BO_P3, BO_P4, BO_P5, BO_E4, BO_P6, MX_P2, MX_E2, MX_E4, MX_E5, MX_P6, US_P1, US_P3, US_P4, US_P6, US_E3, US_E4, CO_P4, CO_E4, CO_E6, CO_E7, BR_P2, BR_P5, BR_E2, BR_E4, BR_E6, BR_E7	32
2671	22.54	AR_E1, BO_E3, BO_E5, MX_P2, MX_P3, MX_E1, MX_E5, MX_P5, MX_E6, US_P1, US_P5, US_P6, US_E1, US_E2, CO_E5, BR_P2	16
2878	11.27	AR_P3, AR_E3, BO_E5, BO_E6, MX_P2, CO_P1, BR_E2, BR_E6	8
1793	14.08	AR_E4, AR_E5, BO_P3, MX_P1, MX_E4, US_E1, CO_E5, BR_P2, BR_P5, BR_E3	10
3425	12.68	AR_P5, AR_E1, AR_E4, AR_E6, BO_P1, BO_E2, US_E1, BR_P3, BR_P5	9
3236	9.86	AR_P1, BO_E5, MX_E3, US_E3, CO_P2, CO_P3, BR_E5	7
3237	39.44	AR_P2, AR_E4, AR_E5, AR_E6, BO_E2, BO_E5, MX_P3, MX_E4, MX_P6, MX_E6, US_P1, US_P4, US_P6, US_E4, US_E5, US_E6, CO_P1, CO_P2, CO_E1, CO_E2, CO_E4, CO_E6, CO_E7, BR_P1, BR_P5, BR_E2, BR_E3, BR_E7	28
3239	9.86	AR_E6, BO_E1, BO_E3, MX_P3, BR_P3, BR_P5, BR_E3	7
3427	12.68	AR_P4, AR_P5, AR_E1, AR_E3, BO_E2, US_E5, CO_E5, BR_P4, BR_E7	9
3426	2.82	BR_P4, BR_E6	2
3240	2.82	US_E4, BR_P1	2
3241	1.41	US_P6	1
2876	11.27	AR_P2, AR_P3, AR_E5, MX_E3, US_P2, US_P6, US_E4, BR_E4	8
2875	2.82	CO_P1, CO_P4	2
1100	0		1
2672	8.45	MX_P1, MX_E3, US_E5, CO_E3, CO_E4, BR_E7	6
1054	14.08	BO_P6, MX_P1, MX_P3, MX_P6, MX_E6, CO_P3, CO_P4, CO_E3, CO_E6, BR_E7	10
2674	7.04	MX_P2, US_P3, US_P4, CO_P4, BR_P3	5
2684	2.82	BO_P6, CO_E7	2
2676	12.68	AR_P3, AR_E6, US_P6, US_E1, CO_E6, CO_E7, BR_P4, BR_P5, BR_E2	9
2679	19.72	AR_E4, BO_E3, MX_P1, US_P4, US_P6, US_E1, US_E3, US_E5, CO_P2, CO_E2, CO_E5, CO_E7, BR_E4, BR_E5	14
2680	40.85	AR_P2, AR_P5, AR_E1, AR_E2, BO_P1, BO_E1, BO_E2, BO_E6, MX_P1, MX_P2, MX_P3, MX_E1, MX_E2, MX_E3, MX_E4, US_E1, US_E2, US_E3, US_E4, US_E5, US_E6, CO_P1, CO_P2, CO_P3, CO_E6, BR_P1, BR_P3, BR_P5, BR_E6	29
3529	1.41	CO_P3	1
3531	5.63	BO_P3, BO_E4, MX_E4, BR_P2	4
2681	4.23	AR_P3, BO_E4, BO_P6	3
2682	7.04	BO_E3, CO_E6, BR_P2, BR_E1, BR_E6	5
3536	5.63	MX_E2, MX_E5, CO_P4, CO_E5	4
3539	1.41	US_P2	1
3541	16.9	AR_E2, AR_E4, AR_E6, BO_E4, MX_E1, MX_E4, MX_P6, US_E1, CO_P2, BR_P5, BR_E2, BR_E6	12
1682	2.82	CO_E7, BR_P1	2
1684	2.82	BO_E6, BR_P3	2
3548	1.41	AR_P1	1
2616	19.72	AR_P6, AR_E5, BO_P4, MX_P2, MX_E3, MX_P6, US_P2, US_P3, US_P4, CO_E4, CO_E6, BR_P3, BR_E5, BR_E6	14
3552	8.45	BO_E1, MX_P1, US_P3, CO_P4, BR_E2, BR_E5	6
3554	2.82	BO_P2, MX_P1	2
2617	8.45	AR_P2, AR_P3, US_P3, US_E2, CO_P4, CO_E5	6
2618	1.41	MX_P4	1
3559	5.63	MX_P6, US_E2, US_E4, CO_P4	4
2606	11.27	AR_E3, AR_E5, AR_E6, MX_P5, US_P6, US_E4, CO_P1, BR_P3	8
2607	4.23	MX_E4, CO_P1, CO_E6	3
3567	1.41	BO_P6	1
2608	2.82	MX_P2, BR_P3	2
2610	5.63	AR_P3, US_P5, US_E5, BR_P3	4
2613	5.63	AR_E3, AR_E4, BO_P2, MX_P3	4
2614	2.82	BO_E1, MX_P2	2
3579	4.23	MX_P2, BR_P5, BR_E7	3
2615	33.8	AR_P3, AR_P6, AR_E1, AR_E5, BO_P1, BO_P2, BO_P5, BO_P6, BO_E5, MX_P2, MX_E3, US_P3, US_P6, US_E2, CO_P1, CO_P4, CO_E1, CO_E2, CO_E7, BR_P1, BR_P4, BR_E1, BR_E3, BR_E4	24
3586	42.25	AR_P2, AR_E4, AR_E5, AR_E6, BO_E1, BO_E2, BO_P2, BO_P5, BO_E5, BO_E6, MX_P3, MX_E1, MX_E3, MX_E4, MX_E6, US_P4, US_P6, US_E3, US_E4, US_E5, US_E6, CO_P1, CO_E2, CO_E4, CO_E6, CO_E7, BR_P1, BR_P5, BR_E2, BR_E3	30
3588	2.82	US_E4, CO_P1	2
3593	73.24	AR_P1, AR_P2, AR_E1, AR_E2, AR_E3, AR_E6, BO_P1, BO_E2, BO_E3, BO_P4, BO_P5, BO_E4, BO_P6, BO_E5, BO_E6, MX_P1, MX_P2, MX_P3, MX_E1, MX_E2, MX_E3, MX_E4, MX_E5, MX_P5, MX_P6, MX_E6, US_P1, US_P2, US_P3, US_P5, US_P6, US_E1, US_E3, US_E4, US_E6, CO_P1, CO_P4, CO_E2, CO_E3, CO_E4, CO_E5, CO_E6, CO_E7, BR_P2, BR_P4, BR_E1, BR_E2, BR_E3, BR_E4, BR_E5, BR_E6, BR_E7	52
3594	7.04	BO_P1, MX_P2, MX_E3, US_E6, BR_E2	5
3596	28.17	AR_P2, AR_P3, AR_P4, AR_P6, AR_E1, AR_E4, AR_E6, BO_E2, BO_P2, BO_E5, BO_E6, MX_E5, US_P4, US_P6, US_E3, US_E5, CO_P1, CO_P2, CO_E3, BR_E5	20
3597	15.49	AR_P2, AR_P6, AR_E3, AR_E5, BO_P6, MX_E3, US_E1, US_E2, CO_E1, CO_E2, BR_P1	11
3599	5.63	US_E4, CO_P3, CO_E5, BR_P1	4
3602	21.13	AR_P1, AR_P5, AR_E1, AR_E4, AR_E5, AR_E6, BO_P1, BO_E2, CO_E7, BR_P1, BR_P5, BR_E1, BR_E2, BR_E4, BR_E7	15
3606	7.04	AR_E6, BO_E6, US_P6, CO_P1, BR_E7	5
2619	1.41	BO_P2	1
3270	2.82	MX_P2, US_E2	2
1982	7.04	AR_E6, MX_E1, US_E5, CO_P2, BR_P5	5
1983	12.68	AR_P5, AR_E4, MX_E2, MX_E5, CO_P2, BR_P3, BR_E5, BR_E6, BR_E7	9
2545	2.82	AR_P1, CO_E1	2
3619	5.63	MX_P6, CO_P1, CO_E1, BR_E7	4
2547	8.45	AR_P4, AR_E5, BO_E5, MX_E4, CO_E5, BR_P2	6
2548	19.72	AR_P3, AR_E4, BO_P3, BO_E5, MX_P1, MX_E3, MX_E4, MX_E5, MX_P6, US_P3, US_E1, US_E4, CO_P1, BR_E7	14
2549	0		1
3622	1.41	BO_P6	1
3626	12.68	AR_P3, MX_P1, MX_P6, US_P3, US_E4, CO_P1, BR_E2, BR_E3, BR_E5	9
2622	2.82	AR_E3, CO_P3	2
2623	7.04	BO_P3, US_P1, US_E1, US_E4, CO_E6	5
2624	23.94	AR_P4, AR_E4, AR_E5, BO_E5, MX_P2, MX_E4, US_P1, US_E1, US_E2, US_E3, US_E6, CO_P4, CO_E5, CO_E7, BR_P3, BR_E4, BR_E6	17
2625	7.04	AR_E3, MX_P1, MX_E1, US_E2, CO_P1	5
3487	2.82	AR_E3, BR_P4	2
3486	1.41	BR_P1	1
3644	2.82	CO_P2, BR_E6	2
3483	2.82	US_E2, BR_P1	2
3650	28.17	AR_P4, AR_P5, AR_E1, AR_E2, AR_E4, AR_E6, BO_P1, BO_E2, BO_P2, BO_P3, BO_E5, BO_E6, MX_E1, US_P2, CO_E1, BR_P1, BR_P2, BR_P3, BR_P5, BR_E3	20
3652	16.9	AR_P4, AR_E5, BO_P4, BO_E4, BO_E5, MX_P2, MX_P4, US_P3, CO_P1, CO_E2, BR_P2, BR_E6	12
3488	14.08	AR_P5, AR_P6, MX_E1, MX_E2, US_P3, US_P5, CO_P2, CO_P4, CO_E5, BR_E2	10
3481	2.82	US_E3, CO_P4	2
3482	4.23	MX_P2, US_E2, CO_E6	3
3661	0		1
3664	1.41	BR_P1	1
3480	4.23	AR_P4, US_E2, BR_E6	3
3668	2.82	AR_E2, BR_P4	2
2380	23.94	AR_P1, AR_P2, AR_P4, AR_P5, AR_E6, BO_P1, BO_P4, BO_E4, BO_E6, MX_E5, US_P2, CO_E1, CO_E2, CO_E5, BR_E1, BR_E4, BR_E7	17
1968	9.86	MX_P1, MX_P2, MX_E3, MX_E5, US_E1, BR_P2, BR_E6	7
3299	2.82	US_E1, CO_P4	2
2041	11.27	BO_E1, MX_E4, MX_E5, US_E1, US_E6, CO_P2, BR_E6, BR_E7	8
1626	97.18	AR_P1, AR_P2, AR_P3, AR_P4, AR_P5, AR_P6, AR_E1, AR_E2, AR_E3, AR_E4, AR_E5, AR_E6, BO_P1, BO_E1, BO_E2, BO_E3, BO_P2, BO_P3, BO_P4, BO_E4, BO_P6, BO_E5, BO_E6, MX_P1, MX_P2, MX_P3, MX_E1, MX_E2, MX_E3, MX_P4, MX_E4, MX_E5, MX_P5, MX_P6, MX_E6, US_P1, US_P2, US_P3, US_P4, US_P5, US_P6, US_E1, US_E2, US_E3, US_E4, US_E5, US_E6, CO_P1, CO_P2, CO_P3, CO_P4, CO_E1, CO_E2, CO_E3, CO_E4, CO_E5, CO_E6, …	69
3679	7.04	AR_E4, US_P5, US_E5, CO_P3, CO_E3	5
2731	16.9	AR_P3, BO_E3, BO_E5, MX_P2, MX_E1, MX_P5, US_P5, US_P6, US_E2, CO_E1, CO_E2, BR_P2	12
2730	1.41	US_P2	1
3685	0		1
3688	57.75	AR_P1, AR_P2, AR_P5, AR_E1, AR_E2, AR_E4, AR_E5, AR_E6, BO_P1, BO_E2, BO_E3, BO_P2, BO_P4, BO_E5, BO_E6, MX_P1, MX_P2, MX_P3, MX_E1, MX_E2, MX_P4, MX_E4, US_P1, US_P3, US_P4, US_P5, US_P6, US_E3, US_E5, US_E6, CO_E1, CO_E2, CO_E3, CO_E4, CO_E5, CO_E6, CO_E7, BR_P4, BR_E2, BR_E4, BR_E5	41
2728	7.04	AR_E2, MX_P6, US_E2, CO_P2, BR_E2	5
1861	12.68	AR_E4, MX_P1, MX_P3, MX_E1, US_E4, CO_P3, CO_E1, BR_E2, BR_E5	9
1860	35.21	AR_P2, AR_P5, AR_E5, AR_E6, BO_E1, BO_E2, BO_P4, BO_P5, BO_E5, BO_E6, US_P2, US_P4, US_P6, US_E2, US_E4, US_E5, CO_P1, CO_P2, CO_E1, CO_E2, CO_E4, BR_P1, BR_P4, BR_E3, BR_E7	25
3698	7.04	AR_P1, AR_P3, BO_E5, MX_E5, BR_E7	5
3699	4.23	MX_P3, US_E4, CO_E3	3
3701	2.82	CO_P2, CO_E5	2
3341	5.63	BO_P1, BO_E1, MX_P1, US_E4	4
3343	28.17	AR_P1, AR_E4, AR_E5, BO_E2, BO_E3, MX_P2, MX_P3, MX_E1, MX_E4, US_P1, US_P2, US_P3, US_P4, US_P5, US_E2, US_E3, CO_P2, CO_E1, CO_E5, BR_E2	20
3340	1.41	US_P2	1
3339	2.82	MX_E4, BR_P2	2
2841	11.27	BO_E3, BO_P4, MX_P2, MX_E5, US_P3, BR_E4, BR_E5, BR_E6	8
3709	12.68	AR_E3, BO_P6, MX_P1, MX_E1, MX_P5, US_P3, US_E3, BR_P4, BR_E2	9
2843	33.8	AR_P3, AR_P4, AR_P5, AR_E1, AR_E2, AR_E4, AR_E6, BO_P1, BO_E2, BO_E3, BO_P2, BO_P3, BO_E5, MX_E1, US_P2, US_P4, US_E3, CO_E7, BR_P1, BR_P3, BR_P5, BR_E3, BR_E4, BR_E5	24
2842	23.94	AR_P3, AR_E4, BO_E3, MX_P1, MX_P4, US_P4, US_P6, US_E3, US_E6, CO_P2, CO_P4, CO_E5, CO_E7, BR_E3, BR_E4, BR_E5, BR_E6	17
3714	7.04	BO_E5, MX_P2, MX_E4, CO_P3, CO_E1	5
2073	29.58	AR_P3, AR_P4, AR_P5, AR_E4, AR_E5, AR_E6, BO_E1, BO_E2, BO_P2, BO_P4, BO_P5, MX_P1, MX_E3, MX_E4, US_P2, US_E4, US_E5, CO_E1, BR_E3, BR_E4, BR_E5	21
3720	1.41	MX_P2	1
3721	4.23	US_E6, CO_P2, BR_E2	3
3723	33.8	AR_P2, AR_E4, BO_P1, BO_P6, MX_P3, MX_E4, MX_P6, US_P1, US_P2, US_P3, US_P4, US_E1, US_E4, US_E5, US_E6, CO_P1, CO_P4, CO_E2, CO_E3, CO_E6, BR_P1, BR_E1, BR_E4, BR_E5	24
3730	1.41	BR_P4	1
2441	4.23	MX_E6, US_P1, BR_P1	3
2442	7.04	BO_E5, US_P4, US_E2, BR_P5, BR_E1	5
1660	9.86	AR_E5, US_P2, US_E1, CO_E3, BR_P5, BR_E4, BR_E6	7
3742	7.04	AR_P3, MX_E3, MX_P6, CO_E2, CO_E3	5
3748	4.23	AR_E4, US_E1, US_E4	3
3753	2.82	BO_P6, MX_P4	2
3760	1.41	AR_E2	1
1685	7.04	BO_E4, MX_E3, MX_E5, CO_P1, CO_E2	5
3763	8.45	AR_E6, BO_E1, BO_E2, BO_P6, MX_P1, US_E1	6
3768	0		1
3769	18.31	AR_P1, AR_P3, AR_P6, BO_E1, BO_P4, MX_E4, US_P3, US_P5, US_E2, CO_P2, CO_P3, CO_E2, BR_E1	13
3684	8.45	AR_P3, AR_E4, MX_P4, CO_E7, BR_P2, BR_E5	6
3778	5.63	MX_E5, MX_P6, BR_E4, BR_E7	4
2144	30.99	AR_P1, AR_E4, AR_E6, BO_E1, BO_P2, MX_P3, MX_E1, MX_P4, MX_E4, MX_E6, US_P1, US_P6, US_E4, US_E5, CO_P1, CO_E1, CO_E2, CO_E4, CO_E6, BR_P1, BR_E3, BR_E4	22
2142	12.68	AR_P2, BO_P1, BO_P2, BO_P6, MX_P5, US_P6, BR_P4, BR_E2, BR_E3	9
3783	12.68	BO_E2, BO_E4, MX_P1, MX_P4, MX_P6, US_P1, CO_P2, CO_P4, CO_E2	9
2141	42.25	AR_P5, AR_P6, AR_E1, AR_E2, AR_E5, BO_P4, BO_E5, MX_P1, MX_P2, MX_P3, MX_E2, MX_E3, MX_P4, MX_E5, US_P4, US_P6, US_E1, US_E5, US_E6, CO_P1, CO_P2, CO_P4, CO_E3, CO_E4, CO_E5, CO_E6, BR_P2, BR_P3, BR_E1, BR_E3	30
3788	1.41	AR_E3	1
2792	1.41	CO_P2	1
2793	71.83	AR_P1, AR_P2, AR_P3, AR_P4, AR_P5, AR_P6, AR_E1, AR_E2, AR_E4, AR_E6, BO_P1, BO_E1, BO_E2, BO_E3, BO_P3, BO_P4, BO_P5, BO_E4, BO_P6, BO_E6, MX_P1, MX_P2, MX_P3, MX_E2, MX_E3, MX_P4, MX_P5, US_P3, US_P4, US_P5, US_P6, US_E1, US_E2, US_E3, US_E4, US_E5, US_E6, CO_P1, CO_P3, CO_P4, CO_E5, CO_E6, BR_P1, BR_P2, BR_P3, BR_P5, BR_E1, BR_E3, BR_E5, BR_E6, BR_E7	51
2796	7.04	BO_E2, BO_P4, US_E1, US_E5, US_E6	5
1834	12.68	AR_P4, MX_P3, MX_E3, MX_E5, US_E1, CO_P2, CO_E6, BR_P2, BR_E5	9
2071	19.72	AR_P6, AR_E1, MX_P2, MX_E1, MX_E2, MX_E4, US_P4, US_E2, US_E6, CO_E1, CO_E2, BR_P3, BR_P5, BR_E6	14
3795	5.63	AR_P1, BO_E2, BR_P3, BR_P5	4
3797	2.82	BO_E2, BR_P3	2
2879	5.63	BO_P2, BO_P6, MX_P2, BR_P3	4
2018	4.23	AR_E3, MX_P3, US_P1	3
3802	4.23	BO_P2, MX_P6, US_E5	3
3804	11.27	AR_E1, AR_E5, BO_P2, MX_P3, US_P5, BR_P1, BR_P5, BR_E3	8
1827	11.27	AR_P3, BO_P4, MX_E1, MX_E2, MX_E3, MX_P5, MX_P6, CO_E6	8
1825	29.58	AR_P6, AR_E1, AR_E3, AR_E5, BO_P1, BO_E1, BO_P4, BO_P5, BO_E4, BO_E5, MX_E3, MX_P6, US_P1, US_P2, US_P6, US_E4, CO_E3, CO_E5, CO_E7, BR_E3, BR_E6	21
1826	22.54	AR_E1, AR_E6, BO_E5, MX_P1, MX_E2, MX_E3, MX_E4, US_P1, US_P3, US_E6, CO_E3, CO_E5, CO_E6, CO_E7, BR_E3, BR_E4	16
1657	14.08	AR_E2, AR_E4, AR_E6, BO_E2, BO_E5, MX_P2, MX_E1, US_P6, BR_P3, BR_E3	10
2032	11.27	AR_E2, AR_E5, MX_P3, US_E1, US_E4, BR_E1, BR_E2, BR_E5	8
1435	1.41	BR_P4	1
2701	2.82	MX_E3, US_P4	2
3819	2.82	BO_E4, MX_P6	2
2868	1.41	MX_E1	1
3825	4.23	US_E2, CO_P3, BR_E2	3
3833	4.23	MX_E6, CO_E2, BR_E7	3
3835	5.63	AR_P3, AR_E3, US_P6, US_E5	4
2697	12.68	AR_P1, AR_P6, BO_P5, BO_P6, MX_P1, MX_E5, CO_E5, BR_E1, BR_E7	9
1023	15.49	AR_P3, AR_E4, BO_P1, BO_P4, BO_E5, MX_P1, MX_E3, BR_P1, BR_P2, BR_P3, BR_E7	11
3838	2.82	MX_E6, BR_P3	2
2696	42.25	AR_P1, AR_E4, AR_E6, BO_P1, BO_E1, BO_E2, BO_E3, BO_P2, BO_P5, MX_P1, MX_E3, MX_P4, US_P1, US_P2, US_P4, US_P5, US_P6, CO_P1, CO_P2, CO_P3, CO_E3, CO_E4, CO_E5, CO_E6, CO_E7, BR_P1, BR_E2, BR_E3, BR_E4, BR_E5	30
2699	5.63	BO_P6, US_P4, CO_E3, CO_E6	4
3846	1.41	BO_P6	1
3848	1.41	CO_P4	1
2994	7.04	AR_P3, MX_P6, CO_E7, BR_P2, BR_P3	5
2995	12.68	BO_E5, MX_P1, MX_E5, US_P1, US_P4, US_E4, CO_E1, BR_P3, BR_E2	9
2993	4.23	AR_P5, AR_E3, AR_E5	3
2992	19.72	AR_P2, AR_P5, AR_E1, AR_E6, BO_E6, MX_P1, MX_E2, MX_P5, US_P3, US_P6, US_E4, CO_P1, CO_E4, BR_P5	14
2990	0		1
2991	22.54	AR_E1, BO_P2, BO_E5, MX_E6, US_P3, US_P5, US_E1, US_E4, US_E5, CO_P3, BR_P2, BR_P3, BR_E2, BR_E3, BR_E5, BR_E6	16
2996	14.08	AR_P6, BO_P1, BO_P2, BO_E4, BO_E6, MX_E4, US_P1, CO_P1, BR_P3, BR_P4	10
1830	12.68	AR_P6, AR_E1, BO_P3, MX_E4, MX_E6, US_P4, CO_P2, CO_E5, BR_E7	9
2106	23.94	AR_P3, AR_E6, BO_P1, BO_P6, BO_E5, MX_P1, MX_P3, MX_E3, MX_P5, MX_E6, US_P1, US_P3, US_E3, CO_E1, CO_E7, BR_P3, BR_E1	17
3125	14.08	BO_E4, MX_E5, MX_P6, US_P3, US_E4, CO_P4, BR_P3, BR_E4, BR_E5, BR_E7	10
1802	2.82	CO_P4, BR_E2	2
3126	8.45	MX_E3, US_P6, US_E2, CO_P1, BR_P4, BR_E6	6
3859	25.35	AR_P1, AR_P4, AR_E4, AR_E5, BO_E1, BO_E3, BO_P5, BO_P6, BO_E5, MX_P6, MX_E6, US_P1, US_P3, US_E1, CO_E7, BR_E3, BR_E6, BR_E7	18
3860	1.41	BR_E7	1
3671	2.82	BR_P2, BR_P4	2
3861	8.45	MX_P1, MX_E3, MX_P6, US_P3, US_E4, BR_P3	6
1888	4.23	MX_P2, US_P1, US_E6	3
1890	15.49	AR_E1, BO_E3, BO_E4, MX_E2, MX_E5, US_E5, US_E6, CO_E2, CO_E7, BR_P5, BR_E6	11
1891	4.23	BO_P2, BO_P4, US_P2	3
1892	4.23	AR_P3, BO_P6, CO_E7	3
3645	30.99	AR_P3, AR_P5, AR_E3, BO_P5, BO_P6, BO_E5, MX_P2, MX_E2, MX_E4, MX_E6, US_P1, US_P3, US_P4, US_E1, US_E3, US_E4, CO_E1, CO_E6, BR_P3, BR_E1, BR_E2, BR_E5	22
3862	5.63	US_P6, BR_E2, BR_E3, BR_E5	4
3643	28.17	AR_P1, AR_P5, AR_E2, AR_E3, AR_E6, BO_E2, BO_P2, BO_P6, MX_E3, MX_E5, MX_P6, US_P2, US_P4, US_E2, CO_P1, CO_E1, CO_E2, CO_E6, BR_P5, BR_E6	20
1868	5.63	BO_E1, MX_P1, US_E1, CO_E5	4
3863	7.04	BO_P3, MX_P4, US_P1, US_E2, BR_E1	5
3641	4.23	AR_P3, MX_P1, MX_E6	3
3640	14.08	AR_P3, MX_P3, MX_E4, MX_E6, US_E1, US_E3, US_E4, CO_E1, BR_P2, BR_E1	10
3638	7.04	AR_P2, US_P2, CO_E1, BR_E4, BR_E5	5
3639	4.23	AR_P3, US_P2, US_E1	3
3642	9.86	MX_P1, MX_P4, MX_P5, US_E2, CO_E1, CO_E2, CO_E5	7
3864	18.31	AR_P1, AR_E6, BO_E2, BO_P2, BO_E4, BO_P6, BO_E5, MX_P3, MX_E5, US_P2, CO_E1, CO_E6, CO_E7	13
2364	14.08	AR_P6, AR_E6, BO_E6, MX_E1, US_P6, US_E4, CO_P1, BR_P4, BR_E4, BR_E6	10
2362	2.82	MX_P2, MX_P6	2
2360	7.04	AR_P1, BO_P4, US_E2, US_E4, CO_P4	5
2361	7.04	AR_E6, BO_E6, US_P6, CO_P1, CO_E2	5
2359	2.82	BO_E2, MX_P2	2
2355	36.62	AR_P1, AR_P2, AR_E1, BO_E1, BO_E3, BO_P3, BO_P4, BO_P5, BO_E5, MX_P2, MX_E1, MX_E2, MX_E5, MX_P5, MX_E6, US_P1, US_P5, US_P6, US_E2, CO_P1, CO_P4, CO_E1, CO_E2, CO_E3, CO_E4, CO_E5	26
2353	23.94	AR_P6, AR_E1, AR_E3, BO_P6, BO_E6, MX_P1, MX_P3, MX_E1, MX_E2, MX_E3, MX_P5, MX_P6, US_P6, US_E2, US_E4, CO_E7, BR_E2	17
2352	12.68	AR_P3, BO_E4, MX_P1, MX_P2, US_P3, CO_P1, CO_E5, BR_P5, BR_E1	9
2351	28.17	AR_P5, AR_E1, AR_E5, BO_E2, BO_P4, BO_E4, MX_E5, MX_P5, MX_P6, US_P2, US_E1, CO_E4, BR_P1, BR_P4, BR_P5, BR_E2, BR_E4, BR_E5, BR_E6, BR_E7	20
2349	14.08	AR_E1, BO_E3, BO_P2, BO_P4, BO_P5, MX_E3, MX_E6, US_E3, BR_P4, BR_E1	10
2350	1.41	CO_P4	1
2911	4.23	AR_E4, AR_E5, CO_P2	3
3866	5.63	AR_P1, AR_E1, MX_E1, BR_P5	4
2409	2.82	AR_E3, BR_P4	2
2416	5.63	AR_P4, AR_E6, BO_E3, US_P5	4
2417	9.86	AR_E3, AR_E6, BO_E3, BO_P5, BR_P2, BR_P3, BR_E3	7
2418	5.63	BO_P6, BO_E5, MX_E5, BR_E7	4
2413	1.41	CO_P1	1
1322	14.08	BO_P2, BO_P4, MX_P6, MX_E6, US_P2, US_P5, CO_E5, BR_E2, BR_E3, BR_E7	10
3868	15.49	AR_E3, BO_E6, MX_E1, MX_E4, MX_E6, US_E3, CO_E7, BR_P2, BR_P3, BR_E6, BR_E7	11
1978	11.27	AR_P2, AR_E6, BO_P1, BO_P4, MX_P1, MX_P2, CO_P4, BR_E6	8
1668	5.63	MX_P2, MX_E3, MX_E4, CO_E7	4
2206	2.82	US_E2, BR_P2	2
4	9.86	BO_P4, MX_P1, MX_P2, MX_E3, MX_P4, MX_E5, MX_P5	7
5	11.27	AR_P3, AR_E6, BO_E6, US_P3, CO_P1, CO_P4, BR_P4, BR_E2	8
6	7.04	AR_P6, BO_E3, BO_E4, US_E5, BR_E6	5
7	1.41	US_P6	1
8	4.23	MX_P2, MX_E5, BR_P2	3
9	4.23	US_E4, CO_E7, BR_P2	3
10	29.58	AR_P2, AR_P3, AR_P5, AR_E1, AR_E2, AR_E3, AR_E4, AR_E6, BO_E2, BO_P2, BO_P5, BO_E6, MX_P2, MX_P5, US_P2, US_E2, US_E3, CO_E7, BR_P5, BR_E2, BR_E6	21
11	26.76	AR_P1, AR_P2, AR_P5, AR_P6, AR_E2, AR_E3, BO_P1, BO_E1, BO_E2, BO_E3, BO_P2, BO_E6, CO_E2, CO_E6, BR_P1, BR_E2, BR_E4, BR_E6, BR_E7	19
12	1.41	CO_P1	1
16	23.94	MX_P1, MX_P3, MX_E1, MX_P4, MX_E4, MX_P5, US_P1, US_E1, US_E6, CO_P2, CO_P3, CO_P4, CO_E1, CO_E2, CO_E4, CO_E5, CO_E6	17
17	5.63	AR_P5, MX_E2, CO_P1, CO_E3	4
18	50.7	AR_P1, AR_P3, AR_P5, AR_P6, AR_E1, AR_E2, AR_E3, AR_E4, AR_E5, BO_E1, BO_E2, BO_E6, MX_P2, MX_E1, MX_E2, MX_E3, MX_P4, MX_E4, MX_E5, MX_P5, US_P1, US_P2, US_P4, US_P5, US_E1, US_E2, US_E3, US_E6, CO_P1, CO_P3, CO_E3, CO_E7, BR_P2, BR_P3, BR_E1, BR_E2	36
19	88.73	AR_P1, AR_P2, AR_P3, AR_P4, AR_P5, AR_P6, AR_E3, AR_E4, AR_E5, AR_E6, BO_P1, BO_E1, BO_E2, BO_E3, BO_P2, BO_P4, BO_P5, BO_P6, BO_E5, BO_E6, MX_P1, MX_P2, MX_P3, MX_E1, MX_E2, MX_E3, MX_P4, MX_E4, MX_E5, MX_P5, MX_P6, MX_E6, US_P1, US_P2, US_P3, US_P4, US_P5, US_P6, US_E1, US_E3, US_E4, US_E5, US_E6, CO_P1, CO_P2, CO_P3, CO_P4, CO_E1, CO_E2, CO_E3, CO_E4, CO_E5, CO_E6, CO_E7, BR_P1, BR_P2, BR_P5, …	63
20	15.49	BO_E5, MX_E2, MX_E3, US_P1, US_E1, US_E3, CO_E5, CO_E6, BR_P2, BR_P3, BR_E2	11
21	16.9	AR_E4, BO_P5, BO_E4, BO_E5, MX_P4, US_P5, US_P6, CO_E4, CO_E5, CO_E6, BR_P1, BR_E4	12
22	15.49	AR_P4, BO_E1, BO_E4, MX_E1, MX_E6, US_P4, US_E3, US_E4, BR_P2, BR_P3, BR_P5	11
23	15.49	AR_E1, BO_E1, BO_P5, BO_P6, MX_P1, MX_P4, MX_E5, MX_P5, US_P2, US_E2, US_E4	11
25	5.63	AR_P1, MX_P2, MX_E1, BR_E1	4
26	15.49	AR_P2, AR_E1, BO_P3, BO_P6, MX_P2, MX_P4, US_P3, US_P5, US_E1, CO_E5, BR_P5	11
27	0		1
28	19.72	AR_P6, BO_E5, MX_E1, MX_E4, MX_E5, MX_P6, US_P6, US_E5, BR_P1, BR_P3, BR_P5, BR_E1, BR_E2, BR_E4	14
29	95.77	AR_P1, AR_P2, AR_P4, AR_P6, AR_E1, AR_E2, AR_E3, AR_E4, AR_E5, AR_E6, BO_P1, BO_E1, BO_E2, BO_E3, BO_P2, BO_P3, BO_P4, BO_P5, BO_E4, BO_P6, BO_E5, BO_E6, MX_P1, MX_P3, MX_E1, MX_E2, MX_E3, MX_P4, MX_E4, MX_E5, MX_P5, MX_P6, MX_E6, US_P1, US_P2, US_P3, US_P4, US_P5, US_P6, US_E1, US_E2, US_E3, US_E4, US_E5, US_E6, CO_P1, CO_P2, CO_P3, CO_P4, CO_E1, CO_E2, CO_E3, CO_E4, CO_E5, CO_E6, CO_E7, BR_P1, …	68
30	4.23	BO_P5, US_P4, US_P5	3
31	1.41	CO_P4	1
32	28.17	AR_E4, AR_E5, AR_E6, MX_E1, MX_E4, MX_E6, US_P4, US_P5, US_P6, US_E4, US_E5, US_E6, CO_P1, CO_E2, CO_E4, CO_E6, CO_E7, BR_P3, BR_P5, BR_E2	20
33	2.82	US_P2, US_P3	2
34	4.23	AR_P3, US_P2, CO_P2	3
36	2.82	CO_P1, CO_E5	2
37	2.82	AR_E1, US_E1	2
38	11.27	AR_E1, AR_E3, BO_P6, BO_E5, BO_E6, MX_P2, MX_P4, CO_E7	8
39	2.82	MX_P2, US_E5	2
40	2.82	AR_P3, BR_P2	2
41	8.45	AR_E2, AR_E5, BO_P5, MX_P2, MX_E5, BR_E5	6
42	7.04	AR_P3, BO_E6, MX_P2, US_E1, BR_P4	5
43	63.38	AR_P1, AR_P2, AR_P3, AR_P4, AR_P5, AR_P6, AR_E1, AR_E2, AR_E4, AR_E5, BO_E1, BO_E2, BO_P2, BO_P3, BO_P4, BO_P5, BO_E4, BO_E5, BO_E6, MX_P1, MX_P2, MX_E2, MX_E3, MX_P4, MX_E4, MX_P5, US_P1, US_P2, US_P6, CO_P1, CO_P2, CO_P4, CO_E1, CO_E2, CO_E3, CO_E4, CO_E5, CO_E6, BR_P1, BR_P3, BR_P4, BR_P5, BR_E1, BR_E2, BR_E6	45
44	1.41	CO_P1	1
45	5.63	BO_P6, US_E4, CO_P1, CO_E7	4
47	38.03	AR_E4, AR_E5, AR_E6, BO_P1, BO_P6, MX_P3, MX_E1, MX_P4, MX_E6, US_P2, US_P4, US_P6, US_E3, US_E4, US_E5, US_E6, CO_P1, CO_P2, CO_E1, CO_E2, CO_E6, CO_E7, BR_P3, BR_P4, BR_P5, BR_E3, BR_E5	27
48	7.04	BO_P4, MX_P2, MX_P3, US_P3, BR_E5	5
49	5.63	AR_E4, AR_E6, BO_E2, BR_P5	4
50	14.08	AR_E4, BO_E4, BO_E6, MX_E4, US_P2, US_P6, US_E6, CO_P1, CO_E3, BR_E7	10
51	9.86	AR_P3, BO_E1, BO_P4, BO_E6, US_E2, CO_P4, BR_E7	7
52	1.41	US_E2	1
53	5.63	AR_P5, MX_E1, US_E1, BR_E6	4
54	5.63	AR_P3, AR_E4, BO_P6, US_E2	4
55	8.45	BO_P4, BR_P2, BR_P5, BR_E1, BR_E3, BR_E4	6
56	18.31	AR_P6, BO_E5, MX_P4, MX_P6, US_P2, US_E4, US_E5, CO_P1, CO_P2, CO_E1, BR_P5, BR_E2, BR_E7	13
58	2.82	US_P3, CO_P1	2
59	2.82	US_E6, CO_P4	2
60	8.45	AR_E4, MX_P1, MX_P2, CO_P3, BR_P3, BR_E6	6
61	2.82	MX_P4, US_E2	2
62	5.63	AR_P1, AR_P4, CO_P3, CO_E3	4
63	14.08	AR_P1, MX_E2, MX_E6, CO_P1, CO_E1, CO_E5, CO_E7, BR_E2, BR_E5, BR_E6	10
64	5.63	AR_P2, AR_E1, US_E4, US_E6	4
65	4.23	US_E6, CO_P3, CO_E1	3
66	5.63	MX_P2, US_E2, US_E4, CO_P2	4
67	8.45	MX_E1, US_P2, US_E5, CO_P4, CO_E7, BR_E5	6
69	4.23	AR_P1, MX_P4, CO_E7	3
70	4.23	US_E6, CO_E3, BR_E2	3
71	21.13	MX_P1, MX_P3, MX_E5, MX_P5, MX_P6, US_P1, US_P3, US_E6, CO_P3, CO_E1, CO_E3, CO_E4, CO_E6, BR_E2, BR_E5	15
72	4.23	AR_P6, BO_E2, BO_P5	3
73	12.68	AR_P3, BO_E3, MX_P1, MX_P2, MX_P3, US_P2, US_P5, CO_P4, BR_E7	9
74	14.08	MX_E2, MX_E6, US_P5, US_P6, US_E2, CO_P3, CO_E2, CO_E3, CO_E5, BR_E4	10
75	14.08	AR_E1, BO_E4, MX_E5, CO_E5, CO_E6, BR_P4, BR_E3, BR_E5, BR_E6, BR_E7	10
76	5.63	AR_P4, BO_P3, US_E2, BR_E2	4
77	1.41	CO_P4	1
78	4.23	MX_E3, US_P5, BR_P4	3
80	2.82	MX_P4, CO_P4	2
81	30.99	AR_E4, AR_E5, AR_E6, BO_E2, MX_P1, MX_P3, MX_E3, MX_E4, MX_E6, US_P2, US_P4, US_E1, US_E3, US_E4, US_E5, US_E6, CO_P1, CO_P3, CO_E1, CO_E4, CO_E6, CO_E7	22
82	5.63	AR_E4, BO_E3, BO_P4, CO_E7	4
83	28.17	AR_E4, BO_E1, BO_P6, MX_E1, MX_E4, MX_E6, US_P4, US_P6, US_E2, US_E3, US_E4, US_E5, US_E6, CO_P1, CO_E2, CO_E4, CO_E6, CO_E7, BR_P5, BR_E4	20
84	2.82	AR_P4, CO_E5	2
85	80.28	AR_P1, AR_P2, AR_P3, AR_P4, AR_P5, AR_P6, AR_E1, AR_E2, AR_E3, AR_E4, AR_E5, AR_E6, BO_P1, BO_E1, BO_E3, BO_P2, BO_P3, BO_P4, BO_P5, BO_E4, MX_P1, MX_P3, MX_E1, MX_E2, MX_E3, MX_P4, MX_E4, MX_E5, MX_P6, MX_E6, US_P1, US_P2, US_P4, US_P5, US_P6, US_E2, US_E3, US_E4, US_E5, US_E6, CO_P1, CO_P2, CO_P3, CO_E1, CO_E2, CO_E3, CO_E4, CO_E5, CO_E7, BR_P2, BR_P3, BR_P5, BR_E1, BR_E4, BR_E5, BR_E6, BR_E7	57
86	35.21	AR_P1, AR_P2, AR_E3, AR_E6, BO_E2, BO_P4, BO_E6, MX_E3, MX_P4, MX_P5, US_P1, US_P2, US_P4, US_P5, US_P6, US_E3, CO_P1, CO_E4, BR_P1, BR_E1, BR_E2, BR_E3, BR_E4, BR_E5, BR_E7	25
87	4.23	AR_P5, AR_E5, US_P2	3
88	1.41	MX_P4	1
89	25.35	AR_P1, AR_E1, AR_E3, AR_E5, BO_E3, BO_E5, MX_P2, MX_P4, MX_P5, MX_P6, US_P6, US_E6, CO_P2, CO_E1, CO_E6, CO_E7, BR_E4, BR_E6	18
91	36.62	AR_P2, AR_P5, AR_P6, AR_E5, AR_E6, BO_E1, BO_P4, BO_P5, BO_P6, BO_E6, MX_E1, MX_E4, US_P2, US_P4, US_P6, US_E2, US_E4, US_E5, CO_P1, CO_E1, CO_E2, BR_P1, BR_P3, BR_P4, BR_P5, BR_E7	26
92	2.82	BR_P2, BR_P3	2
93	5.63	AR_E3, US_P5, BR_P3, BR_P5	4
94	1.41	CO_P1	1
95	1.41	BR_P4	1
96	1.41	CO_P3	1
97	1.41	BR_P4	1
98	2.82	CO_E4, BR_P2	2
99	5.63	AR_E4, BO_E2, BR_P3, BR_E7	4
100	5.63	MX_P2, MX_E6, US_P4, CO_E2	4
101	4.23	BO_P1, BO_E4, MX_E5	3
102	4.23	AR_E4, BO_E2, BR_P3	3
103	2.82	AR_E1, BR_P3	2
104	21.13	AR_E1, AR_E2, AR_E4, AR_E6, BO_P1, BO_E1, BO_P5, MX_E3, MX_E5, MX_P6, US_P5, US_E2, US_E6, CO_E3, BR_E4	15
105	1.41	AR_P5	1
106	0		1
107	12.68	BO_E1, BO_P2, MX_P2, MX_E3, MX_E5, US_E1, CO_P3, CO_E1, BR_P2	9
108	5.63	US_E4, US_E5, CO_P1, CO_E6	4
109	12.68	BO_E1, BO_E2, BO_P6, US_P4, US_P5, US_E2, CO_P2, CO_E2, BR_P2	9
110	4.23	US_P3, BR_P2, BR_P4	3
113	18.31	AR_P1, AR_P5, AR_E3, BO_E1, BO_E2, MX_P2, MX_E4, MX_P5, US_P4, US_E6, CO_E3, CO_E5, CO_E6	13
114	8.45	AR_P3, BO_P1, BO_E1, BO_E3, US_P3, US_E6	6
115	2.82	AR_E1, CO_P1	2
116	2.82	MX_E4, CO_P4	2
117	28.17	AR_P5, AR_E1, AR_E2, AR_E4, AR_E6, BO_P1, BO_E2, BO_P2, BO_P3, BO_E5, BO_E6, MX_E4, US_P2, US_E2, BR_P1, BR_P2, BR_P3, BR_P5, BR_E3, BR_E4	20
118	18.31	BO_E3, BO_P3, BO_P5, MX_P2, MX_E3, MX_P5, US_E1, US_E5, CO_E2, CO_E6, BR_P2, BR_P5, BR_E6	13
119	7.04	MX_P2, MX_E3, MX_E4, MX_E6, US_P4	5
120	5.63	MX_E2, US_E6, CO_P4, BR_E4	4
121	4.23	AR_E2, MX_P1, MX_P4	3
122	46.48	AR_E1, AR_E2, AR_E3, AR_E6, BO_E3, BO_P2, BO_E5, MX_P1, MX_E1, MX_E2, MX_E3, MX_P4, MX_E4, MX_E6, US_P2, US_P3, US_P5, US_P6, US_E1, US_E3, US_E4, US_E5, US_E6, CO_P2, CO_P3, CO_P4, CO_E2, CO_E3, CO_E5, CO_E6, CO_E7, BR_P3, BR_E5	33
123	42.25	AR_P1, AR_P2, AR_E2, AR_E3, AR_E5, BO_P1, BO_E1, BO_E3, BO_P2, BO_P4, BO_P5, BO_E6, MX_P3, MX_E1, MX_E3, MX_E4, MX_E5, US_P2, US_P6, US_E2, CO_E2, CO_E4, BR_P1, BR_P2, BR_P3, BR_P5, BR_E2, BR_E3, BR_E4, BR_E7	30
124	4.23	BO_P4, US_E4, BR_P3	3
125	2.82	US_P6, CO_E2	2
126	28.17	AR_P1, AR_P3, AR_E4, BO_P2, BO_P4, BO_E5, BO_E6, MX_P2, MX_P3, MX_E3, MX_E4, US_P1, US_P2, US_E2, US_E4, US_E6, CO_E6, CO_E7, BR_P2, BR_P3	20
127	57.75	AR_P3, AR_E4, BO_P1, BO_E3, BO_P2, BO_P5, BO_P6, MX_P3, MX_E1, MX_E2, MX_E3, US_P3, US_P4, US_P5, US_P6, US_E1, US_E2, US_E3, US_E4, US_E5, US_E6, CO_P1, CO_P3, CO_P4, CO_E1, CO_E2, CO_E3, CO_E4, CO_E5, CO_E6, CO_E7, BR_P1, BR_P3, BR_P5, BR_E1, BR_E2, BR_E3, BR_E4, BR_E5, BR_E6, BR_E7	41
128	2.82	AR_P3, MX_P2	2
129	14.08	AR_P3, AR_E4, BO_P4, MX_E3, US_P4, US_E1, US_E3, BR_P2, BR_E6, BR_E7	10
130	5.63	BO_P5, MX_E2, MX_E4, US_P4	4
131	19.72	AR_P1, AR_P5, AR_E3, AR_E4, AR_E6, BO_E2, BO_P3, US_P2, US_E1, CO_E1, BR_P3, BR_P5, BR_E3, BR_E4	14
133	2.82	MX_E5, US_P2	2
134	9.86	AR_P2, AR_P4, AR_E3, AR_E6, BO_E5, BR_P5, BR_E6	7
135	19.72	AR_P4, AR_E4, AR_E6, BO_E2, MX_P6, US_P3, US_E4, US_E5, CO_P1, CO_E2, CO_E6, BR_E2, BR_E3, BR_E7	14
136	2.82	AR_P2, MX_P4	2
137	9.86	MX_P6, US_P1, US_E2, US_E4, CO_P3, CO_E5, BR_P5	7
138	18.31	AR_P1, AR_P4, AR_P5, AR_E3, BO_E1, BO_P2, MX_P2, MX_E1, MX_P5, MX_E6, CO_P3, CO_E3, BR_P3	13
139	2.82	AR_P5, CO_E6	2
140	18.31	AR_P2, BO_E2, BO_P5, MX_P3, MX_E1, MX_E2, MX_E3, CO_P1, BR_P5, BR_E2, BR_E3, BR_E5, BR_E6	13
141	1.41	BR_P1	1
142	36.62	AR_P4, AR_P6, AR_E4, AR_E5, BO_E1, BO_E2, BO_P3, BO_E4, BO_P6, BO_E6, MX_P1, MX_E2, MX_E4, MX_P5, MX_P6, US_E4, CO_P2, CO_P3, CO_P4, CO_E4, CO_E6, BR_P3, BR_P4, BR_P5, BR_E5, BR_E6	26
144	11.27	AR_P5, AR_E4, MX_P1, MX_P2, MX_P3, CO_P4, CO_E3, BR_E6	8
145	25.35	AR_P1, AR_E1, AR_E6, BO_P1, BO_E3, BO_P5, BO_E4, BO_E5, US_P1, US_P2, US_P3, CO_P4, CO_E1, CO_E2, BR_P1, BR_E1, BR_E2, BR_E3	18
146	4.23	AR_P4, BO_P1, BR_E1	3
147	11.27	BO_E2, BO_E3, MX_P1, MX_P3, MX_P5, BR_E2, BR_E4, BR_E5	8
148	2.82	US_P5, US_E1	2
149	1.41	US_P2	1
150	16.9	BO_E1, BO_P4, MX_E4, US_P5, US_E2, US_E3, CO_P2, CO_E2, BR_E2, BR_E3, BR_E5, BR_E7	12
151	16.9	AR_P6, BO_P5, MX_E1, MX_E5, US_P3, US_E2, US_E6, BR_P2, BR_P3, BR_P5, BR_E1, BR_E4	12
152	4.23	US_E1, BR_P1, BR_E5	3
153	15.49	BO_P1, BO_P2, BO_P4, MX_E3, MX_E5, US_P1, US_P3, US_E4, US_E5, BR_P3, BR_P4	11
155	12.68	AR_P1, AR_P3, BO_P1, MX_E6, US_P1, US_E4, CO_E5, BR_E1, BR_E7	9
156	2.82	AR_P3, US_P4	2
157	1.41	MX_P2	1
158	5.63	MX_P4, MX_E4, MX_E5, BR_E2	4
159	15.49	AR_P2, BO_P1, BO_P2, BO_P4, BO_E4, MX_P4, MX_P5, US_P6, CO_E2, BR_P1, BR_P4	11
160	8.45	AR_P5, AR_E5, MX_P2, MX_E2, US_E4, BR_E6	6
161	4.23	AR_P3, AR_E5, MX_P2	3
162	4.23	AR_P1, MX_P4, CO_E3	3
163	22.54	AR_P1, AR_E3, BO_P4, MX_P2, MX_E1, MX_P6, US_P1, US_P4, US_E1, CO_E3, CO_E5, CO_E7, BR_P2, BR_P5, BR_E1, BR_E6	16
165	2.82	AR_P6, MX_P4	2
166	11.27	AR_P4, BO_E4, BO_P6, MX_P1, MX_E1, US_E1, BR_E6, BR_E7	8
167	2.82	BO_E3, MX_P4	2
168	4.23	MX_P2, MX_E3, BR_P2	3
169	7.04	AR_E1, MX_E5, US_E2, CO_P3, BR_E7	5
170	29.58	AR_P5, AR_E1, AR_E4, AR_E6, BO_P5, BO_E4, BO_P6, MX_E3, MX_E5, US_E3, CO_P2, CO_P4, CO_E4, CO_E6, CO_E7, BR_P3, BR_P4, BR_P5, BR_E1, BR_E3, BR_E5	21
171	0		1
172	1.41	AR_P5	1
174	1.41	MX_P4	1
175	1.41	BO_P3	1
176	18.31	AR_P2, AR_P4, BO_E6, MX_P1, MX_E2, MX_E4, US_P3, US_P6, US_E1, US_E3, US_E6, CO_E2, BR_E6	13
177	0		1
178	5.63	AR_P4, US_E1, CO_P1, BR_P3	4
179	7.04	AR_E4, MX_E3, US_P5, CO_P4, BR_E2	5
180	14.08	AR_P1, AR_P2, AR_E2, BO_P4, MX_E3, MX_P4, US_E2, BR_E2, BR_E3, BR_E5	10
181	1.41	AR_P5	1
182	15.49	AR_P1, MX_P1, MX_P2, MX_P3, MX_E3, US_P5, US_E2, US_E4, US_E6, CO_P4, BR_E6	11
183	8.45	US_P1, US_E4, US_E6, CO_P4, CO_E5, BR_P4	6
185	7.04	BO_P1, MX_P1, US_P1, CO_P3, BR_E1	5
186	2.82	MX_E5, BR_E5	2
187	22.54	AR_P3, AR_P4, AR_P5, AR_P6, AR_E6, BO_E1, BO_E4, MX_P1, MX_P3, US_P3, US_E4, CO_E3, BR_P1, BR_P5, BR_E1, BR_E4	16
188	4.23	MX_P5, US_E1, CO_P3	3
189	5.63	MX_P3, CO_P2, CO_P4, CO_E3	4
190	30.99	AR_P1, AR_E2, BO_E3, BO_P2, BO_E4, BO_E5, BO_E6, MX_P2, MX_E1, MX_E4, MX_E6, US_P1, US_P5, US_E1, US_E3, US_E4, US_E5, CO_E2, CO_E7, BR_E2, BR_E3, BR_E5	22
191	5.63	MX_E4, US_E3, CO_P3, BR_E6	4
192	2.82	MX_E2, MX_P5	2
194	12.68	AR_E4, BO_E3, MX_P1, US_P6, US_E3, CO_P2, CO_E4, CO_E5, CO_E7	9
195	12.68	AR_E4, MX_E1, MX_E4, US_E4, US_E5, US_E6, CO_P1, CO_E4, CO_E6	9
196	8.45	AR_P3, MX_E3, MX_E5, US_E2, CO_E3, BR_E1	6
197	2.82	US_P5, US_E4	2
198	5.63	AR_E3, BO_P2, US_E3, CO_P4	4
199	8.45	AR_E1, MX_P2, MX_P3, MX_E3, US_P4, CO_E1	6
200	26.76	AR_P4, AR_E5, BO_E5, MX_P1, MX_P3, MX_E3, MX_P6, US_P1, US_P5, US_E1, US_E3, US_E4, US_E5, CO_E5, CO_E6, BR_P2, BR_P3, BR_E2, BR_E4	19
201	7.04	BO_E1, BO_E4, BO_E6, MX_E4, BR_P3	5
202	2.82	BO_E5, BR_P4	2
203	21.13	AR_P1, AR_P3, AR_P4, AR_P5, AR_E1, AR_E3, BO_E2, BO_P3, MX_P4, US_P1, US_P6, US_E2, CO_E2, BR_E3, BR_E4	15
204	18.31	AR_P5, AR_E6, BO_E6, MX_P4, MX_E4, MX_E6, US_P1, US_P2, US_P6, US_E2, US_E3, CO_E2, BR_E3	13
205	28.17	AR_P1, AR_P2, AR_P5, AR_E2, BO_E3, BO_P4, BO_E4, BO_E5, BO_E6, MX_E3, MX_E4, MX_E5, US_P1, US_P4, US_P6, CO_E2, CO_E3, CO_E7, BR_E1, BR_E4	20
206	18.31	BO_E1, MX_P1, MX_P2, MX_E3, MX_P4, US_P3, US_P5, US_P6, US_E3, CO_P1, CO_P3, BR_E2, BR_E6	13
207	76.06	AR_P1, AR_P2, AR_P3, AR_P5, AR_E2, AR_E3, AR_E6, BO_P1, BO_E1, BO_E2, BO_E3, BO_P3, BO_P4, BO_P5, BO_E4, BO_P6, BO_E5, BO_E6, MX_E1, MX_E2, MX_E3, MX_P4, MX_E4, MX_E5, MX_P5, US_P2, US_P3, US_P4, US_P5, US_P6, US_E2, US_E3, US_E5, US_E6, CO_P2, CO_P3, CO_P4, CO_E2, CO_E3, CO_E4, CO_E5, CO_E6, CO_E7, BR_P1, BR_P2, BR_P3, BR_P4, BR_E1, BR_E2, BR_E3, BR_E4, BR_E5, BR_E6, BR_E7	54
208	11.27	AR_P5, AR_E6, BO_E3, MX_P3, MX_E3, CO_P3, CO_E6, CO_E7	8
209	4.23	AR_P5, US_E2, BR_P4	3
210	1.41	MX_P2	1
211	14.08	AR_E5, BO_E6, MX_P2, MX_E2, MX_E3, US_P2, US_E2, US_E4, CO_P3, CO_E2	10
212	15.49	BO_P4, BO_P6, BO_E5, MX_E1, US_E1, CO_E7, BR_P2, BR_P3, BR_E1, BR_E2, BR_E7	11
213	33.8	AR_P1, AR_P2, AR_P5, AR_P6, BO_E2, BO_E3, BO_P5, BO_E4, BO_P6, BO_E5, BO_E6, MX_P2, MX_P3, MX_E2, MX_P5, MX_P6, US_P3, US_E1, US_E2, CO_P4, CO_E5, BR_P5, BR_E1, BR_E3	24
215	1.41	US_E4	1
216	2.82	CO_P2, BR_E4	2
217	2.82	AR_E5, BO_P6	2
218	1.41	BR_P4	1
219	4.23	AR_P5, BO_P4, CO_P3	3
220	7.04	US_P4, BR_P1, BR_P3, BR_P4, BR_E5	5
221	2.82	MX_P2, BR_P2	2
222	8.45	AR_P3, BO_E5, US_P3, US_E4, CO_E1, BR_E1	6
223	4.23	MX_P5, CO_E3, BR_E4	3
224	2.82	BO_P1, US_P4	2
226	1.41	BO_E1	1
227	4.23	MX_E3, US_P5, US_E5	3
228	23.94	AR_E2, AR_E6, BO_E1, BO_E2, MX_P1, MX_P2, MX_E2, MX_E3, US_P4, US_E6, CO_P1, CO_P3, CO_E5, CO_E6, BR_P3, BR_P5, BR_E6	17
229	2.82	BO_E3, MX_P4	2
230	7.04	US_E5, CO_P3, BR_P5, BR_E4, BR_E7	5
231	8.45	AR_E1, AR_E2, AR_E6, MX_P6, US_E2, CO_E3	6
232	11.27	BO_P5, BO_E4, BO_E5, MX_E5, CO_E7, BR_P4, BR_E2, BR_E5	8
233	8.45	AR_E3, AR_E5, MX_P2, BR_P5, BR_E2, BR_E5	6
234	4.23	BO_P2, BR_P1, BR_E7	3
235	5.63	AR_E5, BO_P4, US_P5, CO_E7	4
236	7.04	AR_P2, MX_E6, US_P1, US_E2, BR_P1	5
237	5.63	AR_P3, AR_E1, MX_E6, CO_E4	4
238	5.63	US_E5, US_E6, CO_P1, CO_E6	4
239	2.82	US_P5, CO_P2	2
240	2.82	BO_P6, CO_E3	2
241	1.41	BR_E3	1
242	8.45	AR_P2, AR_E5, MX_E1, US_P6, CO_P1, BR_E6	6
243	2.82	CO_E5, BR_E2	2
244	0		1
245	16.9	AR_P3, AR_E1, BO_E3, BO_P3, BO_E5, MX_P2, MX_E1, US_P5, US_P6, US_E2, CO_E1, CO_E2	12
247	1.41	CO_P4	1
248	5.63	AR_P2, US_P5, US_E2, BR_E7	4
249	5.63	US_P5, CO_P1, CO_P2, BR_E2	4
250	1.41	BR_P3	1
251	1.41	BR_P5	1
252	2.82	AR_E6, BO_P1	2
253	4.23	BO_E1, BR_P2, BR_E6	3
254	43.66	AR_P5, AR_E2, AR_E3, AR_E6, BO_E1, BO_E3, BO_P2, BO_P6, BO_E5, BO_E6, MX_P2, MX_P3, MX_E1, MX_P4, MX_E5, MX_P5, MX_P6, US_P1, US_P6, US_E1, US_E2, US_E3, US_E5, US_E6, CO_P1, CO_P4, CO_E1, CO_E4, CO_E5, CO_E6, CO_E7	31
255	8.45	AR_E5, MX_P1, MX_P2, MX_P3, MX_P5, US_E4	6
256	21.13	AR_P1, AR_E4, BO_E2, BO_E3, MX_E1, US_P2, US_P3, US_P4, US_P5, US_E2, CO_P2, CO_E5, CO_E7, BR_P2, BR_E2	15
258	2.82	MX_P1, CO_P1	2
259	11.27	AR_P3, AR_P4, AR_E3, MX_E1, US_P6, US_E1, US_E5, CO_E5	8
260	1.41	BR_P2	1
261	7.04	AR_E5, MX_P4, MX_P5, CO_E3, BR_E6	5
262	4.23	US_E3, US_E4, CO_E5	3
263	4.23	MX_E3, CO_E5, BR_P1	3
264	4.23	MX_P2, US_E3, CO_P1	3
265	1.41	US_P2	1
266	11.27	AR_P4, AR_E4, BO_P6, MX_E3, MX_E5, MX_P5, BR_P4, BR_E1	8
267	4.23	BO_E3, CO_P4, BR_E5	3
270	5.63	AR_E4, MX_P3, MX_E3, MX_P4	4
271	7.04	MX_P1, MX_P3, CO_P3, CO_E7, BR_E2	5
272	1.41	BR_P4	1
273	8.45	MX_P3, MX_E3, US_P5, CO_P3, BR_P3, BR_E4	6
274	9.86	AR_E4, BO_P2, BO_E4, MX_P4, US_P2, CO_E1, BR_E1	7
275	1.41	BR_P4	1
276	11.27	AR_E5, AR_E6, MX_E4, US_E3, US_E4, BR_P3, BR_P5, BR_E2	8
277	12.68	AR_P1, AR_P5, AR_E1, AR_E3, AR_E5, MX_E3, US_P5, CO_P3, CO_E6	9
278	4.23	AR_P5, BO_E5, US_P2	3
280	29.58	AR_P1, AR_E3, AR_E4, AR_E5, BO_E2, BO_E3, BO_P4, BO_E4, MX_P6, US_P6, US_E1, US_E4, US_E5, CO_E1, CO_E2, CO_E4, CO_E5, CO_E6, BR_P2, BR_P4, BR_E4	21
281	5.63	AR_E1, MX_P1, CO_E1, BR_P4	4
282	2.82	US_P5, CO_E7	2
283	1.41	BR_P4	1
284	2.82	MX_E6, CO_P4	2
285	4.23	US_P4, BR_E1, BR_E7	3
286	4.23	BO_E1, CO_P2, CO_E4	3
287	8.45	BO_P5, MX_E6, BR_P4, BR_E2, BR_E5, BR_E7	6
288	9.86	AR_P5, AR_E4, BO_E2, MX_E1, US_E3, CO_P3, BR_E6	7
289	19.72	AR_P1, AR_P6, BO_E3, BO_P5, MX_E4, US_P2, US_P3, US_P5, US_E4, US_E5, US_E6, CO_E4, BR_E2, BR_E7	14
291	25.35	AR_P4, AR_P6, AR_E3, AR_E4, AR_E5, BO_E2, BO_P6, MX_E1, MX_E3, MX_P4, MX_E4, US_P1, US_P4, CO_E7, BR_E3, BR_E4, BR_E6, BR_E7	18
292	16.9	MX_E2, MX_E3, MX_E6, US_P3, US_P4, US_P5, US_P6, US_E4, CO_P2, CO_E1, BR_E1, BR_E7	12
293	8.45	AR_E1, BO_E1, MX_P2, MX_E3, US_E1, BR_E6	6
294	9.86	BO_P1, BO_E1, MX_E4, US_P3, US_P4, US_E4, CO_E7	7
295	8.45	AR_P6, AR_E2, MX_P4, MX_P6, MX_E6, CO_E6	6
296	1.41	BO_P6	1
297	1.41	BO_E4	1
298	7.04	AR_P3, AR_E3, CO_P2, CO_P4, BR_P5	5
299	22.54	AR_E1, AR_E2, AR_E4, AR_E6, BO_E2, BO_E3, MX_P1, MX_E4, US_E1, US_E5, CO_P2, BR_P3, BR_P5, BR_E3, BR_E4, BR_E5	16
300	4.23	MX_P1, MX_P2, MX_E3	3
302	1.41	AR_P1	1
303	2.82	AR_P1, US_E3	2
304	7.04	AR_E6, BO_E2, MX_P1, CO_P3, BR_E6	5
305	2.82	BO_P6, BR_E7	2
306	2.82	MX_P2, BR_E5	2
307	5.63	AR_P1, BO_P4, US_P2, BR_E4	4
308	8.45	AR_P6, MX_P1, MX_E2, US_E1, BR_P1, BR_P3	6
309	2.82	MX_P6, US_E5	2
310	29.58	AR_P1, AR_P6, AR_E4, BO_E1, BO_E5, MX_P1, MX_P3, MX_E3, MX_E4, MX_P5, US_P1, US_P2, US_E4, US_E5, CO_P1, CO_P4, CO_E3, CO_E5, CO_E6, BR_E3, BR_E4	21
311	8.45	AR_E6, MX_P2, US_E3, CO_P3, CO_E5, CO_E7	6
313	2.82	AR_E1, MX_P4	2
314	1.41	CO_P4	1
315	35.21	AR_E1, AR_E2, AR_E4, BO_P1, BO_E1, BO_E2, BO_E3, BO_P3, BO_E4, BO_E6, MX_P1, MX_P2, MX_P3, MX_E2, MX_E3, MX_P4, US_P4, US_E1, US_E2, US_E5, US_E6, CO_P3, CO_P4, BR_P5, BR_E6	25
316	5.63	MX_E4, CO_P2, CO_P4, CO_E7	4
317	9.86	AR_E2, AR_E6, BO_P1, BO_E1, US_P3, CO_P4, CO_E2	7
318	7.04	AR_P6, BO_P1, BO_P4, CO_P3, CO_E7	5
319	22.54	AR_E5, AR_E6, MX_P3, MX_E2, MX_E3, US_P2, US_P3, US_P5, US_E4, US_E5, US_E6, CO_E2, CO_E3, BR_P1, BR_P2, BR_E6	16
320	1.41	MX_P2	1
321	4.23	BO_P4, CO_P3, BR_P5	3
322	2.82	AR_E1, BR_P1	2
324	14.08	AR_E1, AR_E3, AR_E4, US_E1, US_E5, US_E6, BR_P4, BR_E2, BR_E5, BR_E6	10
325	4.23	BO_P5, CO_E7, BR_E6	3
326	5.63	MX_P1, US_P5, CO_P3, BR_E2	4
327	5.63	MX_E1, BR_P2, BR_E5, BR_E7	4
328	1.41	MX_P2	1
329	8.45	AR_P5, AR_E4, BO_E2, BO_P3, BR_P3, BR_P5	6
330	5.63	AR_P3, AR_E6, BO_P5, BO_P6	4
331	7.04	AR_P3, MX_P2, MX_E5, CO_P1, BR_E1	5
332	22.54	AR_P1, AR_P6, BO_P1, BO_P4, BO_P5, BO_P6, MX_P1, MX_P6, US_P1, US_P3, US_P4, US_E1, US_E6, CO_E2, BR_P1, BR_E3	16
333	4.23	MX_P2, US_E1, CO_P2	3
335	9.86	AR_P3, BO_E4, US_P5, US_E4, CO_P1, CO_P4, BR_E1	7
336	2.82	US_E1, BR_P1	2
337	12.68	AR_P2, AR_P3, MX_E5, MX_P6, US_P3, US_E2, CO_P3, CO_E3, CO_E5	9
338	21.13	AR_P3, AR_E4, AR_E5, MX_E3, MX_E4, US_P4, US_P6, US_E4, US_E5, US_E6, CO_P1, CO_E4, CO_E6, CO_E7, BR_P5	15
339	4.23	AR_P3, BO_E5, US_P2	3
340	46.48	AR_P4, AR_P5, AR_P6, AR_E1, AR_E2, BO_P1, BO_E1, BO_E3, BO_P2, BO_P4, BO_P5, BO_P6, BO_E5, MX_E2, MX_E3, MX_P4, MX_E5, MX_P6, US_P1, US_P5, US_P6, CO_P1, CO_P2, CO_E2, CO_E4, CO_E5, BR_P3, BR_E1, BR_E2, BR_E3, BR_E4, BR_E5, BR_E7	33
341	67.61	AR_P2, AR_P3, AR_P4, AR_P5, AR_E1, AR_E2, AR_E3, AR_E4, AR_E6, BO_E1, BO_E2, BO_E3, BO_P2, BO_P3, BO_P4, BO_P5, BO_E4, BO_E6, MX_P2, MX_P3, MX_E1, MX_E3, MX_P4, MX_E5, MX_P5, MX_P6, US_P1, US_P2, US_P5, US_P6, US_E2, US_E3, CO_P1, CO_P2, CO_P3, CO_E1, CO_E2, CO_E4, CO_E5, CO_E6, CO_E7, BR_P1, BR_P2, BR_E1, BR_E3, BR_E4, BR_E6, BR_E7	48
342	5.63	MX_P1, US_E4, BR_P2, BR_P4	4
343	2.82	AR_P3, AR_P4	2
344	40.85	AR_P2, AR_P3, AR_P4, AR_P5, AR_P6, AR_E1, AR_E4, AR_E5, BO_E1, BO_E2, BO_E3, BO_E4, BO_P6, BO_E6, MX_P1, MX_P2, MX_P3, MX_E2, MX_E3, US_E1, US_E2, US_E3, US_E4, US_E5, US_E6, CO_P3, BR_P1, BR_P5, BR_E6	29
345	1.41	BO_P6	1
346	8.45	AR_E5, AR_E6, MX_P2, MX_E4, MX_E6, US_P4	6
347	12.68	AR_P3, AR_E3, MX_E3, MX_P6, MX_E6, US_P5, US_E1, US_E2, CO_E6	9
348	4.23	AR_E5, BO_E2, BO_P2	3
349	1.41	CO_P3	1
350	29.58	AR_P1, AR_P4, AR_E4, AR_E5, BO_E3, BO_P5, BO_E5, MX_P1, MX_E2, MX_E4, MX_P6, MX_E6, US_P1, US_P2, US_P3, US_E1, CO_E7, BR_E1, BR_E3, BR_E6, BR_E7	21
351	4.23	AR_E4, BO_P4, MX_P4	3
352	7.04	AR_P6, US_E3, BR_P4, BR_E1, BR_E6	5
353	16.9	AR_P5, AR_E4, AR_E5, BO_E4, BO_E5, MX_E1, MX_P6, MX_E6, US_P5, US_E3, US_E4, BR_P2	12
354	9.86	MX_P1, MX_P2, MX_P6, US_P3, US_E1, US_E6, CO_P1	7
356	2.82	AR_P4, BO_E3	2
357	5.63	BO_P1, US_E3, CO_P4, BR_P2	4
359	88.73	AR_P1, AR_P2, AR_P3, AR_P4, AR_P5, AR_P6, AR_E2, AR_E3, AR_E4, AR_E5, AR_E6, BO_P1, BO_E1, BO_E2, BO_E3, BO_P2, BO_P4, BO_E4, BO_P6, BO_E5, BO_E6, MX_P1, MX_P2, MX_P3, MX_E1, MX_E2, MX_E3, MX_P4, MX_E4, MX_E5, MX_P5, MX_P6, MX_E6, US_P1, US_P3, US_P4, US_P5, US_P6, US_E1, US_E2, US_E3, US_E4, US_E5, US_E6, CO_P1, CO_P2, CO_P3, CO_P4, CO_E1, CO_E2, CO_E3, CO_E4, CO_E5, CO_E6, CO_E7, BR_P2, BR_P3, …	63
360	7.04	AR_E2, BO_E3, BO_P6, MX_E3, US_P2	5
361	8.45	AR_E3, MX_P4, MX_E4, MX_E6, US_P4, CO_E7	6
362	2.82	MX_E2, US_P5	2
363	8.45	AR_E1, AR_E3, BO_P6, MX_P2, CO_P4, BR_E6	6
365	1.41	BO_P3	1
366	32.39	AR_P1, AR_P3, AR_P4, AR_E5, BO_E1, BO_E4, BO_E6, MX_P1, MX_E3, MX_E4, MX_E6, US_P2, US_E1, US_E2, US_E3, US_E5, US_E6, CO_P1, CO_E4, CO_E7, BR_P3, BR_P5, BR_E2	23
367	9.86	AR_P1, AR_E3, MX_P1, MX_E4, MX_E5, US_P3, CO_E7	7
368	12.68	MX_P2, MX_E1, MX_E3, MX_P5, US_P1, US_P2, US_P3, US_P5, CO_P4	9
369	11.27	AR_P6, MX_P1, MX_P2, MX_E3, BR_P3, BR_E2, BR_E3, BR_E5	8
370	23.94	AR_P2, AR_P5, AR_P6, BO_E2, BO_P6, MX_P1, MX_P3, MX_E1, MX_E5, US_P3, US_P4, US_E3, US_E4, CO_P1, CO_P3, CO_E7, BR_E1	17
371	1.41	BR_E2	1
372	0		1
374	7.04	BO_E5, MX_P2, MX_P3, US_P5, BR_E2	5
375	21.13	AR_P4, AR_P5, AR_E3, BO_E3, BO_P3, BO_P4, BO_E4, BO_E5, BO_E6, MX_P3, MX_E2, US_P1, BR_P2, BR_E5, BR_E6	15
376	1.41	US_P4	1
378	7.04	AR_E5, MX_P2, BR_E2, BR_E3, BR_E5	5
379	14.08	AR_P3, BO_E3, MX_P4, MX_E4, MX_E5, US_P3, US_E1, CO_P2, BR_E2, BR_E7	10
381	7.04	BO_P4, US_P1, US_E6, CO_P3, CO_E5	5
382	2.82	CO_P4, BR_E4	2
383	12.68	AR_E5, BO_E4, MX_P4, MX_P5, US_E1, CO_P4, CO_E1, BR_P3, BR_E7	9
384	8.45	AR_P1, AR_P4, BO_P3, US_P6, BR_P3, BR_P4	6
385	4.23	BO_P6, CO_E2, BR_P4	3
387	26.76	AR_P3, AR_P5, AR_E2, AR_E3, BO_E1, BO_E3, BO_P2, BO_P4, MX_P2, MX_E1, MX_E5, MX_P6, MX_E6, US_P1, US_P5, US_E3, US_E5, BR_E1, BR_E6	19
388	5.63	AR_P1, BO_E4, US_P6, US_E1	4
389	18.31	AR_P3, AR_E4, BO_E5, US_P4, US_E2, US_E3, US_E4, US_E6, CO_P2, CO_P3, BR_P1, BR_E1, BR_E7	13
390	7.04	AR_P6, CO_P1, CO_P2, CO_E2, BR_E4	5
393	0		1
396	8.45	MX_E1, MX_E2, MX_P5, CO_E6, BR_P1, BR_P2	6
397	11.27	AR_P6, AR_E2, BO_P6, MX_P3, MX_P4, MX_P6, US_E4, CO_E7	8
398	8.45	BO_E6, US_E1, US_E4, BR_P1, BR_E3, BR_E4	6
399	0		1
401	38.03	AR_P2, AR_E6, BO_E1, BO_P4, BO_P5, BO_E5, BO_E6, MX_P1, MX_E5, MX_P6, US_P2, US_P4, US_P6, US_E1, US_E4, US_E5, CO_P1, CO_E1, CO_E2, CO_E4, CO_E6, BR_P1, BR_P4, BR_P5, BR_E3, BR_E5, BR_E7	27
402	2.82	BO_P6, US_P5	2
403	5.63	AR_E2, MX_P1, MX_P2, BR_P3	4
404	2.82	AR_P6, BR_P5	2
405	5.63	MX_P1, BR_P2, BR_P3, BR_E6	4
406	1.41	BO_P3	1
407	21.13	AR_P4, AR_E4, BO_P5, BO_P6, MX_E1, MX_E5, MX_P5, MX_P6, US_P3, US_P6, US_E2, BR_P1, BR_P5, BR_E2, BR_E4	15
408	5.63	BO_E5, MX_P2, CO_E7, BR_E5	4
409	19.72	AR_P4, AR_E3, AR_E4, AR_E5, BO_E5, MX_P4, MX_E4, MX_P5, US_E2, CO_E5, CO_E7, BR_P3, BR_E4, BR_E7	14
410	2.82	US_E1, CO_P4	2
412	19.72	AR_P6, AR_E1, AR_E5, BO_E3, BO_P5, BO_P6, US_P3, US_E1, US_E6, CO_E7, BR_P3, BR_P4, BR_E1, BR_E7	14
413	16.9	MX_E3, MX_E6, US_P5, US_P6, US_E2, US_E3, US_E6, CO_P3, CO_E2, CO_E3, CO_E5, CO_E7	12
414	2.82	BO_P6, US_P4	2
415	11.27	AR_E4, BO_E3, MX_P4, MX_E4, US_E3, CO_P2, CO_E3, CO_E7	8
416	18.31	AR_P6, AR_E1, AR_E2, AR_E5, BO_P1, BO_E1, BO_P5, BO_E5, MX_P1, MX_E5, US_E1, BR_P4, BR_E7	13
417	5.63	AR_E5, US_P4, US_P5, CO_E4	4
418	2.82	MX_E5, BR_P4	2
419	2.82	MX_P2, BR_E5	2
420	2.82	CO_P1, BR_P4	2
421	4.23	US_P5, CO_E7, BR_E3	3
422	9.86	AR_P5, MX_E3, US_E4, US_E6, CO_P1, BR_P3, BR_E4	7
423	2.82	US_E1, CO_E7	2
424	4.23	AR_P1, CO_E3, CO_E5	3
425	4.23	BO_P3, BR_E1, BR_E3	3
426	1.41	MX_P2	1
427	4.23	MX_P2, CO_E6, CO_E7	3
428	7.04	AR_E1, US_P2, US_E1, US_E2, US_E6	5
429	0		1
430	9.86	AR_P5, AR_E4, MX_E4, US_P5, CO_P2, BR_P3, BR_E6	7
431	2.82	AR_P5, BR_E7	2
433	1.41	BO_E3	1
434	21.13	AR_P3, AR_E2, AR_E4, BO_E3, MX_P1, US_P6, US_E2, US_E3, US_E5, CO_P2, CO_P4, CO_E2, CO_E5, CO_E7, BR_E5	15
435	1.41	MX_P2	1
436	2.82	CO_P4, BR_E4	2
437	9.86	AR_E3, AR_E4, MX_P1, MX_P4, MX_E5, US_E3, US_E4	7
438	0		1
439	1.41	MX_P2	1
440	7.04	MX_P1, MX_P2, MX_E3, CO_E3, BR_P3	5
442	18.31	AR_P5, AR_E1, AR_E6, BO_E2, BO_P3, BO_P6, BO_E6, US_E1, BR_P1, BR_P2, BR_P3, BR_P4, BR_E3	13
443	11.27	AR_P2, AR_P6, BO_E1, MX_E3, MX_E6, CO_E7, BR_P3, BR_E3	8
444	12.68	BO_E5, US_P1, US_E4, US_E5, US_E6, CO_P1, CO_E2, CO_E4, CO_E5	9
445	4.23	AR_P3, US_P2, BR_E7	3
446	8.45	AR_P1, AR_P5, AR_E6, BO_E2, BR_P2, BR_P3	6
447	11.27	AR_P4, AR_E3, AR_E4, MX_E3, MX_P5, US_P6, US_E1, BR_P4	8
448	15.49	AR_E3, BO_E3, MX_P2, MX_P3, MX_E4, US_P4, US_E2, US_E5, US_E6, CO_E3, CO_E5	11
449	9.86	AR_P3, AR_E2, BO_E5, MX_P6, US_E4, CO_P2, CO_E4	7
450	1.41	US_P2	1
451	25.35	AR_P6, AR_E5, BO_E1, BO_E2, BO_E4, BO_P6, BO_E6, MX_P1, MX_E1, MX_E4, MX_P5, MX_P6, US_E4, CO_P3, CO_P4, CO_E4, BR_P4, BR_E6	18
453	1.41	BR_P2	1
454	2.82	BO_E4, US_P3	2
456	2.82	BO_P6, CO_P3	2
457	7.04	BR_P3, BR_P5, BR_E2, BR_E3, BR_E5	5
458	9.86	MX_P3, MX_E3, MX_E6, US_P1, US_P5, US_E1, CO_P1	7
459	5.63	MX_P3, MX_E3, US_P5, CO_P1	4
460	45.07	AR_P1, AR_P2, AR_P3, AR_P5, AR_P6, AR_E2, AR_E6, BO_P1, BO_E1, BO_E2, BO_P2, BO_P3, BO_P4, BO_P5, BO_E4, BO_P6, BO_E5, BO_E6, MX_P2, MX_E3, MX_P5, MX_P6, MX_E6, US_P2, US_P5, US_E5, CO_E2, CO_E7, BR_P1, BR_P5, BR_E2, BR_E4	32
461	1.41	CO_P3	1
463	25.35	AR_P4, BO_E5, MX_P4, MX_P5, US_P1, US_P5, US_E4, US_E5, US_E6, CO_P1, CO_E5, CO_E6, CO_E7, BR_P5, BR_E2, BR_E3, BR_E5, BR_E7	18
464	8.45	AR_E2, BO_E3, BO_P6, MX_E3, US_P2, US_E5	6
465	2.82	US_P1, BR_P2	2
466	11.27	AR_E2, AR_E5, MX_E5, US_E4, CO_P1, CO_E6, BR_P5, BR_E4	8
467	1.41	US_E2	1
468	2.82	US_P4, BR_P5	2
469	18.31	AR_E4, MX_E1, US_P4, US_P6, US_E4, US_E5, US_E6, CO_P1, CO_E4, CO_E6, CO_E7, BR_P1, BR_P5	13
470	5.63	AR_E4, BO_P6, CO_E4, BR_P3	4
471	0		1
472	16.9	AR_P3, AR_P5, AR_P6, AR_E3, BO_P1, BO_P4, MX_P1, MX_E4, US_P1, US_E3, BR_P2, BR_P5	12
474	2.82	US_P1, US_P6	2
475	2.82	US_E1, CO_P2	2
476	18.31	AR_P1, AR_P3, AR_E1, AR_E2, BO_E6, MX_P3, MX_E1, MX_E3, US_E1, CO_P3, CO_P4, CO_E2, BR_P2	13
477	11.27	AR_P3, AR_E3, AR_E4, BO_P4, MX_E6, US_P6, CO_P2, BR_E2	8
478	5.63	BO_P2, US_P1, US_P6, BR_P4	4
479	8.45	MX_P4, CO_P1, CO_E1, BR_P2, BR_P5, BR_E4	6
480	1.41	CO_P4	1
481	4.23	AR_E1, US_P1, US_E1	3
482	25.35	AR_P6, AR_E1, AR_E2, AR_E6, BO_P1, BO_E1, BO_E5, BO_E6, MX_P1, MX_E1, MX_E4, US_P5, US_P6, US_E6, CO_P1, CO_P4, CO_E3, CO_E4	18
483	12.68	AR_E1, MX_P1, MX_P5, MX_E6, US_P4, US_E6, CO_P4, CO_E2, BR_E4	9
485	9.86	BO_E1, BO_E5, MX_P1, MX_E3, US_E3, CO_P2, CO_E5	7
486	4.23	MX_P2, MX_P5, BR_P3	3
487	4.23	MX_P6, CO_P1, CO_P4	3
488	4.23	MX_P1, US_P4, BR_P2	3
489	4.23	US_P3, US_E4, BR_E6	3
490	69.01	AR_P2, AR_P3, AR_P4, AR_P5, AR_P6, AR_E1, AR_E2, AR_E4, AR_E5, AR_E6, BO_P1, BO_E1, BO_E2, BO_P2, BO_P3, BO_P5, BO_E4, BO_P6, BO_E5, BO_E6, MX_P3, MX_E1, MX_E3, MX_P4, MX_E4, MX_E5, MX_E6, US_P2, US_P4, US_P5, US_P6, US_E3, US_E5, CO_P4, CO_E1, CO_E2, CO_E4, CO_E6, CO_E7, BR_P1, BR_P2, BR_P3, BR_P4, BR_E1, BR_E2, BR_E3, BR_E4, BR_E5, BR_E6	49
491	1.41	BR_P2	1
492	14.08	BO_E1, BO_E3, MX_P5, US_P3, US_P5, US_E4, CO_P1, CO_P4, CO_E6, BR_E1	10
493	12.68	AR_P1, AR_E6, BO_P1, BO_E2, BO_P2, BO_E5, BR_P2, BR_P3, BR_P5	9
494	7.04	BO_E1, US_P1, BR_E1, BR_E5, BR_E6	5
496	1.41	CO_P1	1
497	2.82	BO_P5, MX_P2	2
498	4.23	AR_E4, MX_P6, CO_P1	3
499	15.49	AR_P2, AR_E3, MX_P1, MX_P3, MX_E3, MX_E4, MX_P5, US_P3, US_E4, CO_E4, BR_E7	11
500	1.41	AR_P3	1
501	25.35	AR_P3, BO_E2, MX_E4, US_P2, US_P3, US_P4, US_E3, US_E4, US_E5, CO_P1, CO_E1, CO_E6, BR_P1, BR_P3, BR_P4, BR_E3, BR_E4, BR_E5	18
502	5.63	MX_P2, MX_P4, BR_P2, BR_E5	4
503	85.92	AR_P2, AR_P3, AR_P5, AR_P6, AR_E1, AR_E2, AR_E3, AR_E4, AR_E6, BO_P1, BO_E1, BO_E2, BO_E3, BO_P2, BO_P3, BO_P4, BO_P5, BO_E4, BO_E5, BO_E6, MX_P1, MX_P2, MX_P3, MX_E1, MX_E2, MX_E3, MX_P4, MX_E4, MX_E5, MX_P5, MX_P6, MX_E6, US_P1, US_P2, US_P3, US_P4, US_P5, US_P6, US_E1, US_E2, US_E4, US_E6, CO_P1, CO_P3, CO_P4, CO_E1, CO_E2, CO_E3, CO_E4, CO_E5, CO_E6, BR_P1, BR_P4, BR_P5, BR_E1, BR_E2, BR_E3, …	61
504	19.72	AR_E4, AR_E5, BO_E4, BO_E5, MX_P1, MX_E1, MX_E4, MX_P6, MX_E6, US_E1, US_E3, CO_E1, BR_P2, BR_P3	14
506	11.27	BO_E1, BO_E2, MX_P2, MX_E3, US_E2, US_E4, US_E5, BR_P2	8
507	30.99	AR_P4, AR_P5, AR_E3, AR_E5, BO_P1, BO_E2, BO_E3, BO_P3, BO_P4, BO_P6, BO_E6, MX_E4, MX_P6, US_P3, US_E3, US_E5, CO_P3, CO_E4, BR_P2, BR_E1, BR_E6, BR_E7	22
508	18.31	AR_P2, AR_P3, AR_E5, AR_E6, BO_E2, MX_P3, MX_P5, MX_P6, US_P2, US_E2, CO_P2, CO_P3, CO_E3	13
509	1.41	BO_P2	1
510	4.23	MX_P2, US_P3, BR_P5	3
511	9.86	BO_E1, BO_P4, BO_P6, MX_E3, US_E4, CO_E2, BR_P5	7
512	8.45	BO_P3, MX_E2, US_P4, CO_P4, CO_E1, CO_E6	6
513	1.41	MX_E1	1
514	1.41	CO_P4	1
515	2.82	US_P5, BR_E2	2
517	8.45	MX_P3, MX_E1, CO_P2, CO_P4, CO_E3, BR_E4	6
518	4.23	BO_E3, MX_P4, BR_E4	3
519	4.23	BO_P5, US_E1, CO_E7	3
520	7.04	US_P2, US_E4, US_E5, CO_E1, BR_E5	5
521	4.23	BO_P2, US_P3, BR_P3	3
522	9.86	AR_P1, AR_P2, AR_E2, AR_E6, BO_P2, CO_E5, BR_E4	7
523	1.41	AR_P5	1
524	5.63	AR_E4, MX_P3, MX_E3, MX_E4	4
525	66.2	AR_P1, AR_P2, AR_P4, AR_P5, AR_P6, AR_E1, AR_E2, AR_E3, AR_E6, BO_P1, BO_E1, BO_E2, BO_E3, BO_P3, BO_P4, BO_P5, BO_E5, BO_E6, MX_P2, MX_P3, MX_E1, MX_E2, MX_P4, MX_E5, MX_P5, MX_E6, US_P1, US_P5, US_P6, US_E1, US_E2, US_E3, US_E6, CO_P1, CO_P3, CO_P4, CO_E1, CO_E2, CO_E3, CO_E4, CO_E5, CO_E7, BR_P1, BR_P2, BR_E3, BR_E5, BR_E7	47
526	11.27	AR_P3, AR_P5, AR_E6, BO_E1, MX_P3, MX_E1, BR_P3, BR_P4	8
528	0		1
529	2.82	US_P3, BR_P3	2
530	9.86	AR_P3, MX_P1, MX_E2, MX_E3, US_P3, CO_E3, BR_P5	7
531	30.99	AR_P1, AR_P2, AR_E1, AR_E4, AR_E5, AR_E6, BO_P1, BO_E1, BO_E2, BO_P4, BO_E4, MX_P3, MX_E3, MX_E6, CO_E7, BR_P1, BR_P4, BR_P5, BR_E1, BR_E2, BR_E4, BR_E7	22
532	2.82	AR_P3, AR_P6	2
533	19.72	AR_P1, AR_E5, BO_E1, BO_P3, BO_P6, BO_E5, MX_P6, US_P1, US_P3, US_E1, US_E2, CO_E5, CO_E7, BR_E7	14
534	5.63	BO_E1, BO_E6, CO_P4, BR_E2	4
535	8.45	AR_P2, AR_E1, BR_P2, BR_P5, BR_E3, BR_E6	6
536	7.04	AR_E4, MX_P1, US_E3, CO_P2, CO_E5	5
537	2.82	CO_P2, BR_P1	2
539	1.41	BR_P5	1
540	25.35	AR_P2, AR_P3, AR_P5, AR_E1, AR_E2, AR_E5, BO_E1, BO_E2, BO_P4, BO_E5, MX_P2, MX_P3, MX_E6, US_P3, US_E4, BR_P5, BR_E4, BR_E6	18
541	0		1
542	4.23	MX_P2, MX_E1, BR_E2	3
543	2.82	BR_P1, BR_E7	2
544	1.41	CO_P4	1
545	19.72	AR_P1, AR_E4, AR_E6, BO_E5, BO_E6, MX_E1, MX_E3, US_P6, US_E4, US_E5, CO_P1, CO_E2, BR_E1, BR_E7	14
546	2.82	BR_P2, BR_P3	2
547	15.49	AR_E2, AR_E4, AR_E6, BO_P1, BO_E2, BO_E5, MX_E4, US_P2, BR_P3, BR_P5, BR_E3	11
548	1.41	CO_P1	1
550	28.17	AR_E4, BO_P1, BO_E1, MX_P3, MX_E1, MX_E2, MX_P4, MX_E6, US_P1, US_P4, US_P6, US_E4, US_E5, CO_P1, CO_E1, CO_E2, CO_E4, CO_E6, CO_E7, BR_E6	20
551	1.41	BR_P2	1
552	1.41	US_P4	1
553	16.9	AR_P1, BO_E3, BO_P2, BO_P5, MX_P3, US_P2, US_P3, US_P4, US_P5, US_E6, CO_P2, BR_E2	12
554	21.13	AR_P5, AR_P6, AR_E3, AR_E5, BO_E3, MX_P1, MX_E3, US_P5, US_E1, US_E3, US_E5, US_E6, CO_P1, CO_E7, BR_E1	15
555	11.27	AR_E3, MX_E4, US_P1, US_E1, US_E3, CO_P3, CO_E7, BR_E4	8
558	11.27	BO_E4, BO_E5, MX_E1, MX_E3, MX_P6, US_E3, BR_P2, BR_E3	8
560	1.41	BR_P4	1
561	5.63	AR_P3, AR_P5, BO_E2, BR_P3	4
562	2.82	BO_E5, CO_P3	2
563	1.41	CO_P3	1
564	7.04	MX_E3, CO_P3, CO_E7, BR_P2, BR_P3	5
565	5.63	BO_P5, US_E4, BR_P1, BR_E1	4
566	18.31	AR_P1, AR_P6, AR_E1, AR_E2, AR_E3, BO_E3, BO_E5, MX_P2, MX_P4, US_P5, US_P6, CO_E3, CO_E7	13
567	9.86	MX_P3, US_P6, CO_E4, CO_E6, BR_P1, BR_E3, BR_E4	7
569	4.23	AR_P6, MX_P6, CO_P2	3
570	1.41	CO_P4	1
571	0		1
572	2.82	AR_P1, BR_P4	2
573	21.13	AR_E1, MX_P1, MX_P3, MX_E2, MX_E3, MX_E5, MX_P5, US_P4, US_P6, US_E5, US_E6, CO_P1, CO_E3, CO_E4, CO_E5	15
574	4.23	AR_E3, US_P5, CO_E7	3
575	63.38	AR_P1, AR_P2, AR_P4, AR_P6, AR_E1, AR_E2, AR_E5, AR_E6, BO_P1, BO_E1, BO_E3, BO_P3, BO_P5, BO_E4, BO_E5, BO_E6, MX_P1, MX_E4, MX_P5, MX_P6, MX_E6, US_P1, US_P2, US_P3, US_P4, US_P5, US_P6, US_E5, US_E6, CO_P4, CO_E1, CO_E2, CO_E3, CO_E4, CO_E5, CO_E6, BR_P1, BR_P2, BR_P4, BR_E1, BR_E2, BR_E3, BR_E4, BR_E5, BR_E7	45
576	5.63	AR_E6, BO_E2, BO_P3, BR_P5	4
577	4.23	AR_E5, US_P2, BR_P3	3
579	4.23	MX_E4, CO_E4, BR_P4	3
580	15.49	BO_E4, BO_E6, MX_E1, US_P1, US_P6, US_E4, CO_P1, CO_P4, CO_E3, BR_P1, BR_E1	11
581	1.41	CO_P3	1
582	26.76	AR_P4, AR_P5, AR_E3, BO_P1, BO_E2, BO_P3, BO_P4, BO_P6, BO_E6, MX_E2, MX_P6, US_P3, US_E5, CO_E3, CO_E4, BR_P2, BR_E1, BR_E6, BR_E7	19
583	7.04	BO_P1, MX_E5, US_E2, CO_P3, BR_P4	5
584	25.35	AR_P2, AR_E2, AR_E3, AR_E4, BO_E1, MX_P1, MX_E3, MX_P4, MX_E5, US_P1, US_P6, US_E3, US_E4, US_E5, CO_P1, CO_P4, BR_P1, BR_E2	18
585	5.63	AR_P3, US_E4, BR_P5, BR_E7	4
586	8.45	BO_E6, MX_P2, US_E5, CO_P4, BR_E3, BR_E6	6
587	0		1
588	4.23	MX_P5, CO_E3, BR_P4	3
590	43.66	AR_P3, AR_E4, AR_E6, BO_P1, BO_P2, BO_E5, BO_E6, MX_P4, MX_E4, MX_P6, MX_E6, US_P3, US_P6, US_E3, US_E4, US_E5, CO_P1, CO_P4, CO_E1, CO_E2, CO_E3, CO_E4, CO_E6, CO_E7, BR_P1, BR_P5, BR_E1, BR_E2, BR_E3, BR_E4, BR_E7	31
591	2.82	US_E3, BR_P1	2
592	18.31	AR_P3, AR_P6, AR_E4, AR_E5, BO_E3, MX_E2, US_E5, CO_P4, CO_E5, BR_P3, BR_E2, BR_E3, BR_E5	13
593	15.49	AR_P2, AR_E6, MX_P1, MX_E3, MX_E6, US_E2, US_E3, CO_P4, CO_E2, BR_P5, BR_E6	11
594	0		1
595	5.63	MX_P3, MX_E5, US_P1, BR_P1	4
596	4.23	MX_P3, CO_P3, BR_P3	3
597	1.41	AR_P5	1
598	19.72	AR_P2, AR_P6, BO_P4, BO_P6, MX_P3, MX_E5, US_P3, US_E1, US_E4, US_E5, CO_P3, CO_E3, CO_E4, BR_E2	14
599	8.45	AR_E3, AR_E5, MX_E3, US_E1, CO_P1, BR_E1	6
601	0		1
602	7.04	AR_E3, AR_E4, BO_E1, MX_E6, CO_P1	5
603	38.03	AR_P5, AR_E1, AR_E3, AR_E5, AR_E6, BO_E1, BO_E2, BO_P2, BO_P3, BO_P4, BO_E5, MX_P1, MX_P2, MX_E1, MX_P4, MX_E4, MX_E5, MX_E6, US_P1, US_P2, US_E2, US_E4, CO_P3, CO_E2, CO_E5, CO_E6, CO_E7	27
604	1.41	MX_P4	1
605	1.41	BR_P1	1
606	42.25	AR_P1, AR_P2, AR_P4, AR_E1, AR_E2, AR_E4, AR_E5, BO_P1, BO_E1, BO_P2, BO_P4, BO_P5, BO_E5, MX_E1, MX_E5, MX_P5, MX_P6, US_P2, US_P3, US_P5, US_P6, US_E1, US_E2, CO_E1, CO_E3, BR_P1, BR_P5, BR_E1, BR_E3, BR_E4	30
607	12.68	AR_P1, AR_P2, AR_P6, AR_E2, BO_E1, BO_P3, BO_P4, MX_E3, US_E2	9
608	38.03	AR_P1, AR_P2, AR_E1, AR_E2, AR_E4, AR_E5, AR_E6, BO_P1, BO_E1, BO_P2, BO_P3, BO_P4, BO_E4, MX_P2, MX_E3, MX_E4, MX_E6, US_P6, US_E1, US_E2, US_E3, CO_E1, CO_E2, BR_P3, BR_P5, BR_E1, BR_E4	27
609	1.41	CO_P4	1
611	16.9	AR_P2, AR_E5, BO_P6, MX_E1, MX_E4, MX_E6, US_P2, US_E2, CO_P1, CO_E1, CO_E3, BR_P5	12
612	39.44	AR_P1, AR_P2, AR_P6, AR_E1, AR_E2, BO_E1, BO_E2, BO_P5, BO_E4, BO_P6, BO_E5, MX_P1, MX_P2, MX_P3, MX_E2, MX_E3, MX_P6, US_P4, US_E1, US_E2, US_E6, CO_P3, CO_E5, CO_E6, BR_P5, BR_E1, BR_E3, BR_E6	28
613	32.39	AR_P1, AR_P5, AR_E1, AR_E2, AR_E4, AR_E6, BO_P1, BO_E1, BO_E2, BO_P2, BO_P3, BO_E5, BO_E6, MX_E5, US_P2, US_E4, BR_P1, BR_P2, BR_P3, BR_P5, BR_E3, BR_E4, BR_E5	23
614	9.86	AR_P2, BO_E5, BO_E6, CO_P1, CO_P2, CO_E4, BR_E5	7
615	1.41	CO_E6	1
616	11.27	AR_P3, BO_P1, BO_P5, MX_P3, US_E3, BR_P4, BR_E3, BR_E7	8
617	5.63	US_E2, CO_E7, BR_P3, BR_P4	4
618	9.86	AR_P1, AR_P5, AR_E1, AR_E2, BO_P2, MX_E4, BR_P3	7
619	33.8	AR_P3, AR_P4, AR_E2, BO_P6, BO_E5, BO_E6, MX_P1, MX_E1, MX_E4, MX_P5, MX_E6, US_P3, US_P5, US_E1, US_E2, US_E4, CO_P1, CO_P2, CO_P4, CO_E2, CO_E4, BR_P3, BR_E1, BR_E4	24
620	5.63	BO_P1, US_E2, CO_E1, CO_E5	4
621	2.82	US_E4, BR_P5	2
622	4.23	MX_P3, BR_P1, BR_P3	3
623	1.41	MX_P2	1
624	9.86	AR_P3, MX_P3, MX_P5, MX_P6, US_E2, CO_P2, CO_E3	7
625	7.04	AR_P2, AR_E1, US_P2, US_E2, US_E6	5
626	2.82	US_E3, BR_P2	2
627	4.23	MX_P2, MX_P6, US_E1	3
628	15.49	AR_P4, AR_P5, AR_E6, BO_E1, BO_P2, BO_P5, US_P2, US_P3, US_E5, CO_P1, BR_E3	11
629	9.86	AR_P6, BO_E3, BO_E4, MX_P2, MX_E2, MX_P6, CO_E7	7
630	5.63	MX_E5, BR_P1, BR_P3, BR_E5	4
631	4.23	US_P3, US_E5, BR_P2	3
632	5.63	AR_E1, AR_E6, US_P5, CO_E2	4
633	2.82	AR_P5, US_P2	2
634	16.9	BO_E1, BO_E6, MX_P1, MX_E2, MX_P5, MX_P6, CO_P3, CO_P4, CO_E4, BR_P2, BR_P4, BR_E6	12
635	25.35	AR_P1, AR_E4, MX_P4, MX_E4, MX_P6, MX_E6, US_P5, US_E4, US_E5, CO_P1, CO_P2, CO_E3, CO_E6, BR_P1, BR_P5, BR_E2, BR_E3, BR_E7	18
636	5.63	AR_P4, AR_E5, MX_E4, BR_E6	4
637	8.45	BO_E3, BO_P2, BO_P4, BO_E4, US_P5, BR_E5	6
638	2.82	BR_P1, BR_E3	2
639	12.68	AR_P3, AR_P4, AR_P5, AR_E3, BO_E1, BO_P2, US_P5, US_E5, BR_E3	9
640	2.82	MX_E2, BR_E6	2
642	12.68	AR_P1, AR_P3, AR_P6, BO_E4, MX_P3, MX_E3, US_E2, BR_P5, BR_E2	9
643	2.82	BR_P5, BR_E5	2
644	12.68	MX_E1, MX_E4, US_P6, US_E4, US_E5, US_E6, CO_P1, CO_E4, CO_E6	9
645	14.08	AR_P2, AR_E2, BO_E2, MX_P2, MX_E3, US_E2, US_E6, CO_P3, BR_P5, BR_E6	10
646	40.85	AR_P2, AR_P3, AR_P4, AR_P6, AR_E6, BO_P1, BO_E1, BO_E2, BO_E3, BO_P3, MX_P1, MX_P2, MX_P3, MX_E2, MX_E3, US_P3, US_E1, US_E2, US_E4, US_E5, US_E6, CO_P3, CO_E3, CO_E5, BR_P1, BR_P2, BR_P3, BR_P5, BR_E6	29
647	18.31	AR_E4, MX_P6, MX_E6, US_P1, US_P6, US_E4, US_E5, CO_P1, CO_E2, CO_E3, BR_P3, BR_P5, BR_E4	13
648	16.9	AR_P4, AR_P6, AR_E5, BO_E2, BO_E4, BO_E5, BO_E6, MX_E3, BR_P2, BR_P3, BR_P5, BR_E7	12
649	15.49	AR_P3, AR_E6, BO_P1, BO_P4, BO_E6, MX_E3, MX_P4, US_P5, US_E5, BR_P1, BR_P4	11
650	9.86	AR_P3, AR_P5, AR_E3, BO_P2, MX_E4, US_E1, US_E4	7
651	2.82	US_P6, CO_E3	2
653	28.17	AR_P2, AR_P5, AR_E1, AR_E2, BO_E1, BO_E2, BO_E3, BO_E4, BO_E5, MX_P1, MX_P2, MX_E3, MX_E4, MX_P6, US_P3, US_E2, US_E6, BR_P3, BR_P5, BR_E6	20
654	4.23	AR_E6, MX_P1, CO_P3	3
655	5.63	BO_P5, MX_E3, MX_P5, CO_P3	4
656	7.04	MX_P2, MX_E1, US_P5, BR_P3, BR_E6	5
657	1.41	MX_P4	1
658	1.41	US_P6	1
659	2.82	MX_P3, BR_P4	2
660	21.13	BO_E3, BO_P4, BO_P6, BO_E6, US_P1, US_E4, CO_P1, CO_P3, CO_E1, CO_E4, CO_E5, BR_E2, BR_E3, BR_E4, BR_E5	15
661	18.31	AR_E4, MX_E1, MX_E5, MX_E6, US_P2, US_E1, US_E4, CO_P1, CO_P2, CO_E6, CO_E7, BR_P1, BR_E4	13
662	2.82	US_P3, BR_E6	2
663	7.04	BO_E6, MX_E5, US_P1, CO_P3, BR_E7	5
664	1.41	MX_P2	1
665	1.41	CO_P1	1
666	5.63	MX_P1, US_E3, CO_P2, BR_E6	4
667	52.11	AR_P2, AR_P3, AR_P4, AR_P5, AR_E1, AR_E2, AR_E4, BO_P1, BO_E1, BO_E2, BO_E3, BO_P3, BO_P4, BO_P5, BO_E4, MX_P1, MX_P2, MX_P3, MX_E2, MX_E3, MX_P4, MX_P5, US_P3, US_E1, US_E2, US_E3, US_E4, US_E5, US_E6, CO_P3, CO_E6, BR_P1, BR_P3, BR_P5, BR_E3, BR_E6, BR_E7	37
668	2.82	AR_P5, AR_E5	2
669	4.23	AR_P4, AR_E4, MX_P6	3
670	9.86	BO_P6, BO_E6, MX_E4, MX_E6, BR_P2, BR_P5, BR_E3	7
671	15.49	AR_P2, AR_P4, AR_E3, BO_P2, MX_E5, MX_P6, US_P2, US_P6, CO_E1, CO_E2, BR_E7	11
672	7.04	AR_P3, AR_P5, MX_E6, BR_P2, BR_P3	5
673	1.41	AR_E3	1
674	25.35	AR_P2, AR_E6, BO_P5, BO_E5, BO_E6, MX_P1, MX_E2, MX_E3, US_P2, US_P6, US_E4, US_E5, US_E6, CO_P1, CO_E1, CO_E2, BR_E5, BR_E7	18
675	5.63	BO_E2, MX_E3, MX_E6, BR_P4	4
676	2.82	CO_P2, CO_E5	2
677	2.82	MX_P2, CO_E3	2
678	5.63	AR_E4, MX_E1, MX_P5, CO_E1	4
679	4.23	BO_P5, MX_P1, US_P1	3
680	15.49	AR_E3, BO_P6, MX_P3, MX_P4, MX_E4, MX_E5, US_P3, US_E1, US_E6, CO_E6, BR_P3	11
681	4.23	BO_P2, MX_P2, US_P6	3
683	14.08	AR_P1, AR_P2, AR_P6, MX_E4, US_P1, US_P2, CO_P4, CO_E3, BR_P3, BR_E2	10
684	7.04	BO_E4, MX_P2, US_E4, CO_E2, BR_E7	5
685	2.82	BO_P5, BR_P4	2
686	11.27	AR_E3, AR_E5, BO_E3, BO_E4, US_E4, CO_P3, CO_E1, CO_E7	8
687	30.99	AR_P1, AR_P3, AR_E4, BO_E3, BO_P5, BO_E4, BO_E6, MX_E5, MX_P6, US_P2, US_P3, US_P5, US_E1, US_E3, US_E4, US_E5, BR_E1, BR_E2, BR_E3, BR_E4, BR_E5, BR_E7	22
688	2.82	MX_P1, CO_P4	2
689	11.27	AR_P3, BO_E1, MX_E4, US_E2, US_E4, CO_E1, CO_E2, BR_P4	8
690	30.99	AR_P5, AR_E1, AR_E2, AR_E4, AR_E6, BO_P1, BO_E2, BO_P3, BO_E5, BO_E6, MX_E4, US_P2, US_E1, US_E4, CO_E1, BR_P1, BR_P2, BR_P3, BR_P5, BR_E3, BR_E5, BR_E6	22
691	9.86	AR_E3, AR_E5, BO_E5, MX_P2, MX_E4, US_E3, BR_E2	7
692	1.41	MX_P2	1
694	11.27	AR_P3, BO_E3, MX_P1, MX_E5, MX_P6, US_P3, CO_P1, BR_E7	8
695	5.63	AR_P5, BO_E4, MX_E6, CO_E7	4
696	7.04	AR_P2, AR_P3, AR_E3, US_E5, BR_P1	5
697	8.45	AR_P3, AR_E5, MX_P2, MX_P3, MX_P6, BR_P5	6
698	40.85	AR_P1, AR_E3, BO_P1, BO_E1, BO_E2, BO_P5, BO_E6, MX_P1, MX_P4, MX_E5, MX_P5, US_P1, US_P2, US_P3, US_P4, US_P6, US_E1, CO_P1, CO_P4, CO_E1, CO_E2, CO_E4, CO_E5, BR_P1, BR_P3, BR_E1, BR_E3, BR_E4, BR_E5	29
699	18.31	AR_E6, BO_P5, BO_E6, MX_E1, MX_E3, US_P5, US_P6, US_E5, CO_P1, CO_E1, CO_E2, BR_P2, BR_E7	13
700	7.04	AR_E5, BO_E6, MX_P2, MX_E3, US_P2	5
701	2.82	BO_P4, MX_P2	2
702	16.9	AR_P2, AR_P3, AR_E1, AR_E2, AR_E6, BO_E1, BO_E2, MX_P1, US_E2, CO_P2, BR_P4, BR_E7	12
703	11.27	MX_P3, MX_E5, US_E2, US_E4, CO_P1, CO_P2, CO_P4, CO_E1	8
705	49.3	AR_P2, AR_P3, AR_E3, BO_P1, BO_E1, BO_P5, BO_P6, BO_E5, MX_P3, MX_E1, MX_E2, MX_E3, MX_P4, MX_P5, MX_P6, MX_E6, US_P2, US_P5, US_P6, US_E1, US_E2, US_E3, US_E4, CO_P1, CO_P2, CO_P3, CO_E2, CO_E3, CO_E4, CO_E5, BR_P4, BR_E2, BR_E3, BR_E5, BR_E6	35
706	1.41	BR_P3	1
707	0		1
708	4.23	BO_E1, CO_P1, CO_E2	3
709	2.82	CO_P3, BR_P5	2
710	9.86	BO_E5, MX_P2, MX_E5, MX_P5, US_P6, US_E2, BR_P2	7
711	8.45	AR_P2, BO_E5, US_P2, US_E2, CO_P3, BR_E2	6
712	0		1
713	28.17	AR_E1, AR_E4, AR_E5, AR_E6, BO_E2, BO_P4, BO_E4, US_E4, CO_P2, CO_E5, CO_E7, BR_P1, BR_P2, BR_P4, BR_P5, BR_E1, BR_E2, BR_E4, BR_E6, BR_E7	20
714	4.23	MX_P4, MX_E5, US_E4	3
716	9.86	AR_P3, BO_E1, MX_P3, MX_E2, MX_P5, US_E6, CO_P3	7
717	5.63	AR_P4, BO_E3, BR_P2, BR_E6	4
718	8.45	MX_P1, MX_P3, MX_P4, US_P4, CO_E2, CO_E6	6
719	42.25	AR_P5, AR_E3, AR_E5, BO_E3, BO_P4, BO_P5, BO_E4, BO_P6, MX_P1, MX_E1, MX_E2, MX_E3, MX_P4, MX_E4, MX_E5, MX_P6, MX_E6, US_P1, US_P2, US_P4, US_P5, US_E1, US_E3, US_E6, CO_P4, CO_E3, BR_P2, BR_P3, BR_P4, BR_E6	30
720	19.72	AR_P1, AR_E4, BO_E1, BO_E2, BO_E3, BO_P2, MX_P2, MX_E4, MX_P5, US_P2, US_E2, CO_E5, CO_E6, CO_E7	14
721	12.68	AR_P2, AR_P4, AR_P6, AR_E5, BO_E1, BO_P4, BO_P5, BO_E4, US_P5	9
722	2.82	US_E6, CO_P2	2
725	25.35	AR_P5, AR_E1, BO_E3, BO_P4, BO_E4, MX_P1, MX_E1, MX_E2, MX_E3, US_P1, CO_P3, CO_E2, CO_E4, CO_E5, BR_P4, BR_E2, BR_E4, BR_E6	18
726	2.82	AR_E5, BR_P4	2
727	2.82	AR_P4, BR_P4	2
728	1.41	AR_P4	1
729	5.63	AR_E2, BO_E3, BO_P6, MX_E3	4
730	11.27	AR_P3, AR_E3, BO_E4, MX_P2, MX_E4, CO_E4, BR_E2, BR_E3	8
731	1.41	CO_E1	1
732	2.82	CO_P2, CO_E5	2
734	11.27	AR_P1, AR_E3, MX_P4, MX_P6, US_P3, US_E6, CO_P2, CO_P4	8
735	1.41	BO_P1	1
736	5.63	AR_P5, AR_E3, AR_E5, MX_P3	4
737	4.23	AR_E5, BO_P6, BO_E6	3
738	8.45	AR_P4, AR_E2, US_E1, CO_E6, BR_E2, BR_E5	6
739	15.49	AR_P3, BO_P4, BO_P6, BO_E5, MX_E3, MX_P4, MX_P5, MX_P6, CO_P1, CO_P3, BR_E7	11
740	1.41	BO_P5	1
741	7.04	AR_P4, AR_E5, MX_P4, CO_E5, CO_E7	5
742	18.31	AR_P2, AR_E6, BO_P4, BO_P5, BO_E6, US_P3, US_P6, US_E4, CO_P1, CO_E1, CO_E2, BR_P1, BR_E7	13
744	2.82	US_E3, CO_P3	2
745	11.27	AR_P2, AR_P3, BO_E6, MX_E4, MX_P6, MX_E6, US_P1, CO_P3	8
746	2.82	MX_P3, US_E5	2
747	5.63	AR_P5, AR_E6, MX_P3, US_E5	4
748	12.68	AR_P3, AR_E2, BO_E2, MX_P2, US_E5, CO_E7, BR_P3, BR_P5, BR_E6	9
749	46.48	AR_E1, AR_E2, AR_E3, AR_E4, AR_E6, BO_E1, BO_E2, BO_E3, BO_E5, BO_E6, MX_P1, MX_P2, MX_E2, MX_E3, MX_P4, MX_P6, MX_E6, US_P3, US_P4, US_P5, US_E2, US_E6, CO_P3, CO_E1, CO_E3, CO_E5, CO_E6, CO_E7, BR_P1, BR_P5, BR_E3, BR_E6, BR_E7	33
750	2.82	AR_E5, BO_P4	2
751	14.08	BO_E2, BO_P4, MX_P2, MX_E3, US_E2, US_E4, US_E5, US_E6, BR_P5, BR_E6	10
752	9.86	MX_E1, MX_E5, US_P5, US_E3, US_E6, BR_P2, BR_P3	7
754	2.82	US_E4, CO_P2	2
755	26.76	AR_P2, AR_E1, AR_E3, BO_P5, MX_P2, MX_E2, MX_E5, MX_E6, US_P1, US_P4, US_P6, US_E3, CO_P4, CO_E7, BR_P5, BR_E1, BR_E2, BR_E4, BR_E7	19
756	15.49	AR_P4, AR_E3, BO_E3, MX_E6, US_P3, US_P5, US_E1, US_E5, CO_E3, BR_P2, BR_E4	11
757	8.45	AR_P2, AR_E1, BO_E5, MX_E6, US_E2, US_E3	6
758	11.27	AR_P2, MX_P1, MX_E5, US_E5, CO_P2, CO_P4, CO_E6, BR_P2	8
760	12.68	AR_P1, AR_E6, BO_P1, BO_P5, BO_P6, MX_E3, US_P1, CO_P4, BR_P1	9
761	25.35	AR_P2, AR_P3, BO_P5, MX_P2, MX_P3, MX_E1, MX_E5, US_P4, US_E1, US_E2, US_E3, CO_P1, CO_P4, CO_E1, CO_E5, BR_P5, BR_E3, BR_E4	18
762	7.04	BO_P6, US_E2, CO_P4, CO_E7, BR_P2	5
766	16.9	AR_P4, AR_E5, BO_E3, MX_P3, MX_E4, MX_P5, MX_E6, US_P1, CO_E1, CO_E5, CO_E7, BR_P3	12
767	16.9	AR_P1, AR_P2, AR_P6, AR_E1, AR_E5, AR_E6, BO_P5, BO_P6, BO_E6, BR_P2, BR_P5, BR_E4	12
768	8.45	AR_P1, MX_E2, US_P2, CO_P4, BR_P1, BR_P3	6
771	7.04	AR_E4, MX_E1, MX_E3, MX_E5, US_P2	5
772	49.3	AR_P2, AR_P3, AR_E2, AR_E3, AR_E4, AR_E5, AR_E6, BO_E3, BO_P6, BO_E5, MX_P1, MX_P3, MX_E1, MX_P4, MX_E5, MX_P6, MX_E6, US_P1, US_P3, US_P4, US_P5, US_P6, US_E1, US_E4, US_E5, CO_P2, CO_P4, CO_E2, CO_E3, CO_E4, CO_E5, CO_E7, BR_P2, BR_P4, BR_E4	35
773	5.63	BO_P1, BO_P5, BR_P4, BR_E7	4
774	9.86	AR_E5, MX_E1, MX_P5, MX_E6, US_E3, CO_E1, BR_P2	7
775	1.41	US_P4	1
776	19.72	AR_P4, AR_P6, AR_E4, AR_E5, BO_E5, BO_E6, MX_P4, MX_E4, US_P1, CO_E2, CO_E5, CO_E7, BR_P3, BR_E4	14
777	12.68	AR_E5, MX_P2, MX_P3, MX_E4, US_P4, US_E5, US_E6, CO_E3, BR_E2	9
779	5.63	MX_E1, MX_P4, BR_P2, BR_E6	4
780	16.9	AR_E6, BO_P4, BO_E5, BO_E6, US_P2, US_P6, US_E4, US_E5, CO_P1, CO_E1, CO_E2, CO_E6	12
781	32.39	AR_P2, AR_P3, AR_P5, AR_E1, AR_E4, BO_E1, BO_P4, BO_P5, BO_E4, BO_E6, MX_E2, MX_P4, US_P2, US_E4, US_E5, CO_P1, CO_P2, CO_P4, CO_E2, CO_E3, CO_E6, BR_P5, BR_E3	23
782	4.23	BO_E5, MX_P2, CO_E5	3
783	8.45	AR_E6, BO_P4, BO_E6, MX_P1, US_P3, US_E3	6
784	43.66	AR_P2, AR_P3, AR_P6, AR_E3, AR_E4, BO_E1, BO_P4, BO_P5, BO_E4, MX_E3, MX_P4, MX_E4, US_P1, US_P2, US_E3, US_E4, US_E5, CO_P1, CO_P2, CO_P4, CO_E1, CO_E3, CO_E4, CO_E6, BR_P1, BR_P5, BR_E2, BR_E3, BR_E4, BR_E5, BR_E7	31
785	1.41	BR_P1	1
786	5.63	US_E3, CO_E4, BR_P2, BR_P5	4
787	8.45	BO_E6, MX_E3, US_E6, CO_P4, CO_E1, BR_E6	6
788	28.17	AR_P1, AR_P4, AR_P6, AR_E2, BO_E4, BO_E5, BO_E6, MX_P3, MX_P4, MX_E4, MX_P5, US_P5, US_P6, CO_P2, CO_P3, CO_E4, CO_E6, BR_P1, BR_P4, BR_E4	20
790	22.54	AR_E3, BO_E3, BO_P4, BO_P5, MX_P1, MX_E2, MX_P4, MX_E4, US_E3, US_E5, US_E6, CO_E1, CO_E3, CO_E7, BR_E1, BR_E6	16
791	1.41	AR_P3	1
792	5.63	AR_E6, US_E2, CO_E3, CO_E7	4
793	7.04	AR_P3, AR_E6, US_P1, CO_P3, CO_E7	5
794	8.45	MX_E1, US_E4, US_E5, CO_P1, CO_E4, CO_E6	6
795	4.23	BO_P4, BO_E4, US_P1	3
796	14.08	AR_P5, BO_E2, BO_P2, BO_P3, BO_E6, MX_E3, MX_E6, CO_P1, BR_P2, BR_E7	10
797	9.86	AR_E5, MX_E3, US_P5, US_E5, BR_P5, BR_E2, BR_E5	7
798	32.39	AR_P2, AR_P5, AR_P6, BO_E1, BO_E2, BO_P3, BO_P5, BO_E4, BO_P6, BO_E5, MX_P2, MX_P3, MX_E2, MX_E3, MX_P5, MX_P6, US_E1, US_E3, US_E6, CO_E5, BR_E1, BR_E3, BR_E6	23
799	11.27	AR_P2, AR_P4, AR_E5, BO_E1, BO_P4, BO_P5, BO_E4, BR_E3	8
801	14.08	BO_E5, US_P4, US_E3, CO_E1, CO_E2, CO_E3, CO_E4, CO_E5, CO_E7, BR_P3	10
802	9.86	AR_E2, AR_E3, AR_E6, BO_P1, US_P3, US_E5, CO_E2	7
803	8.45	AR_P3, AR_E6, MX_P1, US_E5, BR_P2, BR_E6	6
804	5.63	BO_P6, MX_P4, CO_E5, BR_P1	4
805	4.23	AR_P4, MX_E6, BR_P4	3
806	7.04	US_P5, US_P6, CO_P3, CO_E1, CO_E6	5
807	2.82	AR_P4, BR_P3	2
808	15.49	AR_P2, AR_P4, AR_E1, AR_E6, BO_E1, BO_P4, BO_E5, US_P2, US_P4, US_E6, BR_P5	11
809	16.9	BO_E1, BO_P6, MX_E2, MX_P5, US_P5, US_P6, US_E4, US_E6, CO_P1, CO_E1, CO_E5, CO_E7	12
810	26.76	AR_P3, AR_P6, AR_E4, BO_E1, MX_P1, MX_P3, MX_E1, MX_E5, MX_P6, US_P3, US_P4, US_E1, US_E3, CO_P3, CO_E1, CO_E7, BR_P4, BR_E1, BR_E2	19
812	1.41	MX_P2	1
813	8.45	AR_P2, AR_P5, AR_E1, BO_E2, US_E4, BR_P5	6
814	7.04	AR_E3, BO_P2, MX_E1, MX_E6, US_E5	5
816	15.49	AR_P1, AR_P4, AR_E1, AR_E3, AR_E4, BO_E5, MX_P2, MX_P4, MX_E4, CO_E2, CO_E7	11
817	5.63	AR_E3, AR_E5, MX_P1, CO_E2	4
818	1.41	MX_P2	1
820	5.63	AR_E5, US_E4, CO_P3, CO_E1	4
821	14.08	AR_P1, AR_P3, AR_E6, BO_E3, BO_P5, MX_E2, MX_E5, US_E5, US_E6, BR_E6	10
822	49.3	AR_P3, AR_P4, AR_P5, AR_E3, AR_E4, AR_E6, BO_P1, BO_E1, BO_E2, BO_E3, BO_P2, BO_P5, BO_E4, BO_P6, BO_E5, BO_E6, MX_P4, MX_E4, US_P2, US_P6, US_E1, US_E5, CO_P1, CO_P4, CO_E1, CO_E2, CO_E3, CO_E4, CO_E6, BR_P1, BR_E1, BR_E2, BR_E3, BR_E4, BR_E5	35
823	12.68	MX_P1, US_E3, US_E6, CO_E3, BR_P2, BR_P5, BR_E2, BR_E3, BR_E4	9
824	5.63	AR_E4, US_P5, US_E1, BR_E7	4
825	23.94	AR_P5, AR_E3, AR_E5, BO_E4, BO_E5, MX_P1, MX_E1, MX_E4, MX_P6, MX_E6, US_E1, US_E3, CO_E7, BR_P2, BR_P3, BR_E6, BR_E7	17
826	1.41	CO_P3	1
827	14.08	AR_P2, AR_P3, MX_P5, MX_P6, US_P2, US_P3, US_E2, CO_P2, CO_E3, BR_E1	10
828	2.82	AR_P3, AR_P6	2
829	5.63	BO_P3, MX_E5, MX_E6, BR_P3	4
831	8.45	AR_P5, AR_P6, MX_E2, MX_P5, US_E1, BR_P3	6
832	8.45	AR_E5, BO_P2, MX_P1, MX_P5, US_P6, US_E1	6
833	4.23	US_E1, BR_P5, BR_E5	3
834	11.27	MX_E1, US_P6, US_E4, US_E5, CO_P1, CO_E4, CO_E6, BR_P5	8
835	1.41	US_P5	1
836	14.08	MX_E3, MX_P4, MX_E4, MX_E5, US_P1, US_E3, US_E5, CO_E2, CO_E4, BR_E4	10
837	39.44	AR_P3, AR_P5, AR_E3, BO_P5, BO_P6, BO_E5, MX_P2, MX_E2, MX_E4, MX_E5, MX_E6, US_P1, US_P3, US_P4, US_P6, US_E1, US_E3, US_E4, US_E6, CO_P2, CO_E6, CO_E7, BR_P5, BR_E1, BR_E2, BR_E5, BR_E6, BR_E7	28
838	4.23	AR_E1, US_E2, CO_P2	3
839	12.68	AR_P2, BO_P4, BO_P6, BO_E6, MX_E1, BR_P3, BR_E1, BR_E4, BR_E7	9
841	28.17	AR_P3, AR_P5, AR_E3, BO_P2, BO_P3, BO_E6, MX_E4, MX_P6, MX_E6, US_P5, US_P6, US_E3, US_E5, US_E6, CO_E4, BR_P2, BR_P3, BR_P5, BR_E3, BR_E4	20
842	2.82	US_E6, CO_P4	2
843	5.63	AR_E1, MX_P6, US_P5, CO_P3	4
844	21.13	AR_P5, AR_E2, AR_E3, BO_P3, BO_P6, MX_P2, MX_E2, MX_E6, US_P1, US_P4, US_E1, BR_P4, BR_P5, BR_E2, BR_E6	15
845	8.45	US_P1, US_P2, US_P6, US_E2, CO_E5, BR_E4	6
846	4.23	AR_E2, AR_E4, BO_P2	3
847	8.45	AR_E1, AR_E4, BO_E1, US_E2, US_E6, BR_P5	6
848	1.41	US_P3	1
850	5.63	BO_E5, MX_E2, US_P4, US_E1	4
851	7.04	BO_P6, MX_P2, MX_P6, MX_E6, US_E1	5
852	7.04	AR_P5, BO_E2, BR_P3, BR_E2, BR_E7	5
853	19.72	AR_P3, AR_P6, AR_E1, AR_E2, BO_E1, BO_P4, MX_E1, MX_E3, MX_E5, US_E4, CO_P4, BR_P3, BR_E2, BR_E3	14
854	5.63	AR_P2, US_P4, US_P5, BR_P3	4
855	4.23	AR_P3, MX_P1, US_E5	3
856	1.41	MX_P2	1
857	5.63	MX_E5, US_E6, CO_P4, BR_E5	4
859	12.68	MX_E4, MX_E5, US_P1, US_E5, US_E6, CO_E4, CO_E5, BR_E5, BR_E7	9
860	2.82	US_P5, US_E2	2
861	0		1
862	9.86	AR_P2, BO_P2, US_P2, US_P6, US_E5, BR_P5, BR_E1	7
863	22.54	AR_P4, AR_P5, BO_P1, BO_E2, BO_P3, BO_P4, BO_P6, BO_E6, MX_P6, US_P3, US_E5, CO_E4, BR_P2, BR_E1, BR_E6, BR_E7	16
864	16.9	AR_P2, BO_E3, BO_P3, BO_P5, MX_P2, MX_P3, US_P1, US_P5, US_P6, US_E2, CO_E1, CO_E5	12
865	2.82	BO_E6, BR_P4	2
866	4.23	MX_P5, CO_E6, BR_P4	3
867	16.9	AR_P1, AR_P2, AR_P3, AR_P6, BO_E4, MX_P1, MX_P4, MX_E5, MX_E6, CO_E7, BR_P4, BR_E7	12
868	38.03	AR_P2, AR_E1, AR_E2, AR_E6, BO_E5, MX_P1, MX_E1, MX_E2, MX_E3, MX_E4, MX_P5, MX_P6, MX_E6, US_P1, US_P3, US_P5, US_P6, US_E3, US_E6, CO_P1, CO_E3, CO_E5, CO_E6, CO_E7, BR_E3, BR_E4, BR_E7	27
870	14.08	AR_P3, BO_P6, MX_P3, MX_E1, MX_E4, MX_P5, MX_P6, US_E2, US_E3, BR_E2	10
871	5.63	MX_E1, CO_P3, CO_E2, BR_E1	4
872	2.82	MX_E4, CO_E6	2
873	2.82	US_E4, CO_P4	2
874	2.82	US_P5, CO_E3	2
875	1.41	MX_P3	1
876	8.45	AR_P3, BO_E4, US_P5, US_E4, CO_P1, BR_E1	6
877	40.85	AR_P2, AR_E4, AR_E5, BO_P1, BO_E2, BO_P6, BO_E6, MX_E1, MX_E5, MX_P6, US_P1, US_P3, US_P5, US_P6, US_E1, US_E3, US_E4, US_E5, US_E6, CO_P1, CO_P3, CO_P4, CO_E2, CO_E4, CO_E5, CO_E6, BR_P1, BR_P5, BR_E1	29
878	7.04	AR_E1, BO_P4, BO_E4, CO_E1, BR_P1	5
880	0		1
881	2.82	MX_P1, CO_P3	2
882	2.82	BR_P3, BR_P4	2
883	4.23	BO_P5, MX_P1, CO_E5	3
884	38.03	AR_P2, AR_P4, AR_E1, AR_E2, AR_E3, BO_E1, BO_E2, BO_E3, BO_E6, MX_P1, MX_P2, MX_P3, MX_E2, MX_E3, MX_E4, US_P4, US_E1, US_E2, US_E3, US_E4, US_E5, US_E6, CO_P3, BR_P3, BR_P5, BR_E6, BR_E7	27
885	2.82	BO_P2, BO_P6	2
887	8.45	MX_P1, MX_E2, MX_P4, MX_E6, US_E6, CO_P3	6
888	1.41	US_P5	1
889	0		1
890	14.08	AR_P3, AR_P6, MX_P6, MX_E6, US_P1, US_E2, US_E3, CO_P2, BR_P3, BR_E2	10
891	5.63	AR_P4, BO_E3, BO_P6, BR_E1	4
892	1.41	BR_P4	1
893	32.39	AR_P4, AR_E3, AR_E6, BO_E1, MX_P1, MX_P2, MX_E4, MX_E5, US_P1, US_P4, US_P6, US_E1, US_E3, US_E4, US_E6, CO_E3, CO_E6, BR_P2, BR_P5, BR_E1, BR_E2, BR_E4, BR_E7	23
894	2.82	US_P5, CO_P2	2
895	40.85	AR_P1, AR_P4, AR_P5, AR_E1, AR_E2, AR_E3, AR_E4, AR_E6, BO_P1, BO_E2, BO_P3, BO_E5, BO_E6, MX_P2, MX_E1, MX_P4, MX_E4, US_P2, US_P4, US_P6, CO_E1, CO_E7, BR_P1, BR_P2, BR_P3, BR_P5, BR_E3, BR_E4, BR_E5	29
897	4.23	MX_P1, US_E1, BR_P2	3
898	5.63	BO_P2, US_P6, CO_P1, BR_E5	4
899	2.82	BR_P3, BR_P4	2
900	7.04	AR_E6, MX_E1, MX_E4, CO_E7, BR_P2	5
901	8.45	AR_E6, BO_P4, BO_P6, MX_P2, US_E4, US_E5	6
902	4.23	BO_P1, US_E2, CO_P4	3
903	1.41	BR_E7	1
904	32.39	AR_P6, AR_E3, AR_E4, AR_E6, BO_E1, BO_E3, BO_P2, BO_P4, BO_E6, MX_P1, MX_P3, MX_E4, MX_P5, US_P1, US_P6, US_E3, US_E6, CO_P3, CO_E3, CO_E5, CO_E6, CO_E7, BR_E7	23
905	1.41	BR_P4	1
906	1.41	MX_P2	1
909	4.23	BO_E4, US_E4, BR_P4	3
910	42.25	AR_P2, AR_P3, AR_P6, AR_E1, AR_E2, AR_E4, AR_E6, BO_P1, BO_E1, BO_E2, BO_P3, BO_E6, MX_P1, MX_P2, MX_P3, MX_E2, MX_E3, MX_P6, US_P3, US_E1, US_E2, US_E6, CO_P3, CO_E5, CO_E6, BR_P3, BR_P5, BR_E1, BR_E6, BR_E7	30
911	12.68	AR_P4, AR_P5, AR_E4, AR_E6, BO_E3, MX_E1, MX_E3, US_P4, US_E2	9
912	16.9	MX_P1, MX_E2, MX_P6, MX_E6, US_P3, US_E3, US_E4, CO_P2, CO_E4, CO_E6, BR_E6, BR_E7	12
913	11.27	AR_E3, US_E3, US_E4, US_E5, CO_E6, BR_P5, BR_E4, BR_E7	8
914	2.82	US_E4, CO_P3	2
915	11.27	AR_P1, BO_E3, MX_P3, MX_E3, US_P3, US_P5, BR_E2, BR_E7	8
917	4.23	AR_P3, BO_E2, BR_P3	3
918	8.45	BO_E1, BO_E2, BO_P6, MX_E6, US_P4, CO_P1	6
919	28.17	AR_P4, AR_P5, BO_P1, BO_E2, BO_P3, BO_P4, BO_P6, BO_E6, MX_P3, MX_P6, US_P3, US_E5, CO_P3, CO_E1, CO_E4, BR_P2, BR_E1, BR_E2, BR_E6, BR_E7	20
920	1.41	MX_E4	1
921	2.82	AR_E5, MX_P2	2
922	7.04	AR_P3, BO_P3, BO_P6, MX_P5, US_E1	5
923	7.04	MX_E2, US_E1, CO_E6, BR_P5, BR_E7	5
924	2.82	BR_P4, BR_E7	2
925	1.41	US_P5	1
926	16.9	AR_P1, AR_P2, AR_E3, AR_E4, BO_E3, BO_P6, MX_E5, US_E2, US_E6, BR_P3, BR_P4, BR_E4	12
928	14.08	BO_P3, MX_P3, MX_E1, MX_P4, US_P5, CO_P1, CO_E4, CO_E6, BR_P1, BR_E4	10
929	12.68	AR_P2, BO_E3, BO_E5, MX_E1, MX_P5, US_P1, US_P3, CO_E4, CO_E5	9
930	83.1	AR_P1, AR_P2, AR_P3, AR_P4, AR_P5, AR_P6, AR_E2, AR_E4, AR_E5, AR_E6, BO_P1, BO_E1, BO_E2, BO_E3, BO_P2, BO_P4, BO_P5, BO_E4, BO_P6, BO_E5, BO_E6, MX_P1, MX_P3, MX_E1, MX_E3, MX_P4, MX_E4, MX_P6, MX_E6, US_P1, US_P2, US_P3, US_P4, US_P6, US_E1, US_E3, US_E4, US_E5, CO_P1, CO_P2, CO_P3, CO_P4, CO_E1, CO_E2, CO_E3, CO_E4, CO_E5, CO_E6, CO_E7, BR_P1, BR_P3, BR_P4, BR_P5, BR_E1, BR_E2, BR_E3, BR_E4, …	59
931	18.31	AR_P3, BO_P1, BO_E2, BO_P3, BO_P4, MX_P6, US_P3, US_E1, US_E5, CO_E4, BR_E1, BR_E6, BR_E7	13
932	7.04	US_E6, CO_P1, CO_P2, CO_P4, BR_E6	5
933	14.08	AR_P6, AR_E2, BO_E3, MX_E1, MX_E5, MX_P5, US_P3, US_E1, BR_E3, BR_E6	10
934	5.63	MX_E6, BR_P1, BR_P2, BR_E3	4
935	4.23	US_P3, CO_P1, BR_E7	3
936	4.23	MX_P6, CO_P4, BR_E6	3
937	1.41	CO_P1	1
939	4.23	BO_P5, MX_E3, US_E2	3
940	9.86	AR_P1, AR_P3, AR_P6, US_P3, CO_E5, BR_E1, BR_E7	7
941	43.66	AR_P1, AR_P2, AR_P3, AR_P6, AR_E4, BO_P1, BO_E2, BO_E3, BO_P5, MX_P1, MX_E1, MX_E2, MX_E3, MX_P4, MX_E4, US_P1, US_P2, US_E1, US_E3, US_E5, CO_P1, CO_P2, CO_P4, CO_E3, CO_E5, CO_E6, BR_P1, BR_E2, BR_E3, BR_E4, BR_E5	31
942	11.27	AR_E4, BO_P2, MX_E1, MX_E3, CO_P4, CO_E7, BR_E3, BR_E7	8
943	11.27	AR_P1, AR_P3, BO_E1, BO_P2, BO_P4, BR_P2, BR_P3, BR_P5	8
944	1.41	AR_E3	1
945	12.68	AR_E1, BO_E6, MX_P3, MX_P5, US_P1, US_P6, US_E2, CO_E1, BR_P5	9
946	19.72	AR_P2, AR_P3, AR_P5, AR_E2, BO_E2, BO_E3, BO_P5, MX_E6, US_P1, US_E2, US_E3, CO_P3, CO_P4, BR_P3	14
947	4.23	AR_P6, AR_E3, US_E4	3
948	2.82	CO_P4, BR_E1	2
950	4.23	MX_E3, MX_E5, CO_E7	3
951	25.35	AR_P5, AR_E4, AR_E5, AR_E6, BO_P3, BO_E4, BO_E5, BO_E6, MX_P1, MX_E1, MX_E3, MX_P6, MX_E6, US_E3, CO_P2, BR_P2, BR_P4, BR_E2	18
952	54.93	AR_P2, AR_P3, AR_P6, AR_E2, AR_E3, AR_E4, BO_E3, BO_P3, BO_P6, BO_E6, MX_P1, MX_P2, MX_P3, MX_E1, MX_E2, MX_E3, MX_E5, MX_P5, MX_P6, MX_E6, US_P1, US_P3, US_P4, US_P6, US_E1, US_E2, US_E3, US_E5, US_E6, CO_P1, CO_P3, CO_P4, CO_E3, CO_E4, CO_E6, CO_E7, BR_P3, BR_E5, BR_E7	39
953	25.35	AR_P2, AR_P3, AR_P5, AR_E2, BO_P5, BO_E4, BO_E5, BO_E6, MX_P2, MX_P4, US_P4, US_P6, CO_P2, CO_E2, CO_E6, BR_P3, BR_E1, BR_E2	18
954	1.41	US_P4	1
955	11.27	AR_E2, BO_E3, BO_P6, MX_E1, MX_E3, MX_E6, CO_E4, BR_P3	8
956	2.82	AR_E3, CO_P3	2
957	9.86	AR_P3, BO_E5, US_E1, US_E2, US_E5, CO_P4, BR_E6	7
958	8.45	AR_P5, AR_E4, AR_E6, BO_E2, CO_E1, BR_P3	6
959	33.8	AR_P4, AR_P6, AR_E3, BO_P1, BO_E2, BO_P5, BO_E6, MX_P3, MX_E3, MX_P4, MX_E4, US_P3, US_P4, US_E4, CO_P1, CO_E2, CO_E4, CO_E5, CO_E6, CO_E7, BR_E2, BR_E4, BR_E6, BR_E7	24
961	5.63	BO_P2, MX_P2, CO_P1, BR_E1	4
962	30.99	AR_P2, AR_E2, BO_P1, BO_E1, BO_E2, BO_E3, MX_P1, MX_P2, MX_P3, MX_E3, US_P3, US_P4, US_E1, US_E2, US_E4, CO_P3, CO_P4, CO_E5, CO_E6, BR_P1, BR_P5, BR_E6	22
963	4.23	AR_P5, AR_E1, BO_P2	3
964	22.54	AR_P3, AR_P6, AR_E2, AR_E3, AR_E4, BO_E3, BO_P2, MX_P3, MX_E1, US_P4, US_P5, US_E2, US_E4, US_E6, CO_P1, CO_E3	16
965	19.72	AR_P5, AR_E4, AR_E6, BO_E4, BO_E6, MX_P1, MX_E1, MX_E3, MX_P6, MX_E6, US_E3, BR_P2, BR_E2, BR_E6	14
966	7.04	AR_E6, MX_P3, MX_E1, MX_E2, MX_E3	5
967	30.99	AR_P4, AR_P5, AR_P6, AR_E1, AR_E5, AR_E6, BO_E1, BO_E4, BO_P6, BO_E5, BO_E6, MX_P3, MX_E6, US_E3, US_E5, CO_P3, CO_E3, CO_E5, CO_E6, BR_P2, BR_P4, BR_P5	22
968	4.23	BO_P4, BO_P6, CO_E7	3
969	14.08	AR_P4, MX_P3, MX_P6, US_P4, US_P5, US_E3, CO_P1, CO_P3, CO_E3, BR_P5	10
970	16.9	AR_P1, AR_P2, AR_P6, BO_P5, BO_E4, BO_P6, MX_P2, MX_E2, MX_E5, MX_P6, CO_E5, BR_E3	12
972	21.13	AR_P3, AR_E5, BO_E3, BO_E5, BO_E6, MX_P2, MX_P3, MX_P4, MX_E5, MX_P6, US_P1, US_P6, US_E2, CO_E5, BR_E6	15
973	0		1
974	22.54	AR_P4, AR_P5, AR_P6, AR_E2, AR_E3, AR_E5, BO_P1, BO_P5, BO_P6, BO_E5, MX_E4, MX_P6, US_E2, CO_E1, CO_E6, BR_E3	16
975	5.63	MX_E5, US_E3, BR_P2, BR_P5	4
976	4.23	MX_P5, US_E2, US_E3	3
977	5.63	AR_E4, MX_E2, MX_E4, CO_E7	4
978	2.82	US_E1, CO_P1	2
979	12.68	AR_E5, AR_E6, BO_P6, US_P6, US_E4, US_E5, CO_P1, CO_E2, BR_E7	9
980	1.41	CO_P4	1
981	2.82	BO_P6, MX_P4	2
983	18.31	AR_P3, AR_P4, AR_E2, AR_E3, BO_E1, MX_P1, MX_E4, MX_E5, MX_P6, MX_E6, US_E2, CO_P4, CO_E7	13
984	19.72	AR_E4, BO_E4, MX_P1, MX_E2, US_P4, US_E1, US_E3, US_E4, CO_P3, CO_E1, CO_E3, BR_P4, BR_E4, BR_E5	14
985	8.45	AR_P3, BO_E6, MX_P1, MX_P2, CO_E4, BR_P3	6
986	2.82	AR_P2, US_P3	2
987	1.41	US_P3	1
988	2.82	BR_P2, BR_P3	2
989	9.86	AR_P1, AR_P3, AR_E5, BO_E5, US_P3, CO_E5, BR_E7	7
990	21.13	AR_E3, BO_E5, MX_E1, MX_E6, US_P5, US_E3, US_E5, CO_P1, CO_E4, CO_E5, BR_P3, BR_E1, BR_E5, BR_E6, BR_E7	15
991	0		1
992	1.41	MX_P2	1
994	8.45	MX_P3, MX_E3, CO_P4, CO_E6, BR_P2, BR_P5	6
995	16.9	AR_P3, AR_E5, BO_E1, BO_E3, BO_P4, BO_P6, MX_E3, MX_E4, US_P4, BR_P2, BR_P3, BR_E1	12
996	12.68	AR_E4, BO_P1, BO_E1, BO_P2, BO_E4, MX_P5, US_E1, CO_E1, BR_E7	9
997	8.45	AR_P1, BO_P3, MX_E4, US_E6, BR_P2, BR_E5	6
998	2.82	US_E1, BR_P3	2
999	2.82	BO_P3, US_P1	2
1000	0		1
1001	19.72	AR_P3, AR_P6, BO_E3, MX_P1, MX_P2, MX_E5, MX_P5, US_P1, CO_P4, CO_E1, CO_E2, BR_P2, BR_P3, BR_E1	14
1002	8.45	AR_P4, BO_P6, MX_P3, CO_P2, CO_P4, CO_E3	6
1003	0		1
1005	15.49	AR_P4, AR_P6, AR_E3, AR_E4, BO_P5, US_E5, CO_P4, CO_E3, CO_E7, BR_E5, BR_E7	11
1006	1.41	BR_P2	1
1007	29.58	AR_E3, AR_E6, BO_P1, BO_P4, BO_P5, BO_E5, BO_E6, MX_E4, MX_P6, MX_E6, US_P4, US_P6, US_E1, US_E4, US_E5, CO_P1, CO_E2, CO_E4, CO_E5, CO_E6, BR_E7	21
1008	5.63	BO_P4, US_P2, US_E3, BR_P1	4
1009	5.63	BO_E1, MX_E5, CO_P1, CO_E5	4
1010	4.23	BO_P4, CO_P1, BR_P1	3
1011	32.39	AR_P3, AR_P6, AR_E1, AR_E2, AR_E3, AR_E6, BO_E1, BO_E2, BO_P6, MX_P2, MX_P3, MX_E2, MX_P5, US_E1, US_E5, US_E6, CO_P2, CO_E1, BR_P3, BR_P5, BR_E2, BR_E4, BR_E6	23
1012	8.45	AR_P4, AR_E2, AR_E3, BO_E3, BO_P3, CO_E7	6
1013	40.85	AR_P1, AR_P2, AR_E2, AR_E3, AR_E5, BO_E1, BO_P4, BO_P5, MX_P1, MX_P2, MX_P3, MX_E1, MX_E2, MX_E3, MX_P4, MX_E4, MX_E6, US_P2, US_P4, US_P5, US_E2, US_E4, CO_P1, CO_E3, CO_E5, CO_E7, BR_P5, BR_E1, BR_E4	29
1014	5.63	AR_E1, BO_P4, BO_P5, CO_P2	4
1018	4.23	US_E6, CO_P4, BR_E4	3
1019	18.31	MX_P3, MX_P4, MX_E5, MX_P6, MX_E6, US_P1, US_E5, US_E6, CO_P1, CO_P3, CO_E3, CO_E6, BR_E3	13
1020	1.41	CO_P4	1
1021	1.41	AR_P4	1
1022	15.49	BO_E2, MX_E1, MX_E3, US_P4, US_E4, US_E6, CO_P1, CO_E4, CO_E6, CO_E7, BR_E2	11
1024	16.9	AR_P1, AR_E4, AR_E6, BO_E6, MX_P4, MX_P5, MX_E6, US_P5, US_P6, CO_E4, CO_E5, CO_E6	12
1025	5.63	AR_P3, US_P5, US_E3, US_E5	4
1026	1.41	MX_P2	1
1027	4.23	AR_E2, AR_E5, BO_P3	3
1029	12.68	AR_P3, BO_E1, MX_P3, MX_E3, MX_P5, MX_P6, CO_P3, CO_E3, BR_P4	9
1030	4.23	AR_P4, BO_E5, CO_E2	3
1031	4.23	AR_P4, MX_E6, US_P1	3
1032	4.23	CO_P2, BR_P5, BR_E2	3
1033	2.82	BO_E4, BO_E5	2
1034	7.04	AR_P1, US_P4, US_E4, CO_E5, BR_P5	5
1035	4.23	AR_P5, MX_E1, MX_E5	3
1036	49.3	AR_P5, AR_P6, AR_E1, AR_E2, AR_E6, BO_E5, BO_E6, MX_P1, MX_P2, MX_P3, MX_E2, MX_E3, MX_E5, MX_P5, MX_P6, US_P4, US_P5, US_P6, US_E1, US_E5, US_E6, CO_P1, CO_P2, CO_E1, CO_E2, CO_E3, CO_E4, CO_E5, CO_E6, BR_P1, BR_P2, BR_P3, BR_P5, BR_E1, BR_E7	35
1037	7.04	AR_E4, AR_E6, US_P6, CO_P1, BR_E7	5
1038	8.45	AR_P3, MX_P6, US_P1, US_P4, US_P5, CO_E2	6
1040	1.41	BO_P5	1
1041	2.82	AR_E3, MX_P1	2
1042	8.45	AR_E3, BO_E4, MX_E5, CO_E1, CO_E2, BR_P1	6
1043	69.01	AR_P3, AR_E4, AR_E5, AR_E6, BO_P1, BO_E1, BO_E2, BO_E3, BO_P2, BO_P5, BO_P6, BO_E6, MX_P1, MX_P3, MX_E2, MX_E3, MX_E4, MX_E5, MX_P5, MX_P6, MX_E6, US_P1, US_P3, US_P6, US_E1, US_E3, US_E4, US_E5, CO_P1, CO_P2, CO_P3, CO_P4, CO_E1, CO_E2, CO_E3, CO_E4, CO_E5, CO_E6, CO_E7, BR_P1, BR_P3, BR_P4, BR_P5, BR_E1, BR_E2, BR_E3, BR_E4, BR_E5, BR_E7	49
1044	1.41	CO_E2	1
1045	1.41	CO_P1	1
1046	8.45	AR_P4, BO_E2, BO_E6, US_E5, CO_E4, BR_E1	6
1047	5.63	AR_P4, AR_P6, AR_E5, BR_E6	4
1049	4.23	MX_P4, US_E3, US_E4	3
1050	1.41	CO_P2	1
1051	28.17	AR_P3, AR_P5, AR_P6, AR_E4, BO_E1, BO_E4, BO_P6, BO_E6, MX_E1, MX_E6, US_E3, US_E5, US_E6, CO_E2, CO_E5, BR_P1, BR_P2, BR_P4, BR_P5, BR_E3	20
1052	1.41	BR_P2	1
1053	5.63	BO_P4, BO_E4, MX_E3, MX_E5	4
1056	7.04	AR_E2, AR_E3, AR_E5, BO_P3, CO_E7	5
1057	4.23	AR_P3, MX_P6, US_E2	3
1058	2.82	AR_P1, AR_P3	2
1059	8.45	AR_P1, AR_P5, AR_E1, BO_E3, MX_E5, US_P5	6
1060	16.9	AR_P2, AR_P5, AR_E1, BO_E1, BO_E3, BO_E6, MX_P3, MX_P4, MX_P6, US_P4, US_E4, US_E6	12
1062	11.27	MX_E3, MX_P4, US_E3, CO_E2, CO_E4, BR_E2, BR_E3, BR_E5	8
1063	4.23	AR_P3, AR_P6, US_P3	3
1064	1.41	CO_P2	1
1066	12.68	AR_P1, AR_P2, BO_P5, MX_E5, MX_P6, US_E2, BR_P5, BR_E1, BR_E4	9
1067	2.82	MX_P6, BR_P4	2
1068	11.27	BO_P1, MX_E1, MX_P4, MX_P5, US_E4, BR_P4, BR_P5, BR_E7	8
1069	4.23	AR_P6, BR_P3, BR_E2	3
1071	2.82	BO_P4, US_P4	2
1072	0		1
1075	1.41	BR_P4	1
1076	12.68	AR_E5, BO_E3, BO_P4, MX_E3, US_E1, CO_E3, CO_E5, BR_E4, BR_E6	9
1078	0		1
1079	15.49	AR_P1, AR_P6, BO_P2, BO_P3, BO_P5, MX_P2, MX_E1, MX_E3, MX_E6, BR_P3, BR_E1	11
1080	2.82	US_P2, US_P3	2
1081	4.23	AR_E5, US_E1, BR_E2	3
1082	22.54	AR_E3, BO_P1, BO_P5, MX_P1, MX_E2, MX_E3, US_P1, US_P3, CO_P1, CO_P4, CO_E2, CO_E4, BR_P1, BR_P3, BR_E3, BR_E5	16
1083	2.82	MX_E4, US_E1	2
1086	4.23	MX_E6, US_E2, CO_P1	3
1087	1.41	MX_P2	1
1088	36.62	AR_P1, AR_E6, BO_P1, BO_E1, BO_E5, MX_E1, MX_E3, MX_E4, MX_E5, MX_P5, MX_P6, MX_E6, US_P1, US_P4, US_P6, US_E1, US_E4, US_E5, CO_P1, CO_P3, CO_P4, CO_E2, CO_E4, CO_E5, CO_E6, BR_P1	26
1089	14.08	AR_E5, BO_E1, BO_E2, MX_P2, MX_E2, MX_P6, MX_E6, US_P3, US_E1, BR_E1	10
1091	2.82	BO_E2, MX_P5	2
1092	2.82	BO_P3, BO_E6	2
1093	15.49	BO_P5, BO_P6, US_P5, US_E2, US_E4, US_E5, CO_E3, BR_P4, BR_E1, BR_E4, BR_E6	11
1095	1.41	CO_P1	1
1096	4.23	AR_P3, AR_E1, BO_P1	3
1097	2.82	AR_E4, CO_P2	2
1098	22.54	AR_P3, BO_P1, BO_E1, BO_P5, BO_E4, BO_E5, MX_P2, US_P5, US_P6, US_E4, CO_P1, CO_E1, CO_E3, CO_E6, BR_E1, BR_E3	16
1099	8.45	AR_P4, AR_E2, AR_E5, MX_E2, US_E1, BR_E4	6
1101	22.54	AR_P3, AR_P6, AR_E4, AR_E6, MX_P1, MX_P2, MX_E5, US_P3, US_E4, US_E6, CO_E1, CO_E5, CO_E6, CO_E7, BR_E2, BR_E6	16
1102	4.23	BO_E5, MX_E5, MX_P5	3
1104	4.23	BO_P1, US_P3, BR_P3	3
1105	50.7	AR_P3, AR_P5, AR_E4, AR_E5, AR_E6, BO_P1, BO_E3, BO_P2, BO_E5, MX_P3, MX_E2, MX_E3, MX_P4, MX_E4, US_P1, US_P2, US_P3, US_P5, US_P6, US_E1, US_E3, US_E4, US_E5, CO_P1, CO_P3, CO_E1, CO_E3, CO_E4, CO_E5, CO_E6, CO_E7, BR_P1, BR_E1, BR_E2, BR_E3, BR_E7	36
1106	5.63	AR_P3, MX_P2, MX_E6, BR_P5	4
1107	15.49	AR_P6, AR_E2, BO_P6, MX_P2, MX_P6, MX_E6, CO_E1, CO_E6, BR_P3, BR_P5, BR_E6	11
1108	1.41	BO_P1	1
1109	14.08	MX_P1, MX_E3, US_P1, US_P3, US_E6, BR_P3, BR_E2, BR_E4, BR_E5, BR_E6	10
1110	2.82	MX_P1, BR_P3	2
1111	1.41	MX_P2	1
1113	4.23	AR_E3, BO_E1, BO_P2	3
1114	4.23	US_E2, BR_P5, BR_E4	3
1115	12.68	BO_P3, BO_E6, MX_P2, MX_E3, MX_E5, US_P3, US_E5, BR_E1, BR_E6	9
1116	8.45	AR_P5, US_E2, CO_P2, CO_P4, CO_E2, BR_P5	6
1117	36.62	AR_P3, AR_P5, AR_E1, AR_E4, AR_E5, AR_E6, BO_E4, MX_P1, MX_E1, MX_E3, MX_E4, MX_P6, MX_E6, US_P5, US_P6, US_E3, US_E4, US_E6, CO_E4, CO_E7, BR_P1, BR_P2, BR_P5, BR_E3, BR_E4, BR_E5	26
1118	15.49	AR_P2, AR_P4, AR_E5, BO_E1, BO_P4, BO_P5, BO_E4, MX_E5, BR_E3, BR_E4, BR_E6	11
1119	19.72	AR_P5, AR_E4, AR_E5, BO_E4, BO_E5, MX_P1, MX_E1, MX_P6, MX_E6, US_E3, CO_E1, CO_E7, BR_P2, BR_E6	14
1121	4.23	BO_E3, US_P5, BR_P5	3
1122	7.04	AR_E2, AR_E5, BO_P3, MX_P6, BR_P2	5
1123	23.94	AR_P1, AR_P5, AR_E2, AR_E4, AR_E5, BO_E2, BO_E3, BO_E6, MX_E1, MX_E3, MX_P4, MX_E4, MX_E6, US_P1, US_P3, CO_E3, BR_P5	17
1124	5.63	AR_P1, AR_P5, BO_P2, BR_E7	4
1125	8.45	BO_P6, MX_P1, MX_P5, CO_P3, CO_E4, BR_E6	6
1126	4.23	BO_P2, MX_P6, US_P4	3
1127	1.41	BR_P4	1
1128	9.86	AR_E4, MX_P2, MX_E2, MX_E3, US_P4, US_P6, CO_P1	7
1129	21.13	AR_P6, AR_E1, AR_E5, AR_E6, BO_E2, BO_P4, BO_E5, MX_P4, CO_E7, BR_P1, BR_P2, BR_P4, BR_E1, BR_E4, BR_E7	15
1133	4.23	AR_P3, MX_E6, CO_P3	3
1134	5.63	AR_E5, BO_E5, US_E1, BR_P2	4
1135	8.45	AR_E3, BO_P3, MX_P1, MX_P2, BR_P5, BR_E6	6
1136	4.23	US_P1, US_P6, CO_P1	3
1137	7.04	AR_P3, MX_P6, US_E4, CO_P1, CO_E1	5
1138	2.82	AR_P5, BO_E2	2
1139	0		1
1140	12.68	AR_P5, AR_P6, MX_E2, MX_P6, US_P3, US_E1, US_E4, US_E5, BR_P3	9
1141	0		1
1143	15.49	BO_P2, BO_P4, BO_P6, BO_E6, MX_P2, MX_P3, US_E2, US_E6, CO_E6, CO_E7, BR_P2	11
1144	33.8	AR_P2, AR_E1, AR_E2, BO_P1, BO_E1, BO_E2, BO_E3, BO_E4, BO_E6, MX_P1, MX_P2, MX_P3, MX_E2, MX_E3, MX_P4, US_E1, US_E2, US_E5, US_E6, CO_P3, BR_P5, BR_E5, BR_E6, BR_E7	24
1145	4.23	AR_E6, CO_E5, BR_P1	3
1146	2.82	MX_P2, US_P5	2
1147	1.41	US_P4	1
1148	7.04	AR_P5, AR_E1, BO_P3, MX_E1, BR_P3	5
1149	2.82	US_E4, CO_P2	2
1150	29.58	AR_P6, AR_E6, BO_P1, BO_E2, BO_P5, BO_P6, MX_P1, MX_P3, MX_E3, MX_E5, US_P1, US_P3, CO_P1, CO_P4, CO_E2, CO_E5, CO_E7, BR_P1, BR_P5, BR_E3, BR_E5	21
1151	19.72	AR_P3, AR_E4, BO_E6, MX_E2, MX_E5, MX_P6, MX_E6, US_P3, US_E3, CO_E1, BR_P3, BR_E1, BR_E4, BR_E5	14
1152	11.27	AR_P2, BO_P1, BO_E2, BO_P3, BO_E5, US_E2, BR_E2, BR_E3	8
1153	7.04	AR_P1, AR_P3, AR_E5, US_P2, US_E4	5
1154	4.23	MX_P2, US_E4, CO_P1	3
1155	2.82	AR_P4, AR_E3	2
1156	53.52	AR_P1, AR_P2, AR_P6, AR_E1, AR_E2, AR_E6, BO_P1, BO_E1, BO_P3, BO_P5, BO_E4, BO_E5, BO_E6, MX_P1, MX_P3, MX_E3, MX_P4, MX_E4, MX_P5, MX_P6, MX_E6, US_P1, US_P2, US_P5, US_E2, US_E3, US_E6, CO_P1, CO_E1, CO_E2, CO_E3, CO_E4, CO_E5, CO_E7, BR_P3, BR_P5, BR_E1, BR_E3	38
1157	0		1
1158	12.68	BO_E3, BO_P4, MX_P1, MX_E1, MX_P5, US_E2, US_E3, CO_P4, CO_E2	9
1159	4.23	AR_P6, BO_P6, BR_E3	3
1162	16.9	AR_P4, AR_E3, AR_E4, BO_E1, BO_E2, BO_E3, MX_E2, MX_E5, US_P3, CO_E7, BR_E1, BR_E7	12
1163	11.27	AR_P2, MX_P1, MX_P3, MX_P6, US_P5, US_E1, US_E3, CO_E7	8
1164	12.68	AR_P3, BO_E2, MX_E1, US_E2, CO_E4, BR_P1, BR_P5, BR_E4, BR_E5	9
1165	22.54	AR_E1, BO_E3, MX_E5, US_P1, US_P4, US_E2, US_E4, US_E5, US_E6, CO_E1, CO_E2, CO_E4, CO_E5, BR_P5, BR_E2, BR_E5	16
1166	19.72	AR_P1, AR_E4, BO_P2, BO_P5, MX_P3, US_P1, US_P2, US_E4, CO_P1, CO_E5, CO_E6, BR_E3, BR_E4, BR_E6	14
1167	11.27	AR_P6, AR_E2, BO_E1, MX_P1, US_E1, BR_P2, BR_P3, BR_E1	8
1169	12.68	AR_E4, MX_P1, MX_P4, US_P6, US_E3, CO_P2, CO_E2, CO_E5, CO_E7	9
1170	8.45	AR_P3, BO_P6, MX_P3, MX_E6, CO_P3, CO_E6	6
1171	5.63	AR_P5, AR_P6, BR_P3, BR_E2	4
1172	5.63	US_P5, US_E5, CO_E3, BR_P5	4
1173	2.82	BR_P1, BR_E6	2
1174	12.68	MX_P1, MX_P4, MX_E4, US_P1, US_P3, US_E4, CO_E2, CO_E6, BR_E2	9
1175	11.27	BO_P6, MX_P4, US_P4, US_E1, US_E3, BR_E2, BR_E3, BR_E5	8
1176	7.04	BO_E4, MX_P3, CO_P1, CO_E5, CO_E7	5
1177	4.23	BO_E3, US_E3, CO_P3	3
1179	1.41	AR_P4	1
1180	5.63	AR_P3, AR_P4, BO_E4, BO_P6	4
1181	11.27	AR_E4, MX_P4, MX_E6, US_P1, US_E4, CO_P3, BR_P3, BR_E5	8
1182	16.9	AR_E3, AR_E6, BO_P1, BO_E3, BO_P3, BO_E6, MX_E5, MX_E6, US_P2, US_E1, US_E5, BR_P1	12
1183	45.07	AR_P2, AR_E1, AR_E3, AR_E5, AR_E6, BO_E1, BO_E3, BO_P4, BO_E4, BO_E6, MX_P1, MX_P3, MX_E1, MX_P4, MX_E4, MX_E5, MX_P5, MX_E6, US_P1, US_P6, US_E1, US_E2, US_E3, US_E5, US_E6, CO_P3, CO_P4, CO_E2, CO_E4, CO_E5, BR_E4, BR_E6	32
1185	45.07	AR_P1, AR_P2, AR_P3, AR_E1, AR_E2, AR_E3, AR_E5, BO_E1, BO_P4, BO_E4, BO_E6, MX_P1, MX_P2, MX_E2, MX_P4, MX_P5, US_P1, US_P2, US_P6, US_E1, US_E2, US_E4, US_E6, CO_P3, CO_P4, CO_E2, CO_E4, CO_E5, CO_E7, BR_E2, BR_E4, BR_E7	32
1186	4.23	AR_P3, BR_E2, BR_E5	3
1188	4.23	BO_P2, MX_E1, BR_P1	3
1189	14.08	MX_E1, MX_E4, US_P6, US_E4, US_E5, US_E6, CO_P1, CO_E4, CO_E6, CO_E7	10
1190	19.72	AR_E1, AR_E5, BO_P4, BO_P6, US_E1, US_E4, US_E5, CO_P1, CO_E1, CO_E7, BR_P1, BR_E3, BR_E4, BR_E5	14
1191	0		1
1192	5.63	AR_E5, MX_E5, US_E1, US_E4	4
1194	5.63	MX_P4, MX_E4, CO_E2, BR_E3	4
1196	16.9	AR_P2, AR_E6, BO_P1, BO_P2, BO_P4, BO_P5, BO_E4, MX_E6, US_P2, CO_E1, BR_P5, BR_E3	12
1197	2.82	AR_P4, BO_P6	2
1200	7.04	AR_E4, MX_P3, MX_P4, MX_E6, CO_P4	5
1201	33.8	AR_P1, AR_P2, AR_P5, AR_E2, AR_E4, AR_E5, AR_E6, BO_P3, BO_P4, BO_E5, BO_E6, MX_P2, MX_E3, MX_E4, MX_E6, US_P1, US_P2, US_P4, US_P6, US_E3, US_E4, CO_E4, CO_E6, BR_P5	24
1202	18.31	AR_P1, AR_P2, AR_P5, AR_E1, AR_E2, AR_E3, BO_E2, BO_E3, MX_P2, MX_E3, MX_P4, US_P4, US_P5	13
1203	1.41	CO_P4	1
1204	23.94	BO_E1, BO_E2, BO_E6, MX_E4, MX_P5, MX_E6, US_P5, US_E1, US_E3, CO_P1, CO_P4, CO_E1, CO_E3, BR_P3, BR_E3, BR_E4, BR_E7	17
1206	5.63	AR_P1, MX_P1, MX_E2, BR_E6	4
1207	7.04	AR_E1, US_P5, US_E1, US_E5, BR_P3	5
1208	4.23	AR_P6, CO_P1, CO_E2	3
1209	0		1
1210	7.04	BO_P6, MX_E5, MX_P5, CO_E3, BR_E6	5
1211	32.39	AR_P4, AR_P5, AR_P6, AR_E1, AR_E2, AR_E4, AR_E6, BO_P1, BO_E2, BO_P2, BO_P3, BO_E5, BO_E6, MX_P3, US_P2, US_E2, BR_P1, BR_P2, BR_P3, BR_P5, BR_E3, BR_E4, BR_E5	23
1212	14.08	BO_E1, BO_E3, BO_E5, MX_E4, MX_E5, CO_P1, CO_E5, BR_E3, BR_E6, BR_E7	10
1214	7.04	AR_P5, MX_E2, US_P4, US_E1, CO_P3	5
1215	0		1
1218	21.13	AR_P2, AR_E4, AR_E5, BO_E3, BO_E5, BO_E6, MX_E2, MX_E5, US_E5, US_E6, CO_P1, CO_P2, CO_P3, BR_E4, BR_E6	15
1219	26.76	AR_E4, BO_E3, MX_P1, MX_E1, US_P1, US_P2, US_P4, US_E1, US_E4, US_E5, US_E6, CO_P1, CO_P3, CO_E5, CO_E6, BR_P1, BR_P5, BR_E2, BR_E3	19
1220	22.54	AR_P2, BO_P6, MX_P2, MX_P4, MX_E6, US_P1, US_E1, US_E2, CO_P2, CO_E4, CO_E5, CO_E7, BR_P1, BR_P5, BR_E4, BR_E6	16
1221	12.68	BO_E3, BO_E5, MX_P1, MX_E1, MX_E3, MX_P4, MX_P5, US_P5, US_E6	9
1222	15.49	AR_P2, AR_P3, BO_E2, MX_P3, MX_P5, MX_P6, US_E2, US_E4, CO_P2, CO_P3, CO_E3	11
1223	7.04	BO_E3, BO_P3, MX_E1, US_P5, BR_E6	5
1224	2.82	CO_E2, BR_E2	2
1225	4.23	MX_P2, BR_P3, BR_E6	3
1226	11.27	AR_E4, US_P2, US_E4, US_E5, US_E6, CO_P1, CO_E6, BR_E2	8
1227	7.04	AR_P3, AR_P5, AR_E3, MX_E6, BR_P4	5
1228	23.94	AR_P3, AR_P6, AR_E6, BO_P1, BO_E4, MX_P1, MX_E4, MX_P6, MX_E6, US_P2, US_P6, US_E3, US_E4, CO_E3, BR_P3, BR_E5, BR_E6	17
1230	14.08	AR_E2, AR_E4, MX_P3, MX_E3, US_P5, US_E1, BR_P4, BR_P5, BR_E5, BR_E7	10
1231	9.86	AR_P3, BO_E2, BO_P3, BO_P6, MX_E5, CO_E7, BR_P4	7
1232	2.82	BO_E2, BR_P3	2
1233	7.04	MX_P2, US_P3, US_E5, US_E6, BR_P5	5
1235	5.63	BO_P6, US_P5, CO_E7, BR_P3	4
1237	4.23	MX_P2, MX_P4, MX_P5	3
1238	15.49	AR_P5, AR_P6, AR_E5, BO_E1, BO_E5, MX_E5, MX_E6, US_P4, US_E1, CO_E1, CO_E4	11
[truncated: 1,869 more rows]
