# Supplementary material for: The Trypanosoma cruzi Antigen and Epitope Atlas: antibody specificities in Chagas disease patients across the Americas
Source: Nat Commun. 2023 Apr 3;14:1850. doi: 10.1038/s41467-023-37522-9 (PMC10070320; doi:10.1038/s41467-023-37522-9)
Supplement: Supplementary file 15 — Source Data [file 41467_2023_37522_MOESM15_ESM.zip › Source Data/Source_Data_For_Figure_6c.tsv]

source1	source2	source1_antigenic_peptides_amount	source2_antigenic_peptides_amount	union_amount	intersection_amount	common_proportion
AR_P1	AR_P1	6851	6851	6851	6851	1
AR_P1	AR_P2	6851	6808	11023	2636	0.2391
AR_P1	AR_P3	6851	6789	12210	1430	0.1171
AR_P1	AR_P4	6851	6895	12102	1644	0.1358
AR_P1	AR_P5	6851	6902	11618	2135	0.1838
AR_P1	AR_P6	6851	6804	11451	2204	0.1925
AR_P1	AR_E1	6851	6797	10976	2672	0.2434
AR_P1	AR_E2	6851	6804	11114	2541	0.2286
AR_P1	AR_E3	6851	6776	12036	1591	0.1322
AR_P1	AR_E4	6851	6825	11540	2136	0.1851
AR_P1	AR_E5	6851	6818	11750	1919	0.1633
AR_P1	AR_E6	6851	6833	11348	2336	0.2059
AR_P1	BO_P1	6851	6865	11652	2064	0.1771
AR_P1	BO_E1	6851	6745	11459	2137	0.1865
AR_P1	BO_E2	6851	6704	11140	2415	0.2168
AR_P1	BO_E3	6851	6746	11593	2004	0.1729
AR_P1	BO_P2	6851	6756	11835	1772	0.1497
AR_P1	BO_P3	6851	6914	12124	1641	0.1354
AR_P1	BO_P4	6851	6665	11573	1943	0.1679
AR_P1	BO_P5	6851	6858	11647	2062	0.177
AR_P1	BO_E4	6851	6755	11440	2166	0.1893
AR_P1	BO_P6	6851	6900	12248	1503	0.1227
AR_P1	BO_E5	6851	6824	11564	2111	0.1825
AR_P1	BO_E6	6851	6782	11096	2537	0.2286
AR_P1	MX_P1	6851	6747	11965	1633	0.1365
AR_P1	MX_P2	6851	6925	12351	1425	0.1154
AR_P1	MX_P3	6851	6790	11771	1870	0.1589
AR_P1	MX_E1	6851	6850	11896	1805	0.1517
AR_P1	MX_E2	6851	6878	12112	1617	0.1335
AR_P1	MX_E3	6851	6778	11964	1665	0.1392
AR_P1	MX_P4	6851	6812	11827	1836	0.1552
AR_P1	MX_E4	6851	6680	11564	1967	0.1701
AR_P1	MX_E5	6851	6816	11969	1698	0.1419
AR_P1	MX_P5	6851	6791	11566	2076	0.1795
AR_P1	MX_P6	6851	6712	11672	1891	0.162
AR_P1	MX_E6	6851	6824	12384	1291	0.1042
AR_P1	US_P1	6851	6723	11713	1861	0.1589
AR_P1	US_P2	6851	6861	11095	2617	0.2359
AR_P1	US_P3	6851	6747	12261	1337	0.109
AR_P1	US_P4	6851	6721	12059	1513	0.1255
AR_P1	US_P5	6851	6748	11936	1663	0.1393
AR_P1	US_P6	6851	6833	11568	2116	0.1829
AR_P1	US_E1	6851	6689	12049	1491	0.1237
AR_P1	US_E2	6851	6752	12744	859	0.0674
AR_P1	US_E3	6851	6834	12203	1482	0.1214
AR_P1	US_E4	6851	6692	12361	1182	0.0956
AR_P1	US_E5	6851	6810	12241	1420	0.116
AR_P1	US_E6	6851	6778	11894	1735	0.1459
AR_P1	CO_P1	6851	6845	12059	1637	0.1357
AR_P1	CO_P2	6851	6779	12180	1450	0.119
AR_P1	CO_P3	6851	6770	11967	1654	0.1382
AR_P1	CO_P4	6851	6844	11909	1786	0.15
AR_P1	CO_E1	6851	6798	11647	2002	0.1719
AR_P1	CO_E2	6851	6845	11877	1819	0.1532
AR_P1	CO_E3	6851	6829	11788	1892	0.1605
AR_P1	CO_E4	6851	6862	11821	1892	0.1601
AR_P1	CO_E5	6851	6855	11535	2171	0.1882
AR_P1	CO_E6	6851	6796	11646	2001	0.1718
AR_P1	CO_E7	6851	6837	11953	1735	0.1452
AR_P1	BR_P1	6851	6855	11651	2055	0.1764
AR_P1	BR_P2	6851	6664	12113	1402	0.1157
AR_P1	BR_P3	6851	6788	12033	1606	0.1335
AR_P1	BR_P4	6851	6812	12132	1531	0.1262
AR_P1	BR_P5	6851	6798	11720	1929	0.1646
AR_P1	BR_E1	6851	6757	11510	2098	0.1823
AR_P1	BR_E2	6851	6451	11545	1757	0.1522
AR_P1	BR_E3	6851	6669	11686	1834	0.1569
AR_P1	BR_E4	6851	6633	11254	2230	0.1982
AR_P1	BR_E5	6851	6230	11365	1716	0.151
AR_P1	BR_E6	6851	6789	12069	1571	0.1302
AR_P1	BR_E7	6851	6686	11785	1752	0.1487
AR_P2	AR_P2	6808	6808	6808	6808	1
AR_P2	AR_P3	6808	6789	11790	1807	0.1533
AR_P2	AR_P4	6808	6895	11992	1711	0.1427
AR_P2	AR_P5	6808	6902	11491	2219	0.1931
AR_P2	AR_P6	6808	6804	11444	2168	0.1894
AR_P2	AR_E1	6808	6797	11158	2447	0.2193
AR_P2	AR_E2	6808	6804	11190	2422	0.2164
AR_P2	AR_E3	6808	6776	11887	1697	0.1428
AR_P2	AR_E4	6808	6825	11601	2032	0.1752
AR_P2	AR_E5	6808	6818	11577	2049	0.177
AR_P2	AR_E6	6808	6833	10885	2756	0.2532
AR_P2	BO_P1	6808	6865	11361	2312	0.2035
AR_P2	BO_E1	6808	6745	11270	2283	0.2026
AR_P2	BO_E2	6808	6704	11198	2314	0.2066
AR_P2	BO_E3	6808	6746	11565	1989	0.172
AR_P2	BO_P2	6808	6756	11708	1856	0.1585
AR_P2	BO_P3	6808	6914	12026	1696	0.141
AR_P2	BO_P4	6808	6665	11142	2331	0.2092
AR_P2	BO_P5	6808	6858	11342	2324	0.2049
AR_P2	BO_E4	6808	6755	10915	2648	0.2426
AR_P2	BO_P6	6808	6900	12028	1680	0.1397
AR_P2	BO_E5	6808	6824	11615	2017	0.1737
AR_P2	BO_E6	6808	6782	10716	2874	0.2682
AR_P2	MX_P1	6808	6747	11780	1775	0.1507
AR_P2	MX_P2	6808	6925	12323	1410	0.1144
AR_P2	MX_P3	6808	6790	11498	2100	0.1826
AR_P2	MX_E1	6808	6850	11945	1713	0.1434
AR_P2	MX_E2	6808	6878	11961	1725	0.1442
AR_P2	MX_E3	6808	6778	11713	1873	0.1599
AR_P2	MX_P4	6808	6812	11771	1849	0.1571
AR_P2	MX_E4	6808	6680	11637	1851	0.1591
AR_P2	MX_E5	6808	6816	11920	1704	0.143
AR_P2	MX_P5	6808	6791	11406	2193	0.1923
AR_P2	MX_P6	6808	6712	11326	2194	0.1937
AR_P2	MX_E6	6808	6824	12192	1440	0.1181
AR_P2	US_P1	6808	6723	11629	1902	0.1636
AR_P2	US_P2	6808	6861	11043	2626	0.2378
AR_P2	US_P3	6808	6747	12219	1336	0.1093
AR_P2	US_P4	6808	6721	11943	1586	0.1328
AR_P2	US_P5	6808	6748	11742	1814	0.1545
AR_P2	US_P6	6808	6833	11098	2543	0.2291
AR_P2	US_E1	6808	6689	12011	1486	0.1237
AR_P2	US_E2	6808	6752	12144	1416	0.1166
AR_P2	US_E3	6808	6834	11800	1842	0.1561
AR_P2	US_E4	6808	6692	12122	1378	0.1137
AR_P2	US_E5	6808	6810	11939	1679	0.1406
AR_P2	US_E6	6808	6778	11793	1793	0.152
AR_P2	CO_P1	6808	6845	11954	1699	0.1421
AR_P2	CO_P2	6808	6779	11983	1604	0.1339
AR_P2	CO_P3	6808	6770	11894	1684	0.1416
AR_P2	CO_P4	6808	6844	11894	1758	0.1478
AR_P2	CO_E1	6808	6798	11291	2315	0.205
AR_P2	CO_E2	6808	6845	11365	2288	0.2013
AR_P2	CO_E3	6808	6829	11686	1951	0.167
AR_P2	CO_E4	6808	6862	11451	2219	0.1938
AR_P2	CO_E5	6808	6855	11695	1968	0.1683
AR_P2	CO_E6	6808	6796	11587	2017	0.1741
AR_P2	CO_E7	6808	6837	11964	1681	0.1405
AR_P2	BR_P1	6808	6855	11504	2159	0.1877
AR_P2	BR_P2	6808	6664	12044	1428	0.1186
AR_P2	BR_P3	6808	6788	12209	1387	0.1136
AR_P2	BR_P4	6808	6812	11633	1987	0.1708
AR_P2	BR_P5	6808	6798	11435	2171	0.1899
AR_P2	BR_E1	6808	6757	11702	1863	0.1592
AR_P2	BR_E2	6808	6451	11434	1825	0.1596
AR_P2	BR_E3	6808	6669	11608	1869	0.161
AR_P2	BR_E4	6808	6633	11340	2101	0.1853
AR_P2	BR_E5	6808	6230	11326	1712	0.1512
AR_P2	BR_E6	6808	6789	11877	1720	0.1448
AR_P2	BR_E7	6808	6686	11669	1825	0.1564
AR_P3	AR_P3	6789	6789	6789	6789	1
AR_P3	AR_P4	6789	6895	12406	1278	0.103
AR_P3	AR_P5	6789	6902	12069	1622	0.1344
AR_P3	AR_P6	6789	6804	12006	1587	0.1322
AR_P3	AR_E1	6789	6797	12053	1533	0.1272
AR_P3	AR_E2	6789	6804	11845	1748	0.1476
AR_P3	AR_E3	6789	6776	12185	1380	0.1133
AR_P3	AR_E4	6789	6825	11914	1700	0.1427
AR_P3	AR_E5	6789	6818	12141	1466	0.1207
AR_P3	AR_E6	6789	6833	11965	1657	0.1385
AR_P3	BO_P1	6789	6865	12154	1500	0.1234
AR_P3	BO_E1	6789	6745	11879	1655	0.1393
AR_P3	BO_E2	6789	6704	11784	1709	0.145
AR_P3	BO_E3	6789	6746	12199	1336	0.1095
AR_P3	BO_P2	6789	6756	12108	1437	0.1187
AR_P3	BO_P3	6789	6914	12254	1449	0.1182
AR_P3	BO_P4	6789	6665	11800	1654	0.1402
AR_P3	BO_P5	6789	6858	12327	1320	0.1071
AR_P3	BO_E4	6789	6755	11714	1830	0.1562
AR_P3	BO_P6	6789	6900	12399	1290	0.104
AR_P3	BO_E5	6789	6824	12112	1501	0.1239
AR_P3	BO_E6	6789	6782	11847	1724	0.1455
AR_P3	MX_P1	6789	6747	12198	1338	0.1097
AR_P3	MX_P2	6789	6925	12569	1145	0.0911
AR_P3	MX_P3	6789	6790	12299	1280	0.1041
AR_P3	MX_E1	6789	6850	12592	1047	0.0831
AR_P3	MX_E2	6789	6878	12592	1075	0.0854
AR_P3	MX_E3	6789	6778	12008	1559	0.1298
AR_P3	MX_P4	6789	6812	12380	1221	0.0986
AR_P3	MX_E4	6789	6680	12012	1457	0.1213
AR_P3	MX_E5	6789	6816	12475	1130	0.0906
AR_P3	MX_P5	6789	6791	12303	1277	0.1038
AR_P3	MX_P6	6789	6712	12008	1493	0.1243
AR_P3	MX_E6	6789	6824	12482	1131	0.0906
AR_P3	US_P1	6789	6723	12367	1145	0.0926
AR_P3	US_P2	6789	6861	12080	1570	0.13
AR_P3	US_P3	6789	6747	12419	1117	0.0899
AR_P3	US_P4	6789	6721	12397	1113	0.0898
AR_P3	US_P5	6789	6748	12036	1501	0.1247
AR_P3	US_P6	6789	6833	12139	1483	0.1222
AR_P3	US_E1	6789	6689	12298	1180	0.096
AR_P3	US_E2	6789	6752	12542	999	0.0797
AR_P3	US_E3	6789	6834	12127	1496	0.1234
AR_P3	US_E4	6789	6692	12074	1407	0.1165
AR_P3	US_E5	6789	6810	12226	1373	0.1123
AR_P3	US_E6	6789	6778	12306	1261	0.1025
AR_P3	CO_P1	6789	6845	12366	1268	0.1025
AR_P3	CO_P2	6789	6779	12398	1170	0.0944
AR_P3	CO_P3	6789	6770	12392	1167	0.0942
AR_P3	CO_P4	6789	6844	12136	1497	0.1234
AR_P3	CO_E1	6789	6798	12101	1486	0.1228
AR_P3	CO_E2	6789	6845	12166	1468	0.1207
AR_P3	CO_E3	6789	6829	12178	1440	0.1182
AR_P3	CO_E4	6789	6862	12317	1334	0.1083
AR_P3	CO_E5	6789	6855	12247	1397	0.1141
AR_P3	CO_E6	6789	6796	12089	1496	0.1237
AR_P3	CO_E7	6789	6837	12319	1307	0.1061
AR_P3	BR_P1	6789	6855	12192	1452	0.1191
AR_P3	BR_P2	6789	6664	12352	1101	0.0891
AR_P3	BR_P3	6789	6788	12285	1292	0.1052
AR_P3	BR_P4	6789	6812	12313	1288	0.1046
AR_P3	BR_P5	6789	6798	11888	1699	0.1429
AR_P3	BR_E1	6789	6757	12111	1435	0.1185
AR_P3	BR_E2	6789	6451	11712	1528	0.1305
AR_P3	BR_E3	6789	6669	12143	1315	0.1083
AR_P3	BR_E4	6789	6633	11863	1559	0.1314
AR_P3	BR_E5	6789	6230	11773	1246	0.1058
AR_P3	BR_E6	6789	6789	12110	1468	0.1212
AR_P3	BR_E7	6789	6686	12078	1397	0.1157
AR_P4	AR_P4	6895	6895	6895	6895	1
AR_P4	AR_P5	6895	6902	12242	1555	0.127
AR_P4	AR_P6	6895	6804	12146	1553	0.1279
AR_P4	AR_E1	6895	6797	12129	1563	0.1289
AR_P4	AR_E2	6895	6804	11898	1801	0.1514
AR_P4	AR_E3	6895	6776	12450	1221	0.0981
AR_P4	AR_E4	6895	6825	11894	1826	0.1535
AR_P4	AR_E5	6895	6818	11978	1735	0.1448
AR_P4	AR_E6	6895	6833	11934	1794	0.1503
AR_P4	BO_P1	6895	6865	11933	1827	0.1531
AR_P4	BO_E1	6895	6745	11909	1731	0.1454
AR_P4	BO_E2	6895	6704	11838	1761	0.1488
AR_P4	BO_E3	6895	6746	12439	1202	0.0966
AR_P4	BO_P2	6895	6756	12198	1453	0.1191
AR_P4	BO_P3	6895	6914	11827	1982	0.1676
AR_P4	BO_P4	6895	6665	12116	1444	0.1192
AR_P4	BO_P5	6895	6858	12129	1624	0.1339
AR_P4	BO_E4	6895	6755	11981	1669	0.1393
AR_P4	BO_P6	6895	6900	12603	1192	0.0946
AR_P4	BO_E5	6895	6824	12042	1677	0.1393
AR_P4	BO_E6	6895	6782	11809	1868	0.1582
AR_P4	MX_P1	6895	6747	12473	1169	0.0937
AR_P4	MX_P2	6895	6925	12913	907	0.0702
AR_P4	MX_P3	6895	6790	12486	1199	0.096
AR_P4	MX_E1	6895	6850	12658	1087	0.0859
AR_P4	MX_E2	6895	6878	12900	873	0.0677
AR_P4	MX_E3	6895	6778	12478	1195	0.0958
AR_P4	MX_P4	6895	6812	12470	1237	0.0992
AR_P4	MX_E4	6895	6680	12140	1435	0.1182
AR_P4	MX_E5	6895	6816	12493	1218	0.0975
AR_P4	MX_P5	6895	6791	12469	1217	0.0976
AR_P4	MX_P6	6895	6712	12150	1457	0.1199
AR_P4	MX_E6	6895	6824	12686	1033	0.0814
AR_P4	US_P1	6895	6723	12514	1104	0.0882
AR_P4	US_P2	6895	6861	12148	1608	0.1324
AR_P4	US_P3	6895	6747	12490	1152	0.0922
AR_P4	US_P4	6895	6721	12631	985	0.078
AR_P4	US_P5	6895	6748	12491	1152	0.0922
AR_P4	US_P6	6895	6833	12369	1359	0.1099
AR_P4	US_E1	6895	6689	12584	1000	0.0795
AR_P4	US_E2	6895	6752	13040	607	0.0465
AR_P4	US_E3	6895	6834	12908	821	0.0636
AR_P4	US_E4	6895	6692	12742	845	0.0663
AR_P4	US_E5	6895	6810	12472	1233	0.0989
AR_P4	US_E6	6895	6778	12535	1138	0.0908
AR_P4	CO_P1	6895	6845	12621	1119	0.0887
AR_P4	CO_P2	6895	6779	12625	1049	0.0831
AR_P4	CO_P3	6895	6770	12451	1214	0.0975
AR_P4	CO_P4	6895	6844	12596	1143	0.0907
AR_P4	CO_E1	6895	6798	12405	1288	0.1038
AR_P4	CO_E2	6895	6845	12379	1361	0.1099
AR_P4	CO_E3	6895	6829	12486	1238	0.0992
AR_P4	CO_E4	6895	6862	12559	1198	0.0954
AR_P4	CO_E5	6895	6855	12424	1326	0.1067
AR_P4	CO_E6	6895	6796	12341	1350	0.1094
AR_P4	CO_E7	6895	6837	12009	1723	0.1435
AR_P4	BR_P1	6895	6855	12082	1668	0.1381
AR_P4	BR_P2	6895	6664	12483	1076	0.0862
AR_P4	BR_P3	6895	6788	12450	1233	0.099
AR_P4	BR_P4	6895	6812	12206	1501	0.123
AR_P4	BR_P5	6895	6798	12145	1548	0.1275
AR_P4	BR_E1	6895	6757	12379	1273	0.1028
AR_P4	BR_E2	6895	6451	12209	1137	0.0931
AR_P4	BR_E3	6895	6669	12002	1562	0.1301
AR_P4	BR_E4	6895	6633	11934	1594	0.1336
AR_P4	BR_E5	6895	6230	11545	1580	0.1369
AR_P4	BR_E6	6895	6789	12161	1523	0.1252
AR_P4	BR_E7	6895	6686	12050	1531	0.1271
AR_P5	AR_P5	6902	6902	6902	6902	1
AR_P5	AR_P6	6902	6804	12190	1516	0.1244
AR_P5	AR_E1	6902	6797	11461	2238	0.1953
AR_P5	AR_E2	6902	6804	11187	2519	0.2252
AR_P5	AR_E3	6902	6776	12204	1474	0.1208
AR_P5	AR_E4	6902	6825	11456	2271	0.1982
AR_P5	AR_E5	6902	6818	12111	1609	0.1329
AR_P5	AR_E6	6902	6833	11162	2573	0.2305
AR_P5	BO_P1	6902	6865	11425	2342	0.205
AR_P5	BO_E1	6902	6745	11780	1867	0.1585
AR_P5	BO_E2	6902	6704	11063	2543	0.2299
AR_P5	BO_E3	6902	6746	12233	1415	0.1157
AR_P5	BO_P2	6902	6756	11648	2010	0.1726
AR_P5	BO_P3	6902	6914	12171	1645	0.1352
AR_P5	BO_P4	6902	6665	11557	2010	0.1739
AR_P5	BO_P5	6902	6858	12209	1551	0.127
AR_P5	BO_E4	6902	6755	11717	1940	0.1656
AR_P5	BO_P6	6902	6900	12267	1535	0.1251
AR_P5	BO_E5	6902	6824	11522	2204	0.1913
AR_P5	BO_E6	6902	6782	11230	2454	0.2185
AR_P5	MX_P1	6902	6747	12413	1236	0.0996
AR_P5	MX_P2	6902	6925	12483	1344	0.1077
AR_P5	MX_P3	6902	6790	12256	1436	0.1172
AR_P5	MX_E1	6902	6850	12032	1720	0.143
AR_P5	MX_E2	6902	6878	12383	1397	0.1128
AR_P5	MX_E3	6902	6778	12328	1352	0.1097
AR_P5	MX_P4	6902	6812	12473	1241	0.0995
AR_P5	MX_E4	6902	6680	12212	1370	0.1122
AR_P5	MX_E5	6902	6816	12513	1205	0.0963
AR_P5	MX_P5	6902	6791	12224	1469	0.1202
AR_P5	MX_P6	6902	6712	11829	1785	0.1509
AR_P5	MX_E6	6902	6824	12511	1215	0.0971
AR_P5	US_P1	6902	6723	12304	1321	0.1074
AR_P5	US_P2	6902	6861	11202	2561	0.2286
AR_P5	US_P3	6902	6747	12681	968	0.0763
AR_P5	US_P4	6902	6721	12472	1151	0.0923
AR_P5	US_P5	6902	6748	12401	1249	0.1007
AR_P5	US_P6	6902	6833	11873	1862	0.1568
AR_P5	US_E1	6902	6689	12339	1252	0.1015
AR_P5	US_E2	6902	6752	12497	1157	0.0926
AR_P5	US_E3	6902	6834	12368	1368	0.1106
AR_P5	US_E4	6902	6692	12494	1100	0.088
AR_P5	US_E5	6902	6810	12299	1413	0.1149
AR_P5	US_E6	6902	6778	12379	1301	0.1051
AR_P5	CO_P1	6902	6845	12483	1264	0.1013
AR_P5	CO_P2	6902	6779	12663	1018	0.0804
AR_P5	CO_P3	6902	6770	12336	1336	0.1083
AR_P5	CO_P4	6902	6844	12180	1566	0.1286
AR_P5	CO_E1	6902	6798	12014	1686	0.1403
AR_P5	CO_E2	6902	6845	12219	1528	0.1251
AR_P5	CO_E3	6902	6829	12333	1398	0.1134
AR_P5	CO_E4	6902	6862	12155	1609	0.1324
AR_P5	CO_E5	6902	6855	12403	1354	0.1092
AR_P5	CO_E6	6902	6796	12209	1489	0.122
AR_P5	CO_E7	6902	6837	12252	1487	0.1214
AR_P5	BR_P1	6902	6855	11967	1790	0.1496
AR_P5	BR_P2	6902	6664	12081	1485	0.1229
AR_P5	BR_P3	6902	6788	11808	1882	0.1594
AR_P5	BR_P4	6902	6812	12403	1311	0.1057
AR_P5	BR_P5	6902	6798	11577	2123	0.1834
AR_P5	BR_E1	6902	6757	12241	1418	0.1158
AR_P5	BR_E2	6902	6451	11969	1384	0.1156
AR_P5	BR_E3	6902	6669	12160	1411	0.116
AR_P5	BR_E4	6902	6633	11771	1764	0.1499
AR_P5	BR_E5	6902	6230	11759	1373	0.1168
AR_P5	BR_E6	6902	6789	12119	1572	0.1297
AR_P5	BR_E7	6902	6686	12205	1383	0.1133
AR_P6	AR_P6	6804	6804	6804	6804	1
AR_P6	AR_E1	6804	6797	11730	1871	0.1595
AR_P6	AR_E2	6804	6804	11609	1999	0.1722
AR_P6	AR_E3	6804	6776	12052	1528	0.1268
AR_P6	AR_E4	6804	6825	11776	1853	0.1574
AR_P6	AR_E5	6804	6818	11820	1802	0.1525
AR_P6	AR_E6	6804	6833	11704	1933	0.1652
AR_P6	BO_P1	6804	6865	11930	1739	0.1458
AR_P6	BO_E1	6804	6745	11638	1911	0.1642
AR_P6	BO_E2	6804	6704	11792	1716	0.1455
AR_P6	BO_E3	6804	6746	12066	1484	0.123
AR_P6	BO_P2	6804	6756	11420	2140	0.1874
AR_P6	BO_P3	6804	6914	12494	1224	0.098
AR_P6	BO_P4	6804	6665	11966	1503	0.1256
AR_P6	BO_P5	6804	6858	11089	2573	0.232
AR_P6	BO_E4	6804	6755	11082	2477	0.2235
AR_P6	BO_P6	6804	6900	11607	2097	0.1807
AR_P6	BO_E5	6804	6824	11771	1857	0.1578
AR_P6	BO_E6	6804	6782	11672	1914	0.164
AR_P6	MX_P1	6804	6747	12080	1471	0.1218
AR_P6	MX_P2	6804	6925	12486	1243	0.0996
AR_P6	MX_P3	6804	6790	12060	1534	0.1272
AR_P6	MX_E1	6804	6850	12143	1511	0.1244
AR_P6	MX_E2	6804	6878	11630	2052	0.1764
AR_P6	MX_E3	6804	6778	12070	1512	0.1253
AR_P6	MX_P4	6804	6812	12213	1403	0.1149
AR_P6	MX_E4	6804	6680	11941	1543	0.1292
AR_P6	MX_E5	6804	6816	12340	1280	0.1037
AR_P6	MX_P5	6804	6791	11500	2095	0.1822
AR_P6	MX_P6	6804	6712	11880	1636	0.1377
AR_P6	MX_E6	6804	6824	12554	1074	0.0856
AR_P6	US_P1	6804	6723	11686	1841	0.1575
AR_P6	US_P2	6804	6861	11879	1786	0.1503
AR_P6	US_P3	6804	6747	11704	1847	0.1578
AR_P6	US_P4	6804	6721	11334	2191	0.1933
AR_P6	US_P5	6804	6748	12097	1455	0.1203
AR_P6	US_P6	6804	6833	11558	2079	0.1799
AR_P6	US_E1	6804	6689	12022	1471	0.1224
AR_P6	US_E2	6804	6752	12162	1394	0.1146
AR_P6	US_E3	6804	6834	11983	1655	0.1381
AR_P6	US_E4	6804	6692	12290	1206	0.0981
AR_P6	US_E5	6804	6810	12195	1419	0.1164
AR_P6	US_E6	6804	6778	12079	1503	0.1244
AR_P6	CO_P1	6804	6845	12199	1450	0.1189
AR_P6	CO_P2	6804	6779	11544	2039	0.1766
AR_P6	CO_P3	6804	6770	11542	2032	0.1761
AR_P6	CO_P4	6804	6844	12076	1572	0.1302
AR_P6	CO_E1	6804	6798	11484	2118	0.1844
AR_P6	CO_E2	6804	6845	11873	1776	0.1496
AR_P6	CO_E3	6804	6829	12043	1590	0.132
AR_P6	CO_E4	6804	6862	11922	1744	0.1463
AR_P6	CO_E5	6804	6855	11737	1922	0.1638
AR_P6	CO_E6	6804	6796	11958	1642	0.1373
AR_P6	CO_E7	6804	6837	12130	1511	0.1246
AR_P6	BR_P1	6804	6855	11345	2314	0.204
AR_P6	BR_P2	6804	6664	11629	1839	0.1581
AR_P6	BR_P3	6804	6788	11640	1952	0.1677
AR_P6	BR_P4	6804	6812	11495	2121	0.1845
AR_P6	BR_P5	6804	6798	11871	1731	0.1458
AR_P6	BR_E1	6804	6757	11399	2162	0.1897
AR_P6	BR_E2	6804	6451	11839	1416	0.1196
AR_P6	BR_E3	6804	6669	11004	2469	0.2244
AR_P6	BR_E4	6804	6633	11641	1796	0.1543
AR_P6	BR_E5	6804	6230	11477	1557	0.1357
AR_P6	BR_E6	6804	6789	11981	1612	0.1345
AR_P6	BR_E7	6804	6686	11780	1710	0.1452
AR_E1	AR_E1	6797	6797	6797	6797	1
AR_E1	AR_E2	6797	6804	11062	2539	0.2295
AR_E1	AR_E3	6797	6776	11810	1763	0.1493
AR_E1	AR_E4	6797	6825	11452	2170	0.1895
AR_E1	AR_E5	6797	6818	11397	2218	0.1946
AR_E1	AR_E6	6797	6833	10909	2721	0.2494
AR_E1	BO_P1	6797	6865	11558	2104	0.182
AR_E1	BO_E1	6797	6745	11473	2069	0.1803
AR_E1	BO_E2	6797	6704	11030	2471	0.224
AR_E1	BO_E3	6797	6746	11635	1908	0.164
AR_E1	BO_P2	6797	6756	11665	1888	0.1619
AR_E1	BO_P3	6797	6914	12221	1490	0.1219
AR_E1	BO_P4	6797	6665	11500	1962	0.1706
AR_E1	BO_P5	6797	6858	12299	1356	0.1103
AR_E1	BO_E4	6797	6755	11557	1995	0.1726
AR_E1	BO_P6	6797	6900	12528	1169	0.0933
AR_E1	BO_E5	6797	6824	11304	2317	0.205
AR_E1	BO_E6	6797	6782	11056	2523	0.2282
AR_E1	MX_P1	6797	6747	12013	1531	0.1274
AR_E1	MX_P2	6797	6925	12349	1373	0.1112
AR_E1	MX_P3	6797	6790	11698	1889	0.1615
AR_E1	MX_E1	6797	6850	12028	1619	0.1346
AR_E1	MX_E2	6797	6878	12183	1492	0.1225
AR_E1	MX_E3	6797	6778	11588	1987	0.1715
AR_E1	MX_P4	6797	6812	11997	1612	0.1344
AR_E1	MX_E4	6797	6680	11514	1963	0.1705
AR_E1	MX_E5	6797	6816	11734	1879	0.1601
AR_E1	MX_P5	6797	6791	11712	1876	0.1602
AR_E1	MX_P6	6797	6712	11601	1908	0.1645
AR_E1	MX_E6	6797	6824	12567	1054	0.0839
AR_E1	US_P1	6797	6723	11939	1581	0.1324
AR_E1	US_P2	6797	6861	11366	2292	0.2017
AR_E1	US_P3	6797	6747	12345	1199	0.0971
AR_E1	US_P4	6797	6721	11916	1602	0.1344
AR_E1	US_P5	6797	6748	11697	1848	0.158
AR_E1	US_P6	6797	6833	11408	2222	0.1948
AR_E1	US_E1	6797	6689	12104	1382	0.1142
AR_E1	US_E2	6797	6752	12407	1142	0.092
AR_E1	US_E3	6797	6834	12222	1409	0.1153
AR_E1	US_E4	6797	6692	12243	1246	0.1018
AR_E1	US_E5	6797	6810	11881	1726	0.1453
AR_E1	US_E6	6797	6778	11630	1945	0.1672
AR_E1	CO_P1	6797	6845	12182	1460	0.1198
AR_E1	CO_P2	6797	6779	12077	1499	0.1241
AR_E1	CO_P3	6797	6770	12151	1416	0.1165
AR_E1	CO_P4	6797	6844	11967	1674	0.1399
AR_E1	CO_E1	6797	6798	11579	2016	0.1741
AR_E1	CO_E2	6797	6845	11800	1842	0.1561
AR_E1	CO_E3	6797	6829	11564	2062	0.1783
AR_E1	CO_E4	6797	6862	11598	2061	0.1777
AR_E1	CO_E5	6797	6855	11887	1765	0.1485
AR_E1	CO_E6	6797	6796	11748	1845	0.157
AR_E1	CO_E7	6797	6837	11806	1828	0.1548
AR_E1	BR_P1	6797	6855	11541	2111	0.1829
AR_E1	BR_P2	6797	6664	11752	1709	0.1454
AR_E1	BR_P3	6797	6788	11706	1879	0.1605
AR_E1	BR_P4	6797	6812	11987	1622	0.1353
AR_E1	BR_P5	6797	6798	11328	2267	0.2001
AR_E1	BR_E1	6797	6757	11746	1808	0.1539
AR_E1	BR_E2	6797	6451	11536	1712	0.1484
AR_E1	BR_E3	6797	6669	11853	1613	0.1361
AR_E1	BR_E4	6797	6633	10952	2478	0.2263
AR_E1	BR_E5	6797	6230	10896	2131	0.1956
AR_E1	BR_E6	6797	6789	11689	1897	0.1623
AR_E1	BR_E7	6797	6686	11341	2142	0.1889
AR_E2	AR_E2	6804	6804	6804	6804	1
AR_E2	AR_E3	6804	6776	11788	1792	0.152
AR_E2	AR_E4	6804	6825	11226	2403	0.2141
AR_E2	AR_E5	6804	6818	11671	1951	0.1672
AR_E2	AR_E6	6804	6833	10772	2865	0.266
AR_E2	BO_P1	6804	6865	11301	2368	0.2095
AR_E2	BO_E1	6804	6745	11060	2489	0.225
AR_E2	BO_E2	6804	6704	10873	2635	0.2423
AR_E2	BO_E3	6804	6746	11656	1894	0.1625
AR_E2	BO_P2	6804	6756	11425	2135	0.1869
AR_E2	BO_P3	6804	6914	11664	2054	0.1761
AR_E2	BO_P4	6804	6665	11669	1800	0.1543
AR_E2	BO_P5	6804	6858	11793	1869	0.1585
AR_E2	BO_E4	6804	6755	11311	2248	0.1987
AR_E2	BO_P6	6804	6900	12081	1623	0.1343
AR_E2	BO_E5	6804	6824	10996	2632	0.2394
AR_E2	BO_E6	6804	6782	10893	2693	0.2472
AR_E2	MX_P1	6804	6747	11672	1879	0.161
AR_E2	MX_P2	6804	6925	12003	1726	0.1438
AR_E2	MX_P3	6804	6790	11764	1830	0.1556
AR_E2	MX_E1	6804	6850	11605	2049	0.1766
AR_E2	MX_E2	6804	6878	12265	1417	0.1155
AR_E2	MX_E3	6804	6778	11703	1879	0.1606
AR_E2	MX_P4	6804	6812	11842	1774	0.1498
AR_E2	MX_E4	6804	6680	11685	1799	0.154
AR_E2	MX_E5	6804	6816	12042	1578	0.131
AR_E2	MX_P5	6804	6791	11632	1963	0.1688
AR_E2	MX_P6	6804	6712	11390	2126	0.1867
AR_E2	MX_E6	6804	6824	12174	1454	0.1194
AR_E2	US_P1	6804	6723	11932	1595	0.1337
AR_E2	US_P2	6804	6861	11350	2315	0.204
AR_E2	US_P3	6804	6747	12375	1176	0.095
AR_E2	US_P4	6804	6721	12151	1374	0.1131
AR_E2	US_P5	6804	6748	11634	1918	0.1649
AR_E2	US_P6	6804	6833	11316	2321	0.2051
AR_E2	US_E1	6804	6689	12119	1374	0.1134
AR_E2	US_E2	6804	6752	12271	1285	0.1047
AR_E2	US_E3	6804	6834	12208	1430	0.1171
AR_E2	US_E4	6804	6692	12217	1279	0.1047
AR_E2	US_E5	6804	6810	11860	1754	0.1479
AR_E2	US_E6	6804	6778	11926	1656	0.1389
AR_E2	CO_P1	6804	6845	11871	1778	0.1498
AR_E2	CO_P2	6804	6779	12217	1366	0.1118
AR_E2	CO_P3	6804	6770	11995	1579	0.1316
AR_E2	CO_P4	6804	6844	11382	2266	0.1991
AR_E2	CO_E1	6804	6798	11428	2174	0.1902
AR_E2	CO_E2	6804	6845	11540	2109	0.1828
AR_E2	CO_E3	6804	6829	11749	1884	0.1604
AR_E2	CO_E4	6804	6862	11601	2065	0.178
AR_E2	CO_E5	6804	6855	11779	1880	0.1596
AR_E2	CO_E6	6804	6796	11335	2265	0.1998
AR_E2	CO_E7	6804	6837	11972	1669	0.1394
AR_E2	BR_P1	6804	6855	11234	2425	0.2159
AR_E2	BR_P2	6804	6664	11926	1542	0.1293
AR_E2	BR_P3	6804	6788	11667	1925	0.165
AR_E2	BR_P4	6804	6812	11671	1945	0.1667
AR_E2	BR_P5	6804	6798	11103	2499	0.2251
AR_E2	BR_E1	6804	6757	11887	1674	0.1408
AR_E2	BR_E2	6804	6451	11566	1689	0.146
AR_E2	BR_E3	6804	6669	11633	1840	0.1582
AR_E2	BR_E4	6804	6633	11025	2412	0.2188
AR_E2	BR_E5	6804	6230	11259	1775	0.1577
AR_E2	BR_E6	6804	6789	11800	1793	0.1519
AR_E2	BR_E7	6804	6686	11525	1965	0.1705
AR_E3	AR_E3	6776	6776	6776	6776	1
AR_E3	AR_E4	6776	6825	11932	1669	0.1399
AR_E3	AR_E5	6776	6818	11980	1614	0.1347
AR_E3	AR_E6	6776	6833	11960	1649	0.1379
AR_E3	BO_P1	6776	6865	12245	1396	0.114
AR_E3	BO_E1	6776	6745	12041	1480	0.1229
AR_E3	BO_E2	6776	6704	11847	1633	0.1378
AR_E3	BO_E3	6776	6746	11646	1876	0.1611
AR_E3	BO_P2	6776	6756	12310	1222	0.0993
AR_E3	BO_P3	6776	6914	12649	1041	0.0823
AR_E3	BO_P4	6776	6665	11792	1649	0.1398
AR_E3	BO_P5	6776	6858	12480	1154	0.0925
AR_E3	BO_E4	6776	6755	12064	1467	0.1216
AR_E3	BO_P6	6776	6900	12556	1120	0.0892
AR_E3	BO_E5	6776	6824	12056	1544	0.1281
AR_E3	BO_E6	6776	6782	11874	1684	0.1418
AR_E3	MX_P1	6776	6747	12028	1495	0.1243
AR_E3	MX_P2	6776	6925	12464	1237	0.0992
AR_E3	MX_P3	6776	6790	11722	1844	0.1573
AR_E3	MX_E1	6776	6850	12287	1339	0.109
AR_E3	MX_E2	6776	6878	12258	1396	0.1139
AR_E3	MX_E3	6776	6778	12190	1364	0.1119
AR_E3	MX_P4	6776	6812	11878	1710	0.144
AR_E3	MX_E4	6776	6680	11689	1767	0.1512
AR_E3	MX_E5	6776	6816	11863	1729	0.1457
AR_E3	MX_P5	6776	6791	11736	1831	0.156
AR_E3	MX_P6	6776	6712	11914	1574	0.1321
AR_E3	MX_E6	6776	6824	12259	1341	0.1094
AR_E3	US_P1	6776	6723	11793	1706	0.1447
AR_E3	US_P2	6776	6861	12127	1510	0.1245
AR_E3	US_P3	6776	6747	12386	1137	0.0918
AR_E3	US_P4	6776	6721	12004	1493	0.1244
AR_E3	US_P5	6776	6748	12140	1384	0.114
AR_E3	US_P6	6776	6833	11814	1795	0.1519
AR_E3	US_E1	6776	6689	12093	1372	0.1135
AR_E3	US_E2	6776	6752	12444	1084	0.0871
AR_E3	US_E3	6776	6834	12176	1434	0.1178
AR_E3	US_E4	6776	6692	12241	1227	0.1002
AR_E3	US_E5	6776	6810	12167	1419	0.1166
AR_E3	US_E6	6776	6778	12071	1483	0.1229
AR_E3	CO_P1	6776	6845	12437	1184	0.0952
AR_E3	CO_P2	6776	6779	12014	1541	0.1283
AR_E3	CO_P3	6776	6770	12157	1389	0.1143
AR_E3	CO_P4	6776	6844	12181	1439	0.1181
AR_E3	CO_E1	6776	6798	11915	1659	0.1392
AR_E3	CO_E2	6776	6845	11653	1968	0.1689
AR_E3	CO_E3	6776	6829	11755	1850	0.1574
AR_E3	CO_E4	6776	6862	11825	1813	0.1533
AR_E3	CO_E5	6776	6855	12073	1558	0.129
AR_E3	CO_E6	6776	6796	12062	1510	0.1252
AR_E3	CO_E7	6776	6837	12012	1601	0.1333
AR_E3	BR_P1	6776	6855	12367	1264	0.1022
AR_E3	BR_P2	6776	6664	12605	835	0.0662
AR_E3	BR_P3	6776	6788	12412	1152	0.0928
AR_E3	BR_P4	6776	6812	12358	1230	0.0995
AR_E3	BR_P5	6776	6798	12017	1557	0.1296
AR_E3	BR_E1	6776	6757	12242	1291	0.1055
AR_E3	BR_E2	6776	6451	12002	1225	0.1021
AR_E3	BR_E3	6776	6669	12403	1042	0.084
AR_E3	BR_E4	6776	6633	11752	1657	0.141
AR_E3	BR_E5	6776	6230	11680	1326	0.1135
AR_E3	BR_E6	6776	6789	12099	1466	0.1212
AR_E3	BR_E7	6776	6686	11972	1490	0.1245
AR_E4	AR_E4	6825	6825	6825	6825	1
AR_E4	AR_E5	6825	6818	11556	2087	0.1806
AR_E4	AR_E6	6825	6833	10864	2794	0.2572
AR_E4	BO_P1	6825	6865	11321	2369	0.2093
AR_E4	BO_E1	6825	6745	11396	2174	0.1908
AR_E4	BO_E2	6825	6704	10746	2783	0.259
AR_E4	BO_E3	6825	6746	11832	1739	0.147
AR_E4	BO_P2	6825	6756	11591	1990	0.1717
AR_E4	BO_P3	6825	6914	12140	1599	0.1317
AR_E4	BO_P4	6825	6665	11785	1705	0.1447
AR_E4	BO_P5	6825	6858	12013	1670	0.139
AR_E4	BO_E4	6825	6755	11276	2304	0.2043
AR_E4	BO_P6	6825	6900	12392	1333	0.1076
AR_E4	BO_E5	6825	6824	11182	2467	0.2206
AR_E4	BO_E6	6825	6782	11007	2600	0.2362
AR_E4	MX_P1	6825	6747	11884	1688	0.142
AR_E4	MX_P2	6825	6925	12705	1045	0.0823
AR_E4	MX_P3	6825	6790	11866	1749	0.1474
AR_E4	MX_E1	6825	6850	11907	1768	0.1485
AR_E4	MX_E2	6825	6878	12523	1180	0.0942
AR_E4	MX_E3	6825	6778	11845	1758	0.1484
AR_E4	MX_P4	6825	6812	11835	1802	0.1523
AR_E4	MX_E4	6825	6680	11496	2009	0.1748
AR_E4	MX_E5	6825	6816	12048	1593	0.1322
AR_E4	MX_P5	6825	6791	12041	1575	0.1308
AR_E4	MX_P6	6825	6712	11596	1941	0.1674
AR_E4	MX_E6	6825	6824	12139	1510	0.1244
AR_E4	US_P1	6825	6723	11874	1674	0.141
AR_E4	US_P2	6825	6861	11322	2364	0.2088
AR_E4	US_P3	6825	6747	12326	1246	0.1011
AR_E4	US_P4	6825	6721	12030	1516	0.126
AR_E4	US_P5	6825	6748	11949	1624	0.1359
AR_E4	US_P6	6825	6833	11586	2072	0.1788
AR_E4	US_E1	6825	6689	12101	1413	0.1168
AR_E4	US_E2	6825	6752	12739	838	0.0658
AR_E4	US_E3	6825	6834	12113	1546	0.1276
AR_E4	US_E4	6825	6692	11824	1693	0.1432
AR_E4	US_E5	6825	6810	11680	1955	0.1674
AR_E4	US_E6	6825	6778	11893	1710	0.1438
AR_E4	CO_P1	6825	6845	11952	1718	0.1437
AR_E4	CO_P2	6825	6779	11925	1679	0.1408
AR_E4	CO_P3	6825	6770	12081	1514	0.1253
AR_E4	CO_P4	6825	6844	11900	1769	0.1487
AR_E4	CO_E1	6825	6798	11687	1936	0.1657
AR_E4	CO_E2	6825	6845	11722	1948	0.1662
AR_E4	CO_E3	6825	6829	11663	1991	0.1707
AR_E4	CO_E4	6825	6862	11721	1966	0.1677
AR_E4	CO_E5	6825	6855	11927	1753	0.147
AR_E4	CO_E6	6825	6796	11168	2453	0.2196
AR_E4	CO_E7	6825	6837	11772	1890	0.1606
AR_E4	BR_P1	6825	6855	11108	2572	0.2315
AR_E4	BR_P2	6825	6664	11937	1552	0.13
AR_E4	BR_P3	6825	6788	11621	1992	0.1714
AR_E4	BR_P4	6825	6812	11750	1887	0.1606
AR_E4	BR_P5	6825	6798	10966	2657	0.2423
AR_E4	BR_E1	6825	6757	11983	1599	0.1334
AR_E4	BR_E2	6825	6451	11493	1783	0.1551
AR_E4	BR_E3	6825	6669	11587	1907	0.1646
AR_E4	BR_E4	6825	6633	11022	2436	0.221
AR_E4	BR_E5	6825	6230	10973	2082	0.1897
AR_E4	BR_E6	6825	6789	11729	1885	0.1607
AR_E4	BR_E7	6825	6686	11377	2134	0.1876
AR_E5	AR_E5	6818	6818	6818	6818	1
AR_E5	AR_E6	6818	6833	11745	1906	0.1623
AR_E5	BO_P1	6818	6865	12131	1552	0.1279
AR_E5	BO_E1	6818	6745	11835	1728	0.146
AR_E5	BO_E2	6818	6704	11486	2036	0.1773
AR_E5	BO_E3	6818	6746	11941	1623	0.1359
AR_E5	BO_P2	6818	6756	12267	1307	0.1065
AR_E5	BO_P3	6818	6914	12497	1235	0.0988
AR_E5	BO_P4	6818	6665	11747	1736	0.1478
AR_E5	BO_P5	6818	6858	12376	1300	0.105
AR_E5	BO_E4	6818	6755	11536	2037	0.1766
AR_E5	BO_P6	6818	6900	12541	1177	0.0939
AR_E5	BO_E5	6818	6824	11784	1858	0.1577
AR_E5	BO_E6	6818	6782	11730	1870	0.1594
AR_E5	MX_P1	6818	6747	12224	1341	0.1097
AR_E5	MX_P2	6818	6925	12720	1023	0.0804
AR_E5	MX_P3	6818	6790	12157	1451	0.1194
AR_E5	MX_E1	6818	6850	12493	1175	0.0941
AR_E5	MX_E2	6818	6878	12468	1228	0.0985
AR_E5	MX_E3	6818	6778	12056	1540	0.1277
AR_E5	MX_P4	6818	6812	12242	1388	0.1134
AR_E5	MX_E4	6818	6680	11668	1830	0.1568
AR_E5	MX_E5	6818	6816	12020	1614	0.1343
AR_E5	MX_P5	6818	6791	12134	1475	0.1216
AR_E5	MX_P6	6818	6712	11655	1875	0.1609
AR_E5	MX_E6	6818	6824	12426	1216	0.0979
AR_E5	US_P1	6818	6723	12037	1504	0.1249
AR_E5	US_P2	6818	6861	11584	2095	0.1809
AR_E5	US_P3	6818	6747	12395	1170	0.0944
AR_E5	US_P4	6818	6721	12094	1445	0.1195
AR_E5	US_P5	6818	6748	12347	1219	0.0987
AR_E5	US_P6	6818	6833	11970	1681	0.1404
AR_E5	US_E1	6818	6689	12169	1338	0.11
AR_E5	US_E2	6818	6752	12803	767	0.0599
AR_E5	US_E3	6818	6834	12460	1192	0.0957
AR_E5	US_E4	6818	6692	12039	1471	0.1222
AR_E5	US_E5	6818	6810	12066	1562	0.1295
AR_E5	US_E6	6818	6778	12110	1486	0.1227
AR_E5	CO_P1	6818	6845	12463	1200	0.0963
AR_E5	CO_P2	6818	6779	12212	1385	0.1134
AR_E5	CO_P3	6818	6770	12427	1161	0.0934
AR_E5	CO_P4	6818	6844	12341	1321	0.107
AR_E5	CO_E1	6818	6798	11982	1634	0.1364
AR_E5	CO_E2	6818	6845	11891	1772	0.149
AR_E5	CO_E3	6818	6829	11847	1800	0.1519
AR_E5	CO_E4	6818	6862	12058	1622	0.1345
AR_E5	CO_E5	6818	6855	12073	1600	0.1325
AR_E5	CO_E6	6818	6796	12000	1614	0.1345
AR_E5	CO_E7	6818	6837	12018	1637	0.1362
AR_E5	BR_P1	6818	6855	11982	1691	0.1411
AR_E5	BR_P2	6818	6664	12112	1370	0.1131
AR_E5	BR_P3	6818	6788	12201	1405	0.1152
AR_E5	BR_P4	6818	6812	12054	1576	0.1307
AR_E5	BR_P5	6818	6798	11570	2046	0.1768
AR_E5	BR_E1	6818	6757	12085	1490	0.1233
AR_E5	BR_E2	6818	6451	11794	1475	0.1251
AR_E5	BR_E3	6818	6669	12224	1263	0.1033
AR_E5	BR_E4	6818	6633	11356	2095	0.1845
AR_E5	BR_E5	6818	6230	11219	1829	0.163
AR_E5	BR_E6	6818	6789	11724	1883	0.1606
AR_E5	BR_E7	6818	6686	11534	1970	0.1708
AR_E6	AR_E6	6833	6833	6833	6833	1
AR_E6	BO_P1	6833	6865	11106	2592	0.2334
AR_E6	BO_E1	6833	6745	11246	2332	0.2074
AR_E6	BO_E2	6833	6704	10476	3061	0.2922
AR_E6	BO_E3	6833	6746	11658	1921	0.1648
AR_E6	BO_P2	6833	6756	11606	1983	0.1709
AR_E6	BO_P3	6833	6914	12052	1695	0.1406
AR_E6	BO_P4	6833	6665	11388	2110	0.1853
AR_E6	BO_P5	6833	6858	11744	1947	0.1658
AR_E6	BO_E4	6833	6755	11351	2237	0.1971
AR_E6	BO_P6	6833	6900	12283	1450	0.118
AR_E6	BO_E5	6833	6824	11014	2643	0.24
AR_E6	BO_E6	6833	6782	10493	3122	0.2975
AR_E6	MX_P1	6833	6747	11508	2072	0.18
AR_E6	MX_P2	6833	6925	12502	1256	0.1005
AR_E6	MX_P3	6833	6790	11606	2017	0.1738
AR_E6	MX_E1	6833	6850	11742	1941	0.1653
AR_E6	MX_E2	6833	6878	12314	1397	0.1134
AR_E6	MX_E3	6833	6778	11769	1842	0.1565
AR_E6	MX_P4	6833	6812	12016	1629	0.1356
AR_E6	MX_E4	6833	6680	11454	2059	0.1798
AR_E6	MX_E5	6833	6816	11970	1679	0.1403
AR_E6	MX_P5	6833	6791	11701	1923	0.1643
AR_E6	MX_P6	6833	6712	11301	2244	0.1986
AR_E6	MX_E6	6833	6824	12200	1457	0.1194
AR_E6	US_P1	6833	6723	11650	1906	0.1636
AR_E6	US_P2	6833	6861	11050	2644	0.2393
AR_E6	US_P3	6833	6747	12196	1384	0.1135
AR_E6	US_P4	6833	6721	12024	1530	0.1272
AR_E6	US_P5	6833	6748	11654	1927	0.1654
AR_E6	US_P6	6833	6833	11028	2638	0.2392
AR_E6	US_E1	6833	6689	12280	1242	0.1011
AR_E6	US_E2	6833	6752	12543	1042	0.0831
AR_E6	US_E3	6833	6834	12077	1590	0.1317
AR_E6	US_E4	6833	6692	11922	1603	0.1345
AR_E6	US_E5	6833	6810	11674	1969	0.1687
AR_E6	US_E6	6833	6778	11884	1727	0.1453
AR_E6	CO_P1	6833	6845	11539	2139	0.1854
AR_E6	CO_P2	6833	6779	11982	1630	0.136
AR_E6	CO_P3	6833	6770	12016	1587	0.1321
AR_E6	CO_P4	6833	6844	11703	1974	0.1687
AR_E6	CO_E1	6833	6798	11225	2406	0.2143
AR_E6	CO_E2	6833	6845	11192	2486	0.2221
AR_E6	CO_E3	6833	6829	11533	2129	0.1846
AR_E6	CO_E4	6833	6862	11240	2455	0.2184
AR_E6	CO_E5	6833	6855	11800	1888	0.16
AR_E6	CO_E6	6833	6796	11268	2361	0.2095
AR_E6	CO_E7	6833	6837	11856	1814	0.153
AR_E6	BR_P1	6833	6855	10985	2703	0.2461
AR_E6	BR_P2	6833	6664	11872	1625	0.1369
AR_E6	BR_P3	6833	6788	11687	1934	0.1655
AR_E6	BR_P4	6833	6812	11870	1775	0.1495
AR_E6	BR_P5	6833	6798	11057	2574	0.2328
AR_E6	BR_E1	6833	6757	11944	1646	0.1378
AR_E6	BR_E2	6833	6451	11620	1664	0.1432
AR_E6	BR_E3	6833	6669	11508	1994	0.1733
AR_E6	BR_E4	6833	6633	11008	2458	0.2233
AR_E6	BR_E5	6833	6230	11107	1956	0.1761
AR_E6	BR_E6	6833	6789	11931	1691	0.1417
AR_E6	BR_E7	6833	6686	11439	2080	0.1818
BO_P1	BO_P1	6865	6865	6865	6865	1
BO_P1	BO_E1	6865	6745	11500	2110	0.1835
BO_P1	BO_E2	6865	6704	11052	2517	0.2277
BO_P1	BO_E3	6865	6746	12219	1392	0.1139
BO_P1	BO_P2	6865	6756	11499	2122	0.1845
BO_P1	BO_P3	6865	6914	12078	1701	0.1408
BO_P1	BO_P4	6865	6665	11129	2401	0.2157
BO_P1	BO_P5	6865	6858	11410	2313	0.2027
BO_P1	BO_E4	6865	6755	11564	2056	0.1778
BO_P1	BO_P6	6865	6900	11839	1926	0.1627
BO_P1	BO_E5	6865	6824	11491	2198	0.1913
BO_P1	BO_E6	6865	6782	11066	2581	0.2332
BO_P1	MX_P1	6865	6747	11965	1647	0.1377
BO_P1	MX_P2	6865	6925	12746	1044	0.0819
BO_P1	MX_P3	6865	6790	11986	1669	0.1392
BO_P1	MX_E1	6865	6850	12250	1465	0.1196
BO_P1	MX_E2	6865	6878	12672	1071	0.0845
BO_P1	MX_E3	6865	6778	11762	1881	0.1599
BO_P1	MX_P4	6865	6812	12046	1631	0.1354
BO_P1	MX_E4	6865	6680	12107	1438	0.1188
BO_P1	MX_E5	6865	6816	12309	1372	0.1115
BO_P1	MX_P5	6865	6791	12082	1574	0.1303
BO_P1	MX_P6	6865	6712	11764	1813	0.1541
BO_P1	MX_E6	6865	6824	11965	1724	0.1441
BO_P1	US_P1	6865	6723	12075	1513	0.1253
BO_P1	US_P2	6865	6861	10883	2843	0.2612
BO_P1	US_P3	6865	6747	12340	1272	0.1031
BO_P1	US_P4	6865	6721	12379	1207	0.0975
BO_P1	US_P5	6865	6748	12029	1584	0.1317
BO_P1	US_P6	6865	6833	11747	1951	0.1661
BO_P1	US_E1	6865	6689	12385	1169	0.0944
BO_P1	US_E2	6865	6752	12417	1200	0.0966
BO_P1	US_E3	6865	6834	12452	1247	0.1001
BO_P1	US_E4	6865	6692	12420	1137	0.0915
BO_P1	US_E5	6865	6810	11941	1734	0.1452
BO_P1	US_E6	6865	6778	12146	1497	0.1233
BO_P1	CO_P1	6865	6845	11980	1730	0.1444
BO_P1	CO_P2	6865	6779	12401	1243	0.1002
BO_P1	CO_P3	6865	6770	11382	2253	0.1979
BO_P1	CO_P4	6865	6844	12102	1607	0.1328
BO_P1	CO_E1	6865	6798	11892	1771	0.1489
BO_P1	CO_E2	6865	6845	11521	2189	0.19
BO_P1	CO_E3	6865	6829	11707	1987	0.1697
BO_P1	CO_E4	6865	6862	11902	1825	0.1533
BO_P1	CO_E5	6865	6855	11909	1811	0.1521
BO_P1	CO_E6	6865	6796	11660	2001	0.1716
BO_P1	CO_E7	6865	6837	12212	1490	0.122
BO_P1	BR_P1	6865	6855	11131	2589	0.2326
BO_P1	BR_P2	6865	6664	12183	1346	0.1105
BO_P1	BR_P3	6865	6788	12047	1606	0.1333
BO_P1	BR_P4	6865	6812	11912	1765	0.1482
BO_P1	BR_P5	6865	6798	11602	2061	0.1776
BO_P1	BR_E1	6865	6757	11807	1815	0.1537
BO_P1	BR_E2	6865	6451	11695	1621	0.1386
BO_P1	BR_E3	6865	6669	11539	1995	0.1729
BO_P1	BR_E4	6865	6633	11398	2100	0.1842
BO_P1	BR_E5	6865	6230	11080	2015	0.1819
BO_P1	BR_E6	6865	6789	11967	1687	0.141
BO_P1	BR_E7	6865	6686	11389	2162	0.1898
BO_E1	BO_E1	6745	6745	6745	6745	1
BO_E1	BO_E2	6745	6704	11157	2292	0.2054
BO_E1	BO_E3	6745	6746	11556	1935	0.1674
BO_E1	BO_P2	6745	6756	11659	1842	0.158
BO_E1	BO_P3	6745	6914	12353	1306	0.1057
BO_E1	BO_P4	6745	6665	11616	1794	0.1544
BO_E1	BO_P5	6745	6858	11540	2063	0.1788
BO_E1	BO_E4	6745	6755	11147	2353	0.2111
BO_E1	BO_P6	6745	6900	12028	1617	0.1344
BO_E1	BO_E5	6745	6824	11479	2090	0.1821
BO_E1	BO_E6	6745	6782	11197	2330	0.2081
BO_E1	MX_P1	6745	6747	11674	1818	0.1557
BO_E1	MX_P2	6745	6925	12102	1568	0.1296
BO_E1	MX_P3	6745	6790	11801	1734	0.1469
BO_E1	MX_E1	6745	6850	11873	1722	0.145
BO_E1	MX_E2	6745	6878	12234	1389	0.1135
BO_E1	MX_E3	6745	6778	11720	1803	0.1538
BO_E1	MX_P4	6745	6812	11824	1733	0.1466
BO_E1	MX_E4	6745	6680	11429	1996	0.1746
BO_E1	MX_E5	6745	6816	11922	1639	0.1375
BO_E1	MX_P5	6745	6791	11600	1936	0.1669
BO_E1	MX_P6	6745	6712	11519	1938	0.1682
BO_E1	MX_E6	6745	6824	12038	1531	0.1272
BO_E1	US_P1	6745	6723	12039	1429	0.1187
BO_E1	US_P2	6745	6861	11371	2235	0.1966
BO_E1	US_P3	6745	6747	12206	1286	0.1054
BO_E1	US_P4	6745	6721	11877	1589	0.1338
BO_E1	US_P5	6745	6748	11678	1815	0.1554
BO_E1	US_P6	6745	6833	11368	2210	0.1944
BO_E1	US_E1	6745	6689	11981	1453	0.1213
BO_E1	US_E2	6745	6752	12328	1169	0.0948
BO_E1	US_E3	6745	6834	12093	1486	0.1229
BO_E1	US_E4	6745	6692	12068	1369	0.1134
BO_E1	US_E5	6745	6810	11555	2000	0.1731
BO_E1	US_E6	6745	6778	11638	1885	0.162
BO_E1	CO_P1	6745	6845	11673	1917	0.1642
BO_E1	CO_P2	6745	6779	11966	1558	0.1302
BO_E1	CO_P3	6745	6770	11661	1854	0.159
BO_E1	CO_P4	6745	6844	11541	2048	0.1775
BO_E1	CO_E1	6745	6798	11340	2203	0.1943
BO_E1	CO_E2	6745	6845	11571	2019	0.1745
BO_E1	CO_E3	6745	6829	11597	1977	0.1705
BO_E1	CO_E4	6745	6862	11547	2060	0.1784
BO_E1	CO_E5	6745	6855	11631	1969	0.1693
BO_E1	CO_E6	6745	6796	11193	2348	0.2098
BO_E1	CO_E7	6745	6837	11902	1680	0.1412
BO_E1	BR_P1	6745	6855	11588	2012	0.1736
BO_E1	BR_P2	6745	6664	12256	1153	0.0941
BO_E1	BR_P3	6745	6788	12172	1361	0.1118
BO_E1	BR_P4	6745	6812	11822	1735	0.1468
BO_E1	BR_P5	6745	6798	11654	1889	0.1621
BO_E1	BR_E1	6745	6757	11816	1686	0.1427
BO_E1	BR_E2	6745	6451	11540	1656	0.1435
BO_E1	BR_E3	6745	6669	11745	1669	0.1421
BO_E1	BR_E4	6745	6633	11463	1915	0.1671
BO_E1	BR_E5	6745	6230	11388	1587	0.1394
BO_E1	BR_E6	6745	6789	11728	1806	0.154
BO_E1	BR_E7	6745	6686	11590	1841	0.1588
BO_E2	BO_E2	6704	6704	6704	6704	1
BO_E2	BO_E3	6704	6746	11603	1847	0.1592
BO_E2	BO_P2	6704	6756	11402	2058	0.1805
BO_E2	BO_P3	6704	6914	11834	1784	0.1508
BO_E2	BO_P4	6704	6665	11369	2000	0.1759
BO_E2	BO_P5	6704	6858	11717	1845	0.1575
BO_E2	BO_E4	6704	6755	11309	2150	0.1901
BO_E2	BO_P6	6704	6900	12089	1515	0.1253
BO_E2	BO_E5	6704	6824	11398	2130	0.1869
BO_E2	BO_E6	6704	6782	10867	2619	0.241
BO_E2	MX_P1	6704	6747	11619	1832	0.1577
BO_E2	MX_P2	6704	6925	12179	1450	0.1191
BO_E2	MX_P3	6704	6790	11634	1860	0.1599
BO_E2	MX_E1	6704	6850	12050	1504	0.1248
BO_E2	MX_E2	6704	6878	12144	1438	0.1184
BO_E2	MX_E3	6704	6778	11489	1993	0.1735
BO_E2	MX_P4	6704	6812	11900	1616	0.1358
BO_E2	MX_E4	6704	6680	11600	1784	0.1538
BO_E2	MX_E5	6704	6816	11946	1574	0.1318
BO_E2	MX_P5	6704	6791	11851	1644	0.1387
BO_E2	MX_P6	6704	6712	11285	2131	0.1888
BO_E2	MX_E6	6704	6824	12286	1242	0.1011
BO_E2	US_P1	6704	6723	11863	1564	0.1318
BO_E2	US_P2	6704	6861	11168	2397	0.2146
BO_E2	US_P3	6704	6747	12206	1245	0.102
BO_E2	US_P4	6704	6721	11844	1581	0.1335
BO_E2	US_P5	6704	6748	11823	1629	0.1378
BO_E2	US_P6	6704	6833	11690	1847	0.158
BO_E2	US_E1	6704	6689	11801	1592	0.1349
BO_E2	US_E2	6704	6752	12539	917	0.0731
BO_E2	US_E3	6704	6834	12147	1391	0.1145
BO_E2	US_E4	6704	6692	11816	1580	0.1337
BO_E2	US_E5	6704	6810	11511	2003	0.174
BO_E2	US_E6	6704	6778	11558	1924	0.1665
BO_E2	CO_P1	6704	6845	11874	1675	0.1411
BO_E2	CO_P2	6704	6779	11869	1614	0.136
BO_E2	CO_P3	6704	6770	11803	1671	0.1416
BO_E2	CO_P4	6704	6844	11643	1905	0.1636
BO_E2	CO_E1	6704	6798	11500	2002	0.1741
BO_E2	CO_E2	6704	6845	11377	2172	0.1909
BO_E2	CO_E3	6704	6829	11559	1974	0.1708
BO_E2	CO_E4	6704	6862	11715	1851	0.158
BO_E2	CO_E5	6704	6855	11758	1801	0.1532
BO_E2	CO_E6	6704	6796	11218	2282	0.2034
BO_E2	CO_E7	6704	6837	12158	1383	0.1138
BO_E2	BR_P1	6704	6855	11253	2306	0.2049
BO_E2	BR_P2	6704	6664	11746	1622	0.1381
BO_E2	BR_P3	6704	6788	11351	2141	0.1886
BO_E2	BR_P4	6704	6812	11750	1766	0.1503
BO_E2	BR_P5	6704	6798	10957	2545	0.2323
BO_E2	BR_E1	6704	6757	11430	2031	0.1777
BO_E2	BR_E2	6704	6451	11153	2002	0.1795
BO_E2	BR_E3	6704	6669	11447	1926	0.1683
BO_E2	BR_E4	6704	6633	10958	2379	0.2171
BO_E2	BR_E5	6704	6230	10765	2169	0.2015
BO_E2	BR_E6	6704	6789	11401	2092	0.1835
BO_E2	BR_E7	6704	6686	11250	2140	0.1902
BO_E3	BO_E3	6746	6746	6746	6746	1
BO_E3	BO_P2	6746	6756	12144	1358	0.1118
BO_E3	BO_P3	6746	6914	12526	1134	0.0905
BO_E3	BO_P4	6746	6665	11664	1747	0.1498
BO_E3	BO_P5	6746	6858	12269	1335	0.1088
BO_E3	BO_E4	6746	6755	11836	1665	0.1407
BO_E3	BO_P6	6746	6900	12331	1315	0.1066
BO_E3	BO_E5	6746	6824	12048	1522	0.1263
BO_E3	BO_E6	6746	6782	11542	1986	0.1721
BO_E3	MX_P1	6746	6747	11561	1932	0.1671
BO_E3	MX_P2	6746	6925	12114	1557	0.1285
BO_E3	MX_P3	6746	6790	11286	2250	0.1994
BO_E3	MX_E1	6746	6850	11942	1654	0.1385
BO_E3	MX_E2	6746	6878	11568	2056	0.1777
BO_E3	MX_E3	6746	6778	11908	1616	0.1357
BO_E3	MX_P4	6746	6812	11742	1816	0.1547
BO_E3	MX_E4	6746	6680	11302	2124	0.1879
BO_E3	MX_E5	6746	6816	11317	2245	0.1984
BO_E3	MX_P5	6746	6791	11512	2025	0.1759
BO_E3	MX_P6	6746	6712	11463	1995	0.174
BO_E3	MX_E6	6746	6824	12029	1541	0.1281
BO_E3	US_P1	6746	6723	11439	2030	0.1775
BO_E3	US_P2	6746	6861	11825	1782	0.1507
BO_E3	US_P3	6746	6747	11756	1737	0.1478
BO_E3	US_P4	6746	6721	11771	1696	0.1441
BO_E3	US_P5	6746	6748	11624	1870	0.1609
BO_E3	US_P6	6746	6833	11252	2327	0.2068
BO_E3	US_E1	6746	6689	11968	1467	0.1226
BO_E3	US_E2	6746	6752	12194	1304	0.1069
BO_E3	US_E3	6746	6834	11910	1670	0.1402
BO_E3	US_E4	6746	6692	11903	1535	0.129
BO_E3	US_E5	6746	6810	11663	1893	0.1623
BO_E3	US_E6	6746	6778	11510	2014	0.175
BO_E3	CO_P1	6746	6845	11953	1638	0.137
BO_E3	CO_P2	6746	6779	11869	1656	0.1395
BO_E3	CO_P3	6746	6770	12141	1375	0.1133
BO_E3	CO_P4	6746	6844	11656	1934	0.1659
BO_E3	CO_E1	6746	6798	11426	2118	0.1854
BO_E3	CO_E2	6746	6845	11711	1880	0.1605
BO_E3	CO_E3	6746	6829	11515	2060	0.1789
BO_E3	CO_E4	6746	6862	11379	2229	0.1959
BO_E3	CO_E5	6746	6855	11482	2119	0.1845
BO_E3	CO_E6	6746	6796	11529	2013	0.1746
BO_E3	CO_E7	6746	6837	11749	1834	0.1561
BO_E3	BR_P1	6746	6855	12255	1346	0.1098
BO_E3	BR_P2	6746	6664	12435	975	0.0784
BO_E3	BR_P3	6746	6788	12367	1167	0.0944
BO_E3	BR_P4	6746	6812	12272	1286	0.1048
BO_E3	BR_P5	6746	6798	12103	1441	0.1191
BO_E3	BR_E1	6746	6757	12030	1473	0.1224
BO_E3	BR_E2	6746	6451	11801	1396	0.1183
BO_E3	BR_E3	6746	6669	12171	1244	0.1022
BO_E3	BR_E4	6746	6633	11846	1533	0.1294
BO_E3	BR_E5	6746	6230	11504	1472	0.128
BO_E3	BR_E6	6746	6789	11834	1701	0.1437
BO_E3	BR_E7	6746	6686	11809	1623	0.1374
BO_P2	BO_P2	6756	6756	6756	6756	1
BO_P2	BO_P3	6756	6914	12267	1403	0.1144
BO_P2	BO_P4	6756	6665	11703	1718	0.1468
BO_P2	BO_P5	6756	6858	11280	2334	0.2069
BO_P2	BO_E4	6756	6755	11476	2035	0.1773
BO_P2	BO_P6	6756	6900	11998	1658	0.1382
BO_P2	BO_E5	6756	6824	11925	1655	0.1388
BO_P2	BO_E6	6756	6782	11555	1983	0.1716
BO_P2	MX_P1	6756	6747	12471	1032	0.0828
BO_P2	MX_P2	6756	6925	12541	1140	0.0909
BO_P2	MX_P3	6756	6790	12384	1162	0.0938
BO_P2	MX_E1	6756	6850	12063	1543	0.1279
BO_P2	MX_E2	6756	6878	12247	1387	0.1133
BO_P2	MX_E3	6756	6778	12127	1407	0.116
BO_P2	MX_P4	6756	6812	12400	1168	0.0942
BO_P2	MX_E4	6756	6680	12121	1315	0.1085
BO_P2	MX_E5	6756	6816	12353	1219	0.0987
BO_P2	MX_P5	6756	6791	11820	1727	0.1461
BO_P2	MX_P6	6756	6712	11776	1692	0.1437
BO_P2	MX_E6	6756	6824	12655	925	0.0731
BO_P2	US_P1	6756	6723	11838	1641	0.1386
BO_P2	US_P2	6756	6861	11682	1935	0.1656
BO_P2	US_P3	6756	6747	11922	1581	0.1326
BO_P2	US_P4	6756	6721	11324	2153	0.1901
BO_P2	US_P5	6756	6748	11995	1509	0.1258
BO_P2	US_P6	6756	6833	11180	2409	0.2155
BO_P2	US_E1	6756	6689	12227	1218	0.0996
BO_P2	US_E2	6756	6752	12035	1473	0.1224
BO_P2	US_E3	6756	6834	12100	1490	0.1231
BO_P2	US_E4	6756	6692	12202	1246	0.1021
BO_P2	US_E5	6756	6810	11659	1907	0.1636
BO_P2	US_E6	6756	6778	11829	1705	0.1441
BO_P2	CO_P1	6756	6845	12280	1321	0.1076
BO_P2	CO_P2	6756	6779	11614	1921	0.1654
BO_P2	CO_P3	6756	6770	11969	1557	0.1301
BO_P2	CO_P4	6756	6844	12162	1438	0.1182
BO_P2	CO_E1	6756	6798	11241	2313	0.2058
BO_P2	CO_E2	6756	6845	11877	1724	0.1452
BO_P2	CO_E3	6756	6829	11792	1793	0.1521
BO_P2	CO_E4	6756	6862	12060	1558	0.1292
BO_P2	CO_E5	6756	6855	12109	1502	0.124
BO_P2	CO_E6	6756	6796	11701	1851	0.1582
BO_P2	CO_E7	6756	6837	12099	1494	0.1235
BO_P2	BR_P1	6756	6855	11399	2212	0.1941
BO_P2	BR_P2	6756	6664	11432	1988	0.1739
BO_P2	BR_P3	6756	6788	12192	1352	0.1109
BO_P2	BR_P4	6756	6812	11593	1975	0.1704
BO_P2	BR_P5	6756	6798	11811	1743	0.1476
BO_P2	BR_E1	6756	6757	11399	2114	0.1855
BO_P2	BR_E2	6756	6451	11594	1613	0.1391
BO_P2	BR_E3	6756	6669	11176	2249	0.2012
BO_P2	BR_E4	6756	6633	11348	2041	0.1799
BO_P2	BR_E5	6756	6230	11060	1926	0.1741
BO_P2	BR_E6	6756	6789	11949	1596	0.1336
BO_P2	BR_E7	6756	6686	11732	1710	0.1458
BO_P3	BO_P3	6914	6914	6914	6914	1
BO_P3	BO_P4	6914	6665	12361	1218	0.0985
BO_P3	BO_P5	6914	6858	12127	1645	0.1356
BO_P3	BO_E4	6914	6755	12121	1548	0.1277
BO_P3	BO_P6	6914	6900	12621	1193	0.0945
BO_P3	BO_E5	6914	6824	12238	1500	0.1226
BO_P3	BO_E6	6914	6782	11881	1815	0.1528
BO_P3	MX_P1	6914	6747	12606	1055	0.0837
BO_P3	MX_P2	6914	6925	12753	1086	0.0852
BO_P3	MX_P3	6914	6790	12692	1012	0.0797
BO_P3	MX_E1	6914	6850	12439	1325	0.1065
BO_P3	MX_E2	6914	6878	12881	911	0.0707
BO_P3	MX_E3	6914	6778	12542	1150	0.0917
BO_P3	MX_P4	6914	6812	12681	1045	0.0824
BO_P3	MX_E4	6914	6680	12673	921	0.0727
BO_P3	MX_E5	6914	6816	12840	890	0.0693
BO_P3	MX_P5	6914	6791	12667	1038	0.0819
BO_P3	MX_P6	6914	6712	12458	1168	0.0938
BO_P3	MX_E6	6914	6824	12564	1174	0.0934
BO_P3	US_P1	6914	6723	12642	995	0.0787
BO_P3	US_P2	6914	6861	12127	1648	0.1359
BO_P3	US_P3	6914	6747	12542	1119	0.0892
BO_P3	US_P4	6914	6721	12612	1023	0.0811
BO_P3	US_P5	6914	6748	12498	1164	0.0931
BO_P3	US_P6	6914	6833	12516	1231	0.0984
BO_P3	US_E1	6914	6689	12736	867	0.0681
BO_P3	US_E2	6914	6752	12984	682	0.0525
BO_P3	US_E3	6914	6834	12580	1168	0.0928
BO_P3	US_E4	6914	6692	12859	747	0.0581
BO_P3	US_E5	6914	6810	12728	996	0.0783
BO_P3	US_E6	6914	6778	12655	1037	0.0819
BO_P3	CO_P1	6914	6845	12745	1014	0.0796
BO_P3	CO_P2	6914	6779	12876	817	0.0635
BO_P3	CO_P3	6914	6770	12774	910	0.0712
BO_P3	CO_P4	6914	6844	12748	1010	0.0792
BO_P3	CO_E1	6914	6798	12560	1152	0.0917
BO_P3	CO_E2	6914	6845	12584	1175	0.0934
BO_P3	CO_E3	6914	6829	12710	1033	0.0813
BO_P3	CO_E4	6914	6862	12701	1075	0.0846
BO_P3	CO_E5	6914	6855	12598	1171	0.093
BO_P3	CO_E6	6914	6796	12571	1139	0.0906
BO_P3	CO_E7	6914	6837	12499	1252	0.1002
BO_P3	BR_P1	6914	6855	12266	1503	0.1225
BO_P3	BR_P2	6914	6664	12461	1117	0.0896
BO_P3	BR_P3	6914	6788	12419	1283	0.1033
BO_P3	BR_P4	6914	6812	12670	1056	0.0833
BO_P3	BR_P5	6914	6798	12263	1449	0.1182
BO_P3	BR_E1	6914	6757	12317	1354	0.1099
BO_P3	BR_E2	6914	6451	12188	1177	0.0966
BO_P3	BR_E3	6914	6669	12165	1418	0.1166
BO_P3	BR_E4	6914	6633	12253	1294	0.1056
BO_P3	BR_E5	6914	6230	11999	1145	0.0954
BO_P3	BR_E6	6914	6789	12479	1224	0.0981
BO_P3	BR_E7	6914	6686	12452	1148	0.0922
BO_P4	BO_P4	6665	6665	6665	6665	1
BO_P4	BO_P5	6665	6858	11942	1581	0.1324
BO_P4	BO_E4	6665	6755	11506	1914	0.1663
BO_P4	BO_P6	6665	6900	11938	1627	0.1363
BO_P4	BO_E5	6665	6824	11950	1539	0.1288
BO_P4	BO_E6	6665	6782	11143	2304	0.2068
BO_P4	MX_P1	6665	6747	11976	1436	0.1199
BO_P4	MX_P2	6665	6925	12457	1133	0.091
BO_P4	MX_P3	6665	6790	11701	1754	0.1499
BO_P4	MX_E1	6665	6850	12125	1390	0.1146
BO_P4	MX_E2	6665	6878	12011	1532	0.1275
BO_P4	MX_E3	6665	6778	11837	1606	0.1357
BO_P4	MX_P4	6665	6812	11885	1592	0.134
BO_P4	MX_E4	6665	6680	11587	1758	0.1517
BO_P4	MX_E5	6665	6816	11828	1653	0.1398
BO_P4	MX_P5	6665	6791	11684	1772	0.1517
BO_P4	MX_P6	6665	6712	11427	1950	0.1706
BO_P4	MX_E6	6665	6824	11881	1608	0.1353
BO_P4	US_P1	6665	6723	11750	1638	0.1394
BO_P4	US_P2	6665	6861	11009	2517	0.2286
BO_P4	US_P3	6665	6747	12176	1236	0.1015
BO_P4	US_P4	6665	6721	12144	1242	0.1023
BO_P4	US_P5	6665	6748	11927	1486	0.1246
BO_P4	US_P6	6665	6833	11557	1941	0.168
BO_P4	US_E1	6665	6689	12009	1345	0.112
BO_P4	US_E2	6665	6752	12157	1260	0.1036
BO_P4	US_E3	6665	6834	11921	1578	0.1324
BO_P4	US_E4	6665	6692	11960	1397	0.1168
BO_P4	US_E5	6665	6810	11897	1578	0.1326
BO_P4	US_E6	6665	6778	11951	1492	0.1248
BO_P4	CO_P1	6665	6845	12286	1224	0.0996
BO_P4	CO_P2	6665	6779	12163	1281	0.1053
BO_P4	CO_P3	6665	6770	11535	1900	0.1647
BO_P4	CO_P4	6665	6844	12117	1392	0.1149
BO_P4	CO_E1	6665	6798	11594	1869	0.1612
BO_P4	CO_E2	6665	6845	11719	1791	0.1528
BO_P4	CO_E3	6665	6829	11778	1716	0.1457
BO_P4	CO_E4	6665	6862	11664	1863	0.1597
BO_P4	CO_E5	6665	6855	11984	1536	0.1282
BO_P4	CO_E6	6665	6796	11910	1551	0.1302
BO_P4	CO_E7	6665	6837	11827	1675	0.1416
BO_P4	BR_P1	6665	6855	11894	1626	0.1367
BO_P4	BR_P2	6665	6664	12180	1149	0.0943
BO_P4	BR_P3	6665	6788	12223	1230	0.1006
BO_P4	BR_P4	6665	6812	12038	1439	0.1195
BO_P4	BR_P5	6665	6798	11683	1780	0.1524
BO_P4	BR_E1	6665	6757	11662	1760	0.1509
BO_P4	BR_E2	6665	6451	11665	1451	0.1244
BO_P4	BR_E3	6665	6669	12160	1174	0.0965
BO_P4	BR_E4	6665	6633	11551	1747	0.1512
BO_P4	BR_E5	6665	6230	11358	1537	0.1353
BO_P4	BR_E6	6665	6789	11584	1870	0.1614
BO_P4	BR_E7	6665	6686	11493	1858	0.1617
BO_P5	BO_P5	6858	6858	6858	6858	1
BO_P5	BO_E4	6858	6755	11217	2396	0.2136
BO_P5	BO_P6	6858	6900	11682	2076	0.1777
BO_P5	BO_E5	6858	6824	11909	1773	0.1489
BO_P5	BO_E6	6858	6782	11608	2032	0.1751
BO_P5	MX_P1	6858	6747	12236	1369	0.1119
BO_P5	MX_P2	6858	6925	12586	1197	0.0951
BO_P5	MX_P3	6858	6790	12133	1515	0.1249
BO_P5	MX_E1	6858	6850	11778	1930	0.1639
BO_P5	MX_E2	6858	6878	11836	1900	0.1605
BO_P5	MX_E3	6858	6778	12060	1576	0.1307
BO_P5	MX_P4	6858	6812	12165	1505	0.1237
BO_P5	MX_E4	6858	6680	12315	1223	0.0993
BO_P5	MX_E5	6858	6816	12464	1210	0.0971
BO_P5	MX_P5	6858	6791	11668	1981	0.1698
BO_P5	MX_P6	6858	6712	12082	1488	0.1232
BO_P5	MX_E6	6858	6824	12197	1485	0.1218
BO_P5	US_P1	6858	6723	11852	1729	0.1459
BO_P5	US_P2	6858	6861	11580	2139	0.1847
BO_P5	US_P3	6858	6747	11855	1750	0.1476
BO_P5	US_P4	6858	6721	11650	1929	0.1656
BO_P5	US_P5	6858	6748	12019	1587	0.132
BO_P5	US_P6	6858	6833	11612	2079	0.179
BO_P5	US_E1	6858	6689	12073	1474	0.1221
BO_P5	US_E2	6858	6752	12061	1549	0.1284
BO_P5	US_E3	6858	6834	12020	1672	0.1391
BO_P5	US_E4	6858	6692	12348	1202	0.0973
BO_P5	US_E5	6858	6810	12363	1305	0.1056
BO_P5	US_E6	6858	6778	12104	1532	0.1266
BO_P5	CO_P1	6858	6845	12091	1612	0.1333
BO_P5	CO_P2	6858	6779	11894	1743	0.1465
BO_P5	CO_P3	6858	6770	11420	2208	0.1933
BO_P5	CO_P4	6858	6844	12363	1339	0.1083
BO_P5	CO_E1	6858	6798	11635	2021	0.1737
BO_P5	CO_E2	6858	6845	11752	1951	0.166
BO_P5	CO_E3	6858	6829	12136	1551	0.1278
BO_P5	CO_E4	6858	6862	12138	1582	0.1303
BO_P5	CO_E5	6858	6855	11770	1943	0.1651
BO_P5	CO_E6	6858	6796	12034	1620	0.1346
BO_P5	CO_E7	6858	6837	12510	1185	0.0947
BO_P5	BR_P1	6858	6855	11455	2258	0.1971
BO_P5	BR_P2	6858	6664	12203	1319	0.1081
BO_P5	BR_P3	6858	6788	12477	1169	0.0937
BO_P5	BR_P4	6858	6812	11897	1773	0.149
BO_P5	BR_P5	6858	6798	12096	1560	0.129
BO_P5	BR_E1	6858	6757	11529	2086	0.1809
BO_P5	BR_E2	6858	6451	11900	1409	0.1184
BO_P5	BR_E3	6858	6669	10902	2625	0.2408
BO_P5	BR_E4	6858	6633	11851	1640	0.1384
BO_P5	BR_E5	6858	6230	11707	1381	0.118
BO_P5	BR_E6	6858	6789	12394	1253	0.1011
BO_P5	BR_E7	6858	6686	12114	1430	0.118
BO_E4	BO_E4	6755	6755	6755	6755	1
BO_E4	BO_P6	6755	6900	11718	1937	0.1653
BO_E4	BO_E5	6755	6824	11342	2237	0.1972
BO_E4	BO_E6	6755	6782	10853	2684	0.2473
BO_E4	MX_P1	6755	6747	11869	1633	0.1376
BO_E4	MX_P2	6755	6925	12371	1309	0.1058
BO_E4	MX_P3	6755	6790	11918	1627	0.1365
BO_E4	MX_E1	6755	6850	11483	2122	0.1848
BO_E4	MX_E2	6755	6878	11724	1909	0.1628
BO_E4	MX_E3	6755	6778	11710	1823	0.1557
BO_E4	MX_P4	6755	6812	11838	1729	0.1461
BO_E4	MX_E4	6755	6680	11651	1784	0.1531
BO_E4	MX_E5	6755	6816	11877	1694	0.1426
BO_E4	MX_P5	6755	6791	11503	2043	0.1776
BO_E4	MX_P6	6755	6712	11453	2014	0.1758
BO_E4	MX_E6	6755	6824	12132	1447	0.1193
BO_E4	US_P1	6755	6723	11809	1669	0.1413
BO_E4	US_P2	6755	6861	11572	2044	0.1766
BO_E4	US_P3	6755	6747	11918	1584	0.1329
BO_E4	US_P4	6755	6721	11687	1789	0.1531
BO_E4	US_P5	6755	6748	11647	1856	0.1594
BO_E4	US_P6	6755	6833	11167	2421	0.2168
BO_E4	US_E1	6755	6689	11827	1617	0.1367
BO_E4	US_E2	6755	6752	12356	1151	0.0932
BO_E4	US_E3	6755	6834	11809	1780	0.1507
BO_E4	US_E4	6755	6692	11952	1495	0.1251
BO_E4	US_E5	6755	6810	11855	1710	0.1442
BO_E4	US_E6	6755	6778	11620	1913	0.1646
BO_E4	CO_P1	6755	6845	12066	1534	0.1271
BO_E4	CO_P2	6755	6779	11729	1805	0.1539
BO_E4	CO_P3	6755	6770	11688	1837	0.1572
BO_E4	CO_P4	6755	6844	11853	1746	0.1473
BO_E4	CO_E1	6755	6798	11175	2378	0.2128
BO_E4	CO_E2	6755	6845	11323	2277	0.2011
BO_E4	CO_E3	6755	6829	11700	1884	0.161
BO_E4	CO_E4	6755	6862	11465	2152	0.1877
BO_E4	CO_E5	6755	6855	11606	2004	0.1727
BO_E4	CO_E6	6755	6796	11157	2394	0.2146
BO_E4	CO_E7	6755	6837	12143	1449	0.1193
BO_E4	BR_P1	6755	6855	11133	2477	0.2225
BO_E4	BR_P2	6755	6664	11333	2086	0.1841
BO_E4	BR_P3	6755	6788	12146	1397	0.115
BO_E4	BR_P4	6755	6812	11359	2208	0.1944
BO_E4	BR_P5	6755	6798	11645	1908	0.1638
BO_E4	BR_E1	6755	6757	11441	2071	0.181
BO_E4	BR_E2	6755	6451	11468	1738	0.1516
BO_E4	BR_E3	6755	6669	11220	2204	0.1964
BO_E4	BR_E4	6755	6633	11093	2295	0.2069
BO_E4	BR_E5	6755	6230	11030	1955	0.1772
BO_E4	BR_E6	6755	6789	11356	2188	0.1927
BO_E4	BR_E7	6755	6686	11496	1945	0.1692
BO_P6	BO_P6	6900	6900	6900	6900	1
BO_P6	BO_E5	6900	6824	12339	1385	0.1122
BO_P6	BO_E6	6900	6782	12064	1618	0.1341
BO_P6	MX_P1	6900	6747	12377	1270	0.1026
BO_P6	MX_P2	6900	6925	12556	1269	0.1011
BO_P6	MX_P3	6900	6790	12540	1150	0.0917
BO_P6	MX_E1	6900	6850	12252	1498	0.1223
BO_P6	MX_E2	6900	6878	12246	1532	0.1251
BO_P6	MX_E3	6900	6778	12264	1414	0.1153
BO_P6	MX_P4	6900	6812	12669	1043	0.0823
BO_P6	MX_E4	6900	6680	12459	1121	0.09
BO_P6	MX_E5	6900	6816	12761	955	0.0748
BO_P6	MX_P5	6900	6791	12098	1593	0.1317
BO_P6	MX_P6	6900	6712	12083	1529	0.1265
BO_P6	MX_E6	6900	6824	12337	1387	0.1124
BO_P6	US_P1	6900	6723	12342	1281	0.1038
BO_P6	US_P2	6900	6861	12378	1383	0.1117
BO_P6	US_P3	6900	6747	12208	1439	0.1179
BO_P6	US_P4	6900	6721	12261	1360	0.1109
BO_P6	US_P5	6900	6748	12460	1188	0.0953
BO_P6	US_P6	6900	6833	12136	1597	0.1316
BO_P6	US_E1	6900	6689	12307	1282	0.1042
BO_P6	US_E2	6900	6752	12444	1208	0.0971
BO_P6	US_E3	6900	6834	12190	1544	0.1267
BO_P6	US_E4	6900	6692	12476	1116	0.0895
BO_P6	US_E5	6900	6810	12175	1535	0.1261
BO_P6	US_E6	6900	6778	12458	1220	0.0979
BO_P6	CO_P1	6900	6845	12448	1297	0.1042
BO_P6	CO_P2	6900	6779	12548	1131	0.0901
BO_P6	CO_P3	6900	6770	11667	2003	0.1717
BO_P6	CO_P4	6900	6844	12174	1570	0.129
BO_P6	CO_E1	6900	6798	11893	1805	0.1518
BO_P6	CO_E2	6900	6845	12282	1463	0.1191
BO_P6	CO_E3	6900	6829	12593	1136	0.0902
BO_P6	CO_E4	6900	6862	12421	1341	0.108
BO_P6	CO_E5	6900	6855	12341	1414	0.1146
BO_P6	CO_E6	6900	6796	12099	1597	0.132
BO_P6	CO_E7	6900	6837	12471	1266	0.1015
BO_P6	BR_P1	6900	6855	12197	1558	0.1277
BO_P6	BR_P2	6900	6664	12351	1213	0.0982
BO_P6	BR_P3	6900	6788	12690	998	0.0786
BO_P6	BR_P4	6900	6812	12270	1442	0.1175
BO_P6	BR_P5	6900	6798	12357	1341	0.1085
BO_P6	BR_E1	6900	6757	11975	1682	0.1405
BO_P6	BR_E2	6900	6451	11993	1358	0.1132
BO_P6	BR_E3	6900	6669	11524	2045	0.1775
BO_P6	BR_E4	6900	6633	12265	1268	0.1034
BO_P6	BR_E5	6900	6230	11887	1243	0.1046
BO_P6	BR_E6	6900	6789	12170	1519	0.1248
BO_P6	BR_E7	6900	6686	12287	1299	0.1057
BO_E5	BO_E5	6824	6824	6824	6824	1
BO_E5	BO_E6	6824	6782	11101	2505	0.2257
BO_E5	MX_P1	6824	6747	12167	1404	0.1154
BO_E5	MX_P2	6824	6925	12308	1441	0.1171
BO_E5	MX_P3	6824	6790	11889	1725	0.1451
BO_E5	MX_E1	6824	6850	11821	1853	0.1568
BO_E5	MX_E2	6824	6878	12553	1149	0.0915
BO_E5	MX_E3	6824	6778	11940	1662	0.1392
BO_E5	MX_P4	6824	6812	11861	1775	0.1497
BO_E5	MX_E4	6824	6680	11704	1800	0.1538
BO_E5	MX_E5	6824	6816	12154	1486	0.1223
BO_E5	MX_P5	6824	6791	11963	1652	0.1381
BO_E5	MX_P6	6824	6712	11710	1826	0.1559
BO_E5	MX_E6	6824	6824	12065	1583	0.1312
BO_E5	US_P1	6824	6723	11925	1622	0.136
BO_E5	US_P2	6824	6861	11609	2076	0.1788
BO_E5	US_P3	6824	6747	12311	1260	0.1023
BO_E5	US_P4	6824	6721	12151	1394	0.1147
BO_E5	US_P5	6824	6748	11623	1949	0.1677
BO_E5	US_P6	6824	6833	11330	2327	0.2054
BO_E5	US_E1	6824	6689	12326	1187	0.0963
BO_E5	US_E2	6824	6752	12671	905	0.0714
BO_E5	US_E3	6824	6834	12443	1215	0.0976
BO_E5	US_E4	6824	6692	12328	1188	0.0964
BO_E5	US_E5	6824	6810	12077	1557	0.1289
BO_E5	US_E6	6824	6778	12219	1383	0.1132
BO_E5	CO_P1	6824	6845	11983	1686	0.1407
BO_E5	CO_P2	6824	6779	12316	1287	0.1045
BO_E5	CO_P3	6824	6770	12208	1386	0.1135
BO_E5	CO_P4	6824	6844	12041	1627	0.1351
BO_E5	CO_E1	6824	6798	11741	1881	0.1602
BO_E5	CO_E2	6824	6845	11711	1958	0.1672
BO_E5	CO_E3	6824	6829	11771	1882	0.1599
BO_E5	CO_E4	6824	6862	11617	2069	0.1781
BO_E5	CO_E5	6824	6855	11578	2101	0.1815
BO_E5	CO_E6	6824	6796	11647	1973	0.1694
BO_E5	CO_E7	6824	6837	11846	1815	0.1532
BO_E5	BR_P1	6824	6855	11508	2171	0.1887
BO_E5	BR_P2	6824	6664	12033	1455	0.1209
BO_E5	BR_P3	6824	6788	11990	1622	0.1353
BO_E5	BR_P4	6824	6812	12097	1539	0.1272
BO_E5	BR_P5	6824	6798	11680	1942	0.1663
BO_E5	BR_E1	6824	6757	12156	1425	0.1172
BO_E5	BR_E2	6824	6451	11770	1505	0.1279
BO_E5	BR_E3	6824	6669	11767	1726	0.1467
BO_E5	BR_E4	6824	6633	11305	2152	0.1904
BO_E5	BR_E5	6824	6230	11457	1597	0.1394
BO_E5	BR_E6	6824	6789	12153	1460	0.1201
BO_E5	BR_E7	6824	6686	11853	1657	0.1398
BO_E6	BO_E6	6782	6782	6782	6782	1
BO_E6	MX_P1	6782	6747	11558	1971	0.1705
BO_E6	MX_P2	6782	6925	12344	1363	0.1104
BO_E6	MX_P3	6782	6790	11247	2325	0.2067
BO_E6	MX_E1	6782	6850	11669	1963	0.1682
BO_E6	MX_E2	6782	6878	11969	1691	0.1413
BO_E6	MX_E3	6782	6778	11685	1875	0.1605
BO_E6	MX_P4	6782	6812	11716	1878	0.1603
BO_E6	MX_E4	6782	6680	11365	2097	0.1845
BO_E6	MX_E5	6782	6816	11735	1863	0.1588
BO_E6	MX_P5	6782	6791	11310	2263	0.2001
BO_E6	MX_P6	6782	6712	11408	2086	0.1829
BO_E6	MX_E6	6782	6824	11875	1731	0.1458
BO_E6	US_P1	6782	6723	11733	1772	0.151
BO_E6	US_P2	6782	6861	10974	2669	0.2432
BO_E6	US_P3	6782	6747	11998	1531	0.1276
BO_E6	US_P4	6782	6721	12029	1474	0.1225
BO_E6	US_P5	6782	6748	11726	1804	0.1538
BO_E6	US_P6	6782	6833	10818	2797	0.2586
BO_E6	US_E1	6782	6689	12012	1459	0.1215
BO_E6	US_E2	6782	6752	12420	1114	0.0897
BO_E6	US_E3	6782	6834	11940	1676	0.1404
BO_E6	US_E4	6782	6692	11986	1488	0.1241
BO_E6	US_E5	6782	6810	11694	1898	0.1623
BO_E6	US_E6	6782	6778	11724	1836	0.1566
BO_E6	CO_P1	6782	6845	11775	1852	0.1573
BO_E6	CO_P2	6782	6779	11838	1723	0.1455
BO_E6	CO_P3	6782	6770	11874	1678	0.1413
BO_E6	CO_P4	6782	6844	11465	2161	0.1885
BO_E6	CO_E1	6782	6798	11064	2516	0.2274
BO_E6	CO_E2	6782	6845	11276	2351	0.2085
BO_E6	CO_E3	6782	6829	11548	2063	0.1786
BO_E6	CO_E4	6782	6862	11099	2545	0.2293
BO_E6	CO_E5	6782	6855	11660	1977	0.1696
BO_E6	CO_E6	6782	6796	11211	2367	0.2111
BO_E6	CO_E7	6782	6837	11849	1770	0.1494
BO_E6	BR_P1	6782	6855	10979	2658	0.2421
BO_E6	BR_P2	6782	6664	11851	1595	0.1346
BO_E6	BR_P3	6782	6788	11824	1746	0.1477
BO_E6	BR_P4	6782	6812	11542	2052	0.1778
BO_E6	BR_P5	6782	6798	11268	2312	0.2052
BO_E6	BR_E1	6782	6757	11938	1601	0.1341
BO_E6	BR_E2	6782	6451	11439	1794	0.1568
BO_E6	BR_E3	6782	6669	11554	1897	0.1642
BO_E6	BR_E4	6782	6633	10967	2448	0.2232
BO_E6	BR_E5	6782	6230	11067	1945	0.1757
BO_E6	BR_E6	6782	6789	11639	1932	0.166
BO_E6	BR_E7	6782	6686	11401	2067	0.1813
MX_P1	MX_P1	6747	6747	6747	6747	1
MX_P1	MX_P2	6747	6925	12273	1399	0.114
MX_P1	MX_P3	6747	6790	11084	2453	0.2213
MX_P1	MX_E1	6747	6850	12131	1466	0.1208
MX_P1	MX_E2	6747	6878	12022	1603	0.1333
MX_P1	MX_E3	6747	6778	11644	1881	0.1615
MX_P1	MX_P4	6747	6812	11869	1690	0.1424
MX_P1	MX_E4	6747	6680	11518	1909	0.1657
MX_P1	MX_E5	6747	6816	11851	1712	0.1445
MX_P1	MX_P5	6747	6791	11499	2039	0.1773
MX_P1	MX_P6	6747	6712	11560	1899	0.1643
MX_P1	MX_E6	6747	6824	11890	1681	0.1414
MX_P1	US_P1	6747	6723	11737	1733	0.1477
MX_P1	US_P2	6747	6861	12103	1505	0.1243
MX_P1	US_P3	6747	6747	11736	1758	0.1498
MX_P1	US_P4	6747	6721	11978	1490	0.1244
MX_P1	US_P5	6747	6748	11748	1747	0.1487
MX_P1	US_P6	6747	6833	11684	1896	0.1623
MX_P1	US_E1	6747	6689	11991	1445	0.1205
MX_P1	US_E2	6747	6752	12507	992	0.0793
MX_P1	US_E3	6747	6834	11916	1665	0.1397
MX_P1	US_E4	6747	6692	11974	1465	0.1223
MX_P1	US_E5	6747	6810	11939	1618	0.1355
MX_P1	US_E6	6747	6778	11793	1732	0.1469
MX_P1	CO_P1	6747	6845	11787	1805	0.1531
MX_P1	CO_P2	6747	6779	11896	1630	0.137
MX_P1	CO_P3	6747	6770	11750	1767	0.1504
MX_P1	CO_P4	6747	6844	11465	2126	0.1854
MX_P1	CO_E1	6747	6798	11699	1846	0.1578
MX_P1	CO_E2	6747	6845	11625	1967	0.1692
MX_P1	CO_E3	6747	6829	11540	2036	0.1764
MX_P1	CO_E4	6747	6862	11615	1994	0.1717
MX_P1	CO_E5	6747	6855	11694	1908	0.1632
MX_P1	CO_E6	6747	6796	11428	2115	0.1851
MX_P1	CO_E7	6747	6837	12356	1228	0.0994
MX_P1	BR_P1	6747	6855	12119	1483	0.1224
MX_P1	BR_P2	6747	6664	12525	886	0.0707
MX_P1	BR_P3	6747	6788	12346	1189	0.0963
MX_P1	BR_P4	6747	6812	12193	1366	0.112
MX_P1	BR_P5	6747	6798	11916	1629	0.1367
MX_P1	BR_E1	6747	6757	12036	1468	0.122
MX_P1	BR_E2	6747	6451	11902	1296	0.1089
MX_P1	BR_E3	6747	6669	12067	1349	0.1118
MX_P1	BR_E4	6747	6633	11971	1409	0.1177
MX_P1	BR_E5	6747	6230	11608	1369	0.1179
MX_P1	BR_E6	6747	6789	11893	1643	0.1381
MX_P1	BR_E7	6747	6686	11912	1521	0.1277
MX_P2	MX_P2	6925	6925	6925	6925	1
MX_P2	MX_P3	6925	6790	12184	1531	0.1257
MX_P2	MX_E1	6925	6850	12491	1284	0.1028
MX_P2	MX_E2	6925	6878	12370	1433	0.1158
MX_P2	MX_E3	6925	6778	12303	1400	0.1138
MX_P2	MX_P4	6925	6812	12350	1387	0.1123
MX_P2	MX_E4	6925	6680	12498	1107	0.0886
MX_P2	MX_E5	6925	6816	12686	1055	0.0832
MX_P2	MX_P5	6925	6791	12278	1438	0.1171
MX_P2	MX_P6	6925	6712	12255	1382	0.1128
MX_P2	MX_E6	6925	6824	12478	1271	0.1019
MX_P2	US_P1	6925	6723	12493	1155	0.0925
MX_P2	US_P2	6925	6861	12659	1127	0.089
MX_P2	US_P3	6925	6747	12745	927	0.0727
MX_P2	US_P4	6925	6721	12414	1232	0.0992
MX_P2	US_P5	6925	6748	12326	1347	0.1093
MX_P2	US_P6	6925	6833	12158	1600	0.1316
MX_P2	US_E1	6925	6689	12326	1288	0.1045
MX_P2	US_E2	6925	6752	12407	1270	0.1024
MX_P2	US_E3	6925	6834	12589	1170	0.0929
MX_P2	US_E4	6925	6692	12465	1152	0.0924
MX_P2	US_E5	6925	6810	12418	1317	0.1061
MX_P2	US_E6	6925	6778	12220	1483	0.1214
MX_P2	CO_P1	6925	6845	12310	1460	0.1186
MX_P2	CO_P2	6925	6779	12838	866	0.0675
MX_P2	CO_P3	6925	6770	12479	1216	0.0974
MX_P2	CO_P4	6925	6844	12367	1402	0.1134
MX_P2	CO_E1	6925	6798	12155	1568	0.129
MX_P2	CO_E2	6925	6845	12367	1403	0.1134
MX_P2	CO_E3	6925	6829	12457	1297	0.1041
MX_P2	CO_E4	6925	6862	12605	1182	0.0938
MX_P2	CO_E5	6925	6855	12215	1565	0.1281
MX_P2	CO_E6	6925	6796	12215	1506	0.1233
MX_P2	CO_E7	6925	6837	12536	1226	0.0978
MX_P2	BR_P1	6925	6855	12798	982	0.0767
MX_P2	BR_P2	6925	6664	12984	605	0.0466
MX_P2	BR_P3	6925	6788	12806	907	0.0708
MX_P2	BR_P4	6925	6812	12928	809	0.0626
MX_P2	BR_P5	6925	6798	12344	1379	0.1117
MX_P2	BR_E1	6925	6757	12391	1291	0.1042
MX_P2	BR_E2	6925	6451	12423	953	0.0767
MX_P2	BR_E3	6925	6669	12670	924	0.0729
MX_P2	BR_E4	6925	6633	12586	972	0.0772
MX_P2	BR_E5	6925	6230	12300	855	0.0695
MX_P2	BR_E6	6925	6789	12420	1294	0.1042
MX_P2	BR_E7	6925	6686	12592	1019	0.0809
MX_P3	MX_P3	6790	6790	6790	6790	1
MX_P3	MX_E1	6790	6850	11767	1873	0.1592
MX_P3	MX_E2	6790	6878	11859	1809	0.1525
MX_P3	MX_E3	6790	6778	11673	1895	0.1623
MX_P3	MX_P4	6790	6812	11372	2230	0.1961
MX_P3	MX_E4	6790	6680	11452	2018	0.1762
MX_P3	MX_E5	6790	6816	11597	2009	0.1732
MX_P3	MX_P5	6790	6791	11116	2465	0.2218
MX_P3	MX_P6	6790	6712	11435	2067	0.1808
MX_P3	MX_E6	6790	6824	11572	2042	0.1765
MX_P3	US_P1	6790	6723	11576	1937	0.1673
MX_P3	US_P2	6790	6861	11884	1767	0.1487
MX_P3	US_P3	6790	6747	11762	1775	0.1509
MX_P3	US_P4	6790	6721	11889	1622	0.1364
MX_P3	US_P5	6790	6748	11635	1903	0.1636
MX_P3	US_P6	6790	6833	11203	2420	0.216
MX_P3	US_E1	6790	6689	12048	1431	0.1188
MX_P3	US_E2	6790	6752	12273	1269	0.1034
MX_P3	US_E3	6790	6834	12090	1534	0.1269
MX_P3	US_E4	6790	6692	11999	1483	0.1236
MX_P3	US_E5	6790	6810	11882	1718	0.1446
MX_P3	US_E6	6790	6778	11645	1923	0.1651
MX_P3	CO_P1	6790	6845	11588	2047	0.1766
MX_P3	CO_P2	6790	6779	11563	2006	0.1735
MX_P3	CO_P3	6790	6770	11603	1957	0.1687
MX_P3	CO_P4	6790	6844	11611	2023	0.1742
MX_P3	CO_E1	6790	6798	11340	2248	0.1982
MX_P3	CO_E2	6790	6845	11387	2248	0.1974
MX_P3	CO_E3	6790	6829	11261	2358	0.2094
MX_P3	CO_E4	6790	6862	11052	2600	0.2353
MX_P3	CO_E5	6790	6855	11503	2142	0.1862
MX_P3	CO_E6	6790	6796	11218	2368	0.2111
MX_P3	CO_E7	6790	6837	12126	1501	0.1238
MX_P3	BR_P1	6790	6855	11958	1687	0.1411
MX_P3	BR_P2	6790	6664	12586	868	0.069
MX_P3	BR_P3	6790	6788	12460	1118	0.0897
MX_P3	BR_P4	6790	6812	12307	1295	0.1052
MX_P3	BR_P5	6790	6798	11987	1601	0.1336
MX_P3	BR_E1	6790	6757	12004	1543	0.1285
MX_P3	BR_E2	6790	6451	11905	1336	0.1122
MX_P3	BR_E3	6790	6669	12091	1368	0.1131
MX_P3	BR_E4	6790	6633	11880	1543	0.1299
MX_P3	BR_E5	6790	6230	11640	1380	0.1186
MX_P3	BR_E6	6790	6789	12270	1309	0.1067
MX_P3	BR_E7	6790	6686	11950	1526	0.1277
MX_E1	MX_E1	6850	6850	6850	6850	1
MX_E1	MX_E2	6850	6878	11999	1729	0.1441
MX_E1	MX_E3	6850	6778	12138	1490	0.1228
MX_E1	MX_P4	6850	6812	12057	1605	0.1331
MX_E1	MX_E4	6850	6680	11814	1716	0.1453
MX_E1	MX_E5	6850	6816	12175	1491	0.1225
MX_E1	MX_P5	6850	6791	11483	2158	0.1879
MX_E1	MX_P6	6850	6712	11475	2087	0.1819
MX_E1	MX_E6	6850	6824	11894	1780	0.1497
MX_E1	US_P1	6850	6723	11858	1715	0.1446
MX_E1	US_P2	6850	6861	12154	1557	0.1281
MX_E1	US_P3	6850	6747	12096	1501	0.1241
MX_E1	US_P4	6850	6721	11836	1735	0.1466
MX_E1	US_P5	6850	6748	11819	1779	0.1505
MX_E1	US_P6	6850	6833	11378	2305	0.2026
MX_E1	US_E1	6850	6689	12349	1190	0.0964
MX_E1	US_E2	6850	6752	12017	1585	0.1319
MX_E1	US_E3	6850	6834	11668	2016	0.1728
MX_E1	US_E4	6850	6692	12171	1371	0.1126
MX_E1	US_E5	6850	6810	12091	1569	0.1298
MX_E1	US_E6	6850	6778	11783	1845	0.1566
MX_E1	CO_P1	6850	6845	11864	1831	0.1543
MX_E1	CO_P2	6850	6779	11840	1789	0.1511
MX_E1	CO_P3	6850	6770	11963	1657	0.1385
MX_E1	CO_P4	6850	6844	12025	1669	0.1388
MX_E1	CO_E1	6850	6798	11513	2135	0.1854
MX_E1	CO_E2	6850	6845	11886	1809	0.1522
MX_E1	CO_E3	6850	6829	12009	1670	0.1391
MX_E1	CO_E4	6850	6862	11456	2256	0.1969
MX_E1	CO_E5	6850	6855	11678	2027	0.1736
MX_E1	CO_E6	6850	6796	11672	1974	0.1691
MX_E1	CO_E7	6850	6837	12132	1555	0.1282
MX_E1	BR_P1	6850	6855	11907	1798	0.151
MX_E1	BR_P2	6850	6664	12128	1386	0.1143
MX_E1	BR_P3	6850	6788	12605	1033	0.082
MX_E1	BR_P4	6850	6812	12458	1204	0.0966
MX_E1	BR_P5	6850	6798	12132	1516	0.125
MX_E1	BR_E1	6850	6757	12105	1502	0.1241
MX_E1	BR_E2	6850	6451	12127	1174	0.0968
MX_E1	BR_E3	6850	6669	11741	1778	0.1514
MX_E1	BR_E4	6850	6633	11865	1618	0.1364
MX_E1	BR_E5	6850	6230	12003	1077	0.0897
MX_E1	BR_E6	6850	6789	12626	1013	0.0802
MX_E1	BR_E7	6850	6686	12481	1055	0.0845
MX_E2	MX_E2	6878	6878	6878	6878	1
MX_E2	MX_E3	6878	6778	12139	1517	0.125
MX_E2	MX_P4	6878	6812	12389	1301	0.105
MX_E2	MX_E4	6878	6680	12080	1478	0.1224
MX_E2	MX_E5	6878	6816	11898	1796	0.1509
MX_E2	MX_P5	6878	6791	11426	2243	0.1963
MX_E2	MX_P6	6878	6712	12023	1567	0.1303
MX_E2	MX_E6	6878	6824	12475	1227	0.0984
MX_E2	US_P1	6878	6723	11766	1835	0.156
MX_E2	US_P2	6878	6861	12460	1279	0.1026
MX_E2	US_P3	6878	6747	11696	1929	0.1649
MX_E2	US_P4	6878	6721	11732	1867	0.1591
MX_E2	US_P5	6878	6748	12335	1291	0.1047
MX_E2	US_P6	6878	6833	11702	2009	0.1717
MX_E2	US_E1	6878	6689	11835	1732	0.1463
MX_E2	US_E2	6878	6752	12178	1452	0.1192
MX_E2	US_E3	6878	6834	11710	2002	0.171
MX_E2	US_E4	6878	6692	11905	1665	0.1399
MX_E2	US_E5	6878	6810	12103	1585	0.131
MX_E2	US_E6	6878	6778	11314	2342	0.207
MX_E2	CO_P1	6878	6845	12508	1215	0.0971
MX_E2	CO_P2	6878	6779	11686	1971	0.1687
MX_E2	CO_P3	6878	6770	11917	1731	0.1453
MX_E2	CO_P4	6878	6844	12225	1497	0.1225
MX_E2	CO_E1	6878	6798	11844	1832	0.1547
MX_E2	CO_E2	6878	6845	11968	1755	0.1466
MX_E2	CO_E3	6878	6829	12043	1664	0.1382
MX_E2	CO_E4	6878	6862	11967	1773	0.1482
MX_E2	CO_E5	6878	6855	11889	1844	0.1551
MX_E2	CO_E6	6878	6796	12085	1589	0.1315
MX_E2	CO_E7	6878	6837	12352	1363	0.1103
MX_E2	BR_P1	6878	6855	12489	1244	0.0996
MX_E2	BR_P2	6878	6664	12402	1140	0.0919
MX_E2	BR_P3	6878	6788	12813	853	0.0666
MX_E2	BR_P4	6878	6812	12442	1248	0.1003
MX_E2	BR_P5	6878	6798	12314	1362	0.1106
MX_E2	BR_E1	6878	6757	12126	1509	0.1244
MX_E2	BR_E2	6878	6451	12332	997	0.0808
MX_E2	BR_E3	6878	6669	12020	1527	0.127
MX_E2	BR_E4	6878	6633	12208	1303	0.1067
MX_E2	BR_E5	6878	6230	11774	1334	0.1133
MX_E2	BR_E6	6878	6789	11699	1968	0.1682
MX_E2	BR_E7	6878	6686	12182	1382	0.1134
MX_E3	MX_E3	6778	6778	6778	6778	1
MX_E3	MX_P4	6778	6812	11819	1771	0.1498
MX_E3	MX_E4	6778	6680	11898	1560	0.1311
MX_E3	MX_E5	6778	6816	12011	1583	0.1318
MX_E3	MX_P5	6778	6791	11997	1572	0.131
MX_E3	MX_P6	6778	6712	11751	1739	0.148
MX_E3	MX_E6	6778	6824	12179	1423	0.1168
MX_E3	US_P1	6778	6723	12061	1440	0.1194
MX_E3	US_P2	6778	6861	12019	1620	0.1348
MX_E3	US_P3	6778	6747	12213	1312	0.1074
MX_E3	US_P4	6778	6721	11914	1585	0.133
MX_E3	US_P5	6778	6748	11524	2002	0.1737
MX_E3	US_P6	6778	6833	11792	1819	0.1543
MX_E3	US_E1	6778	6689	12094	1373	0.1135
MX_E3	US_E2	6778	6752	12272	1258	0.1025
MX_E3	US_E3	6778	6834	12083	1529	0.1265
MX_E3	US_E4	6778	6692	12013	1457	0.1213
MX_E3	US_E5	6778	6810	11702	1886	0.1612
MX_E3	US_E6	6778	6778	11671	1885	0.1615
MX_E3	CO_P1	6778	6845	11731	1892	0.1613
MX_E3	CO_P2	6778	6779	12179	1378	0.1131
MX_E3	CO_P3	6778	6770	11943	1605	0.1344
MX_E3	CO_P4	6778	6844	11980	1642	0.1371
MX_E3	CO_E1	6778	6798	11826	1750	0.148
MX_E3	CO_E2	6778	6845	11463	2160	0.1884
MX_E3	CO_E3	6778	6829	11597	2010	0.1733
MX_E3	CO_E4	6778	6862	11820	1820	0.154
MX_E3	CO_E5	6778	6855	11717	1916	0.1635
MX_E3	CO_E6	6778	6796	11552	2022	0.175
MX_E3	CO_E7	6778	6837	12225	1390	0.1137
MX_E3	BR_P1	6778	6855	11912	1721	0.1445
MX_E3	BR_P2	6778	6664	12305	1137	0.0924
MX_E3	BR_P3	6778	6788	12339	1227	0.0994
MX_E3	BR_P4	6778	6812	12232	1358	0.111
MX_E3	BR_P5	6778	6798	11880	1696	0.1428
MX_E3	BR_E1	6778	6757	11797	1738	0.1473
MX_E3	BR_E2	6778	6451	11625	1604	0.138
MX_E3	BR_E3	6778	6669	11972	1475	0.1232
MX_E3	BR_E4	6778	6633	11589	1822	0.1572
MX_E3	BR_E5	6778	6230	11365	1643	0.1446
MX_E3	BR_E6	6778	6789	11936	1631	0.1366
MX_E3	BR_E7	6778	6686	11709	1755	0.1499
MX_P4	MX_P4	6812	6812	6812	6812	1
MX_P4	MX_E4	6812	6680	11826	1666	0.1409
MX_P4	MX_E5	6812	6816	12059	1569	0.1301
MX_P4	MX_P5	6812	6791	11728	1875	0.1599
MX_P4	MX_P6	6812	6712	11804	1720	0.1457
MX_P4	MX_E6	6812	6824	12026	1610	0.1339
MX_P4	US_P1	6812	6723	11769	1766	0.1501
MX_P4	US_P2	6812	6861	12089	1584	0.131
MX_P4	US_P3	6812	6747	12396	1163	0.0938
MX_P4	US_P4	6812	6721	12053	1480	0.1228
MX_P4	US_P5	6812	6748	11716	1844	0.1574
MX_P4	US_P6	6812	6833	11439	2206	0.1928
MX_P4	US_E1	6812	6689	12294	1207	0.0982
MX_P4	US_E2	6812	6752	12395	1169	0.0943
MX_P4	US_E3	6812	6834	12154	1492	0.1228
MX_P4	US_E4	6812	6692	12248	1256	0.1025
MX_P4	US_E5	6812	6810	12012	1610	0.134
MX_P4	US_E6	6812	6778	12004	1586	0.1321
MX_P4	CO_P1	6812	6845	11837	1820	0.1538
MX_P4	CO_P2	6812	6779	12132	1459	0.1203
MX_P4	CO_P3	6812	6770	12036	1546	0.1284
MX_P4	CO_P4	6812	6844	12058	1598	0.1325
MX_P4	CO_E1	6812	6798	11743	1867	0.159
MX_P4	CO_E2	6812	6845	11383	2274	0.1998
MX_P4	CO_E3	6812	6829	11779	1862	0.1581
MX_P4	CO_E4	6812	6862	11681	1993	0.1706
MX_P4	CO_E5	6812	6855	11539	2128	0.1844
MX_P4	CO_E6	6812	6796	11517	2091	0.1816
MX_P4	CO_E7	6812	6837	12236	1413	0.1155
MX_P4	BR_P1	6812	6855	12026	1641	0.1365
MX_P4	BR_P2	6812	6664	12684	792	0.0624
MX_P4	BR_P3	6812	6788	12674	926	0.0731
MX_P4	BR_P4	6812	6812	12273	1351	0.1101
MX_P4	BR_P5	6812	6798	12364	1246	0.1008
MX_P4	BR_E1	6812	6757	12108	1461	0.1207
MX_P4	BR_E2	6812	6451	11935	1328	0.1113
MX_P4	BR_E3	6812	6669	12028	1453	0.1208
MX_P4	BR_E4	6812	6633	11820	1625	0.1375
MX_P4	BR_E5	6812	6230	11843	1199	0.1012
MX_P4	BR_E6	6812	6789	12571	1030	0.0819
MX_P4	BR_E7	6812	6686	12226	1272	0.104
MX_E4	MX_E4	6680	6680	6680	6680	1
MX_E4	MX_E5	6680	6816	11579	1917	0.1656
MX_E4	MX_P5	6680	6791	11433	2038	0.1783
MX_E4	MX_P6	6680	6712	11198	2194	0.1959
MX_E4	MX_E6	6680	6824	11839	1665	0.1406
MX_E4	US_P1	6680	6723	11047	2356	0.2133
MX_E4	US_P2	6680	6861	11586	1955	0.1687
MX_E4	US_P3	6680	6747	11959	1468	0.1228
MX_E4	US_P4	6680	6721	11635	1766	0.1518
MX_E4	US_P5	6680	6748	11597	1831	0.1579
MX_E4	US_P6	6680	6833	11190	2323	0.2076
MX_E4	US_E1	6680	6689	11795	1574	0.1334
MX_E4	US_E2	6680	6752	12397	1035	0.0835
MX_E4	US_E3	6680	6834	11659	1855	0.1591
MX_E4	US_E4	6680	6692	11694	1678	0.1435
MX_E4	US_E5	6680	6810	11557	1933	0.1673
MX_E4	US_E6	6680	6778	11268	2190	0.1944
MX_E4	CO_P1	6680	6845	11814	1711	0.1448
MX_E4	CO_P2	6680	6779	11583	1876	0.162
MX_E4	CO_P3	6680	6770	11785	1665	0.1413
MX_E4	CO_P4	6680	6844	11822	1702	0.144
MX_E4	CO_E1	6680	6798	11305	2173	0.1922
MX_E4	CO_E2	6680	6845	11560	1965	0.17
MX_E4	CO_E3	6680	6829	11371	2138	0.188
MX_E4	CO_E4	6680	6862	11170	2372	0.2124
MX_E4	CO_E5	6680	6855	11486	2049	0.1784
MX_E4	CO_E6	6680	6796	11262	2214	0.1966
MX_E4	CO_E7	6680	6837	11763	1754	0.1491
MX_E4	BR_P1	6680	6855	11956	1579	0.1321
MX_E4	BR_P2	6680	6664	12221	1123	0.0919
MX_E4	BR_P3	6680	6788	12110	1358	0.1121
MX_E4	BR_P4	6680	6812	12051	1441	0.1196
MX_E4	BR_P5	6680	6798	11618	1860	0.1601
MX_E4	BR_E1	6680	6757	12036	1401	0.1164
MX_E4	BR_E2	6680	6451	11736	1395	0.1189
MX_E4	BR_E3	6680	6669	11928	1421	0.1191
MX_E4	BR_E4	6680	6633	11284	2029	0.1798
MX_E4	BR_E5	6680	6230	11371	1539	0.1353
MX_E4	BR_E6	6680	6789	11953	1516	0.1268
MX_E4	BR_E7	6680	6686	11493	1873	0.163
MX_E5	MX_E5	6816	6816	6816	6816	1
MX_E5	MX_P5	6816	6791	11545	2062	0.1786
MX_E5	MX_P6	6816	6712	11488	2040	0.1776
MX_E5	MX_E6	6816	6824	11922	1718	0.1441
MX_E5	US_P1	6816	6723	11778	1761	0.1495
MX_E5	US_P2	6816	6861	12100	1577	0.1303
MX_E5	US_P3	6816	6747	11841	1722	0.1454
MX_E5	US_P4	6816	6721	12011	1526	0.1271
MX_E5	US_P5	6816	6748	12171	1393	0.1145
MX_E5	US_P6	6816	6833	11567	2082	0.18
MX_E5	US_E1	6816	6689	12181	1324	0.1087
MX_E5	US_E2	6816	6752	12342	1226	0.0993
MX_E5	US_E3	6816	6834	12194	1456	0.1194
MX_E5	US_E4	6816	6692	12126	1382	0.114
MX_E5	US_E5	6816	6810	11996	1630	0.1359
MX_E5	US_E6	6816	6778	11426	2168	0.1897
MX_E5	CO_P1	6816	6845	12464	1197	0.096
MX_E5	CO_P2	6816	6779	11752	1843	0.1568
MX_E5	CO_P3	6816	6770	12340	1246	0.101
MX_E5	CO_P4	6816	6844	12063	1597	0.1324
MX_E5	CO_E1	6816	6798	11699	1915	0.1637
MX_E5	CO_E2	6816	6845	11673	1988	0.1703
MX_E5	CO_E3	6816	6829	11445	2200	0.1922
MX_E5	CO_E4	6816	6862	11321	2357	0.2082
MX_E5	CO_E5	6816	6855	11893	1778	0.1495
MX_E5	CO_E6	6816	6796	11679	1933	0.1655
MX_E5	CO_E7	6816	6837	11925	1728	0.1449
MX_E5	BR_P1	6816	6855	12302	1369	0.1113
MX_E5	BR_P2	6816	6664	12483	997	0.0799
MX_E5	BR_P3	6816	6788	12549	1055	0.0841
MX_E5	BR_P4	6816	6812	12535	1093	0.0872
MX_E5	BR_P5	6816	6798	12122	1492	0.1231
MX_E5	BR_E1	6816	6757	12143	1430	0.1178
MX_E5	BR_E2	6816	6451	11899	1368	0.115
MX_E5	BR_E3	6816	6669	12530	955	0.0762
MX_E5	BR_E4	6816	6633	11513	1936	0.1682
MX_E5	BR_E5	6816	6230	11337	1709	0.1507
MX_E5	BR_E6	6816	6789	11766	1839	0.1563
MX_E5	BR_E7	6816	6686	11626	1876	0.1614
MX_P5	MX_P5	6791	6791	6791	6791	1
MX_P5	MX_P6	6791	6712	11416	2087	0.1828
MX_P5	MX_E6	6791	6824	11988	1627	0.1357
MX_P5	US_P1	6791	6723	11367	2147	0.1889
MX_P5	US_P2	6791	6861	11855	1797	0.1516
MX_P5	US_P3	6791	6747	11646	1892	0.1625
MX_P5	US_P4	6791	6721	11562	1950	0.1687
MX_P5	US_P5	6791	6748	11827	1712	0.1448
MX_P5	US_P6	6791	6833	10881	2743	0.2521
MX_P5	US_E1	6791	6689	11810	1670	0.1414
MX_P5	US_E2	6791	6752	11685	1858	0.159
MX_P5	US_E3	6791	6834	11720	1905	0.1625
MX_P5	US_E4	6791	6692	12208	1275	0.1044
MX_P5	US_E5	6791	6810	12211	1390	0.1138
MX_P5	US_E6	6791	6778	11716	1853	0.1582
MX_P5	CO_P1	6791	6845	12065	1571	0.1302
MX_P5	CO_P2	6791	6779	11370	2200	0.1935
MX_P5	CO_P3	6791	6770	11217	2344	0.209
MX_P5	CO_P4	6791	6844	11762	1873	0.1592
MX_P5	CO_E1	6791	6798	11136	2453	0.2203
MX_P5	CO_E2	6791	6845	11601	2035	0.1754
MX_P5	CO_E3	6791	6829	11692	1928	0.1649
MX_P5	CO_E4	6791	6862	11198	2455	0.2192
MX_P5	CO_E5	6791	6855	11496	2150	0.187
MX_P5	CO_E6	6791	6796	11682	1905	0.1631
MX_P5	CO_E7	6791	6837	12196	1432	0.1174
MX_P5	BR_P1	6791	6855	11737	1909	0.1626
MX_P5	BR_P2	6791	6664	12177	1278	0.105
MX_P5	BR_P3	6791	6788	12506	1073	0.0858
MX_P5	BR_P4	6791	6812	11710	1893	0.1617
MX_P5	BR_P5	6791	6798	12089	1500	0.1241
MX_P5	BR_E1	6791	6757	11654	1894	0.1625
MX_P5	BR_E2	6791	6451	12059	1183	0.0981
MX_P5	BR_E3	6791	6669	11659	1801	0.1545
MX_P5	BR_E4	6791	6633	11826	1598	0.1351
MX_P5	BR_E5	6791	6230	11657	1364	0.117
MX_P5	BR_E6	6791	6789	12182	1398	0.1148
MX_P5	BR_E7	6791	6686	11846	1631	0.1377
MX_P6	MX_P6	6712	6712	6712	6712	1
MX_P6	MX_E6	6712	6824	11792	1744	0.1479
MX_P6	US_P1	6712	6723	11368	2067	0.1818
MX_P6	US_P2	6712	6861	11591	1982	0.171
MX_P6	US_P3	6712	6747	11901	1558	0.1309
MX_P6	US_P4	6712	6721	11832	1601	0.1353
MX_P6	US_P5	6712	6748	11732	1728	0.1473
MX_P6	US_P6	6712	6833	11215	2330	0.2078
MX_P6	US_E1	6712	6689	12032	1369	0.1138
MX_P6	US_E2	6712	6752	12140	1324	0.1091
MX_P6	US_E3	6712	6834	11851	1695	0.143
MX_P6	US_E4	6712	6692	11901	1503	0.1263
MX_P6	US_E5	6712	6810	11605	1917	0.1652
MX_P6	US_E6	6712	6778	11792	1698	0.144
MX_P6	CO_P1	6712	6845	11834	1723	0.1456
MX_P6	CO_P2	6712	6779	11886	1605	0.135
MX_P6	CO_P3	6712	6770	11775	1707	0.145
MX_P6	CO_P4	6712	6844	11747	1809	0.154
MX_P6	CO_E1	6712	6798	11305	2205	0.195
MX_P6	CO_E2	6712	6845	11414	2143	0.1878
MX_P6	CO_E3	6712	6829	11240	2301	0.2047
MX_P6	CO_E4	6712	6862	11382	2192	0.1926
MX_P6	CO_E5	6712	6855	11767	1800	0.153
MX_P6	CO_E6	6712	6796	11331	2177	0.1921
MX_P6	CO_E7	6712	6837	11709	1840	0.1571
MX_P6	BR_P1	6712	6855	11844	1723	0.1455
MX_P6	BR_P2	6712	6664	12228	1148	0.0939
MX_P6	BR_P3	6712	6788	12285	1215	0.0989
MX_P6	BR_P4	6712	6812	12029	1495	0.1243
MX_P6	BR_P5	6712	6798	11744	1766	0.1504
MX_P6	BR_E1	6712	6757	11739	1730	0.1474
MX_P6	BR_E2	6712	6451	11671	1492	0.1278
MX_P6	BR_E3	6712	6669	12042	1339	0.1112
MX_P6	BR_E4	6712	6633	11477	1868	0.1628
MX_P6	BR_E5	6712	6230	11207	1735	0.1548
MX_P6	BR_E6	6712	6789	11596	1905	0.1643
MX_P6	BR_E7	6712	6686	11323	2075	0.1833
MX_E6	MX_E6	6824	6824	6824	6824	1
MX_E6	US_P1	6824	6723	12062	1485	0.1231
MX_E6	US_P2	6824	6861	12325	1360	0.1103
MX_E6	US_P3	6824	6747	12139	1432	0.118
MX_E6	US_P4	6824	6721	12312	1233	0.1001
MX_E6	US_P5	6824	6748	12020	1552	0.1291
MX_E6	US_P6	6824	6833	11754	1903	0.1619
MX_E6	US_E1	6824	6689	12404	1109	0.0894
MX_E6	US_E2	6824	6752	12423	1153	0.0928
MX_E6	US_E3	6824	6834	12263	1395	0.1138
MX_E6	US_E4	6824	6692	12280	1236	0.1007
MX_E6	US_E5	6824	6810	12289	1345	0.1094
MX_E6	US_E6	6824	6778	12171	1431	0.1176
MX_E6	CO_P1	6824	6845	12043	1626	0.135
MX_E6	CO_P2	6824	6779	12269	1334	0.1087
MX_E6	CO_P3	6824	6770	11883	1711	0.144
MX_E6	CO_P4	6824	6844	12126	1542	0.1272
MX_E6	CO_E1	6824	6798	12016	1606	0.1337
MX_E6	CO_E2	6824	6845	11821	1848	0.1563
MX_E6	CO_E3	6824	6829	11760	1893	0.161
MX_E6	CO_E4	6824	6862	11674	2012	0.1723
MX_E6	CO_E5	6824	6855	11867	1812	0.1527
MX_E6	CO_E6	6824	6796	11828	1792	0.1515
MX_E6	CO_E7	6824	6837	12464	1197	0.096
MX_E6	BR_P1	6824	6855	12364	1315	0.1064
MX_E6	BR_P2	6824	6664	12729	759	0.0596
MX_E6	BR_P3	6824	6788	12774	838	0.0656
MX_E6	BR_P4	6824	6812	12630	1006	0.0797
MX_E6	BR_P5	6824	6798	12260	1362	0.1111
MX_E6	BR_E1	6824	6757	12359	1222	0.0989
MX_E6	BR_E2	6824	6451	11890	1385	0.1165
MX_E6	BR_E3	6824	6669	12185	1308	0.1073
MX_E6	BR_E4	6824	6633	12051	1406	0.1167
MX_E6	BR_E5	6824	6230	11891	1163	0.0978
MX_E6	BR_E6	6824	6789	12511	1102	0.0881
MX_E6	BR_E7	6824	6686	12191	1319	0.1082
US_P1	US_P1	6723	6723	6723	6723	1
US_P1	US_P2	6723	6861	11755	1829	0.1556
US_P1	US_P3	6723	6747	11697	1773	0.1516
US_P1	US_P4	6723	6721	11461	1983	0.173
US_P1	US_P5	6723	6748	11973	1498	0.1251
US_P1	US_P6	6723	6833	11014	2542	0.2308
US_P1	US_E1	6723	6689	11730	1682	0.1434
US_P1	US_E2	6723	6752	11955	1520	0.1271
US_P1	US_E3	6723	6834	11826	1731	0.1464
US_P1	US_E4	6723	6692	11679	1736	0.1486
US_P1	US_E5	6723	6810	11945	1588	0.1329
US_P1	US_E6	6723	6778	11860	1641	0.1384
US_P1	CO_P1	6723	6845	12002	1566	0.1305
US_P1	CO_P2	6723	6779	11437	2065	0.1806
US_P1	CO_P3	6723	6770	11694	1799	0.1538
US_P1	CO_P4	6723	6844	11965	1602	0.1339
US_P1	CO_E1	6723	6798	11079	2442	0.2204
US_P1	CO_E2	6723	6845	11462	2106	0.1837
US_P1	CO_E3	6723	6829	11517	2035	0.1767
US_P1	CO_E4	6723	6862	11393	2192	0.1924
US_P1	CO_E5	6723	6855	11147	2431	0.2181
US_P1	CO_E6	6723	6796	11612	1907	0.1642
US_P1	CO_E7	6723	6837	11780	1780	0.1511
US_P1	BR_P1	6723	6855	11761	1817	0.1545
US_P1	BR_P2	6723	6664	12155	1232	0.1014
US_P1	BR_P3	6723	6788	12500	1011	0.0809
US_P1	BR_P4	6723	6812	11811	1724	0.146
US_P1	BR_P5	6723	6798	11909	1612	0.1354
US_P1	BR_E1	6723	6757	11739	1741	0.1483
US_P1	BR_E2	6723	6451	11838	1336	0.1129
US_P1	BR_E3	6723	6669	11751	1641	0.1396
US_P1	BR_E4	6723	6633	11766	1590	0.1351
US_P1	BR_E5	6723	6230	11510	1443	0.1254
US_P1	BR_E6	6723	6789	12318	1194	0.0969
US_P1	BR_E7	6723	6686	11939	1470	0.1231
US_P2	US_P2	6861	6861	6861	6861	1
US_P2	US_P3	6861	6747	12506	1102	0.0881
US_P2	US_P4	6861	6721	12283	1299	0.1058
US_P2	US_P5	6861	6748	12114	1495	0.1234
US_P2	US_P6	6861	6833	11700	1994	0.1704
US_P2	US_E1	6861	6689	12374	1176	0.095
US_P2	US_E2	6861	6752	12442	1171	0.0941
US_P2	US_E3	6861	6834	12261	1434	0.117
US_P2	US_E4	6861	6692	12210	1343	0.11
US_P2	US_E5	6861	6810	12112	1559	0.1287
US_P2	US_E6	6861	6778	12199	1440	0.118
US_P2	CO_P1	6861	6845	12156	1550	0.1275
US_P2	CO_P2	6861	6779	12312	1328	0.1079
US_P2	CO_P3	6861	6770	11970	1661	0.1388
US_P2	CO_P4	6861	6844	12330	1375	0.1115
US_P2	CO_E1	6861	6798	11753	1906	0.1622
US_P2	CO_E2	6861	6845	11926	1780	0.1493
US_P2	CO_E3	6861	6829	11779	1911	0.1622
US_P2	CO_E4	6861	6862	11819	1904	0.1611
US_P2	CO_E5	6861	6855	12108	1608	0.1328
US_P2	CO_E6	6861	6796	11904	1753	0.1473
US_P2	CO_E7	6861	6837	12021	1677	0.1395
US_P2	BR_P1	6861	6855	11448	2268	0.1981
US_P2	BR_P2	6861	6664	12182	1343	0.1102
US_P2	BR_P3	6861	6788	11975	1674	0.1398
US_P2	BR_P4	6861	6812	12033	1640	0.1363
US_P2	BR_P5	6861	6798	11374	2285	0.2009
US_P2	BR_E1	6861	6757	12037	1581	0.1313
US_P2	BR_E2	6861	6451	11580	1732	0.1496
US_P2	BR_E3	6861	6669	11842	1688	0.1425
US_P2	BR_E4	6861	6633	11316	2178	0.1925
US_P2	BR_E5	6861	6230	11192	1899	0.1697
US_P2	BR_E6	6861	6789	12059	1591	0.1319
US_P2	BR_E7	6861	6686	11759	1788	0.1521
US_P3	US_P3	6747	6747	6747	6747	1
US_P3	US_P4	6747	6721	11516	1952	0.1695
US_P3	US_P5	6747	6748	11878	1617	0.1361
US_P3	US_P6	6747	6833	11682	1898	0.1625
[truncated: 3,042 more rows]
