# Supplementary material for: The Trypanosoma cruzi Antigen and Epitope Atlas: antibody specificities in Chagas disease patients across the Americas
Source: Nat Commun. 2023 Apr 3;14:1850. doi: 10.1038/s41467-023-37522-9 (PMC10070320; doi:10.1038/s41467-023-37522-9)
Supplement: Supplementary file 15 — Source Data [file 41467_2023_37522_MOESM15_ESM.zip › Source Data/Source_Data_For_Figure_7B_.tsv]

peptide	source	replica	signal	mutated	peptide_start	residue_mutated
FGQAAAGAKPSPFGQA	BR_E5	1	12680.1663425926	TRUE	4	11
FGQAAAGAKPSPFGQA	US_P3	1	4114.98523148148	TRUE	4	11
FGQAAAGAKPSPFGQA	CO_E7	1	14836.69625	TRUE	4	11
FGQAAAGAKPSPFGQA	BO_E6	1	14673.7335185185	TRUE	4	11
FGQAAAGAKPSPFGQA	US_E4	2	565.622268518519	TRUE	4	11
FGQAAAGAKPSPFGQA	BO_P1	1	20418.8869907407	TRUE	4	11
FGQAAAGAKPSPFGQA	MX_E2	2	713.383657407407	TRUE	4	11
FGQAAAGAKPSPFGQA	CO_E6	2	22681.6116666667	TRUE	4	11
FGQAAAGAKPSPFGQA	US_P6	1	6511.16314814815	TRUE	4	11
FGQAAAGAKPSPFGQA	AR_E1	2	2110.58981481481	TRUE	4	11
FGQAAAGAKPSPFGQA	BO_P2	2	25615.8897222222	TRUE	4	11
FGQAAAGAKPSPFGQA	CO_P2	2	1631.11884259259	TRUE	4	11
FGQAAAGAKPSPFGQA	AR_P1	2	8821.99041666667	TRUE	4	11
FGQAAAGAKPSPFGQA	US_P5	2	772.994490740741	TRUE	4	11
FGQAAAGAKPSPFGQA	US_E3	1	2906.89208333333	TRUE	4	11
FGQAAAGAKPSPFGQA	AR_E5	2	6769.86643518518	TRUE	4	11
FGQAAAGAKPSPFGQA	US_E3	2	1718.21041666667	TRUE	4	11
FGQAAAGAKPSPFGQA	BO_P5	1	9465.89194444444	TRUE	4	11
FGQAAAGAKPSPFGQA	CO_P3	1	7316.85819444444	TRUE	4	11
FGQAAAGAKPSPFGQA	BR_E7	2	17437.7766666667	TRUE	4	11
FGQAAAGAKPSPFGQA	MX_P4	1	724.363148148148	TRUE	4	11
FGQAAAGAKPSPFGQA	BR_E2	2	13237.735787037	TRUE	4	11
FGQAAAGAKPSPFGQA	CO_P2	1	2432.44648148148	TRUE	4	11
FGQAAAGAKPSPFGQA	MX_E3	2	7839.95532407407	TRUE	4	11
FGQAAAGAKPSPFGQA	BO_E3	2	24802.6087962963	TRUE	4	11
FGQAAAGAKPSPFGQA	CO_E4	2	13548.1606481481	TRUE	4	11
FGQAAAGAKPSPFGQA	MX_P5	1	8499.98171296296	TRUE	4	11
FGQAAAGAKPSPFGQA	AR_E4	1	26238.4405092593	TRUE	4	11
FGQAAAGAKPSPFGQA	BO_P6	1	16045.2310185185	TRUE	4	11
FGQAAAGAKPSPFGQA	MX_P6	1	466.786481481481	TRUE	4	11
FGQAAAGAKPSPFGQA	BR_P4	1	27470.1968981481	TRUE	4	11
FGQAAAGAKPSPFGQA	US_E6	1	1393.31625	TRUE	4	11
FGQAAAGAKPSPFGQA	MX_E5	1	1864.06430555556	TRUE	4	11
FGQAAAGAKPSPFGQA	CO_P4	2	7303.27703703704	TRUE	4	11
FGQAAAGAKPSPFGQA	BR_P4	2	26076.7675925926	TRUE	4	11
FGQAAAGAKPSPFGQA	MX_E1	1	9251.15476851852	TRUE	4	11
FGQAAAGAKPSPFGQA	US_P3	2	3161.72615740741	TRUE	4	11
FGQAAAGAKPSPFGQA	BR_E3	1	12046.8471759259	TRUE	4	11
FGQAAAGAKPSPFGQA	BO_P3	1	19695.6233796296	TRUE	4	11
FGQAAAGAKPSPFGQA	BO_E1	2	3186.89847222222	TRUE	4	11
FGQAAAGAKPSPFGQA	BO_E3	1	26019.8377314815	TRUE	4	11
FGQAAAGAKPSPFGQA	MX_E4	1	29534.6421759259	TRUE	4	11
FGQAAAGAKPSPFGQA	MX_E6	2	2381.3924537037	TRUE	4	11
FGQAAAGAKPSPFGQA	MX_P1	1	3445.28060185185	TRUE	4	11
FGQAAAGAKPSPFGQA	CO_E3	2	21093.9763888889	TRUE	4	11
FGQAAAGAKPSPFGQA	AR_P2	1	24699.9191203704	TRUE	4	11
FGQAAAGAKPSPFGQA	MX_P6	2	420.384027777778	TRUE	4	11
FGQAAAGAKPSPFGQA	AR_E4	2	21780.4023611111	TRUE	4	11
FGQAAAGAKPSPFGQA	US_E1	1	23026.7715740741	TRUE	4	11
FGQAAAGAKPSPFGQA	BR_E6	1	18282.7729166667	TRUE	4	11
FGQAAAGAKPSPFGQA	AR_E2	1	20765.174537037	TRUE	4	11
FGQAAAGAKPSPFGQA	MX_E6	1	2706.23263888889	TRUE	4	11
FGQAAAGAKPSPFGQA	BO_P4	1	8410.53046296296	TRUE	4	11
FGQAAAGAKPSPFGQA	BO_E6	2	7029.87416666667	TRUE	4	11
FGQAAAGAKPSPFGQA	BR_P3	1	1362.30560185185	TRUE	4	11
FGQAAAGAKPSPFGQA	CO_E3	1	20472.30125	TRUE	4	11
FGQAAAGAKPSPFGQA	BO_E4	2	27590.4451851852	TRUE	4	11
FGQAAAGAKPSPFGQA	MX_E1	2	4851.02291666667	TRUE	4	11
FGQAAAGAKPSPFGQA	MX_P3	2	2737.64328703704	TRUE	4	11
FGQAAAGAKPSPFGQA	AR_E1	1	1741.59296296296	TRUE	4	11
FGQAAAGAKPSPFGQA	BO_E5	2	8908.85342592593	TRUE	4	11
FGQAAAGAKPSPFGQA	AR_P4	1	20935.6498611111	TRUE	4	11
FGQAAAGAKPSPFGQA	BR_E1	2	5845.79277777778	TRUE	4	11
FGQAAAGAKPSPFGQA	CO_E1	2	27982.08875	TRUE	4	11
FGQAAAGAKPSPFGQA	CO_E2	1	23143.8236111111	TRUE	4	11
FGQAAAGAKPSPFGQA	MX_P2	2	9714.55923611111	TRUE	4	11
FGQAAAGAKPSPFGQA	CO_E1	1	25555.6698148148	TRUE	4	11
FGQAAAGAKPSPFGQA	US_E5	1	18643.8625462963	TRUE	4	11
FGQAAAGAKPSPFGQA	BR_E7	1	18256.4924074074	TRUE	4	11
FGQAAAGAKPSPFGQA	US_P2	1	15518.7995833333	TRUE	4	11
FGQAAAGAKPSPFGQA	CO_P3	2	7895.00083333333	TRUE	4	11
FGQAAAGAKPSPFGQA	CO_P1	2	29490.5795833333	TRUE	4	11
FGQAAAGAKPSPFGQA	CO_P4	1	6289.1387962963	TRUE	4	11
FGQAAAGAKPSPFGQA	AR_E6	2	23797.0097685185	TRUE	4	11
FGQAAAGAKPSPFGQA	AR_P5	2	3362.20611111111	TRUE	4	11
FGQAAAGAKPSPFGQA	AR_P1	1	8919.09953703704	TRUE	4	11
FGQAAAGAKPSPFGQA	MX_P2	1	12065.2436111111	TRUE	4	11
FGQAAAGAKPSPFGQA	BO_E1	1	1858.86759259259	TRUE	4	11
FGQAAAGAKPSPFGQA	MX_E5	2	1534.63650462963	TRUE	4	11
FGQAAAGAKPSPFGQA	AR_P6	2	13422.9701388889	TRUE	4	11
FGQAAAGAKPSPFGQA	BO_P5	2	19048.2591203704	TRUE	4	11
FGQAAAGAKPSPFGQA	BR_E6	2	18545.735787037	TRUE	4	11
FGQAAAGAKPSPFGQA	BO_P3	2	14779.9565277778	TRUE	4	11
FGQAAAGAKPSPFGQA	US_P6	2	7313.18842592593	TRUE	4	11
FGQAAAGAKPSPFGQA	US_E5	2	17170.9293518519	TRUE	4	11
FGQAAAGAKPSPFGQA	BO_E5	1	5041.04902777778	TRUE	4	11
FGQAAAGAKPSPFGQA	MX_P4	2	613.139907407407	TRUE	4	11
FGQAAAGAKPSPFGQA	MX_E3	1	9821.49407407407	TRUE	4	11
FGQAAAGAKPSPFGQA	BR_P1	2	26238.4405092593	TRUE	4	11
FGQAAAGAKPSPFGQA	BR_E1	1	6685.51212962963	TRUE	4	11
FGQAAAGAKPSPFGQA	US_P1	1	19094.4286574074	TRUE	4	11
FGQAAAGAKPSPFGQA	MX_P3	1	4520.07689814815	TRUE	4	11
FGQAAAGAKPSPFGQA	BO_E2	2	16403.1480092593	TRUE	4	11
FGQAAAGAKPSPFGQA	BO_E4	1	24706.2910185185	TRUE	4	11
FGQAAAGAKPSPFGQA	AR_E6	1	20984.9955092593	TRUE	4	11
FGQAAAGAKPSPFGQA	AR_E3	2	25117.3897685185	TRUE	4	11
FGQAAAGAKPSPFGQA	US_P4	2	1989.31976851852	TRUE	4	11
FGQAAAGAKPSPFGQA	US_P5	1	1487.87395833333	TRUE	4	11
FGQAAAGAKPSPFGQA	US_P2	2	12155.166712963	TRUE	4	11
FGQAAAGAKPSPFGQA	US_P1	2	16383.5191666667	TRUE	4	11
FGQAAAGAKPSPFGQA	BO_P2	1	22281.7746296296	TRUE	4	11
FGQAAAGAKPSPFGQA	BR_E4	1	18861.1401851852	TRUE	4	11
FGQAAAGAKPSPFGQA	BO_P4	2	5884.6362037037	TRUE	4	11
FGQAAAGAKPSPFGQA	US_E4	1	812.487916666667	TRUE	4	11
FGQAAAGAKPSPFGQA	CO_E5	2	23668.1579166667	TRUE	4	11
FGQAAAGAKPSPFGQA	MX_E4	2	22954.6740277778	TRUE	4	11
FGQAAAGAKPSPFGQA	BO_P6	2	20854.5156018519	TRUE	4	11
FGQAAAGAKPSPFGQA	CO_E6	1	27995.675	TRUE	4	11
FGQAAAGAKPSPFGQA	MX_P1	2	1590.7649537037	TRUE	4	11
FGQAAAGAKPSPFGQA	AR_P3	1	5073.62875	TRUE	4	11
FGQAAAGAKPSPFGQA	BR_E4	2	15073.8043055556	TRUE	4	11
FGQAAAGAKPSPFGQA	MX_E2	1	1100.36884259259	TRUE	4	11
FGQAAAGAKPSPFGQA	AR_E3	1	26139.0348611111	TRUE	4	11
FGQAAAGAKPSPFGQA	CO_E7	2	14037.3328240741	TRUE	4	11
FGQAAAGAKPSPFGQA	AR_P6	1	16370.1206944444	TRUE	4	11
FGQAAAGAKPSPFGQA	BO_E2	1	13816.2838425926	TRUE	4	11
FGQAAAGAKPSPFGQA	AR_E5	1	9840.66824074074	TRUE	4	11
FGQAAAGAKPSPFGQA	BR_P3	2	890.275185185185	TRUE	4	11
FGQAAAGAKPSPFGQA	US_E6	2	1637.26770833333	TRUE	4	11
FGQAAAGAKPSPFGQA	BR_P5	2	3882.93101851852	TRUE	4	11
FGQAAAGAKPSPFGQA	US_E1	2	21115.3602777778	TRUE	4	11
FGQAAAGAKPSPFGQA	AR_P2	2	22672.6636111111	TRUE	4	11
FGQAAAGAKPSPFGQA	BR_E2	1	15078.4961111111	TRUE	4	11
FGQAAAGAKPSPFGQA	AR_P3	2	3705.71523148148	TRUE	4	11
FGQAAAGAKPSPFGQA	CO_E5	1	22881.5864814815	TRUE	4	11
FGQAAAGAKPSPFGQA	BO_P1	2	21657.6313425926	TRUE	4	11
FGQAAAGAKPSPFGQA	BR_E3	2	10075.9976851852	TRUE	4	11
FGQAAAGAKPSPFGQA	US_P4	1	4481.04180555556	TRUE	4	11
FGQAAAGAKPSPFGQA	BR_P5	1	4610.08768518519	TRUE	4	11
FGQAAAGAKPSPFGQA	AR_P4	2	25189.0019444444	TRUE	4	11
FGQAAAGAKPSPFGQA	MX_P5	2	6940.04810185185	TRUE	4	11
FGQAAAGAKPSPFGQA	CO_P1	1	25202.5376851852	TRUE	4	11
FGQAAAGAKPSPFGQA	AR_E2	2	21108.2989814815	TRUE	4	11
FGQAAAGAKPSPFGQA	AR_P5	1	4341.23273148148	TRUE	4	11
FGQAAAGAKPSPFGQA	CO_E2	2	20877.4067592593	TRUE	4	11
FGQAAAGAKPSPFGQA	BR_E5	2	13062.2096759259	TRUE	4	11
FGQAAAGAKPSPFGQA	CO_E4	1	13327.7260648148	TRUE	4	11
FGQAAAGAKPSPFGQA	BR_P1	1	26871.9005555556	TRUE	4	11
FGQAAAGDKPSPFGQA	BO_P3	2	30744.2831018519	FALSE	4	0
FGQAAAGDKPSPFGQA	US_P5	2	35219.8914351852	FALSE	4	0
FGQAAAGDKPSPFGQA	BR_E2	2	40322.7384722222	FALSE	4	0
FGQAAAGDKPSPFGQA	MX_E3	1	36413.3027777778	FALSE	4	0
FGQAAAGDKPSPFGQA	MX_P4	1	34182.4766666667	FALSE	4	0
FGQAAAGDKPSPFGQA	BO_P1	2	37261.5695833333	FALSE	4	0
FGQAAAGDKPSPFGQA	AR_P4	2	31033.1358796296	FALSE	4	0
FGQAAAGDKPSPFGQA	CO_E7	1	35184.8539814815	FALSE	4	0
FGQAAAGDKPSPFGQA	AR_E5	1	28058.6561111111	FALSE	4	0
FGQAAAGDKPSPFGQA	AR_P1	1	37353.519537037	FALSE	4	0
FGQAAAGDKPSPFGQA	CO_P2	1	13213.2085185185	FALSE	4	0
FGQAAAGDKPSPFGQA	MX_E1	1	38514.0514351852	FALSE	4	0
FGQAAAGDKPSPFGQA	AR_P3	2	35281.2706018519	FALSE	4	0
FGQAAAGDKPSPFGQA	US_E1	2	35250.6246296296	FALSE	4	0
FGQAAAGDKPSPFGQA	BR_P4	1	39626.4985185185	FALSE	4	0
FGQAAAGDKPSPFGQA	AR_E1	2	31154.0841203704	FALSE	4	0
FGQAAAGDKPSPFGQA	CO_E6	2	45634.7125925926	FALSE	4	0
FGQAAAGDKPSPFGQA	CO_E6	1	33685.7204166667	FALSE	4	0
FGQAAAGDKPSPFGQA	MX_P2	2	31571.2911574074	FALSE	4	0
FGQAAAGDKPSPFGQA	AR_P6	2	35219.8914351852	FALSE	4	0
FGQAAAGDKPSPFGQA	AR_E5	2	28974.5031018519	FALSE	4	0
FGQAAAGDKPSPFGQA	US_P4	1	37497.3040277778	FALSE	4	0
FGQAAAGDKPSPFGQA	CO_E1	2	37162.2068518518	FALSE	4	0
FGQAAAGDKPSPFGQA	CO_P2	2	10879.184537037	FALSE	4	0
FGQAAAGDKPSPFGQA	CO_E7	2	36161.2576851852	FALSE	4	0
FGQAAAGDKPSPFGQA	BO_P1	1	32951.8205092593	FALSE	4	0
FGQAAAGDKPSPFGQA	AR_E4	1	31444.9110185185	FALSE	4	0
FGQAAAGDKPSPFGQA	US_E4	2	31362.5814351852	FALSE	4	0
FGQAAAGDKPSPFGQA	BR_E3	1	42356.5371759259	FALSE	4	0
FGQAAAGDKPSPFGQA	MX_P1	2	38129.9687037037	FALSE	4	0
FGQAAAGDKPSPFGQA	BR_P5	2	32190.6057407407	FALSE	4	0
FGQAAAGDKPSPFGQA	BR_P5	1	34332.0581944444	FALSE	4	0
FGQAAAGDKPSPFGQA	MX_E5	1	33426.9016666667	FALSE	4	0
FGQAAAGDKPSPFGQA	AR_E1	1	30647.3692592593	FALSE	4	0
FGQAAAGDKPSPFGQA	US_E3	2	27096.3420833333	FALSE	4	0
FGQAAAGDKPSPFGQA	US_P1	1	32678.1672222222	FALSE	4	0
FGQAAAGDKPSPFGQA	BR_E2	1	37401.0331018519	FALSE	4	0
FGQAAAGDKPSPFGQA	MX_P5	1	33814.8488425926	FALSE	4	0
FGQAAAGDKPSPFGQA	BO_E1	2	36067.2596759259	FALSE	4	0
FGQAAAGDKPSPFGQA	MX_E3	2	38840.8497685185	FALSE	4	0
FGQAAAGDKPSPFGQA	BO_P6	1	31588.9775	FALSE	4	0
FGQAAAGDKPSPFGQA	AR_E6	2	34356.2936574074	FALSE	4	0
FGQAAAGDKPSPFGQA	CO_E4	2	36227.7834259259	FALSE	4	0
FGQAAAGDKPSPFGQA	AR_E4	2	28515.8290277778	FALSE	4	0
FGQAAAGDKPSPFGQA	CO_P3	1	31171.4086111111	FALSE	4	0
FGQAAAGDKPSPFGQA	BO_E2	2	35978.6665740741	FALSE	4	0
FGQAAAGDKPSPFGQA	AR_P1	2	39085.0863888889	FALSE	4	0
FGQAAAGDKPSPFGQA	BR_P1	2	38840.8497685185	FALSE	4	0
FGQAAAGDKPSPFGQA	MX_P1	1	39364.1268055556	FALSE	4	0
FGQAAAGDKPSPFGQA	AR_P4	1	31588.9775	FALSE	4	0
FGQAAAGDKPSPFGQA	AR_P6	1	35085.1269907407	FALSE	4	0
FGQAAAGDKPSPFGQA	CO_E2	1	27694.9655555556	FALSE	4	0
FGQAAAGDKPSPFGQA	BR_P1	1	38388.1165740741	FALSE	4	0
FGQAAAGDKPSPFGQA	CO_P3	2	33972.4831481482	FALSE	4	0
FGQAAAGDKPSPFGQA	MX_P6	1	27227.1219907407	FALSE	4	0
FGQAAAGDKPSPFGQA	CO_E4	1	34800.8010185185	FALSE	4	0
FGQAAAGDKPSPFGQA	AR_E2	1	35466.4818055556	FALSE	4	0
FGQAAAGDKPSPFGQA	BO_E3	1	32401.7083796296	FALSE	4	0
FGQAAAGDKPSPFGQA	US_P6	1	39364.1268055556	FALSE	4	0
FGQAAAGDKPSPFGQA	AR_E3	2	34742.8060185185	FALSE	4	0
FGQAAAGDKPSPFGQA	CO_E3	1	43396.2309259259	FALSE	4	0
FGQAAAGDKPSPFGQA	BR_P3	1	21802.9811574074	FALSE	4	0
FGQAAAGDKPSPFGQA	BO_E2	1	34768.8315277778	FALSE	4	0
FGQAAAGDKPSPFGQA	US_P5	1	37034.0924074074	FALSE	4	0
FGQAAAGDKPSPFGQA	BO_E5	2	36037.3847685185	FALSE	4	0
FGQAAAGDKPSPFGQA	BR_E3	2	40874.9903240741	FALSE	4	0
FGQAAAGDKPSPFGQA	BR_E4	1	32972.9537037037	FALSE	4	0
FGQAAAGDKPSPFGQA	US_P3	2	19923.0172685185	FALSE	4	0
FGQAAAGDKPSPFGQA	CO_E1	1	34429.4601851852	FALSE	4	0
FGQAAAGDKPSPFGQA	US_E5	1	39452.6292592593	FALSE	4	0
FGQAAAGDKPSPFGQA	BO_P5	2	34659.5731018518	FALSE	4	0
FGQAAAGDKPSPFGQA	BO_P3	1	23673.9918518519	FALSE	4	0
FGQAAAGDKPSPFGQA	US_P2	2	35338.4845833333	FALSE	4	0
FGQAAAGDKPSPFGQA	BO_P5	1	29504.9088425926	FALSE	4	0
FGQAAAGDKPSPFGQA	MX_P4	2	30851.4403703704	FALSE	4	0
FGQAAAGDKPSPFGQA	CO_P1	2	39274.7328240741	FALSE	4	0
FGQAAAGDKPSPFGQA	MX_E6	1	40322.7384722222	FALSE	4	0
FGQAAAGDKPSPFGQA	BR_E5	2	37549.0898611111	FALSE	4	0
FGQAAAGDKPSPFGQA	US_E6	2	39723.9505092593	FALSE	4	0
FGQAAAGDKPSPFGQA	BR_E1	2	40874.9903240741	FALSE	4	0
FGQAAAGDKPSPFGQA	CO_E2	2	36718.2834722222	FALSE	4	0
FGQAAAGDKPSPFGQA	BR_E6	1	39274.7328240741	FALSE	4	0
FGQAAAGDKPSPFGQA	BR_E4	2	41877.4572685185	FALSE	4	0
FGQAAAGDKPSPFGQA	CO_E5	1	39626.4985185185	FALSE	4	0
FGQAAAGDKPSPFGQA	BO_P2	1	31479.197962963	FALSE	4	0
FGQAAAGDKPSPFGQA	BO_E6	2	24548.3404166667	FALSE	4	0
FGQAAAGDKPSPFGQA	US_P3	1	23982.1861574074	FALSE	4	0
FGQAAAGDKPSPFGQA	AR_E6	1	39452.6292592593	FALSE	4	0
FGQAAAGDKPSPFGQA	MX_E5	2	27835.908287037	FALSE	4	0
FGQAAAGDKPSPFGQA	US_P4	2	33943.8593055556	FALSE	4	0
FGQAAAGDKPSPFGQA	BO_P2	2	35848.8435185185	FALSE	4	0
FGQAAAGDKPSPFGQA	BO_E5	1	28331.3095833333	FALSE	4	0
FGQAAAGDKPSPFGQA	US_P6	2	37073.8525925926	FALSE	4	0
FGQAAAGDKPSPFGQA	MX_P2	1	32073.8312037037	FALSE	4	0
FGQAAAGDKPSPFGQA	US_E6	1	35032.4488425926	FALSE	4	0
FGQAAAGDKPSPFGQA	AR_P5	2	38446.302962963	FALSE	4	0
FGQAAAGDKPSPFGQA	US_E4	1	35371.9910185185	FALSE	4	0
FGQAAAGDKPSPFGQA	CO_E5	2	43777.1092592593	FALSE	4	0
FGQAAAGDKPSPFGQA	BR_E1	1	34768.8315277778	FALSE	4	0
FGQAAAGDKPSPFGQA	BO_P6	2	33357.0122222222	FALSE	4	0
FGQAAAGDKPSPFGQA	AR_E2	2	37034.0924074074	FALSE	4	0
FGQAAAGDKPSPFGQA	CO_P4	2	27789.1156944444	FALSE	4	0
FGQAAAGDKPSPFGQA	US_E3	1	32801.3776851852	FALSE	4	0
FGQAAAGDKPSPFGQA	AR_P2	2	29980.6168055556	FALSE	4	0
FGQAAAGDKPSPFGQA	BO_E4	1	32113.6975925926	FALSE	4	0
FGQAAAGDKPSPFGQA	MX_P5	2	35916.1626388889	FALSE	4	0
FGQAAAGDKPSPFGQA	BR_E5	1	44878.0596759259	FALSE	4	0
FGQAAAGDKPSPFGQA	MX_P6	2	26148.2674537037	FALSE	4	0
FGQAAAGDKPSPFGQA	BR_E7	2	38705.216712963	FALSE	4	0
FGQAAAGDKPSPFGQA	BO_E1	1	32864.6795833333	FALSE	4	0
FGQAAAGDKPSPFGQA	AR_P2	1	35848.8435185185	FALSE	4	0
FGQAAAGDKPSPFGQA	BO_P4	2	39364.1268055556	FALSE	4	0
FGQAAAGDKPSPFGQA	US_P1	2	29125.8687962963	FALSE	4	0
FGQAAAGDKPSPFGQA	AR_P3	1	32639.4887962963	FALSE	4	0
FGQAAAGDKPSPFGQA	MX_E6	2	30305.6935648148	FALSE	4	0
FGQAAAGDKPSPFGQA	MX_P3	2	34454.6367592593	FALSE	4	0
FGQAAAGDKPSPFGQA	BO_P4	1	34582.8184259259	FALSE	4	0
FGQAAAGDKPSPFGQA	CO_P4	1	34356.2936574074	FALSE	4	0
FGQAAAGDKPSPFGQA	CO_P1	1	35281.2706018519	FALSE	4	0
FGQAAAGDKPSPFGQA	BR_P3	2	21568.2372685185	FALSE	4	0
FGQAAAGDKPSPFGQA	BR_E7	1	37860.2937962963	FALSE	4	0
FGQAAAGDKPSPFGQA	MX_E1	2	37916.6520833333	FALSE	4	0
FGQAAAGDKPSPFGQA	US_E1	1	38330.4691666667	FALSE	4	0
FGQAAAGDKPSPFGQA	BO_E6	1	19193.754537037	FALSE	4	0
FGQAAAGDKPSPFGQA	MX_E4	2	33271.7765277778	FALSE	4	0
FGQAAAGDKPSPFGQA	AR_P5	1	37549.0898611111	FALSE	4	0
FGQAAAGDKPSPFGQA	BO_E4	2	33271.7765277778	FALSE	4	0
FGQAAAGDKPSPFGQA	BR_P4	2	35715.4903703704	FALSE	4	0
FGQAAAGDKPSPFGQA	US_P2	1	36952.7348611111	FALSE	4	0
FGQAAAGDKPSPFGQA	MX_P3	1	36037.3847685185	FALSE	4	0
FGQAAAGDKPSPFGQA	MX_E2	1	32907.0525	FALSE	4	0
FGQAAAGDKPSPFGQA	MX_E2	2	29823.0301388889	FALSE	4	0
FGQAAAGDKPSPFGQA	BR_E6	2	22336.5713888889	FALSE	4	0
FGQAAAGDKPSPFGQA	CO_E3	2	43777.1092592593	FALSE	4	0
FGQAAAGDKPSPFGQA	US_E5	2	34107.5497685185	FALSE	4	0
FGQAAAGDKPSPFGQA	MX_E4	1	36098.5086574074	FALSE	4	0
FGQAAAGDKPSPFGQA	AR_E3	1	36602.6414814815	FALSE	4	0
FGQAAAGDKPSPFGQA	BO_E3	2	37807.9380555556	FALSE	4	0
GQAAAGAKPSPFGQAA	US_E1	2	17110.6583333333	TRUE	5	11
GQAAAGAKPSPFGQAA	AR_E4	2	15921.0140740741	TRUE	5	11
GQAAAGAKPSPFGQAA	MX_E4	2	536.259768518519	TRUE	5	11
GQAAAGAKPSPFGQAA	BO_P2	1	12560.6115740741	TRUE	5	11
GQAAAGAKPSPFGQAA	US_E6	1	368.070115740741	TRUE	5	11
GQAAAGAKPSPFGQAA	BR_P3	1	8359.97662037037	TRUE	5	11
GQAAAGAKPSPFGQAA	BO_P6	1	13351.1044444444	TRUE	5	11
GQAAAGAKPSPFGQAA	CO_E6	1	21831.2100925926	TRUE	5	11
GQAAAGAKPSPFGQAA	BR_E7	1	9600.31518518519	TRUE	5	11
GQAAAGAKPSPFGQAA	BR_E4	1	3748.88115740741	TRUE	5	11
GQAAAGAKPSPFGQAA	AR_E4	1	19514.3513425926	TRUE	5	11
GQAAAGAKPSPFGQAA	MX_E2	2	420.023032407407	TRUE	5	11
GQAAAGAKPSPFGQAA	BR_E6	2	10954.2321759259	TRUE	5	11
GQAAAGAKPSPFGQAA	CO_E4	1	3821.42782407407	TRUE	5	11
GQAAAGAKPSPFGQAA	MX_P3	2	482.455416666667	TRUE	5	11
GQAAAGAKPSPFGQAA	BR_E2	2	7498.95263888889	TRUE	5	11
GQAAAGAKPSPFGQAA	US_P6	1	8101.01472222222	TRUE	5	11
GQAAAGAKPSPFGQAA	MX_P1	2	729.283101851852	TRUE	5	11
GQAAAGAKPSPFGQAA	CO_E5	1	3653.39333333333	TRUE	5	11
GQAAAGAKPSPFGQAA	BO_P5	1	6083.42625	TRUE	5	11
GQAAAGAKPSPFGQAA	AR_P5	1	3796.48240740741	TRUE	5	11
GQAAAGAKPSPFGQAA	MX_P4	2	372.975069444444	TRUE	5	11
GQAAAGAKPSPFGQAA	BO_P6	2	15983.0722685185	TRUE	5	11
GQAAAGAKPSPFGQAA	CO_E5	2	4135.11421296296	TRUE	5	11
GQAAAGAKPSPFGQAA	BR_P5	2	1776.64430555556	TRUE	5	11
GQAAAGAKPSPFGQAA	US_E3	2	558.297222222222	TRUE	5	11
GQAAAGAKPSPFGQAA	BO_E6	2	15741.4924537037	TRUE	5	11
GQAAAGAKPSPFGQAA	BR_E2	1	8284.41018518519	TRUE	5	11
GQAAAGAKPSPFGQAA	AR_E2	2	7018.11328703704	TRUE	5	11
GQAAAGAKPSPFGQAA	AR_E6	2	7624.50662037037	TRUE	5	11
GQAAAGAKPSPFGQAA	BR_P5	1	1375.29532407407	TRUE	5	11
GQAAAGAKPSPFGQAA	US_E5	2	747.881805555556	TRUE	5	11
GQAAAGAKPSPFGQAA	MX_E5	1	937.168564814815	TRUE	5	11
GQAAAGAKPSPFGQAA	US_P5	1	769.238657407407	TRUE	5	11
GQAAAGAKPSPFGQAA	AR_P3	2	2278.45138888889	TRUE	5	11
GQAAAGAKPSPFGQAA	BO_P4	2	6811.49976851852	TRUE	5	11
GQAAAGAKPSPFGQAA	BR_P1	2	20418.8869907407	TRUE	5	11
GQAAAGAKPSPFGQAA	US_E3	1	2473.7862037037	TRUE	5	11
GQAAAGAKPSPFGQAA	CO_E2	2	15490.2683333333	TRUE	5	11
GQAAAGAKPSPFGQAA	BR_E7	2	11060.769537037	TRUE	5	11
GQAAAGAKPSPFGQAA	MX_P3	1	665.358194444444	TRUE	5	11
GQAAAGAKPSPFGQAA	AR_E6	1	6058.17884259259	TRUE	5	11
GQAAAGAKPSPFGQAA	CO_P1	2	13688.619537037	TRUE	5	11
GQAAAGAKPSPFGQAA	MX_E6	1	3232.01365740741	TRUE	5	11
GQAAAGAKPSPFGQAA	AR_E3	2	20662.3697222222	TRUE	5	11
GQAAAGAKPSPFGQAA	BO_E2	1	11603.8979166667	TRUE	5	11
GQAAAGAKPSPFGQAA	BR_E1	2	5157.34902777778	TRUE	5	11
GQAAAGAKPSPFGQAA	US_E5	1	2329.19708333333	TRUE	5	11
GQAAAGAKPSPFGQAA	AR_E1	2	2740.16731481481	TRUE	5	11
GQAAAGAKPSPFGQAA	AR_E5	1	10090.3127314815	TRUE	5	11
GQAAAGAKPSPFGQAA	CO_P3	1	1809.56157407407	TRUE	5	11
GQAAAGAKPSPFGQAA	CO_P3	2	1766.21675925926	TRUE	5	11
GQAAAGAKPSPFGQAA	US_P5	2	768.721759259259	TRUE	5	11
GQAAAGAKPSPFGQAA	US_P2	2	4064.09282407407	TRUE	5	11
GQAAAGAKPSPFGQAA	US_P3	1	348.105972222222	TRUE	5	11
GQAAAGAKPSPFGQAA	US_E4	2	145.386875	TRUE	5	11
GQAAAGAKPSPFGQAA	MX_E3	2	8473.50921296296	TRUE	5	11
GQAAAGAKPSPFGQAA	BO_P4	1	2821.68657407407	TRUE	5	11
GQAAAGAKPSPFGQAA	BO_E1	2	657.693611111111	TRUE	5	11
GQAAAGAKPSPFGQAA	BR_E4	2	4020.06006944444	TRUE	5	11
GQAAAGAKPSPFGQAA	BO_E5	1	1707.86291666667	TRUE	5	11
GQAAAGAKPSPFGQAA	AR_E2	1	5557.41449074074	TRUE	5	11
GQAAAGAKPSPFGQAA	US_P4	2	191.040277777778	TRUE	5	11
GQAAAGAKPSPFGQAA	CO_P4	2	3384.83208333333	TRUE	5	11
GQAAAGAKPSPFGQAA	MX_E1	2	3636.61736111111	TRUE	5	11
GQAAAGAKPSPFGQAA	MX_P1	1	857.884537037037	TRUE	5	11
GQAAAGAKPSPFGQAA	MX_E6	2	4979.17175925926	TRUE	5	11
GQAAAGAKPSPFGQAA	AR_P2	2	2561.92319444444	TRUE	5	11
GQAAAGAKPSPFGQAA	AR_P5	2	3374.36643518519	TRUE	5	11
GQAAAGAKPSPFGQAA	BO_P3	1	16963.5766203704	TRUE	5	11
GQAAAGAKPSPFGQAA	MX_E2	1	779.954722222222	TRUE	5	11
GQAAAGAKPSPFGQAA	CO_P1	1	8916.25263888889	TRUE	5	11
GQAAAGAKPSPFGQAA	BO_E5	2	4365.78270833333	TRUE	5	11
GQAAAGAKPSPFGQAA	BR_E6	1	9149.76914351852	TRUE	5	11
GQAAAGAKPSPFGQAA	BR_P4	1	8306.52310185185	TRUE	5	11
GQAAAGAKPSPFGQAA	BR_E5	1	8898.52083333333	TRUE	5	11
GQAAAGAKPSPFGQAA	AR_P1	1	4134.01597222222	TRUE	5	11
GQAAAGAKPSPFGQAA	US_P2	1	6887.70930555556	TRUE	5	11
GQAAAGAKPSPFGQAA	CO_E7	2	16677.9088425926	TRUE	5	11
GQAAAGAKPSPFGQAA	MX_P6	1	514.842268518518	TRUE	5	11
GQAAAGAKPSPFGQAA	BO_E4	1	20253.5176388889	TRUE	5	11
GQAAAGAKPSPFGQAA	BO_E6	1	12715.7681944444	TRUE	5	11
GQAAAGAKPSPFGQAA	BO_E4	2	25021.8261111111	TRUE	5	11
GQAAAGAKPSPFGQAA	AR_E3	1	19529.9569444444	TRUE	5	11
GQAAAGAKPSPFGQAA	CO_P4	1	2728.77162037037	TRUE	5	11
GQAAAGAKPSPFGQAA	AR_P3	1	2521.18425925926	TRUE	5	11
GQAAAGAKPSPFGQAA	CO_E1	1	6119.32833333333	TRUE	5	11
GQAAAGAKPSPFGQAA	BR_E3	2	7160.13560185185	TRUE	5	11
GQAAAGAKPSPFGQAA	MX_P5	1	1788.13106481481	TRUE	5	11
GQAAAGAKPSPFGQAA	CO_E6	2	19368.7459259259	TRUE	5	11
GQAAAGAKPSPFGQAA	MX_E3	1	8008.66402777778	TRUE	5	11
GQAAAGAKPSPFGQAA	BO_P3	2	15477.3689351852	TRUE	5	11
GQAAAGAKPSPFGQAA	MX_P5	2	3049.28953703704	TRUE	5	11
GQAAAGAKPSPFGQAA	AR_P4	1	11879.6755555556	TRUE	5	11
GQAAAGAKPSPFGQAA	BO_P5	2	22699.5674074074	TRUE	5	11
GQAAAGAKPSPFGQAA	BR_E3	1	5575.23634259259	TRUE	5	11
GQAAAGAKPSPFGQAA	US_E4	1	612.968333333333	TRUE	5	11
GQAAAGAKPSPFGQAA	BR_E5	2	10749.3784722222	TRUE	5	11
GQAAAGAKPSPFGQAA	US_E1	1	17539.1181944444	TRUE	5	11
GQAAAGAKPSPFGQAA	CO_E1	2	6062.43541666667	TRUE	5	11
GQAAAGAKPSPFGQAA	CO_E4	2	3706.89541666667	TRUE	5	11
GQAAAGAKPSPFGQAA	BO_E2	2	14857.7255555556	TRUE	5	11
GQAAAGAKPSPFGQAA	BR_P3	2	14277.8292592593	TRUE	5	11
GQAAAGAKPSPFGQAA	US_P1	1	5567.21569444445	TRUE	5	11
GQAAAGAKPSPFGQAA	AR_P6	1	6313.63583333333	TRUE	5	11
GQAAAGAKPSPFGQAA	CO_E3	1	5754.77310185185	TRUE	5	11
GQAAAGAKPSPFGQAA	AR_P1	2	5095.95189814815	TRUE	5	11
GQAAAGAKPSPFGQAA	AR_P2	1	5982.54046296296	TRUE	5	11
GQAAAGAKPSPFGQAA	MX_P6	2	1194.6524537037	TRUE	5	11
GQAAAGAKPSPFGQAA	BO_P1	2	13782.7310185185	TRUE	5	11
GQAAAGAKPSPFGQAA	AR_P4	2	18117.8049074074	TRUE	5	11
GQAAAGAKPSPFGQAA	US_P6	2	8042.52259259259	TRUE	5	11
GQAAAGAKPSPFGQAA	BO_P1	1	13192.3901388889	TRUE	5	11
GQAAAGAKPSPFGQAA	CO_P2	1	571.519444444444	TRUE	5	11
GQAAAGAKPSPFGQAA	AR_E1	1	2352.89717592593	TRUE	5	11
GQAAAGAKPSPFGQAA	MX_E5	2	1287.00907407407	TRUE	5	11
GQAAAGAKPSPFGQAA	BO_E3	2	13038.27625	TRUE	5	11
GQAAAGAKPSPFGQAA	AR_E5	2	8427.97101851852	TRUE	5	11
GQAAAGAKPSPFGQAA	US_P1	2	5965.27305555556	TRUE	5	11
GQAAAGAKPSPFGQAA	US_P4	1	555.350486111111	TRUE	5	11
GQAAAGAKPSPFGQAA	MX_E4	1	515.8875	TRUE	5	11
GQAAAGAKPSPFGQAA	MX_P2	2	3322.26643518519	TRUE	5	11
GQAAAGAKPSPFGQAA	MX_E1	1	6717.05587962963	TRUE	5	11
GQAAAGAKPSPFGQAA	CO_E7	1	15619.9693518519	TRUE	5	11
GQAAAGAKPSPFGQAA	BR_P1	1	20179.2901388889	TRUE	5	11
GQAAAGAKPSPFGQAA	AR_P6	2	8116.2874537037	TRUE	5	11
GQAAAGAKPSPFGQAA	BO_P2	2	13341.1467592593	TRUE	5	11
GQAAAGAKPSPFGQAA	MX_P2	1	3894.24805555556	TRUE	5	11
GQAAAGAKPSPFGQAA	CO_E3	2	7884.0237037037	TRUE	5	11
GQAAAGAKPSPFGQAA	MX_P4	1	289.48587962963	TRUE	5	11
GQAAAGAKPSPFGQAA	US_E6	2	331.495439814815	TRUE	5	11
GQAAAGAKPSPFGQAA	BO_E1	1	449.768935185185	TRUE	5	11
GQAAAGAKPSPFGQAA	CO_P2	2	332.330833333333	TRUE	5	11
GQAAAGAKPSPFGQAA	BO_E3	1	11383.4249537037	TRUE	5	11
GQAAAGAKPSPFGQAA	US_P3	2	194.014814814815	TRUE	5	11
GQAAAGAKPSPFGQAA	CO_E2	1	13934.2965740741	TRUE	5	11
GQAAAGAKPSPFGQAA	BR_E1	1	4994.83949074074	TRUE	5	11
GQAAAGAKPSPFGQAA	BR_P4	2	8652.50925925926	TRUE	5	11
GQAAAGDKPSPFGQAA	MX_P3	2	24524.7529166667	FALSE	5	0
GQAAAGDKPSPFGQAA	BO_E3	2	30781.2369444444	FALSE	5	0
GQAAAGDKPSPFGQAA	MX_P6	2	15964.6194907407	FALSE	5	0
GQAAAGDKPSPFGQAA	AR_P1	1	30488.2152314815	FALSE	5	0
GQAAAGDKPSPFGQAA	US_E1	1	28569.4681018519	FALSE	5	0
GQAAAGDKPSPFGQAA	US_E4	2	29459.3159259259	FALSE	5	0
GQAAAGDKPSPFGQAA	MX_E6	1	46620.0080092593	FALSE	5	0
GQAAAGDKPSPFGQAA	US_E5	2	31362.5814351852	FALSE	5	0
GQAAAGDKPSPFGQAA	BR_E4	1	31662.0281018519	FALSE	5	0
GQAAAGDKPSPFGQAA	US_P3	2	16274.717037037	FALSE	5	0
GQAAAGDKPSPFGQAA	BR_E2	2	34273.9035648148	FALSE	5	0
GQAAAGDKPSPFGQAA	BR_P4	1	34028.2921296296	FALSE	5	0
GQAAAGDKPSPFGQAA	AR_E1	2	24928.2417592593	FALSE	5	0
GQAAAGDKPSPFGQAA	US_P4	1	16474.3149074074	FALSE	5	0
GQAAAGDKPSPFGQAA	CO_E3	1	36374.5916203704	FALSE	5	0
GQAAAGDKPSPFGQAA	CO_P3	2	30503.3893981481	FALSE	5	0
GQAAAGDKPSPFGQAA	AR_P3	1	32995.2236111111	FALSE	5	0
GQAAAGDKPSPFGQAA	US_P6	1	18706.9748611111	FALSE	5	0
GQAAAGDKPSPFGQAA	US_P5	2	30816.6348148148	FALSE	5	0
GQAAAGDKPSPFGQAA	BR_E6	2	21985.3354166667	FALSE	5	0
GQAAAGDKPSPFGQAA	BO_E4	2	30616.5484259259	FALSE	5	0
GQAAAGDKPSPFGQAA	US_E4	1	32383.9227777778	FALSE	5	0
GQAAAGDKPSPFGQAA	US_E1	2	28930.1690740741	FALSE	5	0
GQAAAGDKPSPFGQAA	BO_E2	1	25117.3897685185	FALSE	5	0
GQAAAGDKPSPFGQAA	BO_P6	1	25622.8998148148	FALSE	5	0
GQAAAGDKPSPFGQAA	BO_P1	1	28315.9910648148	FALSE	5	0
GQAAAGDKPSPFGQAA	BR_P1	1	32132.3143981481	FALSE	5	0
GQAAAGDKPSPFGQAA	US_P4	2	15738.2551851852	FALSE	5	0
GQAAAGDKPSPFGQAA	MX_P3	1	25189.0019444444	FALSE	5	0
GQAAAGDKPSPFGQAA	CO_P4	1	24097.8383796296	FALSE	5	0
GQAAAGDKPSPFGQAA	US_E6	2	33098.1708796296	FALSE	5	0
GQAAAGDKPSPFGQAA	BR_E4	2	31571.2911574074	FALSE	5	0
GQAAAGDKPSPFGQAA	BO_P5	2	31886.1694907407	FALSE	5	0
GQAAAGDKPSPFGQAA	AR_E2	1	24350.2769444444	FALSE	5	0
GQAAAGDKPSPFGQAA	BO_E5	1	26710.8789814815	FALSE	5	0
GQAAAGDKPSPFGQAA	MX_P1	2	32576.6875925926	FALSE	5	0
GQAAAGDKPSPFGQAA	BO_P6	2	24757.4086111111	FALSE	5	0
GQAAAGDKPSPFGQAA	MX_P5	1	31188.4559722222	FALSE	5	0
GQAAAGDKPSPFGQAA	CO_P2	2	10831.7107407407	FALSE	5	0
GQAAAGDKPSPFGQAA	MX_E2	1	31427.9308333333	FALSE	5	0
GQAAAGDKPSPFGQAA	CO_E5	2	32245.5092592593	FALSE	5	0
GQAAAGDKPSPFGQAA	MX_E5	1	28070.9024537037	FALSE	5	0
GQAAAGDKPSPFGQAA	MX_E4	1	34633.4303240741	FALSE	5	0
GQAAAGDKPSPFGQAA	CO_E1	1	31977.2728703704	FALSE	5	0
GQAAAGDKPSPFGQAA	US_P5	1	32328.1236111111	FALSE	5	0
GQAAAGDKPSPFGQAA	CO_P2	1	12465.9540277778	FALSE	5	0
GQAAAGDKPSPFGQAA	BR_E7	2	34883.4702777778	FALSE	5	0
GQAAAGDKPSPFGQAA	CO_P4	2	24295.1225	FALSE	5	0
GQAAAGDKPSPFGQAA	US_E5	1	35945.935787037	FALSE	5	0
GQAAAGDKPSPFGQAA	BR_E2	1	38195.134212963	FALSE	5	0
GQAAAGDKPSPFGQAA	CO_E4	2	33570.5442592593	FALSE	5	0
GQAAAGDKPSPFGQAA	US_P6	2	33760.374537037	FALSE	5	0
GQAAAGDKPSPFGQAA	AR_E5	2	21890.4682407407	FALSE	5	0
GQAAAGDKPSPFGQAA	AR_E3	1	32723.7706018519	FALSE	5	0
GQAAAGDKPSPFGQAA	US_P2	1	32227.8253703704	FALSE	5	0
GQAAAGDKPSPFGQAA	MX_P1	1	33313.3379166667	FALSE	5	0
GQAAAGDKPSPFGQAA	AR_E3	2	29352.927037037	FALSE	5	0
GQAAAGDKPSPFGQAA	US_P3	1	19947.1359722222	FALSE	5	0
GQAAAGDKPSPFGQAA	BO_P5	1	27534.7573148148	FALSE	5	0
GQAAAGDKPSPFGQAA	MX_P2	2	25341.1981481481	FALSE	5	0
GQAAAGDKPSPFGQAA	BR_P3	2	21234.3645833333	FALSE	5	0
GQAAAGDKPSPFGQAA	MX_E3	2	34633.4303240741	FALSE	5	0
GQAAAGDKPSPFGQAA	AR_E2	2	23718.0623148148	FALSE	5	0
GQAAAGDKPSPFGQAA	BR_P4	2	34429.4601851852	FALSE	5	0
GQAAAGDKPSPFGQAA	BO_E6	1	12304.785787037	FALSE	5	0
GQAAAGDKPSPFGQAA	AR_E5	1	26328.967962963	FALSE	5	0
GQAAAGDKPSPFGQAA	BO_P3	2	22749.3297222222	FALSE	5	0
GQAAAGDKPSPFGQAA	CO_P1	1	33913.3843055556	FALSE	5	0
GQAAAGDKPSPFGQAA	MX_P4	1	24644.5810185185	FALSE	5	0
GQAAAGDKPSPFGQAA	BR_E3	1	33271.7765277778	FALSE	5	0
GQAAAGDKPSPFGQAA	BO_P1	2	24325.4986111111	FALSE	5	0
GQAAAGDKPSPFGQAA	CO_E6	1	39542.4575925926	FALSE	5	0
GQAAAGDKPSPFGQAA	MX_P5	2	31479.197962963	FALSE	5	0
GQAAAGDKPSPFGQAA	MX_E5	2	24770.0715740741	FALSE	5	0
GQAAAGDKPSPFGQAA	CO_E3	2	36334.2421296296	FALSE	5	0
GQAAAGDKPSPFGQAA	BR_E5	2	35652.4953703704	FALSE	5	0
GQAAAGDKPSPFGQAA	US_P1	1	27293.8640277778	FALSE	5	0
GQAAAGDKPSPFGQAA	BO_E4	1	30193.250462963	FALSE	5	0
GQAAAGDKPSPFGQAA	CO_E7	1	35748.5528703704	FALSE	5	0
GQAAAGDKPSPFGQAA	US_E3	1	28836.8143981481	FALSE	5	0
GQAAAGDKPSPFGQAA	AR_P4	2	31117.007037037	FALSE	5	0
GQAAAGDKPSPFGQAA	BO_E1	1	31588.9775	FALSE	5	0
GQAAAGDKPSPFGQAA	US_E3	2	25097.1711574074	FALSE	5	0
GQAAAGDKPSPFGQAA	AR_E6	1	37653.6124537037	FALSE	5	0
GQAAAGDKPSPFGQAA	BR_E3	2	32678.1672222222	FALSE	5	0
GQAAAGDKPSPFGQAA	CO_E6	2	37214.4488425926	FALSE	5	0
GQAAAGDKPSPFGQAA	AR_E4	1	28905.4975	FALSE	5	0
GQAAAGDKPSPFGQAA	BO_P4	2	31017.6210648148	FALSE	5	0
GQAAAGDKPSPFGQAA	CO_E4	1	37353.519537037	FALSE	5	0
GQAAAGDKPSPFGQAA	US_P1	2	24638.8460648148	FALSE	5	0
GQAAAGDKPSPFGQAA	AR_P1	2	33079.0477314815	FALSE	5	0
GQAAAGDKPSPFGQAA	BR_E5	1	36485.6776851852	FALSE	5	0
GQAAAGDKPSPFGQAA	BR_E7	1	31083.4212962963	FALSE	5	0
GQAAAGDKPSPFGQAA	CO_E1	2	31154.0841203704	FALSE	5	0
GQAAAGDKPSPFGQAA	BO_P3	1	22972.2951851852	FALSE	5	0
GQAAAGDKPSPFGQAA	BR_P5	1	29625.1931018519	FALSE	5	0
GQAAAGDKPSPFGQAA	AR_P2	1	32190.6057407407	FALSE	5	0
GQAAAGDKPSPFGQAA	BR_P3	1	18641.6071759259	FALSE	5	0
GQAAAGDKPSPFGQAA	BR_P5	2	31852.4343055556	FALSE	5	0
GQAAAGDKPSPFGQAA	CO_P1	2	36762.1616203704	FALSE	5	0
GQAAAGDKPSPFGQAA	BO_P4	1	25097.1711574074	FALSE	5	0
GQAAAGDKPSPFGQAA	AR_P5	2	30193.250462963	FALSE	5	0
GQAAAGDKPSPFGQAA	BR_E1	2	32845.3366666667	FALSE	5	0
GQAAAGDKPSPFGQAA	BO_E2	2	27227.1219907407	FALSE	5	0
GQAAAGDKPSPFGQAA	CO_E2	1	28263.3995833333	FALSE	5	0
GQAAAGDKPSPFGQAA	AR_P4	1	28865.3289814815	FALSE	5	0
GQAAAGDKPSPFGQAA	MX_E1	1	37214.4488425926	FALSE	5	0
GQAAAGDKPSPFGQAA	AR_P2	2	24033.6937037037	FALSE	5	0
GQAAAGDKPSPFGQAA	MX_E6	2	33591.8598611111	FALSE	5	0
GQAAAGDKPSPFGQAA	US_P2	2	32207.9775462963	FALSE	5	0
GQAAAGDKPSPFGQAA	MX_E2	2	33685.7204166667	FALSE	5	0
GQAAAGDKPSPFGQAA	AR_P3	2	30129.9609259259	FALSE	5	0
GQAAAGDKPSPFGQAA	BR_E1	1	37653.6124537037	FALSE	5	0
GQAAAGDKPSPFGQAA	BR_P1	2	29916.0958333333	FALSE	5	0
GQAAAGDKPSPFGQAA	AR_E4	2	28446.7705092593	FALSE	5	0
GQAAAGDKPSPFGQAA	CO_E5	1	31083.4212962963	FALSE	5	0
GQAAAGDKPSPFGQAA	BO_E5	2	33357.0122222222	FALSE	5	0
GQAAAGDKPSPFGQAA	AR_P6	2	26651.6638888889	FALSE	5	0
GQAAAGDKPSPFGQAA	BO_P2	2	31312.5250925926	FALSE	5	0
GQAAAGDKPSPFGQAA	AR_E1	1	34582.8184259259	FALSE	5	0
GQAAAGDKPSPFGQAA	AR_P5	1	32286.679212963	FALSE	5	0
GQAAAGDKPSPFGQAA	CO_E2	2	30208.8202314815	FALSE	5	0
GQAAAGDKPSPFGQAA	MX_P4	2	26238.4405092593	FALSE	5	0
GQAAAGDKPSPFGQAA	MX_E4	2	32608.7269444444	FALSE	5	0
GQAAAGDKPSPFGQAA	BR_E6	1	21379.4712037037	FALSE	5	0
GQAAAGDKPSPFGQAA	AR_P6	1	25152.8818981481	FALSE	5	0
GQAAAGDKPSPFGQAA	AR_E6	2	24445.4652314815	FALSE	5	0
GQAAAGDKPSPFGQAA	BO_E1	2	29289.9618518519	FALSE	5	0
GQAAAGDKPSPFGQAA	BO_P2	1	30009.0818518518	FALSE	5	0
GQAAAGDKPSPFGQAA	US_E6	1	34379.8675	FALSE	5	0
GQAAAGDKPSPFGQAA	MX_P2	1	25864.0790277778	FALSE	5	0
GQAAAGDKPSPFGQAA	MX_E3	1	32151.9976851852	FALSE	5	0
GQAAAGDKPSPFGQAA	MX_P6	1	18089.8610648148	FALSE	5	0
GQAAAGDKPSPFGQAA	BO_E3	1	28433.5061111111	FALSE	5	0
GQAAAGDKPSPFGQAA	CO_P3	1	27922.9293518519	FALSE	5	0
GQAAAGDKPSPFGQAA	MX_E1	2	35618.9356944444	FALSE	5	0
GQAAAGDKPSPFGQAA	BO_E6	2	10779.7276851852	FALSE	5	0
GQAAAGDKPSPFGQAA	CO_E7	2	33838.3263888889	FALSE	5	0
PFGQAAAGAKPSPFGQ	MX_P1	2	4947.57935185185	TRUE	3	11
PFGQAAAGAKPSPFGQ	MX_P4	1	1568.66810185185	TRUE	3	11
PFGQAAAGAKPSPFGQ	AR_P5	1	4994.83949074074	TRUE	3	11
PFGQAAAGAKPSPFGQ	AR_P4	2	21424.0088888889	TRUE	3	11
PFGQAAAGAKPSPFGQ	MX_P6	2	1366.58671296296	TRUE	3	11
PFGQAAAGAKPSPFGQ	CO_E7	2	19570.6434259259	TRUE	3	11
PFGQAAAGAKPSPFGQ	US_E3	2	7075.86990740741	TRUE	3	11
PFGQAAAGAKPSPFGQ	US_E4	1	1642.1087962963	TRUE	3	11
PFGQAAAGAKPSPFGQ	BR_E1	1	6998.83527777778	TRUE	3	11
PFGQAAAGAKPSPFGQ	MX_E6	1	2063.30032407407	TRUE	3	11
PFGQAAAGAKPSPFGQ	AR_P6	1	18843.6730555556	TRUE	3	11
PFGQAAAGAKPSPFGQ	BO_E1	1	29184.0612962963	TRUE	3	11
PFGQAAAGAKPSPFGQ	BR_E2	1	14046.6481944444	TRUE	3	11
PFGQAAAGAKPSPFGQ	BO_E6	2	7489.11569444444	TRUE	3	11
PFGQAAAGAKPSPFGQ	CO_E2	2	18217.2708796296	TRUE	3	11
PFGQAAAGAKPSPFGQ	BR_E7	1	17237.8915740741	TRUE	3	11
PFGQAAAGAKPSPFGQ	CO_E5	2	24066.080462963	TRUE	3	11
PFGQAAAGAKPSPFGQ	BO_P3	1	23357.5637962963	TRUE	3	11
PFGQAAAGAKPSPFGQ	AR_P3	1	6672.57513888889	TRUE	3	11
PFGQAAAGAKPSPFGQ	CO_P1	1	23629.8371296296	TRUE	3	11
PFGQAAAGAKPSPFGQ	MX_P5	1	8164.20305555556	TRUE	3	11
PFGQAAAGAKPSPFGQ	MX_E3	2	10530.1599537037	TRUE	3	11
PFGQAAAGAKPSPFGQ	MX_P5	2	11682.5680092593	TRUE	3	11
PFGQAAAGAKPSPFGQ	MX_E4	2	28433.5061111111	TRUE	3	11
PFGQAAAGAKPSPFGQ	CO_E4	1	18613.4403240741	TRUE	3	11
PFGQAAAGAKPSPFGQ	MX_P1	1	4539.65898148148	TRUE	3	11
PFGQAAAGAKPSPFGQ	US_P2	2	10039.2403703704	TRUE	3	11
PFGQAAAGAKPSPFGQ	AR_P2	1	22366.8718518519	TRUE	3	11
PFGQAAAGAKPSPFGQ	US_E1	1	22414.2510648148	TRUE	3	11
PFGQAAAGAKPSPFGQ	CO_P4	1	11681.9925462963	TRUE	3	11
PFGQAAAGAKPSPFGQ	BR_E6	2	22128.3559259259	TRUE	3	11
PFGQAAAGAKPSPFGQ	BO_E4	2	28021.0473611111	TRUE	3	11
PFGQAAAGAKPSPFGQ	US_P6	2	9491.12268518518	TRUE	3	11
PFGQAAAGAKPSPFGQ	CO_P1	2	25692.9975925926	TRUE	3	11
PFGQAAAGAKPSPFGQ	MX_E4	1	28021.0473611111	TRUE	3	11
PFGQAAAGAKPSPFGQ	BO_P5	1	29548.5346759259	TRUE	3	11
PFGQAAAGAKPSPFGQ	BR_P3	1	1887.95680555556	TRUE	3	11
PFGQAAAGAKPSPFGQ	BO_P2	2	24626.2322685185	TRUE	3	11
PFGQAAAGAKPSPFGQ	CO_E3	1	20652.2264814815	TRUE	3	11
PFGQAAAGAKPSPFGQ	BR_E4	1	17481.2583333333	TRUE	3	11
PFGQAAAGAKPSPFGQ	US_P3	1	4007.34333333333	TRUE	3	11
PFGQAAAGAKPSPFGQ	CO_P2	2	2324.06601851852	TRUE	3	11
PFGQAAAGAKPSPFGQ	MX_P2	1	13512.067962963	TRUE	3	11
PFGQAAAGAKPSPFGQ	AR_E4	1	21653.5526851852	TRUE	3	11
PFGQAAAGAKPSPFGQ	AR_E3	2	24398.785787037	TRUE	3	11
PFGQAAAGAKPSPFGQ	CO_E2	1	21049.415462963	TRUE	3	11
PFGQAAAGAKPSPFGQ	CO_P3	2	7915.63300925926	TRUE	3	11
PFGQAAAGAKPSPFGQ	US_P2	1	15905.7996296296	TRUE	3	11
PFGQAAAGAKPSPFGQ	MX_P3	1	6014.3569212963	TRUE	3	11
PFGQAAAGAKPSPFGQ	AR_P3	2	6872.573125	TRUE	3	11
PFGQAAAGAKPSPFGQ	CO_E6	1	24312.7585185185	TRUE	3	11
PFGQAAAGAKPSPFGQ	AR_E4	2	25298.1380092593	TRUE	3	11
PFGQAAAGAKPSPFGQ	MX_E1	2	6357.33611111111	TRUE	3	11
PFGQAAAGAKPSPFGQ	US_E4	2	804.318148148148	TRUE	3	11
PFGQAAAGAKPSPFGQ	CO_E1	1	24790.1513425926	TRUE	3	11
PFGQAAAGAKPSPFGQ	BO_E5	1	12454.539537037	TRUE	3	11
PFGQAAAGAKPSPFGQ	BO_P1	2	25209.7649537037	TRUE	3	11
PFGQAAAGAKPSPFGQ	MX_E2	2	756.38849537037	TRUE	3	11
PFGQAAAGAKPSPFGQ	MX_P4	2	2225.93546296296	TRUE	3	11
PFGQAAAGAKPSPFGQ	US_E3	1	12762.6461574074	TRUE	3	11
PFGQAAAGAKPSPFGQ	MX_P2	2	13509.5191666667	TRUE	3	11
PFGQAAAGAKPSPFGQ	AR_P5	2	5709.78375	TRUE	3	11
PFGQAAAGAKPSPFGQ	BO_P5	2	24344.0401388889	TRUE	3	11
PFGQAAAGAKPSPFGQ	MX_E2	1	983.225277777778	TRUE	3	11
PFGQAAAGAKPSPFGQ	US_E6	1	2113.92342592593	TRUE	3	11
PFGQAAAGAKPSPFGQ	MX_E3	1	10690.335	TRUE	3	11
PFGQAAAGAKPSPFGQ	US_P5	2	11424.9290740741	TRUE	3	11
PFGQAAAGAKPSPFGQ	BO_P3	2	15151.7921759259	TRUE	3	11
PFGQAAAGAKPSPFGQ	BO_E1	2	21115.3602777778	TRUE	3	11
PFGQAAAGAKPSPFGQ	AR_E2	1	21230.0628703704	TRUE	3	11
PFGQAAAGAKPSPFGQ	MX_E5	2	1784.16944444444	TRUE	3	11
PFGQAAAGAKPSPFGQ	BR_E1	2	7882.86949074074	TRUE	3	11
PFGQAAAGAKPSPFGQ	BR_P5	2	5548.7112962963	TRUE	3	11
PFGQAAAGAKPSPFGQ	CO_E7	1	19202.0752314815	TRUE	3	11
PFGQAAAGAKPSPFGQ	MX_E6	2	3290.57222222222	TRUE	3	11
PFGQAAAGAKPSPFGQ	US_P4	2	2280.95090277778	TRUE	3	11
PFGQAAAGAKPSPFGQ	BO_E4	1	27813.836712963	TRUE	3	11
PFGQAAAGAKPSPFGQ	CO_P4	2	12299.0001388889	TRUE	3	11
PFGQAAAGAKPSPFGQ	US_E6	2	1769.47152777778	TRUE	3	11
PFGQAAAGAKPSPFGQ	BR_E4	2	13810.0682407407	TRUE	3	11
PFGQAAAGAKPSPFGQ	BO_E6	1	10111.1361574074	TRUE	3	11
PFGQAAAGAKPSPFGQ	BR_P3	2	1388.58694444444	TRUE	3	11
PFGQAAAGAKPSPFGQ	BR_E7	2	16984.6937962963	TRUE	3	11
PFGQAAAGAKPSPFGQ	BO_P6	2	22560.0178240741	TRUE	3	11
PFGQAAAGAKPSPFGQ	BR_E3	1	13397.1087962963	TRUE	3	11
PFGQAAAGAKPSPFGQ	BO_P4	1	8943.63259259259	TRUE	3	11
PFGQAAAGAKPSPFGQ	AR_E1	1	2757.37782407407	TRUE	3	11
PFGQAAAGAKPSPFGQ	BR_P4	2	25653.2924537037	TRUE	3	11
PFGQAAAGAKPSPFGQ	AR_P1	2	16064.8851388889	TRUE	3	11
PFGQAAAGAKPSPFGQ	BR_E2	2	13039.524212963	TRUE	3	11
PFGQAAAGAKPSPFGQ	US_E5	2	15532.1251388889	TRUE	3	11
PFGQAAAGAKPSPFGQ	BR_E5	1	14745.2714351852	TRUE	3	11
PFGQAAAGAKPSPFGQ	AR_E1	2	2566.11597222222	TRUE	3	11
PFGQAAAGAKPSPFGQ	CO_E3	2	20912.0558796296	TRUE	3	11
PFGQAAAGAKPSPFGQ	BO_P2	1	24160.6791666667	TRUE	3	11
PFGQAAAGAKPSPFGQ	US_P1	1	16879.7501851852	TRUE	3	11
PFGQAAAGAKPSPFGQ	US_P4	1	5166.60814814815	TRUE	3	11
PFGQAAAGAKPSPFGQ	US_P6	1	5651.33796296296	TRUE	3	11
PFGQAAAGAKPSPFGQ	US_P1	2	14033.1583796296	TRUE	3	11
PFGQAAAGAKPSPFGQ	US_E5	1	17516.599212963	TRUE	3	11
PFGQAAAGAKPSPFGQ	BR_P4	1	25744.3381018519	TRUE	3	11
PFGQAAAGAKPSPFGQ	AR_E5	2	10309.8057407407	TRUE	3	11
PFGQAAAGAKPSPFGQ	BR_P5	1	5893.75722222222	TRUE	3	11
PFGQAAAGAKPSPFGQ	BR_P1	2	27922.9293518519	TRUE	3	11
PFGQAAAGAKPSPFGQ	CO_E1	2	23928.4491666667	TRUE	3	11
PFGQAAAGAKPSPFGQ	BO_E3	1	26791.5256481481	TRUE	3	11
PFGQAAAGAKPSPFGQ	CO_P3	1	7638.62865740741	TRUE	3	11
PFGQAAAGAKPSPFGQ	CO_E5	1	24848.737037037	TRUE	3	11
PFGQAAAGAKPSPFGQ	BR_E5	2	14569.4162962963	TRUE	3	11
PFGQAAAGAKPSPFGQ	AR_P1	1	15011.3344907407	TRUE	3	11
PFGQAAAGAKPSPFGQ	US_E1	2	20332.3201388889	TRUE	3	11
PFGQAAAGAKPSPFGQ	BR_P1	1	25659.6272685185	TRUE	3	11
PFGQAAAGAKPSPFGQ	CO_P2	1	4309.55236111111	TRUE	3	11
PFGQAAAGAKPSPFGQ	MX_E1	1	8196.31212962963	TRUE	3	11
PFGQAAAGAKPSPFGQ	BO_E2	2	14008.9330555556	TRUE	3	11
PFGQAAAGAKPSPFGQ	CO_E4	2	18441.8380092593	TRUE	3	11
PFGQAAAGAKPSPFGQ	BO_P1	1	25514.6624074074	TRUE	3	11
PFGQAAAGAKPSPFGQ	BR_E6	1	21690.015	TRUE	3	11
PFGQAAAGAKPSPFGQ	MX_P3	2	5693.18472222222	TRUE	3	11
PFGQAAAGAKPSPFGQ	US_P5	1	14691.3043981481	TRUE	3	11
PFGQAAAGAKPSPFGQ	AR_E6	1	28648.1913425926	TRUE	3	11
PFGQAAAGAKPSPFGQ	AR_E6	2	25668.4896759259	TRUE	3	11
PFGQAAAGAKPSPFGQ	AR_P6	2	21989.4026851852	TRUE	3	11
PFGQAAAGAKPSPFGQ	AR_E3	1	25441.3589351852	TRUE	3	11
PFGQAAAGAKPSPFGQ	BR_E3	2	12381.0830555556	TRUE	3	11
PFGQAAAGAKPSPFGQ	MX_E5	1	1955.16101851852	TRUE	3	11
PFGQAAAGAKPSPFGQ	US_P3	2	2056.78236111111	TRUE	3	11
PFGQAAAGAKPSPFGQ	BO_E2	1	13397.1087962963	TRUE	3	11
PFGQAAAGAKPSPFGQ	AR_E5	1	10395.9327314815	TRUE	3	11
PFGQAAAGAKPSPFGQ	CO_E6	2	21457.4798611111	TRUE	3	11
PFGQAAAGAKPSPFGQ	AR_P2	2	9539.90421296296	TRUE	3	11
PFGQAAAGAKPSPFGQ	MX_P6	1	1066.8912962963	TRUE	3	11
PFGQAAAGAKPSPFGQ	BO_E5	2	7002.39143518519	TRUE	3	11
PFGQAAAGAKPSPFGQ	BO_E3	2	22378.9656944444	TRUE	3	11
PFGQAAAGAKPSPFGQ	AR_E2	2	23454.5700925926	TRUE	3	11
PFGQAAAGAKPSPFGQ	BO_P4	2	6292.73490740741	TRUE	3	11
PFGQAAAGAKPSPFGQ	AR_P4	1	20341.5789814815	TRUE	3	11
PFGQAAAGAKPSPFGQ	BO_P6	1	22237.6184722222	TRUE	3	11
PFGQAAAGDKPSPFGQ	CO_E5	1	40585.6819907407	FALSE	3	0
PFGQAAAGDKPSPFGQ	BO_E6	2	20517.5256481481	FALSE	3	0
PFGQAAAGDKPSPFGQ	CO_E2	2	34977.1577314815	FALSE	3	0
PFGQAAAGDKPSPFGQ	AR_E5	1	28221.6297685185	FALSE	3	0
PFGQAAAGDKPSPFGQ	BO_P5	2	33014.8726388889	FALSE	3	0
PFGQAAAGDKPSPFGQ	BO_P1	1	35945.935787037	FALSE	3	0
PFGQAAAGDKPSPFGQ	BO_E6	1	15719.8934722222	FALSE	3	0
PFGQAAAGDKPSPFGQ	MX_E1	1	35560.4595833333	FALSE	3	0
PFGQAAAGDKPSPFGQ	BO_E4	2	38514.0514351852	FALSE	3	0
PFGQAAAGDKPSPFGQ	BR_E1	1	37972.5047685185	FALSE	3	0
PFGQAAAGDKPSPFGQ	MX_E5	2	31395.3822222222	FALSE	3	0
PFGQAAAGDKPSPFGQ	BO_E3	1	35560.4595833333	FALSE	3	0
PFGQAAAGDKPSPFGQ	BR_E2	1	35848.8435185185	FALSE	3	0
PFGQAAAGDKPSPFGQ	US_P1	2	22462.487962963	FALSE	3	0
PFGQAAAGDKPSPFGQ	AR_E6	2	32073.8312037037	FALSE	3	0
PFGQAAAGDKPSPFGQ	BO_P3	2	14132.3089351852	FALSE	3	0
PFGQAAAGDKPSPFGQ	CO_E4	2	41404.0256944444	FALSE	3	0
PFGQAAAGDKPSPFGQ	CO_E4	1	39085.0863888889	FALSE	3	0
PFGQAAAGDKPSPFGQ	US_E4	1	36299.4339351852	FALSE	3	0
PFGQAAAGDKPSPFGQ	BR_P5	1	34135.4921296296	FALSE	3	0
PFGQAAAGDKPSPFGQ	US_P3	2	20779.0613425926	FALSE	3	0
PFGQAAAGDKPSPFGQ	AR_E2	1	34058.5500462963	FALSE	3	0
PFGQAAAGDKPSPFGQ	BR_E1	2	38446.302962963	FALSE	3	0
PFGQAAAGDKPSPFGQ	MX_E4	1	34250.0873148148	FALSE	3	0
PFGQAAAGDKPSPFGQ	CO_E5	2	36126.6434259259	FALSE	3	0
PFGQAAAGDKPSPFGQ	MX_E4	2	39274.7328240741	FALSE	3	0
PFGQAAAGDKPSPFGQ	BR_E5	2	36334.2421296296	FALSE	3	0
PFGQAAAGDKPSPFGQ	US_E4	2	28355.5507407407	FALSE	3	0
PFGQAAAGDKPSPFGQ	BR_E7	2	33972.4831481482	FALSE	3	0
PFGQAAAGDKPSPFGQ	AR_E1	2	35590.0398148148	FALSE	3	0
PFGQAAAGDKPSPFGQ	US_E5	1	33783.3937037037	FALSE	3	0
PFGQAAAGDKPSPFGQ	BR_E2	2	41404.0256944444	FALSE	3	0
PFGQAAAGDKPSPFGQ	MX_P3	2	30023.8883796296	FALSE	3	0
PFGQAAAGDKPSPFGQ	BO_P6	1	27293.8640277778	FALSE	3	0
PFGQAAAGDKPSPFGQ	BO_P4	1	35809.8352314815	FALSE	3	0
PFGQAAAGDKPSPFGQ	BR_E5	1	40322.7384722222	FALSE	3	0
PFGQAAAGDKPSPFGQ	MX_E2	1	33357.0122222222	FALSE	3	0
PFGQAAAGDKPSPFGQ	AR_E4	1	31479.197962963	FALSE	3	0
PFGQAAAGDKPSPFGQ	AR_P5	1	34003.6464814815	FALSE	3	0
PFGQAAAGDKPSPFGQ	MX_P4	2	34429.4601851852	FALSE	3	0
PFGQAAAGDKPSPFGQ	AR_E3	2	31977.2728703704	FALSE	3	0
PFGQAAAGDKPSPFGQ	CO_E6	2	38077.8818518519	FALSE	3	0
PFGQAAAGDKPSPFGQ	BR_P4	1	39452.6292592593	FALSE	3	0
PFGQAAAGDKPSPFGQ	AR_P5	2	35308.1015740741	FALSE	3	0
PFGQAAAGDKPSPFGQ	US_P3	1	23372.7759259259	FALSE	3	0
PFGQAAAGDKPSPFGQ	BO_E2	1	31904.3011574074	FALSE	3	0
PFGQAAAGDKPSPFGQ	BR_P4	2	40448.4924074074	FALSE	3	0
PFGQAAAGDKPSPFGQ	AR_E2	2	36299.4339351852	FALSE	3	0
PFGQAAAGDKPSPFGQ	US_P4	1	37445.9652777778	FALSE	3	0
PFGQAAAGDKPSPFGQ	BR_P1	2	35371.9910185185	FALSE	3	0
PFGQAAAGDKPSPFGQ	US_P6	1	34977.1577314815	FALSE	3	0
PFGQAAAGDKPSPFGQ	BR_P3	1	18543.6632407407	FALSE	3	0
PFGQAAAGDKPSPFGQ	BR_E4	2	35560.4595833333	FALSE	3	0
PFGQAAAGDKPSPFGQ	BO_P5	1	35682.034212963	FALSE	3	0
PFGQAAAGDKPSPFGQ	CO_E1	1	40517.0871990741	FALSE	3	0
PFGQAAAGDKPSPFGQ	CO_P1	2	42356.5371759259	FALSE	3	0
PFGQAAAGDKPSPFGQ	BR_E6	1	30901.2543055556	FALSE	3	0
PFGQAAAGDKPSPFGQ	BO_E1	2	40075.0222222222	FALSE	3	0
PFGQAAAGDKPSPFGQ	BO_E4	1	43055.4294444444	FALSE	3	0
PFGQAAAGDKPSPFGQ	US_P1	1	35219.8914351852	FALSE	3	0
PFGQAAAGDKPSPFGQ	BR_E7	1	38077.8818518519	FALSE	3	0
PFGQAAAGDKPSPFGQ	MX_E1	2	38024.1493518518	FALSE	3	0
PFGQAAAGDKPSPFGQ	AR_P1	2	32619.3381944444	FALSE	3	0
PFGQAAAGDKPSPFGQ	CO_P3	2	35652.4953703704	FALSE	3	0
PFGQAAAGDKPSPFGQ	US_E1	1	36007.3614814815	FALSE	3	0
PFGQAAAGDKPSPFGQ	CO_P1	1	40075.0222222222	FALSE	3	0
PFGQAAAGDKPSPFGQ	CO_E6	1	36227.7834259259	FALSE	3	0
PFGQAAAGDKPSPFGQ	US_P2	2	26553.6121296296	FALSE	3	0
PFGQAAAGDKPSPFGQ	BO_P2	1	37653.6124537037	FALSE	3	0
PFGQAAAGDKPSPFGQ	US_E6	2	34304.1544444444	FALSE	3	0
PFGQAAAGDKPSPFGQ	MX_E3	2	33591.8598611111	FALSE	3	0
PFGQAAAGDKPSPFGQ	US_E3	2	33943.8593055556	FALSE	3	0
PFGQAAAGDKPSPFGQ	US_P5	1	43396.2309259259	FALSE	3	0
PFGQAAAGDKPSPFGQ	AR_P6	2	33248.0678240741	FALSE	3	0
PFGQAAAGDKPSPFGQ	AR_P4	1	29141.1714351852	FALSE	3	0
PFGQAAAGDKPSPFGQ	AR_E4	2	33591.8598611111	FALSE	3	0
PFGQAAAGDKPSPFGQ	CO_P4	1	31067.2601851852	FALSE	3	0
PFGQAAAGDKPSPFGQ	BR_P5	2	31499.2034722222	FALSE	3	0
PFGQAAAGDKPSPFGQ	BR_P3	2	23501.0225925926	FALSE	3	0
PFGQAAAGDKPSPFGQ	BR_E3	1	41404.0256944444	FALSE	3	0
PFGQAAAGDKPSPFGQ	BR_E6	2	35184.8539814815	FALSE	3	0
PFGQAAAGDKPSPFGQ	BR_E4	1	33972.4831481482	FALSE	3	0
PFGQAAAGDKPSPFGQ	CO_E1	2	38577.0665740741	FALSE	3	0
PFGQAAAGDKPSPFGQ	BO_P3	1	28503.205	FALSE	3	0
PFGQAAAGDKPSPFGQ	MX_E6	1	33014.8726388889	FALSE	3	0
PFGQAAAGDKPSPFGQ	CO_P2	2	11067.9703240741	FALSE	3	0
PFGQAAAGDKPSPFGQ	US_E1	2	37308.9006944444	FALSE	3	0
PFGQAAAGDKPSPFGQ	CO_E7	1	37601.4656481482	FALSE	3	0
PFGQAAAGDKPSPFGQ	BO_E5	2	34559.0381481482	FALSE	3	0
PFGQAAAGDKPSPFGQ	MX_E6	2	24764.1038425926	FALSE	3	0
PFGQAAAGDKPSPFGQ	BR_E3	2	35528.6760648148	FALSE	3	0
PFGQAAAGDKPSPFGQ	BR_P1	1	41404.0256944444	FALSE	3	0
PFGQAAAGDKPSPFGQ	US_P2	1	37073.8525925926	FALSE	3	0
PFGQAAAGDKPSPFGQ	BO_P6	2	34406.0153240741	FALSE	3	0
PFGQAAAGDKPSPFGQ	CO_E3	2	36602.6414814815	FALSE	3	0
PFGQAAAGDKPSPFGQ	US_E3	1	30305.6935648148	FALSE	3	0
PFGQAAAGDKPSPFGQ	MX_E3	1	37807.9380555556	FALSE	3	0
PFGQAAAGDKPSPFGQ	US_E5	2	35778.4015740741	FALSE	3	0
PFGQAAAGDKPSPFGQ	CO_E7	2	40722.6473148148	FALSE	3	0
PFGQAAAGDKPSPFGQ	CO_P3	1	33248.0678240741	FALSE	3	0
PFGQAAAGDKPSPFGQ	MX_P3	1	37073.8525925926	FALSE	3	0
PFGQAAAGDKPSPFGQ	AR_P2	2	38514.0514351852	FALSE	3	0
PFGQAAAGDKPSPFGQ	AR_E6	1	28007.9643055556	FALSE	3	0
PFGQAAAGDKPSPFGQ	MX_P2	1	29057.0780555556	FALSE	3	0
PFGQAAAGDKPSPFGQ	US_E6	1	34204.7759259259	FALSE	3	0
PFGQAAAGDKPSPFGQ	MX_E2	2	32420.7481944444	FALSE	3	0
PFGQAAAGDKPSPFGQ	AR_P3	1	38645.3075925926	FALSE	3	0
PFGQAAAGDKPSPFGQ	MX_P1	1	31534.50625	FALSE	3	0
PFGQAAAGDKPSPFGQ	AR_E1	1	31833.3473148148	FALSE	3	0
PFGQAAAGDKPSPFGQ	MX_P4	1	34611.8755555556	FALSE	3	0
PFGQAAAGDKPSPFGQ	AR_P3	2	35500.2181944444	FALSE	3	0
PFGQAAAGDKPSPFGQ	AR_P2	1	33525.8393981481	FALSE	3	0
PFGQAAAGDKPSPFGQ	MX_P6	2	28221.6297685185	FALSE	3	0
PFGQAAAGDKPSPFGQ	MX_P6	1	28769.0931481481	FALSE	3	0
PFGQAAAGDKPSPFGQ	MX_P1	2	37162.2068518518	FALSE	3	0
PFGQAAAGDKPSPFGQ	US_P4	2	17228.1956018519	FALSE	3	0
PFGQAAAGDKPSPFGQ	MX_P2	2	34800.8010185185	FALSE	3	0
PFGQAAAGDKPSPFGQ	CO_E3	1	41877.4572685185	FALSE	3	0
PFGQAAAGDKPSPFGQ	CO_P4	2	34854.9652314815	FALSE	3	0
PFGQAAAGDKPSPFGQ	MX_P5	2	38024.1493518518	FALSE	3	0
PFGQAAAGDKPSPFGQ	BO_E1	1	37445.9652777778	FALSE	3	0
PFGQAAAGDKPSPFGQ	US_P6	2	29916.0958333333	FALSE	3	0
PFGQAAAGDKPSPFGQ	AR_P1	1	34510.2932407407	FALSE	3	0
PFGQAAAGDKPSPFGQ	US_P5	2	40322.7384722222	FALSE	3	0
PFGQAAAGDKPSPFGQ	BO_P4	2	39723.9505092593	FALSE	3	0
PFGQAAAGDKPSPFGQ	BO_E3	2	37034.0924074074	FALSE	3	0
PFGQAAAGDKPSPFGQ	CO_E2	1	30951.7131481481	FALSE	3	0
PFGQAAAGDKPSPFGQ	AR_P4	2	33293.1874537037	FALSE	3	0
PFGQAAAGDKPSPFGQ	MX_E5	1	31204.9683333333	FALSE	3	0
PFGQAAAGDKPSPFGQ	AR_P6	1	33662.294212963	FALSE	3	0
PFGQAAAGDKPSPFGQ	BO_E2	2	33203.5218518519	FALSE	3	0
PFGQAAAGDKPSPFGQ	AR_E5	2	26085.4612037037	FALSE	3	0
PFGQAAAGDKPSPFGQ	BO_P2	2	39274.7328240741	FALSE	3	0
PFGQAAAGDKPSPFGQ	AR_E3	1	31117.007037037	FALSE	3	0
PFGQAAAGDKPSPFGQ	MX_P5	1	37754.2712962963	FALSE	3	0
PFGQAAAGDKPSPFGQ	CO_P2	1	12267.0827777778	FALSE	3	0
PFGQAAAGDKPSPFGQ	BO_P1	2	41634.0455555556	FALSE	3	0
PFGQAAAGDKPSPFGQ	BO_E5	1	32884.8950462963	FALSE	3	0
PSPFGQAAAGAKPSPF	AR_E4	1	21165.0241666667	TRUE	1	11
PSPFGQAAAGAKPSPF	BO_P6	2	22045.3387962963	TRUE	1	11
PSPFGQAAAGAKPSPF	US_P6	2	9751.5112962963	TRUE	1	11
PSPFGQAAAGAKPSPF	AR_P5	2	4592.43763888889	TRUE	1	11
PSPFGQAAAGAKPSPF	BO_E2	1	11631.3912037037	TRUE	1	11
PSPFGQAAAGAKPSPF	CO_E3	1	17943.1154166667	TRUE	1	11
PSPFGQAAAGAKPSPF	US_E1	2	24060.7723148148	TRUE	1	11
PSPFGQAAAGAKPSPF	MX_E6	1	1843.8450462963	TRUE	1	11
PSPFGQAAAGAKPSPF	AR_E6	2	24770.0715740741	TRUE	1	11
PSPFGQAAAGAKPSPF	AR_E1	1	1761.91199074074	TRUE	1	11
PSPFGQAAAGAKPSPF	AR_E6	1	18047.2735648148	TRUE	1	11
PSPFGQAAAGAKPSPF	CO_P3	2	7608.84671296296	TRUE	1	11
PSPFGQAAAGAKPSPF	BO_P3	2	13162.5741666667	TRUE	1	11
PSPFGQAAAGAKPSPF	US_E4	2	615.502384259259	TRUE	1	11
PSPFGQAAAGAKPSPF	BR_E6	1	22273.3613425926	TRUE	1	11
PSPFGQAAAGAKPSPF	MX_P6	2	1210.97548611111	TRUE	1	11
PSPFGQAAAGAKPSPF	AR_P4	2	18188.2570833333	TRUE	1	11
PSPFGQAAAGAKPSPF	BO_E3	1	24331.8306944444	TRUE	1	11
PSPFGQAAAGAKPSPF	AR_E1	2	3060.2999537037	TRUE	1	11
PSPFGQAAAGAKPSPF	CO_E6	2	22694.8939814815	TRUE	1	11
PSPFGQAAAGAKPSPF	AR_E3	2	25562.9787037037	TRUE	1	11
PSPFGQAAAGAKPSPF	CO_E5	2	24511.8939351852	TRUE	1	11
PSPFGQAAAGAKPSPF	MX_P2	2	15830.671712963	TRUE	1	11
PSPFGQAAAGAKPSPF	BR_P5	2	5606.10789351852	TRUE	1	11
PSPFGQAAAGAKPSPF	US_E5	1	10107.7026851852	TRUE	1	11
PSPFGQAAAGAKPSPF	BO_P1	2	24060.7723148148	TRUE	1	11
PSPFGQAAAGAKPSPF	BO_E4	2	27635.06	TRUE	1	11
PSPFGQAAAGAKPSPF	US_P1	2	17993.3472685185	TRUE	1	11
PSPFGQAAAGAKPSPF	AR_P2	1	25555.6698148148	TRUE	1	11
PSPFGQAAAGAKPSPF	US_P1	1	16633.8493055556	TRUE	1	11
PSPFGQAAAGAKPSPF	BO_P4	2	7159.14152777778	TRUE	1	11
PSPFGQAAAGAKPSPF	BO_P1	1	25202.5376851852	TRUE	1	11
PSPFGQAAAGAKPSPF	US_E1	1	22466.8443055556	TRUE	1	11
PSPFGQAAAGAKPSPF	CO_E7	1	18210.7458333333	TRUE	1	11
PSPFGQAAAGAKPSPF	CO_E2	1	20458.7139814815	TRUE	1	11
PSPFGQAAAGAKPSPF	BR_P1	1	28462.9910185185	TRUE	1	11
PSPFGQAAAGAKPSPF	MX_E5	2	2002.9675462963	TRUE	1	11
PSPFGQAAAGAKPSPF	BR_P3	1	1159.88097222222	TRUE	1	11
PSPFGQAAAGAKPSPF	BO_P4	1	7839.35074074074	TRUE	1	11
PSPFGQAAAGAKPSPF	BR_E3	1	10701.1693518519	TRUE	1	11
PSPFGQAAAGAKPSPF	AR_P5	1	4624.91671296296	TRUE	1	11
PSPFGQAAAGAKPSPF	US_P5	1	1792.40599537037	TRUE	1	11
PSPFGQAAAGAKPSPF	BR_E5	1	12193.5614814815	TRUE	1	11
PSPFGQAAAGAKPSPF	AR_P2	2	28530.7214814815	TRUE	1	11
PSPFGQAAAGAKPSPF	US_E6	1	1630.9712962963	TRUE	1	11
PSPFGQAAAGAKPSPF	CO_P1	1	25290.2981481482	TRUE	1	11
PSPFGQAAAGAKPSPF	AR_P1	1	19999.4756018519	TRUE	1	11
PSPFGQAAAGAKPSPF	BR_E4	2	15158.3372685185	TRUE	1	11
PSPFGQAAAGAKPSPF	AR_P3	1	6515.96097222222	TRUE	1	11
PSPFGQAAAGAKPSPF	CO_P4	2	9206.41726851852	TRUE	1	11
PSPFGQAAAGAKPSPF	MX_P2	1	16509.1026851852	TRUE	1	11
PSPFGQAAAGAKPSPF	BO_E1	2	28421.8690740741	TRUE	1	11
PSPFGQAAAGAKPSPF	US_P6	1	8677.83537037037	TRUE	1	11
PSPFGQAAAGAKPSPF	MX_E5	1	1812.31490740741	TRUE	1	11
PSPFGQAAAGAKPSPF	BO_E1	1	27326.0587962963	TRUE	1	11
PSPFGQAAAGAKPSPF	MX_P4	1	830.731666666667	TRUE	1	11
PSPFGQAAAGAKPSPF	BR_E5	2	11602.8838888889	TRUE	1	11
PSPFGQAAAGAKPSPF	US_P4	1	3702.03365740741	TRUE	1	11
PSPFGQAAAGAKPSPF	AR_E3	1	24237.4161574074	TRUE	1	11
PSPFGQAAAGAKPSPF	MX_E2	1	770.155555555556	TRUE	1	11
PSPFGQAAAGAKPSPF	US_E3	2	5111.42453703704	TRUE	1	11
PSPFGQAAAGAKPSPF	CO_E5	1	24855.9036574074	TRUE	1	11
PSPFGQAAAGAKPSPF	BO_P2	1	25090.0319444444	TRUE	1	11
PSPFGQAAAGAKPSPF	AR_E2	2	26148.2674537037	TRUE	1	11
PSPFGQAAAGAKPSPF	AR_P4	1	19115.6142592593	TRUE	1	11
PSPFGQAAAGAKPSPF	MX_P1	2	5614.65537037037	TRUE	1	11
PSPFGQAAAGAKPSPF	AR_E2	1	23797.0097685185	TRUE	1	11
PSPFGQAAAGAKPSPF	MX_E2	2	679.960462962963	TRUE	1	11
PSPFGQAAAGAKPSPF	BO_E6	2	6798.25819444444	TRUE	1	11
PSPFGQAAAGAKPSPF	MX_E1	1	7208.14101851852	TRUE	1	11
PSPFGQAAAGAKPSPF	US_P5	2	2244.96847222222	TRUE	1	11
PSPFGQAAAGAKPSPF	MX_P3	1	6272.69810185185	TRUE	1	11
PSPFGQAAAGAKPSPF	AR_E5	2	10257.4931481481	TRUE	1	11
PSPFGQAAAGAKPSPF	CO_E4	2	20066.8998611111	TRUE	1	11
PSPFGQAAAGAKPSPF	CO_E4	1	19391.1663425926	TRUE	1	11
PSPFGQAAAGAKPSPF	CO_P2	1	2409.55300925926	TRUE	1	11
PSPFGQAAAGAKPSPF	BR_E1	1	6982.92925925926	TRUE	1	11
PSPFGQAAAGAKPSPF	MX_P5	1	11167.8419444444	TRUE	1	11
PSPFGQAAAGAKPSPF	BO_E3	2	20341.5789814815	TRUE	1	11
PSPFGQAAAGAKPSPF	BO_E6	1	8264.80476851852	TRUE	1	11
PSPFGQAAAGAKPSPF	BO_E4	1	26544.2360185185	TRUE	1	11
PSPFGQAAAGAKPSPF	MX_E4	2	27305.5210185185	TRUE	1	11
PSPFGQAAAGAKPSPF	BO_P3	1	20536.4113425926	TRUE	1	11
PSPFGQAAAGAKPSPF	CO_E7	2	18157.2186574074	TRUE	1	11
PSPFGQAAAGAKPSPF	BO_P6	1	21882.7965740741	TRUE	1	11
PSPFGQAAAGAKPSPF	US_P3	2	2227.59944444444	TRUE	1	11
PSPFGQAAAGAKPSPF	AR_E4	2	26411.9536111111	TRUE	1	11
PSPFGQAAAGAKPSPF	MX_P6	1	653.436064814815	TRUE	1	11
PSPFGQAAAGAKPSPF	US_P2	2	9150.12898148148	TRUE	1	11
PSPFGQAAAGAKPSPF	BR_P4	2	28446.7705092593	TRUE	1	11
PSPFGQAAAGAKPSPF	BR_E3	2	9872.38078703704	TRUE	1	11
PSPFGQAAAGAKPSPF	AR_P3	2	7038.68039351852	TRUE	1	11
PSPFGQAAAGAKPSPF	AR_P1	2	16199.5489351852	TRUE	1	11
PSPFGQAAAGAKPSPF	BR_P4	1	27534.7573148148	TRUE	1	11
PSPFGQAAAGAKPSPF	BO_P2	2	25800.1065740741	TRUE	1	11
PSPFGQAAAGAKPSPF	US_E6	2	1629.81305555556	TRUE	1	11
PSPFGQAAAGAKPSPF	BR_E2	2	10845.505	TRUE	1	11
PSPFGQAAAGAKPSPF	MX_P4	2	1635.04921296296	TRUE	1	11
PSPFGQAAAGAKPSPF	MX_P3	2	6048.71398148148	TRUE	1	11
PSPFGQAAAGAKPSPF	BR_E7	2	16327.7425462963	TRUE	1	11
PSPFGQAAAGAKPSPF	MX_E3	1	9937.89689814815	TRUE	1	11
PSPFGQAAAGAKPSPF	BO_P5	1	32093.5216666667	TRUE	1	11
PSPFGQAAAGAKPSPF	BR_E1	2	5989.37837962963	TRUE	1	11
PSPFGQAAAGAKPSPF	BR_P5	1	4935.49435185185	TRUE	1	11
PSPFGQAAAGAKPSPF	BO_P5	2	29272.775787037	TRUE	1	11
PSPFGQAAAGAKPSPF	US_P3	1	1979.71212962963	TRUE	1	11
PSPFGQAAAGAKPSPF	MX_P1	1	5307.30518518519	TRUE	1	11
PSPFGQAAAGAKPSPF	MX_E4	1	22418.5618981481	TRUE	1	11
PSPFGQAAAGAKPSPF	BO_E5	2	7732.24722222222	TRUE	1	11
PSPFGQAAAGAKPSPF	BR_E2	1	10126.7856018519	TRUE	1	11
PSPFGQAAAGAKPSPF	CO_E6	1	25815.962962963	TRUE	1	11
PSPFGQAAAGAKPSPF	AR_E5	1	10119.3815740741	TRUE	1	11
PSPFGQAAAGAKPSPF	CO_P3	1	6766.14851851852	TRUE	1	11
PSPFGQAAAGAKPSPF	BR_E4	1	15520.5011574074	TRUE	1	11
PSPFGQAAAGAKPSPF	MX_E1	2	6435.8762962963	TRUE	1	11
PSPFGQAAAGAKPSPF	CO_E1	2	26076.7675925926	TRUE	1	11
PSPFGQAAAGAKPSPF	MX_E3	2	10166.6905092593	TRUE	1	11
PSPFGQAAAGAKPSPF	BR_E6	2	24154.7885185185	TRUE	1	11
PSPFGQAAAGAKPSPF	CO_E2	2	21104.8124074074	TRUE	1	11
PSPFGQAAAGAKPSPF	BR_E7	1	16559.7288425926	TRUE	1	11
PSPFGQAAAGAKPSPF	AR_P6	2	24760.7562268519	TRUE	1	11
PSPFGQAAAGAKPSPF	BO_E5	1	7245.00759259259	TRUE	1	11
PSPFGQAAAGAKPSPF	MX_E6	2	2383.22398148148	TRUE	1	11
PSPFGQAAAGAKPSPF	US_E4	1	1181.67759259259	TRUE	1	11
PSPFGQAAAGAKPSPF	CO_E1	1	24458.3043981481	TRUE	1	11
PSPFGQAAAGAKPSPF	CO_P2	2	1943.12990740741	TRUE	1	11
PSPFGQAAAGAKPSPF	BO_E2	2	15110.8444907407	TRUE	1	11
PSPFGQAAAGAKPSPF	BR_P3	2	615.330787037037	TRUE	1	11
PSPFGQAAAGAKPSPF	CO_P1	2	28688.2352777778	TRUE	1	11
PSPFGQAAAGAKPSPF	US_P4	2	2655.3519212963	TRUE	1	11
PSPFGQAAAGAKPSPF	MX_P5	2	12261.3278240741	TRUE	1	11
PSPFGQAAAGAKPSPF	BR_P1	2	27480.2763425926	TRUE	1	11
PSPFGQAAAGAKPSPF	AR_P6	1	23992.674212963	TRUE	1	11
PSPFGQAAAGAKPSPF	CO_P4	1	8697.40652777778	TRUE	1	11
PSPFGQAAAGAKPSPF	US_E5	2	9000.85513888889	TRUE	1	11
PSPFGQAAAGAKPSPF	US_E3	1	8669.57180555556	TRUE	1	11
PSPFGQAAAGAKPSPF	CO_E3	2	18327.3686111111	TRUE	1	11
PSPFGQAAAGAKPSPF	US_P2	1	12048.1138425926	TRUE	1	11
PSPFGQAAAGDKPSPF	BR_P4	1	34227.9712037037	FALSE	1	0
PSPFGQAAAGDKPSPF	BO_E5	2	35085.1269907407	FALSE	1	0
PSPFGQAAAGDKPSPF	BR_E7	2	36799.5383333333	FALSE	1	0
PSPFGQAAAGDKPSPF	BO_P5	1	39274.7328240741	FALSE	1	0
PSPFGQAAAGDKPSPF	BR_P3	1	20779.0613425926	FALSE	1	0
PSPFGQAAAGDKPSPF	BR_E6	2	35085.1269907407	FALSE	1	0
PSPFGQAAAGDKPSPF	BR_E1	2	35748.5528703704	FALSE	1	0
PSPFGQAAAGDKPSPF	AR_E5	1	26230.1441666667	FALSE	1	0
PSPFGQAAAGDKPSPF	US_P5	1	39542.4575925926	FALSE	1	0
PSPFGQAAAGDKPSPF	AR_E1	2	32227.8253703704	FALSE	1	0
PSPFGQAAAGDKPSPF	MX_P5	1	33685.7204166667	FALSE	1	0
PSPFGQAAAGDKPSPF	MX_P6	1	28581.6060185185	FALSE	1	0
PSPFGQAAAGDKPSPF	BR_P5	2	31460.7753703704	FALSE	1	0
PSPFGQAAAGDKPSPF	CO_E6	1	39948.7581944444	FALSE	1	0
PSPFGQAAAGDKPSPF	CO_P4	2	32034.9226851852	FALSE	1	0
PSPFGQAAAGDKPSPF	US_E4	1	35152.0639351852	FALSE	1	0
PSPFGQAAAGDKPSPF	CO_E4	1	37601.4656481482	FALSE	1	0
PSPFGQAAAGDKPSPF	CO_E7	2	36374.5916203704	FALSE	1	0
PSPFGQAAAGDKPSPF	BO_E2	2	36762.1616203704	FALSE	1	0
PSPFGQAAAGDKPSPF	MX_P3	2	37073.8525925926	FALSE	1	0
PSPFGQAAAGDKPSPF	BR_E4	1	34582.8184259259	FALSE	1	0
PSPFGQAAAGDKPSPF	US_P6	2	34510.2932407407	FALSE	1	0
PSPFGQAAAGDKPSPF	MX_E4	2	37972.5047685185	FALSE	1	0
PSPFGQAAAGDKPSPF	US_P3	2	19820.9189814815	FALSE	1	0
PSPFGQAAAGDKPSPF	US_P5	2	38514.0514351852	FALSE	1	0
PSPFGQAAAGDKPSPF	AR_E4	1	31460.7753703704	FALSE	1	0
PSPFGQAAAGDKPSPF	US_E6	1	39180.5806944444	FALSE	1	0
PSPFGQAAAGDKPSPF	AR_E6	1	34659.5731018518	FALSE	1	0
PSPFGQAAAGDKPSPF	MX_P2	1	29426.2266666667	FALSE	1	0
PSPFGQAAAGDKPSPF	CO_E1	2	37807.9380555556	FALSE	1	0
PSPFGQAAAGDKPSPF	CO_E6	2	43055.4294444444	FALSE	1	0
PSPFGQAAAGDKPSPF	MX_E3	1	35809.8352314815	FALSE	1	0
PSPFGQAAAGDKPSPF	BO_P2	1	32073.8312037037	FALSE	1	0
PSPFGQAAAGDKPSPF	CO_P1	1	37445.9652777778	FALSE	1	0
PSPFGQAAAGDKPSPF	US_E4	2	30161.9375925926	FALSE	1	0
PSPFGQAAAGDKPSPF	MX_P4	2	34939.8239351852	FALSE	1	0
PSPFGQAAAGDKPSPF	US_P1	2	32699.30125	FALSE	1	0
PSPFGQAAAGDKPSPF	CO_P3	2	33054.68125	FALSE	1	0
PSPFGQAAAGDKPSPF	US_P1	1	32521.3221296296	FALSE	1	0
PSPFGQAAAGDKPSPF	AR_P5	2	35113.6842592593	FALSE	1	0
PSPFGQAAAGDKPSPF	AR_P3	1	30712.3421296296	FALSE	1	0
PSPFGQAAAGDKPSPF	BO_E2	1	32598.1156944444	FALSE	1	0
PSPFGQAAAGDKPSPF	BR_E2	1	39723.9505092593	FALSE	1	0
PSPFGQAAAGDKPSPF	MX_E1	1	33381.5791666667	FALSE	1	0
PSPFGQAAAGDKPSPF	MX_E6	1	36718.2834722222	FALSE	1	0
PSPFGQAAAGDKPSPF	BO_E3	1	37972.5047685185	FALSE	1	0
PSPFGQAAAGDKPSPF	CO_P3	1	32227.8253703704	FALSE	1	0
PSPFGQAAAGDKPSPF	AR_E2	1	32558.5570833333	FALSE	1	0
PSPFGQAAAGDKPSPF	BO_P3	2	25021.8261111111	FALSE	1	0
PSPFGQAAAGDKPSPF	MX_P6	2	39274.7328240741	FALSE	1	0
PSPFGQAAAGDKPSPF	MX_E6	2	35778.4015740741	FALSE	1	0
PSPFGQAAAGDKPSPF	MX_E3	2	34755.8187731481	FALSE	1	0
PSPFGQAAAGDKPSPF	MX_E5	1	23254.5112037037	FALSE	1	0
PSPFGQAAAGDKPSPF	BO_P4	1	35250.6246296296	FALSE	1	0
PSPFGQAAAGDKPSPF	AR_P6	1	30985.0806944444	FALSE	1	0
PSPFGQAAAGDKPSPF	AR_E1	1	35308.1015740741	FALSE	1	0
PSPFGQAAAGDKPSPF	AR_E4	2	32801.3776851852	FALSE	1	0
PSPFGQAAAGDKPSPF	BO_E4	1	41404.0256944444	FALSE	1	0
PSPFGQAAAGDKPSPF	MX_E1	2	35848.8435185185	FALSE	1	0
PSPFGQAAAGDKPSPF	AR_P6	2	36263.4980555556	FALSE	1	0
PSPFGQAAAGDKPSPF	CO_E2	2	34003.6464814815	FALSE	1	0
PSPFGQAAAGDKPSPF	CO_P4	1	30884.7037037037	FALSE	1	0
PSPFGQAAAGDKPSPF	MX_P3	1	34534.0931944444	FALSE	1	0
PSPFGQAAAGDKPSPF	BO_E1	2	37704.2153703704	FALSE	1	0
PSPFGQAAAGDKPSPF	BO_E6	2	16843.8231944444	FALSE	1	0
PSPFGQAAAGDKPSPF	MX_E5	2	22933.0571296296	FALSE	1	0
PSPFGQAAAGDKPSPF	BR_E1	1	36447.6294907407	FALSE	1	0
PSPFGQAAAGDKPSPF	AR_P1	2	30951.7131481481	FALSE	1	0
PSPFGQAAAGDKPSPF	US_P2	1	36918.2521296296	FALSE	1	0
PSPFGQAAAGDKPSPF	CO_P2	1	12589.7034722222	FALSE	1	0
PSPFGQAAAGDKPSPF	BO_P4	2	34854.9652314815	FALSE	1	0
PSPFGQAAAGDKPSPF	CO_E1	1	30406.2199074074	FALSE	1	0
PSPFGQAAAGDKPSPF	CO_P2	2	11321.0805092593	FALSE	1	0
PSPFGQAAAGDKPSPF	US_E6	2	38195.134212963	FALSE	1	0
PSPFGQAAAGDKPSPF	BO_P3	1	20988.8309722222	FALSE	1	0
PSPFGQAAAGDKPSPF	CO_E5	2	43396.2309259259	FALSE	1	0
PSPFGQAAAGDKPSPF	MX_P1	1	32678.1672222222	FALSE	1	0
PSPFGQAAAGDKPSPF	AR_E2	2	34227.9712037037	FALSE	1	0
PSPFGQAAAGDKPSPF	AR_E6	2	37972.5047685185	FALSE	1	0
PSPFGQAAAGDKPSPF	CO_E3	1	39828.8511574074	FALSE	1	0
PSPFGQAAAGDKPSPF	BR_E5	1	37601.4656481482	FALSE	1	0
PSPFGQAAAGDKPSPF	US_P2	2	36374.5916203704	FALSE	1	0
PSPFGQAAAGDKPSPF	BO_P1	2	33591.8598611111	FALSE	1	0
PSPFGQAAAGDKPSPF	BO_E4	2	34883.4702777778	FALSE	1	0
PSPFGQAAAGDKPSPF	AR_E3	2	32012.7529166667	FALSE	1	0
PSPFGQAAAGDKPSPF	BR_E7	1	36996.5156944444	FALSE	1	0
PSPFGQAAAGDKPSPF	BR_E4	2	36447.6294907407	FALSE	1	0
PSPFGQAAAGDKPSPF	AR_P2	2	36098.5086574074	FALSE	1	0
PSPFGQAAAGDKPSPF	MX_E2	2	31678.4294907407	FALSE	1	0
PSPFGQAAAGDKPSPF	BR_P1	1	33334.2088888889	FALSE	1	0
PSPFGQAAAGDKPSPF	AR_E5	2	22560.0178240741	FALSE	1	0
PSPFGQAAAGDKPSPF	BO_P6	2	33783.3937037037	FALSE	1	0
PSPFGQAAAGDKPSPF	CO_P1	2	38330.4691666667	FALSE	1	0
PSPFGQAAAGDKPSPF	MX_P1	2	38921.6760648148	FALSE	1	0
PSPFGQAAAGDKPSPF	BO_E1	1	40075.0222222222	FALSE	1	0
PSPFGQAAAGDKPSPF	BR_P1	2	37353.519537037	FALSE	1	0
PSPFGQAAAGDKPSPF	US_E3	1	38705.216712963	FALSE	1	0
PSPFGQAAAGDKPSPF	CO_E5	1	36718.2834722222	FALSE	1	0
PSPFGQAAAGDKPSPF	US_P4	2	32884.8950462963	FALSE	1	0
PSPFGQAAAGDKPSPF	CO_E3	2	37034.0924074074	FALSE	1	0
PSPFGQAAAGDKPSPF	BO_P5	2	39542.4575925926	FALSE	1	0
PSPFGQAAAGDKPSPF	MX_P5	2	34559.0381481482	FALSE	1	0
PSPFGQAAAGDKPSPF	MX_P2	2	29242.7093055556	FALSE	1	0
PSPFGQAAAGDKPSPF	US_E1	1	33381.5791666667	FALSE	1	0
PSPFGQAAAGDKPSPF	US_P6	1	41047.0525925926	FALSE	1	0
PSPFGQAAAGDKPSPF	BR_E6	1	37704.2153703704	FALSE	1	0
PSPFGQAAAGDKPSPF	AR_P5	1	30339.9143055556	FALSE	1	0
PSPFGQAAAGDKPSPF	BO_E5	1	31444.9110185185	FALSE	1	0
PSPFGQAAAGDKPSPF	BR_E5	2	38024.1493518518	FALSE	1	0
PSPFGQAAAGDKPSPF	US_E1	2	34977.1577314815	FALSE	1	0
PSPFGQAAAGDKPSPF	US_P3	1	21252.2283333333	FALSE	1	0
PSPFGQAAAGDKPSPF	MX_P4	1	27670.6377777778	FALSE	1	0
PSPFGQAAAGDKPSPF	US_P4	1	35682.034212963	FALSE	1	0
PSPFGQAAAGDKPSPF	BO_P1	1	34582.8184259259	FALSE	1	0
PSPFGQAAAGDKPSPF	AR_P4	1	23662.6652777778	FALSE	1	0
PSPFGQAAAGDKPSPF	US_E5	1	33034.8171296296	FALSE	1	0
PSPFGQAAAGDKPSPF	MX_E4	1	36194.5668518519	FALSE	1	0
PSPFGQAAAGDKPSPF	BR_E3	2	35590.0398148148	FALSE	1	0
PSPFGQAAAGDKPSPF	CO_E2	1	33685.7204166667	FALSE	1	0
PSPFGQAAAGDKPSPF	AR_P3	2	34227.9712037037	FALSE	1	0
PSPFGQAAAGDKPSPF	AR_P2	1	32678.1672222222	FALSE	1	0
PSPFGQAAAGDKPSPF	BR_P4	2	35652.4953703704	FALSE	1	0
PSPFGQAAAGDKPSPF	BR_P3	2	21035.2718055556	FALSE	1	0
PSPFGQAAAGDKPSPF	US_E3	2	34534.0931944444	FALSE	1	0
PSPFGQAAAGDKPSPF	BO_E3	2	41404.0256944444	FALSE	1	0
PSPFGQAAAGDKPSPF	CO_E7	1	37497.3040277778	FALSE	1	0
PSPFGQAAAGDKPSPF	BR_E2	2	39004.3294444444	FALSE	1	0
PSPFGQAAAGDKPSPF	BR_P5	1	33120.6562962963	FALSE	1	0
PSPFGQAAAGDKPSPF	CO_E4	2	37807.9380555556	FALSE	1	0
PSPFGQAAAGDKPSPF	AR_E3	1	32539.6039814815	FALSE	1	0
PSPFGQAAAGDKPSPF	BR_E3	1	37653.6124537037	FALSE	1	0
PSPFGQAAAGDKPSPF	US_E5	2	35085.1269907407	FALSE	1	0
PSPFGQAAAGDKPSPF	BO_P6	1	28315.9910648148	FALSE	1	0
PSPFGQAAAGDKPSPF	MX_E2	1	29870.5382407407	FALSE	1	0
PSPFGQAAAGDKPSPF	BO_E6	1	13214.5113425926	FALSE	1	0
PSPFGQAAAGDKPSPF	AR_P1	1	31224.8375	FALSE	1	0
PSPFGQAAAGDKPSPF	AR_P4	2	28208.1316666667	FALSE	1	0
PSPFGQAAAGDKPSPF	BO_P2	2	32207.9775462963	FALSE	1	0
SPFGQAAAGAKPSPFG	CO_E3	1	20543.0385648148	TRUE	2	11
SPFGQAAAGAKPSPFG	US_P4	2	2834.006875	TRUE	2	11
SPFGQAAAGAKPSPFG	MX_P5	1	16757.0106481481	TRUE	2	11
SPFGQAAAGAKPSPFG	CO_E5	2	25028.4299074074	TRUE	2	11
SPFGQAAAGAKPSPFG	US_P5	2	2357	TRUE	2	11
SPFGQAAAGAKPSPFG	BO_P6	2	20347.8212037037	TRUE	2	11
SPFGQAAAGAKPSPFG	AR_E2	2	20205.6157407407	TRUE	2	11
SPFGQAAAGAKPSPFG	MX_P2	1	17613.0605092593	TRUE	2	11
SPFGQAAAGAKPSPFG	BO_P1	2	26312.5394444444	TRUE	2	11
SPFGQAAAGAKPSPFG	US_P3	1	3564.39439814815	TRUE	2	11
SPFGQAAAGAKPSPFG	US_P3	2	1941.68185185185	TRUE	2	11
SPFGQAAAGAKPSPFG	MX_P2	2	15630.1843055556	TRUE	2	11
SPFGQAAAGAKPSPFG	BO_E6	1	9025.13449074074	TRUE	2	11
SPFGQAAAGAKPSPFG	US_E1	1	23449.1842592593	TRUE	2	11
SPFGQAAAGAKPSPFG	AR_P1	2	20360.5825462963	TRUE	2	11
SPFGQAAAGAKPSPFG	MX_E3	1	11695.9971759259	TRUE	2	11
SPFGQAAAGAKPSPFG	BR_E2	2	10554.2250462963	TRUE	2	11
SPFGQAAAGAKPSPFG	BO_P5	2	28233.4105555556	TRUE	2	11
SPFGQAAAGAKPSPFG	MX_E6	1	4343.04263888889	TRUE	2	11
SPFGQAAAGAKPSPFG	MX_E2	2	1442.49490740741	TRUE	2	11
SPFGQAAAGAKPSPFG	MX_E5	1	2583.01041666667	TRUE	2	11
SPFGQAAAGAKPSPFG	BO_E4	1	26139.0348611111	TRUE	2	11
SPFGQAAAGAKPSPFG	BO_P1	1	26633.5662037037	TRUE	2	11
SPFGQAAAGAKPSPFG	AR_E6	2	27590.4451851852	TRUE	2	11
SPFGQAAAGAKPSPFG	MX_P5	2	14839.5500462963	TRUE	2	11
SPFGQAAAGAKPSPFG	AR_E5	2	12896.6152314815	TRUE	2	11
SPFGQAAAGAKPSPFG	MX_P3	2	6544.79810185185	TRUE	2	11
SPFGQAAAGAKPSPFG	AR_P2	1	25993.2277314815	TRUE	2	11
SPFGQAAAGAKPSPFG	MX_P4	1	2135.13486111111	TRUE	2	11
SPFGQAAAGAKPSPFG	MX_E5	2	3556.12337962963	TRUE	2	11
SPFGQAAAGAKPSPFG	MX_P1	2	6047.11416666667	TRUE	2	11
SPFGQAAAGAKPSPFG	AR_P3	1	9145.85666666667	TRUE	2	11
SPFGQAAAGAKPSPFG	US_P4	1	4260.32569444444	TRUE	2	11
SPFGQAAAGAKPSPFG	BO_E6	2	7218.91407407407	TRUE	2	11
SPFGQAAAGAKPSPFG	US_P5	1	2377.70490740741	TRUE	2	11
SPFGQAAAGAKPSPFG	BO_E5	2	6772.91944444444	TRUE	2	11
SPFGQAAAGAKPSPFG	AR_P1	1	25540.5520833333	TRUE	2	11
SPFGQAAAGAKPSPFG	US_P6	1	7595.63453703704	TRUE	2	11
SPFGQAAAGAKPSPFG	CO_P3	1	8800.40314814815	TRUE	2	11
SPFGQAAAGAKPSPFG	BO_P3	1	27694.9655555556	TRUE	2	11
SPFGQAAAGAKPSPFG	BR_E2	1	10891.9588888889	TRUE	2	11
SPFGQAAAGAKPSPFG	BR_P4	2	29778.33	TRUE	2	11
SPFGQAAAGAKPSPFG	US_E1	2	22506.9200925926	TRUE	2	11
SPFGQAAAGAKPSPFG	BO_E2	1	14270.7771296296	TRUE	2	11
SPFGQAAAGAKPSPFG	MX_E4	2	30098.3748148148	TRUE	2	11
SPFGQAAAGAKPSPFG	BR_E3	1	11294.9131018519	TRUE	2	11
SPFGQAAAGAKPSPFG	AR_P5	2	5011.84412037037	TRUE	2	11
SPFGQAAAGAKPSPFG	CO_P2	1	3254.99675925926	TRUE	2	11
SPFGQAAAGAKPSPFG	AR_E4	1	8673.67939814815	TRUE	2	11
SPFGQAAAGAKPSPFG	AR_P4	1	20612.4103240741	TRUE	2	11
SPFGQAAAGAKPSPFG	BO_E3	2	22627.230787037	TRUE	2	11
SPFGQAAAGAKPSPFG	AR_E3	1	24809.9291203704	TRUE	2	11
SPFGQAAAGAKPSPFG	CO_E7	1	19826.7641666667	TRUE	2	11
SPFGQAAAGAKPSPFG	AR_E1	2	2177.00967592593	TRUE	2	11
SPFGQAAAGAKPSPFG	BR_E5	1	12549.0488888889	TRUE	2	11
SPFGQAAAGAKPSPFG	CO_P2	2	2186.98071759259	TRUE	2	11
SPFGQAAAGAKPSPFG	BO_E5	1	7996.81625	TRUE	2	11
SPFGQAAAGAKPSPFG	BR_E5	2	13904.0306018519	TRUE	2	11
SPFGQAAAGAKPSPFG	US_E6	1	3509.80217592593	TRUE	2	11
SPFGQAAAGAKPSPFG	MX_E6	2	4077.64405092593	TRUE	2	11
SPFGQAAAGAKPSPFG	US_E3	1	11420.8605555556	TRUE	2	11
SPFGQAAAGAKPSPFG	CO_E6	1	23413.5122685185	TRUE	2	11
SPFGQAAAGAKPSPFG	US_E4	1	3012.45148148148	TRUE	2	11
SPFGQAAAGAKPSPFG	AR_P3	2	8798.40972222222	TRUE	2	11
SPFGQAAAGAKPSPFG	US_E4	2	1592.83041666667	TRUE	2	11
SPFGQAAAGAKPSPFG	BO_E1	2	26871.9005555556	TRUE	2	11
SPFGQAAAGAKPSPFG	BO_E2	2	14805.13	TRUE	2	11
SPFGQAAAGAKPSPFG	BR_P3	1	1245.28611111111	TRUE	2	11
SPFGQAAAGAKPSPFG	BO_P3	2	21622.8135648148	TRUE	2	11
SPFGQAAAGAKPSPFG	BR_E6	1	22754.4780555556	TRUE	2	11
SPFGQAAAGAKPSPFG	MX_P4	2	1936.26875	TRUE	2	11
SPFGQAAAGAKPSPFG	MX_P1	1	6654.24296296296	TRUE	2	11
SPFGQAAAGAKPSPFG	BO_P4	2	7170.99	TRUE	2	11
SPFGQAAAGAKPSPFG	BR_P1	2	27491.2605555556	TRUE	2	11
SPFGQAAAGAKPSPFG	BR_E1	1	6891.17787037037	TRUE	2	11
SPFGQAAAGAKPSPFG	CO_E6	2	22344.5998148148	TRUE	2	11
SPFGQAAAGAKPSPFG	AR_P5	1	6283.98319444444	TRUE	2	11
SPFGQAAAGAKPSPFG	AR_E3	2	23880.3862962963	TRUE	2	11
SPFGQAAAGAKPSPFG	AR_P6	2	25117.3897685185	TRUE	2	11
SPFGQAAAGAKPSPFG	MX_E2	1	1343.67453703704	TRUE	2	11
SPFGQAAAGAKPSPFG	US_P2	2	7189.31824074074	TRUE	2	11
SPFGQAAAGAKPSPFG	MX_P6	2	1649.50699074074	TRUE	2	11
SPFGQAAAGAKPSPFG	US_P1	2	14758.8159259259	TRUE	2	11
SPFGQAAAGAKPSPFG	US_P6	2	10352.5678703704	TRUE	2	11
SPFGQAAAGAKPSPFG	US_E5	2	10291.2588888889	TRUE	2	11
SPFGQAAAGAKPSPFG	AR_E6	1	27694.9655555556	TRUE	2	11
SPFGQAAAGAKPSPFG	CO_P4	1	11952.5753240741	TRUE	2	11
SPFGQAAAGAKPSPFG	BO_E4	2	28515.8290277778	TRUE	2	11
SPFGQAAAGAKPSPFG	MX_E3	2	12310.2807407407	TRUE	2	11
SPFGQAAAGAKPSPFG	BR_E6	2	25202.5376851852	TRUE	2	11
SPFGQAAAGAKPSPFG	CO_E4	2	19156.2241666667	TRUE	2	11
SPFGQAAAGAKPSPFG	BO_E1	1	26670.7277314815	TRUE	2	11
SPFGQAAAGAKPSPFG	US_E6	2	2628.71865740741	TRUE	2	11
SPFGQAAAGAKPSPFG	BO_P5	1	32245.5092592593	TRUE	2	11
SPFGQAAAGAKPSPFG	BR_E1	2	8003.22194444444	TRUE	2	11
SPFGQAAAGAKPSPFG	AR_P4	2	21607.837037037	TRUE	2	11
SPFGQAAAGAKPSPFG	BO_P6	1	21063.6563425926	TRUE	2	11
SPFGQAAAGAKPSPFG	CO_E2	2	24986.7990277778	TRUE	2	11
SPFGQAAAGAKPSPFG	BR_P1	1	26501.9574537037	TRUE	2	11
SPFGQAAAGAKPSPFG	US_E3	2	4615.68208333333	TRUE	2	11
SPFGQAAAGAKPSPFG	BO_P4	1	8200.02194444444	TRUE	2	11
SPFGQAAAGAKPSPFG	US_P2	1	12641.0381944444	TRUE	2	11
SPFGQAAAGAKPSPFG	CO_E3	2	19839.1555092593	TRUE	2	11
SPFGQAAAGAKPSPFG	AR_E2	1	21063.6563425926	TRUE	2	11
SPFGQAAAGAKPSPFG	AR_E4	2	11139.0411574074	TRUE	2	11
SPFGQAAAGAKPSPFG	US_P1	1	18472.2421296296	TRUE	2	11
SPFGQAAAGAKPSPFG	BR_E4	2	18138.5626851852	TRUE	2	11
SPFGQAAAGAKPSPFG	MX_E4	1	30420.7920833333	TRUE	2	11
SPFGQAAAGAKPSPFG	US_E5	1	15861.4805092593	TRUE	2	11
SPFGQAAAGAKPSPFG	CO_E2	1	22839.615787037	TRUE	2	11
SPFGQAAAGAKPSPFG	CO_P1	1	21316.1914351852	TRUE	2	11
SPFGQAAAGAKPSPFG	AR_E5	1	11808.9881481481	TRUE	2	11
SPFGQAAAGAKPSPFG	CO_E7	2	19676.7679166667	TRUE	2	11
SPFGQAAAGAKPSPFG	BR_P5	1	5297.22287037037	TRUE	2	11
SPFGQAAAGAKPSPFG	CO_E5	1	25406.3341203704	TRUE	2	11
SPFGQAAAGAKPSPFG	AR_E1	1	1817.10111111111	TRUE	2	11
SPFGQAAAGAKPSPFG	CO_P4	2	17030.07	TRUE	2	11
SPFGQAAAGAKPSPFG	BO_E3	1	23754.5043981482	TRUE	2	11
SPFGQAAAGAKPSPFG	MX_P6	1	1397.39842592593	TRUE	2	11
SPFGQAAAGAKPSPFG	AR_P2	2	25523.0415740741	TRUE	2	11
SPFGQAAAGAKPSPFG	MX_E1	1	11637.5585648148	TRUE	2	11
SPFGQAAAGAKPSPFG	CO_P3	2	8694.79898148148	TRUE	2	11
SPFGQAAAGAKPSPFG	BR_P4	1	23519	TRUE	2	11
SPFGQAAAGAKPSPFG	BR_E7	2	17191.1677777778	TRUE	2	11
SPFGQAAAGAKPSPFG	CO_E1	2	26220.3136574074	TRUE	2	11
SPFGQAAAGAKPSPFG	BR_P5	2	4913.73726851852	TRUE	2	11
SPFGQAAAGAKPSPFG	BR_E3	2	12344.6136111111	TRUE	2	11
SPFGQAAAGAKPSPFG	MX_E1	2	3619.09675925926	TRUE	2	11
SPFGQAAAGAKPSPFG	AR_P6	1	23201.1485648148	TRUE	2	11
SPFGQAAAGAKPSPFG	BR_E7	1	17803.2678703704	TRUE	2	11
SPFGQAAAGAKPSPFG	BR_E4	1	16364.424537037	TRUE	2	11
SPFGQAAAGAKPSPFG	BO_P2	2	27911.9831018518	TRUE	2	11
SPFGQAAAGAKPSPFG	MX_P3	1	7519.98097222222	TRUE	2	11
SPFGQAAAGAKPSPFG	CO_P1	2	29335.2261111111	TRUE	2	11
SPFGQAAAGAKPSPFG	CO_E4	1	19307.2533333333	TRUE	2	11
SPFGQAAAGAKPSPFG	CO_E1	1	26791.5256481481	TRUE	2	11
SPFGQAAAGAKPSPFG	BR_P3	2	814.418703703704	TRUE	2	11
SPFGQAAAGAKPSPFG	BO_P2	1	27969.257037037	TRUE	2	11
SPFGQAAAGDKPSPFG	BO_P2	1	32884.8950462963	FALSE	2	0
SPFGQAAAGDKPSPFG	US_E3	2	30712.3421296296	FALSE	2	0
SPFGQAAAGDKPSPFG	MX_E6	2	35883.8799074074	FALSE	2	0
SPFGQAAAGDKPSPFG	CO_E4	2	37549.0898611111	FALSE	2	0
SPFGQAAAGDKPSPFG	AR_E5	1	27415.3018518519	FALSE	2	0
SPFGQAAAGDKPSPFG	BR_E6	1	36299.4339351852	FALSE	2	0
SPFGQAAAGDKPSPFG	MX_E6	1	36037.3847685185	FALSE	2	0
SPFGQAAAGDKPSPFG	MX_E5	1	29213.7038425926	FALSE	2	0
SPFGQAAAGDKPSPFG	BR_E5	2	37497.3040277778	FALSE	2	0
SPFGQAAAGDKPSPFG	AR_E6	2	34429.4601851852	FALSE	2	0
SPFGQAAAGDKPSPFG	AR_P3	2	37034.0924074074	FALSE	2	0
SPFGQAAAGDKPSPFG	BR_E7	1	35945.935787037	FALSE	2	0
SPFGQAAAGDKPSPFG	BR_P1	2	36161.2576851852	FALSE	2	0
SPFGQAAAGDKPSPFG	MX_P3	1	34250.0873148148	FALSE	2	0
SPFGQAAAGDKPSPFG	BO_E5	2	35281.2706018519	FALSE	2	0
SPFGQAAAGDKPSPFG	BO_P3	1	26613.7849074074	FALSE	2	0
SPFGQAAAGDKPSPFG	MX_E1	1	35184.8539814815	FALSE	2	0
SPFGQAAAGDKPSPFG	BO_P3	2	25966.5429166667	FALSE	2	0
SPFGQAAAGDKPSPFG	AR_P1	2	34659.5731018518	FALSE	2	0
SPFGQAAAGDKPSPFG	CO_P2	1	11824.4556018519	FALSE	2	0
SPFGQAAAGDKPSPFG	MX_P4	2	31427.9308333333	FALSE	2	0
SPFGQAAAGDKPSPFG	MX_P5	1	31623.5958796296	FALSE	2	0
SPFGQAAAGDKPSPFG	BO_P4	1	36559.8416666667	FALSE	2	0
SPFGQAAAGDKPSPFG	US_E1	2	34227.9712037037	FALSE	2	0
SPFGQAAAGDKPSPFG	BR_E4	1	38129.9687037037	FALSE	2	0
SPFGQAAAGDKPSPFG	AR_E4	1	35113.6842592593	FALSE	2	0
SPFGQAAAGDKPSPFG	MX_P3	2	34913.5012962963	FALSE	2	0
SPFGQAAAGDKPSPFG	AR_E3	1	33034.8171296296	FALSE	2	0
SPFGQAAAGDKPSPFG	AR_P4	2	28836.8143981481	FALSE	2	0
SPFGQAAAGDKPSPFG	BR_E3	1	38840.8497685185	FALSE	2	0
SPFGQAAAGDKPSPFG	CO_E2	1	45634.7125925926	FALSE	2	0
SPFGQAAAGDKPSPFG	AR_E5	2	45634.7125925926	FALSE	2	0
SPFGQAAAGDKPSPFG	US_P1	1	32845.3366666667	FALSE	2	0
SPFGQAAAGDKPSPFG	US_P4	2	34182.4766666667	FALSE	2	0
SPFGQAAAGDKPSPFG	CO_P4	1	26092.9905092593	FALSE	2	0
SPFGQAAAGDKPSPFG	MX_E3	1	36678.1409259259	FALSE	2	0
SPFGQAAAGDKPSPFG	AR_P1	1	30040.3133333333	FALSE	2	0
SPFGQAAAGDKPSPFG	MX_E3	2	39626.4985185185	FALSE	2	0
SPFGQAAAGDKPSPFG	CO_E6	1	32328.1236111111	FALSE	2	0
SPFGQAAAGDKPSPFG	US_P3	1	22905.6506481481	FALSE	2	0
SPFGQAAAGDKPSPFG	AR_E2	1	32363.907962963	FALSE	2	0
SPFGQAAAGDKPSPFG	BR_P4	1	34058.5500462963	FALSE	2	0
SPFGQAAAGDKPSPFG	AR_E4	2	35281.2706018519	FALSE	2	0
SPFGQAAAGDKPSPFG	CO_E5	1	38777.8829166667	FALSE	2	0
SPFGQAAAGDKPSPFG	MX_P4	1	25283.7493055556	FALSE	2	0
SPFGQAAAGDKPSPFG	AR_P4	1	24482.4446759259	FALSE	2	0
SPFGQAAAGDKPSPFG	AR_P3	1	33120.6562962963	FALSE	2	0
SPFGQAAAGDKPSPFG	BR_E1	1	42356.5371759259	FALSE	2	0
SPFGQAAAGDKPSPFG	BR_P5	2	32995.2236111111	FALSE	2	0
SPFGQAAAGDKPSPFG	MX_P2	2	28421.8690740741	FALSE	2	0
SPFGQAAAGDKPSPFG	CO_E6	2	39274.7328240741	FALSE	2	0
SPFGQAAAGDKPSPFG	BO_P4	2	43777.1092592593	FALSE	2	0
SPFGQAAAGDKPSPFG	CO_P3	1	32054.0420833333	FALSE	2	0
SPFGQAAAGDKPSPFG	CO_E1	2	37034.0924074074	FALSE	2	0
SPFGQAAAGDKPSPFG	BO_E3	2	41047.0525925926	FALSE	2	0
SPFGQAAAGDKPSPFG	MX_P6	1	32054.0420833333	FALSE	2	0
SPFGQAAAGDKPSPFG	BO_P1	1	37754.2712962963	FALSE	2	0
SPFGQAAAGDKPSPFG	MX_E4	2	32576.6875925926	FALSE	2	0
SPFGQAAAGDKPSPFG	BR_P1	1	35400.2732407407	FALSE	2	0
SPFGQAAAGDKPSPFG	AR_P2	2	31997.0754166667	FALSE	2	0
SPFGQAAAGDKPSPFG	BO_E2	1	31939.8181481481	FALSE	2	0
SPFGQAAAGDKPSPFG	US_E5	2	36526.3950462963	FALSE	2	0
SPFGQAAAGDKPSPFG	BO_E5	1	33662.294212963	FALSE	2	0
SPFGQAAAGDKPSPFG	CO_E1	1	35466.4818055556	FALSE	2	0
SPFGQAAAGDKPSPFG	US_P5	2	35500.2181944444	FALSE	2	0
SPFGQAAAGDKPSPFG	BO_P2	2	33203.5218518519	FALSE	2	0
SPFGQAAAGDKPSPFG	BR_P3	1	22519.730462963	FALSE	2	0
SPFGQAAAGDKPSPFG	BR_E2	1	38705.216712963	FALSE	2	0
SPFGQAAAGDKPSPFG	AR_P2	1	33662.294212963	FALSE	2	0
SPFGQAAAGDKPSPFG	MX_P6	2	35978.6665740741	FALSE	2	0
SPFGQAAAGDKPSPFG	MX_P1	2	36413.3027777778	FALSE	2	0
SPFGQAAAGDKPSPFG	US_E6	2	35371.9910185185	FALSE	2	0
SPFGQAAAGDKPSPFG	AR_P5	2	36602.6414814815	FALSE	2	0
SPFGQAAAGDKPSPFG	MX_E2	2	31904.3011574074	FALSE	2	0
SPFGQAAAGDKPSPFG	CO_P4	2	25722.2792592593	FALSE	2	0
SPFGQAAAGDKPSPFG	AR_P5	1	32678.1672222222	FALSE	2	0
SPFGQAAAGDKPSPFG	CO_E5	2	45634.7125925926	FALSE	2	0
SPFGQAAAGDKPSPFG	MX_P5	2	33404.5010648148	FALSE	2	0
SPFGQAAAGDKPSPFG	US_E3	1	26274.1785185185	FALSE	2	0
SPFGQAAAGDKPSPFG	BR_E4	2	36718.2834722222	FALSE	2	0
SPFGQAAAGDKPSPFG	BO_E3	1	32521.3221296296	FALSE	2	0
SPFGQAAAGDKPSPFG	US_P2	2	34003.6464814815	FALSE	2	0
SPFGQAAAGDKPSPFG	AR_P6	2	37860.2937962963	FALSE	2	0
SPFGQAAAGDKPSPFG	MX_E1	2	37972.5047685185	FALSE	2	0
SPFGQAAAGDKPSPFG	US_P3	2	20326.4028240741	FALSE	2	0
SPFGQAAAGDKPSPFG	CO_E2	2	32822.0695833333	FALSE	2	0
SPFGQAAAGDKPSPFG	BR_E3	2	36227.7834259259	FALSE	2	0
SPFGQAAAGDKPSPFG	US_P4	1	36485.6776851852	FALSE	2	0
SPFGQAAAGDKPSPFG	US_E5	1	35152.0639351852	FALSE	2	0
SPFGQAAAGDKPSPFG	MX_E5	2	28315.9910648148	FALSE	2	0
SPFGQAAAGDKPSPFG	AR_E1	1	37916.6520833333	FALSE	2	0
SPFGQAAAGDKPSPFG	US_P5	1	40196.3218055556	FALSE	2	0
SPFGQAAAGDKPSPFG	US_E6	1	38024.1493518518	FALSE	2	0
SPFGQAAAGDKPSPFG	AR_P6	1	34854.9652314815	FALSE	2	0
SPFGQAAAGDKPSPFG	BO_E2	2	35184.8539814815	FALSE	2	0
SPFGQAAAGDKPSPFG	BO_E1	1	37972.5047685185	FALSE	2	0
SPFGQAAAGDKPSPFG	MX_E2	1	30161.9375925926	FALSE	2	0
SPFGQAAAGDKPSPFG	CO_P3	2	32972.9537037037	FALSE	2	0
SPFGQAAAGDKPSPFG	US_E4	1	34559.0381481482	FALSE	2	0
SPFGQAAAGDKPSPFG	BO_E4	2	40874.9903240741	FALSE	2	0
SPFGQAAAGDKPSPFG	BO_E4	1	36559.8416666667	FALSE	2	0
SPFGQAAAGDKPSPFG	BO_P6	2	31735.359212963	FALSE	2	0
SPFGQAAAGDKPSPFG	AR_E2	2	32576.6875925926	FALSE	2	0
SPFGQAAAGDKPSPFG	BO_P1	2	35945.935787037	FALSE	2	0
SPFGQAAAGDKPSPFG	CO_P1	2	36413.3027777778	FALSE	2	0
SPFGQAAAGDKPSPFG	BR_E6	2	35883.8799074074	FALSE	2	0
SPFGQAAAGDKPSPFG	CO_P2	2	11058.9331944444	FALSE	2	0
SPFGQAAAGDKPSPFG	US_P2	1	34686.1912037037	FALSE	2	0
SPFGQAAAGDKPSPFG	AR_E3	2	29534.6421759259	FALSE	2	0
SPFGQAAAGDKPSPFG	BO_E6	1	16118.1066203704	FALSE	2	0
SPFGQAAAGDKPSPFG	AR_E6	1	33814.8488425926	FALSE	2	0
SPFGQAAAGDKPSPFG	BO_E6	2	16841.9960185185	FALSE	2	0
SPFGQAAAGDKPSPFG	US_P6	1	37401.0331018519	FALSE	2	0
SPFGQAAAGDKPSPFG	BR_E2	2	39948.7581944444	FALSE	2	0
SPFGQAAAGDKPSPFG	CO_E3	2	35113.6842592593	FALSE	2	0
SPFGQAAAGDKPSPFG	MX_P2	1	29335.2261111111	FALSE	2	0
SPFGQAAAGDKPSPFG	US_P1	2	31534.50625	FALSE	2	0
SPFGQAAAGDKPSPFG	US_E1	1	36263.4980555556	FALSE	2	0
SPFGQAAAGDKPSPFG	CO_E4	1	39542.4575925926	FALSE	2	0
SPFGQAAAGDKPSPFG	US_E4	2	29069.8953240741	FALSE	2	0
SPFGQAAAGDKPSPFG	BR_E5	1	38446.302962963	FALSE	2	0
SPFGQAAAGDKPSPFG	MX_E4	1	34714.5172222222	FALSE	2	0
SPFGQAAAGDKPSPFG	BO_P5	2	38645.3075925926	FALSE	2	0
SPFGQAAAGDKPSPFG	CO_E3	1	36952.7348611111	FALSE	2	0
SPFGQAAAGDKPSPFG	US_P6	2	33098.1708796296	FALSE	2	0
SPFGQAAAGDKPSPFG	MX_P1	1	29702.2048611111	FALSE	2	0
SPFGQAAAGDKPSPFG	BR_P3	2	22946.1499074074	FALSE	2	0
SPFGQAAAGDKPSPFG	CO_E7	1	38577.0665740741	FALSE	2	0
SPFGQAAAGDKPSPFG	BR_E1	2	39452.6292592593	FALSE	2	0
SPFGQAAAGDKPSPFG	BR_P5	1	32576.6875925926	FALSE	2	0
SPFGQAAAGDKPSPFG	CO_E7	2	39542.4575925926	FALSE	2	0
SPFGQAAAGDKPSPFG	CO_P1	1	38024.1493518518	FALSE	2	0
SPFGQAAAGDKPSPFG	BO_E1	2	36799.5383333333	FALSE	2	0
SPFGQAAAGDKPSPFG	BR_P4	2	35978.6665740741	FALSE	2	0
SPFGQAAAGDKPSPFG	BO_P6	1	34742.8060185185	FALSE	2	0
SPFGQAAAGDKPSPFG	AR_E1	2	32171.3496759259	FALSE	2	0
SPFGQAAAGDKPSPFG	BO_P5	1	34714.5172222222	FALSE	2	0
SPFGQAAAGDKPSPFG	BR_E7	2	36636.7108796296	FALSE	2	0
