# Supplementary material for: The Trypanosoma cruzi Antigen and Epitope Atlas: antibody specificities in Chagas disease patients across the Americas
Source: Nat Commun. 2023 Apr 3;14:1850. doi: 10.1038/s41467-023-37522-9 (PMC10070320; doi:10.1038/s41467-023-37522-9)
Supplement: Supplementary file 15 — Source Data [file 41467_2023_37522_MOESM15_ESM.zip › Source Data/Source_Data_For_Figure_7C.tsv]

567 P	568 S	569 P	570 F	571 G	572 Q	573 A	574 A	575 A	576 G	577 D	578 K	579 P	580 S	581 P	582 F	583 G	584 Q	585 A	586 A
AR_E1	560.323634259254	-4513.58244212962	-3262.23941358023	-10735.8980787037	2843.03412037038	-28316.0691064815	-25278.1165324074	-5766.60656481481	-26653.7295972222	-4906.61185185186	-30327.4765601852	-31348.1254259259	-14357.8777083333	-4140.48931018521	-3426.13677314814	-3753.71210185185	95.9158622685236	-1638.100154321	-634.246851851874	-3142.81599537035
AR_E2	-4002.6398611111	1730.84644675925	147.905447530866	-9789.53161458334	593.04734722223	-11026.5076990741	-720.3385	901.153800925929	-9734.3447824074	-4579.61339351853	-13230.5837731482	-22368.7515324074	-2253.09830555556	-21.8754814814794	-20.7278425925993	-106.855449074081	117.075005787039	-2989.648595679	-632.820787037048	-1710.45321759255
AR_E3	-2456.20423611115	-1660.73413194445	-581.506512345684	-2618.12988425925	-1662.51471759258	-5965.69227314817	-3925.95213888888	-3843.07403703704	-8941.13862500001	-1327.37421759259	-8385.86349537038	-21017.5103981481	-843.972245370392	-633.166902777771	-3104.47974537036	-927.935310185201	-157.560925925914	-1962.44502314817	-2865.44399305558	-3500.80125000005
AR_E4	1160.9497222222	-1931.1501041667	410.586743827116	1324.4713136574	1921.54757870368	670.330217592579	3123.49520370368	-266.296800925941	-5762.61452777779	-1034.19835648151	-11924.5576481482	-17289.4462361111	1622.55282407404	-2088.55108333335	-209.306407407421	665.643763888869	483.830254629611	4522.93377314817	4978.8285648148	6733.32314814815
AR_E5	3118.24851851845	-5878.60940972225	-2567.37036265435	-3781.29598958334	786.453087962949	-15872.1799953704	-13756.7118148148	-6055.76767129631	-8927.91198611112	-3652.56479629632	-18048.2827824074	-27701.0633518519	-3302.30706481483	-4149.878875	-4550.84517592593	-3122.6905601852	-1903.90002893519	-2257.52010030863	191.390949074073	-1280.5896759259
AR_E6	854.495046296302	-6049.16596064815	-1674.94351080247	-6982.25287037037	569.016199074071	-5040.58743055556	-6165.57721296295	-4436.25447222224	-8399.65254166666	-4263.22961111111	-12598.205537037	-15800.8551203704	-2700.51025925926	-1166.37414351852	-7788.46235185185	-2637.76286111112	-322.227193287048	-5761.49625771606	-178.409861111098	-9391.76032407409
AR_P1	5549.11166666665	2934.2545601852	2518.46616512352	742.641776620401	2474.63556944448	1462.54544907411	-5043.16943518518	-8183.36479166666	-19353.1591018518	-2469.88734259256	-19386.4500787037	-30550.443761574	-3933.2523148148	1731.34871759262	1230.58146296298	3068.82923611112	2151.82245949078	2423.00545524692	1599.2224537037	5304.09099537035
AR_P2	-2941.7249537037	3271.64377314812	-1559.64201388889	-4443.77070023148	2593.40421759259	1661.4369861111	-4244.78797222221	-403.422449074072	-6646.02977777778	-2704.05749999998	-13510.3213055555	-28725.1069907407	-587.1639722222	-2106.78958333332	3123.43269907408	2741.66279166666	-116.025254629626	3260.70652006173	-1337.5361574074	1455.7123842593
AR_P3	4644.1677314815	1962.4000925926	747.223032407433	-2894.2967361111	781.668995370389	-596.609175925931	-7814.19648148147	-11340.2632638889	-19326.1133472222	-2454.46429166667	-28166.3496111111	-33792.820337963	-5709.76229166666	-954.894541666671	1644.41653240741	190.083412037039	479.038582175936	2439.62707561726	2173.60936342595	-2259.32310185185
AR_P4	3220.209537037	2544.05347222225	2129.77152006172	412.105393518524	678.408087962969	-2262.2324722222	-2256.86182870372	124.851805555569	-9865.73433333334	-2425.05841666667	-9281.70254629629	-27782.406412037	-3440.56241666665	-124.584990740731	2712.44869907407	4152.06110185185	658.004311342599	-1096.1139197531	891.978229166647	-2441.7448611111
AR_P5	1707.09497685185	-131.977407407427	-713.021604938285	-2555.76734375002	2426.9898935185	68.8183518518101	-13140.7395648148	-9898.63597222225	-23478.8829768519	-5124.90395370371	-29642.9385231482	-33085.9419351852	-3606.449875	-1166.55750462964	-838.31403703707	1250.91946296293	680.623072916651	99.2562268518353	-2351.20114583335	-2282.8220138889
AR_P6	1284.8527777778	-1110.70805555557	-795.120802469149	-9392.65412615741	-4154.64044907408	-4522.81788425926	-8751.39315277779	-13898.7124861111	-15579.9749675926	-2579.68712500001	-14685.5705393518	-30139.1615462963	-4540.64045370371	231.07389814816	2324.37748148147	-319.07255555556	2114.0611400463	43.1216049382498	-1141.30190972217	-485.712986111101
BO_E1	-6396.24020833335	-421.54050925925	-1385.84555555553	-4512.20700231481	1450.22165277779	-909.723902777782	-5214.51602777778	-6602.84796296294	-13198.1367824074	-5454.29342129629	-19413.9940462963	-29424.0184976852	-4858.30375925926	274.395412037039	-404.874328703702	-521.94931481481	-782.226521990726	-1429.6749537037	1081.89515046297	1249.2803472222
BO_E2	3595.12229166665	-369.231493055549	3236.02841049382	-7683.64503472221	2855.05185648148	48.5078935185102	-1058.06362962963	-1043.10348611112	-8255.92674537038	-39.1290046296301	-18477.9542314815	-28658.7352731481	-3925.5825462963	1967.94674999999	-1162.66795833332	6.18567129630028	3271.89359953702	141.997824074066	-105.904375000001	-1265.2119444444
BO_E3	-2374.8698148148	-1368.7982060185	-2180.88765432098	-4503.54640625	3391.90972222224	-3733.45074999999	-9727.23711111109	-7556.47441666664	-15259.9184212963	-4438.99489814812	-13949.4062731481	-34540.6338587963	-7214.01943981481	-1441.16064814814	-4013.85933796293	846.10030092594	2248.73598958336	-3312.79996141975	747.135057870378	-1135.5691435185
BO_E4	-72.619189814799	-351.295034722225	-2808.40705246914	-4197.49504629631	-1414.4609861111	-1731.47092129631	-5019.2932037037	-2905.45078703705	-6518.55385648149	-4169.8449675926	-9924.59579166667	-20704.2731990741	-3249.32723148148	-1727.56444444445	-1732.26722685186	-475.071796296292	1674.06001157407	-2443.22599537037	813.576493055552	164.202638888903
BO_E5	2759.8472453704	-3416.26599537038	-1127.97097222223	-8821.8949826389	-3412.0598888889	-9916.44017129631	-645.913537037039	-5702.19069907407	-18334.6926527778	-1737.47586574073	-25812.6652013889	-28934.9269212963	-3514.504625	-1997.37344444446	-2438.68428703705	-2940.77238425925	-239.146400462962	-5695.81274691358	-318.34068287035	-3128.1511111111
BO_E6	1294.9751157408	3265.4272685185	4185.95022376547	-7709.20608796296	-3505.61040277776	-5299.59058333333	3415.98106944447	2258.95392592594	-3568.38321527778	3890.18323148148	-6701.42330092592	-6585.10474074072	-3572.29969444441	23.2148703703904	1256.50866898151	-1578.57545833332	1178.74932870372	-1247.23995370367	4065.63189814818	309.2149537037
BO_P1	1843.4708564815	-13.3052430555254	1101.8401851852	-4582.81388310185	-38.8687314814597	-1248.20513425926	-4657.9697824074	-1594.29369907406	-6888.63154629629	1913.6319212963	-12032.4263981482	-24251.4353379629	-2784.37163425926	1810.23187962964	1540.62620370371	2988.9157824074	-934.063686342575	1247.35066358027	6659.59075231483	4004.4223148148
BO_P2	5214.74398148145	3642.94153935183	5045.70895061727	-481.665781250011	2120.13224074074	1532.19162962961	-225.570527777789	-593.730055555549	-7859.18946296297	1045.75880092595	-10659.0506574074	-29461.5526944445	-2903.05906481484	3420.95803703702	2988.60970833332	1978.22334722222	909.941018518526	1310.59531635802	4101.09858796295	4945.416087963
BO_P3	1103.924837963	1055.1624537037	1675.63263888888	-4603.1770601852	304.89445833332	-1382.57994907408	773.98735185185	-1682.81720833334	1044.60215277776	-792.252449074089	-5292.37526388889	-22263.3924699074	-5911.97020833334	3199.22104166666	-4321.90987962963	-11374.9432546296	-4444.57211805558	6496.57831790122	1840.54710648145	14184.9247453704
BO_P4	2673.184537037	-1128.83197916668	476.621859567879	-6808.38789930556	-3033.73628703705	-9083.25177777778	-16976.5903148148	-12241.7588287037	-26715.9883333333	-3569.24281481483	-28650.3839259259	-28647.4971990741	-8395.83443055559	-655.054476851861	569.654587962939	568.547907407379	-807.540491898164	741.059992283951	176.214131944476	2503.4401388889
BO_P5	-5090.05680555555	-2812.67021990743	-812.095123456801	-5277.73313078705	-1247.43485185186	-972.355124999991	-5258.3731712963	-3205.24387962962	-4323.57641203704	-142.752888888891	-11142.4394027778	-12776.9996111111	-3293.68646759257	-1206.22489814815	291.215740740759	-682.823092592591	-125.084913194452	863.739861111149	352.839861111126	784.733587962999
BO_P6	1783.0259953704	1879.99539351853	-2055.12692129632	-3429.3173726852	-3502.58057407409	-3342.34700462964	-7953.06042592592	-6541.12601851852	-8345.47202777777	-1916.10479166667	-10923.2554953704	-24588.0516481481	-2983.09886574074	1223.38837500001	546.778587962961	1180.6989074074	1682.15966435185	-556.320810185181	-843.144490740725	-1726.7731944444
BR_E1	1726.75189814815	-3530.82753472223	-2063.4357021605	-5802.51868055556	-1486.57341203705	789.655476851838	-3544.75895833334	-5521.77634259259	-25521.2265925926	-2554.46211111112	-31113.5021851852	-36308.9686365741	-8566.99327314814	-3185.92598611112	-1518.53466203705	-1642.29328240741	-861.587916666678	-1948.37412808642	489.240138888873	-2982.43703703705
BR_E2	-3462.67800925925	-523.082974537054	-942.049915123434	-3180.69074074072	-1868.49003240739	-1539.420375	-3075.0326574074	-6973.30587962962	-15050.3677222222	-5519.67719907407	-27122.3691759259	-37433.5300300926	-6819.0833148148	-1081.20362037038	2710.30656944445	-193.462078703709	1060.52385416668	-320.402962962948	-1461.34025462962	-1470.21192129629
BR_E3	-3205.7818287037	-942.761168981453	1912.54196759262	-5693.29071180554	-1860.61905555555	-3191.94524074073	-8885.93452314814	-6064.46032407406	-18638.9052824074	544.105615740749	-26957.6972962963	-33718.4022337963	-4893.73334259257	-260.1283287037	332.4348101852	333.97191666668	2325.39045138891	360.090069444451	-1281.27333333332	1663.12796296295
BR_E4	1685.94092592595	-1205.96214120368	-1029.30089506172	-1957.67571759258	1317.56851851853	-2180.54052777777	-1689.58326388887	-1238.15732407407	-3187.22326388889	406.613481481489	-21531.8335115741	-31378.721912037	-2410.26802777776	-693.951615740731	-1127.35235648148	-1064.10207407407	2587.70107060185	-1101.698595679	-269.929675925947	-2791.715
BR_E5	389.873773148156	-266.089305555572	583.123950617302	-5359.54968171296	-6902.14452777779	-1502.62817592594	-6581.72999537037	-11396.6146712963	-20262.8697777778	-3309.39859259258	-25783.7037268518	-37058.3039236111	-8713.8919212963	-2794.19639814815	-1731.87993981482	-2573.96485185184	-1033.05957754627	-934.501249999999	-1161.81248842592	-1952.7790277778
BR_E6	-1312.67898148145	-457.131817129602	-907.608256172835	-14206.6625057871	-8416.81239351853	-1219.26517592594	-7688.11492129631	-861.79124074073	-11527.4207546297	-4023.41179629631	-12089.8828773148	-29585.8376435185	275.55739351849	-2487.83110185186	-1818.12249537039	-1644.64652314816	-757.841660879638	420.028487654299	-1622.4695949074	-4502.43745370375
BR_E7	-691.457847222202	-2435.99046296293	-1266.93918981482	-5010.19537037038	-4404.49992129628	-2650.18100462963	-10687.2457962963	-6009.31645833334	-17974.0132685185	-3797.51624999999	-20250.1621574074	-32983.2277685185	-1956.62741203703	-714.713763888882	-2269.08531018519	-872.36310185185	-709.007517361128	557.318611111082	-1827.24234953708	2631.5815972222
BR_P1	3950.67261574076	-260.651435185174	-176.323896604916	-3111.89457175924	-556.175078703659	-3139.8402222222	-6044.50194444442	-3075.45157870368	-7746.29123611109	-2116.60230555554	-10107.5092453703	-24146.7383796296	-2106.46511574071	-1397.42511574073	624.14651851854	18.1080416666893	2220.41495370374	374.470570987685	3802.61997685188	2963.71518518525
BR_P2	1351.80997685186	-83.0765856481473	-19.6161265432099	-1399.96880497685	-399.409027777777	-672.619685185182	-1868.083	-443.783270833334	-1777.83644212963	-523.826935185184	-3512.16512962963	-4165.15235185185	-688.885347222222	-130.085013888888	-153.702953703702	-131.364259259259	7.30494502314866	8.45975308641975	-93.0260300925929	909.461226851854
BR_P3	2661.4441898148	260.328124999998	-436.534884259251	-6042.5021875	-5530.11042129629	-3250.41501851852	-2232.00820833332	-3881.04214814815	-14856.734375	-734.643976851851	-18057.0242546296	-18965.3622916667	-3348.13489814815	140.61523611111	-685.593203703691	-686.95554629629	173.488362268512	1585.54908179015	-1464.2344212963	-3891.77925925925
BR_P4	-411.550625000003	2305.34983796298	499.567824074067	-4896.05722222224	-199.86721296297	-10268.1812638889	-5860.73024537037	-3187.38779166666	-7996.56057870373	-3622.39428240742	-13243.6060833333	-31406.0908703704	-2733.06848611114	-1906.39912037037	1202.82991666666	-1293.38015277779	331.241898148151	567.184984567899	786.417986111101	-3965.7812962963
BR_P5	3791.97763888885	2784.64587962963	1528.8792361111	-1059.36566550925	2241.91084259259	906.330500000013	-6963.89175925926	-8834.29689814815	-19779.5470231481	-1610.43910648148	-27994.8340578704	-30395.2335416667	-2129.55580092592	778.965620370372	2778.66865277779	1086.68720833334	3209.63010416666	2115.9513888889	1239.74969907408	1216.3923842592
CO_E1	1161.2387962963	2776.53124999998	-2003.20354552472	-3110.7294184028	678.77830555554	-1853.18591666668	-3169.13205787039	-967.755902777778	-4054.79817361114	-2309.59357638891	-13654.6875856482	-19977.4738310185	-2953.36780324075	-629.555372685219	-1477.84419675927	-1329.70124537037	1788.99405092591	2130.9321257716	3594.51443865742	-2123.7769444445
CO_E2	-428.248657407452	-3824.19503472223	280.964081790115	-595.0187326389	2395.59288425925	-141.663736111122	-1269.54310185184	729.266018518518	-3269.94388425926	769.4099814815	-13285.8065972222	-23411.7699444444	-3549.54255092592	607.488935185169	352.698296296289	3803.6810462963	1674.62825810185	4664.3963888889	4089.7153472222	3245.7044212963
CO_E3	1773.4979861111	-1397.3674884259	-1188.83874228395	-4498.94877893519	1429.19485185185	-2797.38825925925	-5980.44646296296	-8254.98200462961	-14204.3465787037	3913.67919907406	-21386.9600462963	-32904.4411851852	-8161.90425925927	-1728.05081018518	-59.7715185185101	-672.807375000011	774.773333333336	-1661.54768518518	-1556.77909722222	2249.7382638889
CO_E4	-1010.08143518525	-1163.81342592593	-1072.95700617287	-4731.05427083333	-1361.08081481482	-1283.09129166668	-10573.3646342592	-7307.50157407408	-20610.6655833333	-6658.36147222222	-22556.1679490741	-27905.4717314815	-3622.13853703703	-1332.54199999998	1421.60521296296	1262.85437962964	418.046880787037	-1594.06488425925	-394.668344907399	-1492.73476851855
CO_E5	-832.650601851805	-1466.38763888888	906.143402777783	-6994.19240740739	-4373.70494907408	-2952.89041203704	-8134.34726388889	-4136.36947222222	-11783.0504166667	-5172.05518518518	-18491.6342592593	-30958.7564791667	-5057.21524999999	-3630.23610185185	-2765.3236574074	-471.153004629629	-1689.10672453704	-702.972955246918	-2614.8163888889	-1092.0729166667
CO_E6	-3353.2552083333	-2724.01424768515	-2547.6655632716	-3736.82985821757	-1823.21155092592	-4691.58686574074	-6945.24633333333	-5973.45243055555	-10311.3899351852	-3746.56673611111	-15307.3598703704	-20564.8975509259	-4840.63678009258	-1993.73652083333	-3356.16306481481	-2647.92661574075	323.112355324063	-1687.9836226852	-2860.34899305557	-5603.48511574075
CO_E7	2899.4363657407	-423.719282407399	-4424.09380401237	-9320.36822337964	-6071.30936111113	-1836.19037500003	-13079.7762824074	-18674.161662037	-18962.7328449074	305.13737037035	-19543.2401203704	-21022.6963194445	-14584.3411018519	-974.686777777789	-980.324157407419	-2684.67006944447	-2154.95373842594	-2052.06685185186	-836.383807870397	513.511597222205
CO_P1	114.861296296298	317.861388888878	-3222.43784722221	-3032.0727835648	-1947.01823148149	-4392.98071296297	-4990.19577314815	-6350.28743981482	-6058.67896296298	-4160.7347638889	-14662.6220185185	-29090.7848703704	-5509.4494814815	-74.6733564815084	1846.91585648147	80.9973009259007	-731.029716435199	-1001.24121913583	-685.769895833379	-1097.00312500005
CO_P2	304.858518518549	103.465995370375	-61.3280787037214	-894.87153935184	-52.2682870370398	102.18740277777	-1245.74992592594	-645.148953703697	-4585.26745601852	380.13054166666	-9612.35893287037	-10617.7848009259	-1279.99306944444	63.0815902777802	215.48319907407	242.51899074074	-32.9081481481498	277.345331790117	20.3502314814755	532.15930555555
CO_P3	75.6838657407498	617.337870370373	199.143726851849	-1746.60704861111	-2262.76643055555	-1462.58427314816	-3252.60140277779	-2911.13289814815	-9303.57701388889	-2622.56184722223	-25656.8179722222	-28432.7778032408	-3765.60584259259	-251.162120370392	680.288643518508	1033.95319907407	459.37723958331	548.816365740714	518.851041666647	4207.37333333335
CO_P4	-408.41824074075	3129.86037037032	1395.4358950617	217.676799768499	2755.94281018519	333.381592592589	-11855.0470208333	-11675.5710787037	-19165.4179398148	-2886.23107407409	-20062.2010462963	-20554.7623101852	-8008.64491203705	1031.27796759258	1173.78652777777	1952.43194907407	3168.4584837963	2556.49724537038	4074.7658217593	-1547.0959259259
MX_E1	2066.10562499995	-953.3887962963	-851.395817901217	-1020.33432291666	560.20231481483	-2519.73100925924	-24896.9527800926	-17833.7423981481	-31567.05225	-7357.96163425924	-29732.630662037	-34678.8765972222	-7962.30714814813	-2184.22288888888	-1615.86140277777	-1046.9119259259	579.942002314836	-2068.18489969133	-1162.94193287035	-1783.2915046296
MX_E2	3845.3981018519	2440.50760416665	1361.090779321	-823.298327546275	-1989.65721759257	-8679.72976851851	-4309.721	-20289.602974537	-27412.4466712963	619.90771990741	-30824.7071296296	-31439.9826157407	-5086.46790740741	690.954402777791	1394.10265740741	1346.05755555555	896.428211805563	1459.32916666669	1167.74278935185	-1428.9675462963
MX_E3	-535.433668981448	-581.527135416651	1163.96674768518	-2366.92394386575	-1031.6037337963	2694.54272453703	-6611.64359953702	-7754.8109097222	-20546.1163032407	-9115.53792824073	-26083.468900463	-34567.2871921296	-3387.29824305556	-959.815141203699	3714.21645601852	1926.08230787039	986.259079861112	1311.79139660492	3245.76351851853	3379.52296296295
MX_E4	2489.46965277775	1765.55644675925	-880.199166666668	-4190.90446759259	3030.37259722221	-197.45388425928	-6877.62932407405	-7649.35680555556	-10681.7303518519	1617.30790277778	-13135.6272268519	-34561.4711689815	-1296.34002314814	-1136.96937499998	179.395120370369	685.829976851838	-541.695549768537	4193.4567515432	774.814189814826	-1978.12983796295
MX_E5	8329.33891203705	3948.9835763889	3531.68966820988	-911.015746527764	-903.351782407401	3002.88920833333	-16076.4635972222	-19553.9133981482	-24238.9044490741	9861.44306944445	-26110.4772615741	-26513.8530555555	-21193.4484305555	5.92813425924833	4679.06037499999	689.5802361111	2193.53601273147	1978.8064814815	2078.1453125	4792.8203935185
MX_E6	4192.0189351852	-5628.62960648148	5438.16550925927	-355.735156249986	3362.52712037036	604.644787037052	-14222.2713009259	-11719.2271712963	-28803.6880416667	-2274.84101851851	-32173.6787337963	-33615.8216828704	-6353.00833333332	553.156703703691	-941.880606481458	1391.51484259259	-184.73706597221	1135.86869598763	1818.14006944445	-7293.6704398148
MX_P1	1250.6993287037	1780.80634259263	3374.917808642	-3057.38182291666	2798.42891666667	687.92985185185	-11611.5954212963	-13097.7225046296	-19817.4394675926	-5218.22481481482	-31006.2415833333	-33176.5057314815	-6431.68773611113	237.627819444451	3992.45025925927	1887.39064351852	3065.53380787036	3015.8211265432	710.414525462977	466.9392361111
MX_P2	2903.468287037	2573.90401620367	-190.011990740749	-6355.5027141204	-1007.06879166668	-2909.95620370371	-3985.36756944446	-752.340717592611	-9681.18484722223	-7278.27958333334	-17353.3386087963	-25414.5384930556	-4365.66862037038	-1363.05883796297	631.44310648149	-37.5466944444499	-275.341631944437	123.097098765433	-1799.80598379628	446.816018518497
MX_P3	2245.4435185185	1386.3842939815	1242.96287808645	-9415.70372685184	4511.34607870371	2982.57281481481	-9436.11123611112	-15178.5673287037	-18207.2465856482	3418.18575462964	-28157.5785162037	-31517.177900463	-10348.5044768519	200.394092592609	1615.94240740741	851.872537037048	3461.80700231482	2285.4420447531	1367.76140046295	-71.0509027777498
MX_P4	1892.5335648148	1921.35412037035	1760.2855787037	-6349.89246527779	-1005.51281481484	2534.48968981479	-4325.72849074076	-2279.48004166669	-7352.43113425928	-516.44000000003	-29194.8664097222	-29829.8283356482	-4715.31996759261	-1614.28050000002	2468.9059583333	1566.62486111109	36.7645312499999	302.462584876535	3481.58768518517	2817.45511574075
MX_P5	3397.93624999995	2825.3795486111	2941.74192901235	-1039.94181134257	-1673.99839814814	-7183.40993981482	-9209.49885185186	962.910615740732	-11561.1103703704	-4130.48932407408	-24629.998962963	-33167.5364027778	-2945.82108333334	-138.180106481487	5346.68870833332	5441.46371759261	3677.83704861111	1798.01239969135	3769.65967592593	4365.23476851855
MX_P6	6315.0835185185	-22.5990393518514	6548.95371141978	-15003.4778356481	894.312518518531	-1102.95186574073	-3449.49495370368	-8499.33368055553	-21259.7290601852	-1963.95673148146	-27036.8180208333	-27608.812849537	-7350.40675462962	137.609939814831	3705.99789814817	2064.65335648149	2986.82544560189	8083.02807098768	3050.71375000005	496.37472222225
US_E1	-1549.87659722225	1166.2830208333	1732.8105787037	-2045.74891203703	598.413884259249	-13014.5395046296	190.529287037019	-3242.43462500002	-10844.2046666667	-7819.76342592595	-12922.499875	-30002.6301157408	-798.66875462965	23.5227916666492	1060.94726388888	1211.2063148148	1212.12050925925	2781.77847993827	1220.75769675925	-140.354861111151
US_E2	932.42162037037	-812.953252314815	-78.1427932098766	-1529.49853009259	-517.342319444446	-779.92799537037	-1789.71909027778	-1919.64502314815	-2895.72047222222	-576.844525462963	-3915.67676388889	-3573.05170138889	-1474.27182638889	-395.639995370369	-624.087490740741	-461.065291666667	-466.145923032406	432.081358024692	436.305983796297	-102.28875
US_E3	-2088.50351851851	878.922268518523	254.667145061749	-2079.08274884258	-1940.73810185185	-2809.60624074074	-13493.1641157407	-5229.86669907406	-2536.78913425926	-1144.26643055555	-25099.3847777778	-30401.3186064815	-114.22186574075	172.503578703719	-1967.89997222221	248.74784259261	2872.73818287039	-20.3649074074159	-1382.61276620367	-5523.88499999995
US_E4	187.74916666665	1620.94005787035	2040.60985339505	-1365.23861111113	2294.26081944443	-1679.26065740742	-15527.1755787037	-7021.32794444446	-19391.8532453704	1605.87780555555	-31119.037662037	-31927.0437847222	-4436.93016666667	928.89461574073	-602.08662499999	1778.94237037038	269.137499999988	-514.74102623455	1875.3240162037	-3354.21037037035
US_E5	1700.11851851856	-392.666273148147	1803.5994675926	-2580.76143518516	1714.45379166667	-746.447393518508	-9208.79752777778	-4481.30595833334	-16830.582412037	740.77005555555	-23302.7002268518	-31739.7195162037	-3100.5009074074	417.927347222242	-164.884097222229	1258.97211574075	-727.54234375	1204.67126543208	2362.38149305555	-564.232777777803
US_E6	-574.410462962947	-14.0571527777747	-267.386782407383	-2284.92386574071	-3411.60065740739	-4003.64608333333	-21383.4307222222	-6957.37007407405	-23758.1531342592	-279.056495370351	-34450.2373726852	-35000.6548634259	-6674.89976388887	751.939782407419	-2623.17932407405	431.020513888919	-608.114646990726	-506.965077160502	1228.57234953703	-5169.8817824074
US_P1	-1782.0680787037	906.328460648151	-305.724151234582	-744.528379629637	221.37901851852	3122.32480092592	-10598.3873240741	-8279.75255555557	-11768.5541527778	-2286.83819444443	-15523.7992037037	-19830.9407453704	-3182.19411574074	1847.94420833333	2018.26316666665	5175.61922685184	2958.13905092593	4717.34890432098	-854.229988425924	-4787.44444444445
US_P2	-2029.00550925925	-5818.0332986111	242.508217592618	65.0603356481624	1475.13945833333	-417.283657407409	-4964.47559722222	-2925.74090740741	-10552.4175879629	-1460.70708796296	-23673.7760833333	-26573.6312314815	-1530.03365277778	-20.603944444429	1045.2884351852	3305.1606712963	-66.5009085648107	1833.90901234568	804.64814814815	-1841.94361111115
US_P3	2803.989837963	515.871412037025	-250.111489197518	-3782.68481770834	-230.42521296295	-301.773365740719	-7325.65618055554	-4833.70106481479	-12064.1809606481	1731.7966990741	-18498.7748796296	-20116.0595879629	-2683.87833333333	-27.2476203703598	-322.82928703701	-100.96799074073	1963.9637789352	387.665563271651	19.2089351852014	403.202430555602
US_P4	1343.5540509259	390.728229166651	2891.54372685185	-14544.7165682871	-5690.45901851854	-1987.10459722225	-21579.6878333334	-15098.3238888889	-23289.8468425926	1161.83841203702	-26944.694837963	-28890.7722939815	-14024.0157314815	2208.23023148146	2320.7185185185	1768.12162037035	2850.57222222219	3887.07442901232	1452.68922453705	614.485185185202
US_P5	-1940.5407175926	-1223.1452314815	-531.290501543216	-3732.45177662037	210.049425925931	-115.72623148148	-4478.25069907409	-7363.37041666665	-27954.3208287037	-6466.19668055555	-33418.3618981481	-32655.5795092593	-7044.72271296296	392.672504629639	-377.20787962961	346.71543981481	865.604994212987	-496.214953703699	2227.8234837963	2507.75548611115
US_P6	-3367.7411574074	-1255.92829861112	2566.40731481482	-5134.51428240741	3457.17943518519	-8969.00861111112	-6553.86349074073	-8886.17372685186	-16443.3121898148	-191.167444444458	-25836.7233564815	-28721.418875	-4850.56399537037	970.276481481492	1549.08415277778	625.530907407412	647.968472222226	2355.00410493827	1667.29552083335	549.51569444445
