# Supplementary material for: The Trypanosoma cruzi Antigen and Epitope Atlas: antibody specificities in Chagas disease patients across the Americas
Source: Nat Commun. 2023 Apr 3;14:1850. doi: 10.1038/s41467-023-37522-9 (PMC10070320; doi:10.1038/s41467-023-37522-9)
Supplement: Supplementary file 15 — Source Data [file 41467_2023_37522_MOESM15_ESM.zip › Source Data/Source_Data_For_Figure_7D.tsv]

567 P	568 S	569 P	570 F	571 G	572 Q	573 A	574 A	575 A	576 G	577 D	578 K	579 P	580 S	581 P	582 F	583 G	584 Q	585 A	586 A
CO_E5	560.323634259254	-4513.58244212962	-3262.23941358023	-10735.8980787037	2843.03412037038	-28316.0691064815	-25278.1165324074	-5766.60656481481	-26653.7295972222	-4906.61185185186	-30327.4765601852	-31348.1254259259	-14357.8777083333	-4140.48931018521	-3426.13677314814	-3753.71210185185	95.9158622685236	-1638.100154321	-634.246851851874	-3142.81599537035
AR_E1	-832.650601851805	-1466.38763888888	906.143402777783	-6994.19240740739	-4373.70494907408	-2952.89041203704	-8134.34726388889	-4136.36947222222	-11783.0504166667	-5172.05518518518	-18491.6342592593	-30958.7564791667	-5057.21524999999	-3630.23610185185	-2765.3236574074	-471.153004629629	-1689.10672453704	-702.972955246918	-2614.8163888889	-1092.0729166667
ALL SUBJECTS	814.540690043034	-138.898728237482	304.742007476962	-4227.29660003423	-410.595169372717	-2767.06320451878	-7152.99424325117	-6112.88954287298	-13760.2962554121	-1962.04243557642	-19778.8382738328	-27027.4641375522	-4690.62354557903	-431.609449269693	85.8333733372467	217.700514834376	691.862729443794	507.632936337159	694.528133069251	-277.362560641626
