# Supplementary material for: The Trypanosoma cruzi Antigen and Epitope Atlas: antibody specificities in Chagas disease patients across the Americas
Source: Nat Commun. 2023 Apr 3;14:1850. doi: 10.1038/s41467-023-37522-9 (PMC10070320; doi:10.1038/s41467-023-37522-9)
Supplement: Supplementary file 15 — Source Data [file 41467_2023_37522_MOESM15_ESM.zip › Source Data/Source_Data_For_Figure_7E.tsv]

peptide_start	protein	signal	serum	peptide_mid
181	TcCLB.508831.140	115.307	AR_E1	188
181	TcCLB.508831.140	449.528	CO_E5	188
182	TcCLB.508831.140	115.307	AR_E1	189
182	TcCLB.508831.140	449.528	CO_E5	189
183	TcCLB.508831.140	102.733	AR_E1	190
183	TcCLB.508831.140	171.645	CO_E5	190
184	TcCLB.508831.140	102.733	AR_E1	191
184	TcCLB.508831.140	171.645	CO_E5	191
185	TcCLB.508831.140	149.282	AR_E1	192
185	TcCLB.508831.140	198.666	CO_E5	192
186	TcCLB.508831.140	177.269	AR_E1	193
186	TcCLB.508831.140	198.666	CO_E5	193
187	TcCLB.508831.140	177.269	AR_E1	194
187	TcCLB.508831.140	198.666	CO_E5	194
188	TcCLB.508831.140	177.269	AR_E1	195
188	TcCLB.508831.140	198.666	CO_E5	195
189	TcCLB.508831.140	146.546	AR_E1	196
189	TcCLB.508831.140	198.666	CO_E5	196
190	TcCLB.508831.140	146.546	AR_E1	197
190	TcCLB.508831.140	150.673	CO_E5	197
191	TcCLB.508831.140	125.423	AR_E1	198
191	TcCLB.508831.140	150.673	CO_E5	198
192	TcCLB.508831.140	106.855	AR_E1	199
192	TcCLB.508831.140	122.838	CO_E5	199
193	TcCLB.508831.140	106.855	AR_E1	200
193	TcCLB.508831.140	122.838	CO_E5	200
194	TcCLB.508831.140	106.855	AR_E1	201
194	TcCLB.508831.140	122.838	CO_E5	201
195	TcCLB.508831.140	265.124	AR_E1	202
195	TcCLB.508831.140	124.928	CO_E5	202
196	TcCLB.508831.140	265.124	AR_E1	203
196	TcCLB.508831.140	124.928	CO_E5	203
197	TcCLB.508831.140	271.757	AR_E1	204
197	TcCLB.508831.140	124.928	CO_E5	204
198	TcCLB.508831.140	569.758	AR_E1	205
198	TcCLB.508831.140	120.752	CO_E5	205
199	TcCLB.508831.140	569.758	AR_E1	206
199	TcCLB.508831.140	120.752	CO_E5	206
200	TcCLB.508831.140	279.41	AR_E1	207
200	TcCLB.508831.140	120.752	CO_E5	207
201	TcCLB.508831.140	90.398	AR_E1	208
201	TcCLB.508831.140	133.577	CO_E5	208
202	TcCLB.508831.140	90.398	AR_E1	209
202	TcCLB.508831.140	3842.467	CO_E5	209
203	TcCLB.508831.140	11523.496	AR_E1	210
203	TcCLB.508831.140	30461.587	CO_E5	210
204	TcCLB.508831.140	21036.162	AR_E1	211
204	TcCLB.508831.140	30461.587	CO_E5	211
205	TcCLB.508831.140	21036.162	AR_E1	212
205	TcCLB.508831.140	26241.973	CO_E5	212
206	TcCLB.508831.140	21036.162	AR_E1	213
206	TcCLB.508831.140	26241.973	CO_E5	213
207	TcCLB.508831.140	30053.221	AR_E1	214
207	TcCLB.508831.140	38557.287	CO_E5	214
208	TcCLB.508831.140	30900.727	AR_E1	215
208	TcCLB.508831.140	38557.287	CO_E5	215
209	TcCLB.508831.140	30900.727	AR_E1	216
209	TcCLB.508831.140	38557.287	CO_E5	216
210	TcCLB.508831.140	30900.727	AR_E1	217
210	TcCLB.508831.140	38356.163	CO_E5	217
211	TcCLB.508831.140	29755.53	AR_E1	218
211	TcCLB.508831.140	31664.465	CO_E5	218
212	TcCLB.508831.140	27600.276	AR_E1	219
212	TcCLB.508831.140	25642.994	CO_E5	219
213	TcCLB.508831.140	4487.212	AR_E1	220
213	TcCLB.508831.140	22418.107	CO_E5	220
214	TcCLB.508831.140	4487.212	AR_E1	221
214	TcCLB.508831.140	22418.107	CO_E5	221
215	TcCLB.508831.140	15346.218	AR_E1	222
215	TcCLB.508831.140	32069.817	CO_E5	222
216	TcCLB.508831.140	18511.358	AR_E1	223
216	TcCLB.508831.140	32069.817	CO_E5	223
217	TcCLB.508831.140	22392.22	AR_E1	224
217	TcCLB.508831.140	28765.109	CO_E5	224
218	TcCLB.508831.140	22392.22	AR_E1	225
218	TcCLB.508831.140	28765.109	CO_E5	225
219	TcCLB.508831.140	28257.765	AR_E1	226
219	TcCLB.508831.140	35519.166	CO_E5	226
220	TcCLB.508831.140	31150.944	AR_E1	227
220	TcCLB.508831.140	35519.166	CO_E5	227
221	TcCLB.508831.140	31150.944	AR_E1	228
221	TcCLB.508831.140	35519.166	CO_E5	228
222	TcCLB.508831.140	28589.633	AR_E1	229
222	TcCLB.508831.140	34754.621	CO_E5	229
223	TcCLB.508831.140	28589.633	AR_E1	230
223	TcCLB.508831.140	29352.285	CO_E5	230
224	TcCLB.508831.140	28589.633	AR_E1	231
224	TcCLB.508831.140	25144.922	CO_E5	231
225	TcCLB.508831.140	4769.595	AR_E1	232
225	TcCLB.508831.140	20726.618	CO_E5	232
226	TcCLB.508831.140	4769.595	AR_E1	233
226	TcCLB.508831.140	20726.618	CO_E5	233
227	TcCLB.508831.140	13268.548	AR_E1	234
227	TcCLB.508831.140	29583.856	CO_E5	234
228	TcCLB.508831.140	27330.597	AR_E1	235
228	TcCLB.508831.140	32361.798	CO_E5	235
229	TcCLB.508831.140	27330.597	AR_E1	236
229	TcCLB.508831.140	32361.798	CO_E5	236
230	TcCLB.508831.140	31498.04	AR_E1	237
230	TcCLB.508831.140	36192.954	CO_E5	237
231	TcCLB.508831.140	31498.04	AR_E1	238
231	TcCLB.508831.140	36192.954	CO_E5	238
232	TcCLB.508831.140	31498.04	AR_E1	239
232	TcCLB.508831.140	38356.163	CO_E5	239
233	TcCLB.508831.140	31498.04	AR_E1	240
233	TcCLB.508831.140	38356.163	CO_E5	240
234	TcCLB.508831.140	30900.727	AR_E1	241
234	TcCLB.508831.140	38356.163	CO_E5	241
235	TcCLB.508831.140	29755.53	AR_E1	242
235	TcCLB.508831.140	31664.465	CO_E5	242
236	TcCLB.508831.140	27600.276	AR_E1	243
236	TcCLB.508831.140	25642.994	CO_E5	243
237	TcCLB.508831.140	4487.212	AR_E1	244
237	TcCLB.508831.140	22418.107	CO_E5	244
238	TcCLB.508831.140	4487.212	AR_E1	245
238	TcCLB.508831.140	22418.107	CO_E5	245
239	TcCLB.508831.140	15346.218	AR_E1	246
239	TcCLB.508831.140	32069.817	CO_E5	246
240	TcCLB.508831.140	24511.124	AR_E1	247
240	TcCLB.508831.140	33032.001	CO_E5	247
241	TcCLB.508831.140	24511.124	AR_E1	248
241	TcCLB.508831.140	33032.001	CO_E5	248
242	TcCLB.508831.140	24511.124	AR_E1	249
242	TcCLB.508831.140	33032.001	CO_E5	249
243	TcCLB.508831.140	28257.765	AR_E1	250
243	TcCLB.508831.140	35519.166	CO_E5	250
244	TcCLB.508831.140	31150.944	AR_E1	251
244	TcCLB.508831.140	35519.166	CO_E5	251
245	TcCLB.508831.140	31150.944	AR_E1	252
245	TcCLB.508831.140	35519.166	CO_E5	252
246	TcCLB.508831.140	28589.633	AR_E1	253
246	TcCLB.508831.140	34754.621	CO_E5	253
247	TcCLB.508831.140	28589.633	AR_E1	254
247	TcCLB.508831.140	29352.285	CO_E5	254
248	TcCLB.508831.140	28589.633	AR_E1	255
248	TcCLB.508831.140	25144.922	CO_E5	255
249	TcCLB.508831.140	4769.595	AR_E1	256
249	TcCLB.508831.140	20726.618	CO_E5	256
250	TcCLB.508831.140	4769.595	AR_E1	257
250	TcCLB.508831.140	20726.618	CO_E5	257
251	TcCLB.508831.140	13268.548	AR_E1	258
251	TcCLB.508831.140	29583.856	CO_E5	258
252	TcCLB.508831.140	23874.8	AR_E1	259
252	TcCLB.508831.140	32361.798	CO_E5	259
253	TcCLB.508831.140	23874.8	AR_E1	260
253	TcCLB.508831.140	32361.798	CO_E5	260
254	TcCLB.508831.140	23874.8	AR_E1	261
254	TcCLB.508831.140	33064.965	CO_E5	261
255	TcCLB.508831.140	30345.636	AR_E1	262
255	TcCLB.508831.140	37393.155	CO_E5	262
256	TcCLB.508831.140	31132.488	AR_E1	263
256	TcCLB.508831.140	37393.155	CO_E5	263
257	TcCLB.508831.140	31132.488	AR_E1	264
257	TcCLB.508831.140	35530.391	CO_E5	264
258	TcCLB.508831.140	28589.633	AR_E1	265
258	TcCLB.508831.140	34754.621	CO_E5	265
259	TcCLB.508831.140	28589.633	AR_E1	266
259	TcCLB.508831.140	29352.285	CO_E5	266
260	TcCLB.508831.140	28589.633	AR_E1	267
260	TcCLB.508831.140	25144.922	CO_E5	267
261	TcCLB.508831.140	4769.595	AR_E1	268
261	TcCLB.508831.140	20726.618	CO_E5	268
262	TcCLB.508831.140	4769.595	AR_E1	269
262	TcCLB.508831.140	20726.618	CO_E5	269
263	TcCLB.508831.140	13268.548	AR_E1	270
263	TcCLB.508831.140	29583.856	CO_E5	270
264	TcCLB.508831.140	14327.054	AR_E1	271
264	TcCLB.508831.140	30366.692	CO_E5	271
265	TcCLB.508831.140	14327.054	AR_E1	272
265	TcCLB.508831.140	30366.692	CO_E5	272
266	TcCLB.508831.140	13487.937	AR_E1	273
266	TcCLB.508831.140	28243.118	CO_E5	273
267	TcCLB.508831.140	13211.686	AR_E1	274
267	TcCLB.508831.140	28243.118	CO_E5	274
268	TcCLB.508831.140	13091.647	AR_E1	275
268	TcCLB.508831.140	28243.118	CO_E5	275
269	TcCLB.508831.140	12713.439	AR_E1	276
269	TcCLB.508831.140	30016.712	CO_E5	276
270	TcCLB.508831.140	12494.813	AR_E1	277
270	TcCLB.508831.140	30016.712	CO_E5	277
271	TcCLB.508831.140	11850.92	AR_E1	278
271	TcCLB.508831.140	24937.135	CO_E5	278
272	TcCLB.508831.140	10585.075	AR_E1	279
272	TcCLB.508831.140	19953.288	CO_E5	279
273	TcCLB.508831.140	3974.913	AR_E1	280
273	TcCLB.508831.140	8889.858	CO_E5	280
274	TcCLB.508831.140	3974.913	AR_E1	281
274	TcCLB.508831.140	8889.858	CO_E5	281
275	TcCLB.508831.140	10471.96	AR_E1	282
275	TcCLB.508831.140	27622.203	CO_E5	282
276	TcCLB.508831.140	21247.561	AR_E1	283
276	TcCLB.508831.140	30322.749	CO_E5	283
277	TcCLB.508831.140	21247.561	AR_E1	284
277	TcCLB.508831.140	30322.749	CO_E5	284
278	TcCLB.508831.140	21247.561	AR_E1	285
278	TcCLB.508831.140	32538.32	CO_E5	285
279	TcCLB.508831.140	23985.501	AR_E1	286
279	TcCLB.508831.140	32538.32	CO_E5	286
280	TcCLB.508831.140	27577.89	AR_E1	287
280	TcCLB.508831.140	33829.654	CO_E5	287
281	TcCLB.508831.140	27577.89	AR_E1	288
281	TcCLB.508831.140	34447.957	CO_E5	288
282	TcCLB.508831.140	26792.178	AR_E1	289
282	TcCLB.508831.140	34447.957	CO_E5	289
283	TcCLB.508831.140	26792.178	AR_E1	290
283	TcCLB.508831.140	29995.449	CO_E5	290
284	TcCLB.508831.140	24104.185	AR_E1	291
284	TcCLB.508831.140	25516.631	CO_E5	291
285	TcCLB.508831.140	5033.813	AR_E1	292
285	TcCLB.508831.140	21566.659	CO_E5	292
286	TcCLB.508831.140	5033.813	AR_E1	293
286	TcCLB.508831.140	21566.659	CO_E5	293
287	TcCLB.508831.140	13856.971	AR_E1	294
287	TcCLB.508831.140	30761.173	CO_E5	294
288	TcCLB.508831.140	24270.242	AR_E1	295
288	TcCLB.508831.140	33655.536	CO_E5	295
289	TcCLB.508831.140	24270.242	AR_E1	296
289	TcCLB.508831.140	33655.536	CO_E5	296
290	TcCLB.508831.140	24270.242	AR_E1	297
290	TcCLB.508831.140	36808.887	CO_E5	297
291	TcCLB.508831.140	29731.579	AR_E1	298
291	TcCLB.508831.140	37670.996	CO_E5	298
292	TcCLB.508831.140	30053.221	AR_E1	299
292	TcCLB.508831.140	38356.163	CO_E5	299
293	TcCLB.508831.140	30900.727	AR_E1	300
293	TcCLB.508831.140	38356.163	CO_E5	300
294	TcCLB.508831.140	30900.727	AR_E1	301
294	TcCLB.508831.140	38356.163	CO_E5	301
295	TcCLB.508831.140	29755.53	AR_E1	302
295	TcCLB.508831.140	31664.465	CO_E5	302
296	TcCLB.508831.140	27600.276	AR_E1	303
296	TcCLB.508831.140	25642.994	CO_E5	303
297	TcCLB.508831.140	4487.212	AR_E1	304
297	TcCLB.508831.140	22418.107	CO_E5	304
298	TcCLB.508831.140	4487.212	AR_E1	305
298	TcCLB.508831.140	22418.107	CO_E5	305
299	TcCLB.508831.140	15346.218	AR_E1	306
299	TcCLB.508831.140	32069.817	CO_E5	306
300	TcCLB.508831.140	24511.124	AR_E1	307
300	TcCLB.508831.140	33032.001	CO_E5	307
301	TcCLB.508831.140	24511.124	AR_E1	308
301	TcCLB.508831.140	33032.001	CO_E5	308
302	TcCLB.508831.140	24511.124	AR_E1	309
302	TcCLB.508831.140	33032.001	CO_E5	309
303	TcCLB.508831.140	28257.765	AR_E1	310
303	TcCLB.508831.140	35519.166	CO_E5	310
304	TcCLB.508831.140	31150.944	AR_E1	311
304	TcCLB.508831.140	35519.166	CO_E5	311
305	TcCLB.508831.140	31150.944	AR_E1	312
305	TcCLB.508831.140	35519.166	CO_E5	312
306	TcCLB.508831.140	28589.633	AR_E1	313
306	TcCLB.508831.140	34754.621	CO_E5	313
307	TcCLB.508831.140	28589.633	AR_E1	314
307	TcCLB.508831.140	29352.285	CO_E5	314
308	TcCLB.508831.140	28589.633	AR_E1	315
308	TcCLB.508831.140	25144.922	CO_E5	315
309	TcCLB.508831.140	4769.595	AR_E1	316
309	TcCLB.508831.140	20726.618	CO_E5	316
310	TcCLB.508831.140	4769.595	AR_E1	317
310	TcCLB.508831.140	20726.618	CO_E5	317
311	TcCLB.508831.140	13268.548	AR_E1	318
311	TcCLB.508831.140	29583.856	CO_E5	318
312	TcCLB.508831.140	27330.597	AR_E1	319
312	TcCLB.508831.140	32361.798	CO_E5	319
313	TcCLB.508831.140	27330.597	AR_E1	320
313	TcCLB.508831.140	32361.798	CO_E5	320
314	TcCLB.508831.140	31498.04	AR_E1	321
314	TcCLB.508831.140	36192.954	CO_E5	321
315	TcCLB.508831.140	31498.04	AR_E1	322
315	TcCLB.508831.140	36192.954	CO_E5	322
316	TcCLB.508831.140	31498.04	AR_E1	323
316	TcCLB.508831.140	38356.163	CO_E5	323
317	TcCLB.508831.140	31498.04	AR_E1	324
317	TcCLB.508831.140	38356.163	CO_E5	324
318	TcCLB.508831.140	30900.727	AR_E1	325
318	TcCLB.508831.140	38356.163	CO_E5	325
319	TcCLB.508831.140	29755.53	AR_E1	326
319	TcCLB.508831.140	31664.465	CO_E5	326
320	TcCLB.508831.140	27600.276	AR_E1	327
320	TcCLB.508831.140	25642.994	CO_E5	327
321	TcCLB.508831.140	4487.212	AR_E1	328
321	TcCLB.508831.140	22418.107	CO_E5	328
322	TcCLB.508831.140	4487.212	AR_E1	329
322	TcCLB.508831.140	22418.107	CO_E5	329
323	TcCLB.508831.140	15346.218	AR_E1	330
323	TcCLB.508831.140	32069.817	CO_E5	330
324	TcCLB.508831.140	24511.124	AR_E1	331
324	TcCLB.508831.140	33032.001	CO_E5	331
325	TcCLB.508831.140	24511.124	AR_E1	332
325	TcCLB.508831.140	33032.001	CO_E5	332
326	TcCLB.508831.140	24511.124	AR_E1	333
326	TcCLB.508831.140	33032.001	CO_E5	333
327	TcCLB.508831.140	28257.765	AR_E1	334
327	TcCLB.508831.140	35519.166	CO_E5	334
328	TcCLB.508831.140	31150.944	AR_E1	335
328	TcCLB.508831.140	35519.166	CO_E5	335
329	TcCLB.508831.140	31150.944	AR_E1	336
329	TcCLB.508831.140	35519.166	CO_E5	336
330	TcCLB.508831.140	28589.633	AR_E1	337
330	TcCLB.508831.140	34754.621	CO_E5	337
331	TcCLB.508831.140	28589.633	AR_E1	338
331	TcCLB.508831.140	29352.285	CO_E5	338
332	TcCLB.508831.140	28589.633	AR_E1	339
332	TcCLB.508831.140	25144.922	CO_E5	339
333	TcCLB.508831.140	4769.595	AR_E1	340
333	TcCLB.508831.140	20726.618	CO_E5	340
334	TcCLB.508831.140	4769.595	AR_E1	341
334	TcCLB.508831.140	20726.618	CO_E5	341
335	TcCLB.508831.140	13268.548	AR_E1	342
335	TcCLB.508831.140	29583.856	CO_E5	342
336	TcCLB.508831.140	27330.597	AR_E1	343
336	TcCLB.508831.140	32361.798	CO_E5	343
337	TcCLB.508831.140	27330.597	AR_E1	344
337	TcCLB.508831.140	32361.798	CO_E5	344
338	TcCLB.508831.140	31498.04	AR_E1	345
338	TcCLB.508831.140	36192.954	CO_E5	345
339	TcCLB.508831.140	31498.04	AR_E1	346
339	TcCLB.508831.140	36192.954	CO_E5	346
340	TcCLB.508831.140	31498.04	AR_E1	347
340	TcCLB.508831.140	38356.163	CO_E5	347
341	TcCLB.508831.140	31498.04	AR_E1	348
341	TcCLB.508831.140	38356.163	CO_E5	348
342	TcCLB.508831.140	30900.727	AR_E1	349
342	TcCLB.508831.140	38356.163	CO_E5	349
343	TcCLB.508831.140	29755.53	AR_E1	350
343	TcCLB.508831.140	31664.465	CO_E5	350
344	TcCLB.508831.140	27600.276	AR_E1	351
344	TcCLB.508831.140	25642.994	CO_E5	351
345	TcCLB.508831.140	4487.212	AR_E1	352
345	TcCLB.508831.140	22418.107	CO_E5	352
346	TcCLB.508831.140	4487.212	AR_E1	353
346	TcCLB.508831.140	22418.107	CO_E5	353
347	TcCLB.508831.140	15346.218	AR_E1	354
347	TcCLB.508831.140	32069.817	CO_E5	354
348	TcCLB.508831.140	24511.124	AR_E1	355
348	TcCLB.508831.140	33032.001	CO_E5	355
349	TcCLB.508831.140	24511.124	AR_E1	356
349	TcCLB.508831.140	33032.001	CO_E5	356
350	TcCLB.508831.140	24511.124	AR_E1	357
350	TcCLB.508831.140	33032.001	CO_E5	357
351	TcCLB.508831.140	28257.765	AR_E1	358
351	TcCLB.508831.140	35519.166	CO_E5	358
352	TcCLB.508831.140	31150.944	AR_E1	359
352	TcCLB.508831.140	35519.166	CO_E5	359
353	TcCLB.508831.140	31150.944	AR_E1	360
353	TcCLB.508831.140	35519.166	CO_E5	360
354	TcCLB.508831.140	28589.633	AR_E1	361
354	TcCLB.508831.140	34754.621	CO_E5	361
355	TcCLB.508831.140	28589.633	AR_E1	362
355	TcCLB.508831.140	29352.285	CO_E5	362
356	TcCLB.508831.140	28589.633	AR_E1	363
356	TcCLB.508831.140	25144.922	CO_E5	363
357	TcCLB.508831.140	4769.595	AR_E1	364
357	TcCLB.508831.140	20726.618	CO_E5	364
358	TcCLB.508831.140	4769.595	AR_E1	365
358	TcCLB.508831.140	20726.618	CO_E5	365
359	TcCLB.508831.140	13268.548	AR_E1	366
359	TcCLB.508831.140	29583.856	CO_E5	366
360	TcCLB.508831.140	23874.8	AR_E1	367
360	TcCLB.508831.140	32361.798	CO_E5	367
361	TcCLB.508831.140	23874.8	AR_E1	368
361	TcCLB.508831.140	32361.798	CO_E5	368
362	TcCLB.508831.140	23874.8	AR_E1	369
362	TcCLB.508831.140	33064.965	CO_E5	369
363	TcCLB.508831.140	30345.636	AR_E1	370
363	TcCLB.508831.140	37393.155	CO_E5	370
364	TcCLB.508831.140	31132.488	AR_E1	371
364	TcCLB.508831.140	37393.155	CO_E5	371
365	TcCLB.508831.140	31132.488	AR_E1	372
365	TcCLB.508831.140	35530.391	CO_E5	372
366	TcCLB.508831.140	28589.633	AR_E1	373
366	TcCLB.508831.140	34754.621	CO_E5	373
367	TcCLB.508831.140	28589.633	AR_E1	374
367	TcCLB.508831.140	29352.285	CO_E5	374
368	TcCLB.508831.140	28589.633	AR_E1	375
368	TcCLB.508831.140	25144.922	CO_E5	375
369	TcCLB.508831.140	4769.595	AR_E1	376
369	TcCLB.508831.140	20726.618	CO_E5	376
370	TcCLB.508831.140	4769.595	AR_E1	377
370	TcCLB.508831.140	20726.618	CO_E5	377
371	TcCLB.508831.140	13268.548	AR_E1	378
371	TcCLB.508831.140	29583.856	CO_E5	378
372	TcCLB.508831.140	23874.8	AR_E1	379
372	TcCLB.508831.140	32361.798	CO_E5	379
373	TcCLB.508831.140	23874.8	AR_E1	380
373	TcCLB.508831.140	32361.798	CO_E5	380
374	TcCLB.508831.140	23874.8	AR_E1	381
374	TcCLB.508831.140	33064.965	CO_E5	381
375	TcCLB.508831.140	30345.636	AR_E1	382
375	TcCLB.508831.140	37393.155	CO_E5	382
376	TcCLB.508831.140	31132.488	AR_E1	383
376	TcCLB.508831.140	37393.155	CO_E5	383
377	TcCLB.508831.140	31132.488	AR_E1	384
377	TcCLB.508831.140	35530.391	CO_E5	384
378	TcCLB.508831.140	28589.633	AR_E1	385
378	TcCLB.508831.140	34754.621	CO_E5	385
379	TcCLB.508831.140	28589.633	AR_E1	386
379	TcCLB.508831.140	29352.285	CO_E5	386
380	TcCLB.508831.140	28589.633	AR_E1	387
380	TcCLB.508831.140	25144.922	CO_E5	387
381	TcCLB.508831.140	4769.595	AR_E1	388
381	TcCLB.508831.140	20726.618	CO_E5	388
382	TcCLB.508831.140	4769.595	AR_E1	389
382	TcCLB.508831.140	20726.618	CO_E5	389
383	TcCLB.508831.140	13268.548	AR_E1	390
383	TcCLB.508831.140	29583.856	CO_E5	390
384	TcCLB.508831.140	27330.597	AR_E1	391
384	TcCLB.508831.140	32361.798	CO_E5	391
385	TcCLB.508831.140	27330.597	AR_E1	392
385	TcCLB.508831.140	32361.798	CO_E5	392
386	TcCLB.508831.140	31316.641	AR_E1	393
386	TcCLB.508831.140	36293.278	CO_E5	393
387	TcCLB.508831.140	31316.641	AR_E1	394
387	TcCLB.508831.140	36738.556	CO_E5	394
388	TcCLB.508831.140	31316.641	AR_E1	395
388	TcCLB.508831.140	36738.556	CO_E5	395
389	TcCLB.508831.140	31316.641	AR_E1	396
389	TcCLB.508831.140	36738.556	CO_E5	396
390	TcCLB.508831.140	29298.093	AR_E1	397
390	TcCLB.508831.140	36738.556	CO_E5	397
391	TcCLB.508831.140	25740.274	AR_E1	398
391	TcCLB.508831.140	29610.338	CO_E5	398
392	TcCLB.508831.140	25516.55	AR_E1	399
392	TcCLB.508831.140	25124.857	CO_E5	399
393	TcCLB.508831.140	5638.076	AR_E1	400
393	TcCLB.508831.140	19434.362	CO_E5	400
394	TcCLB.508831.140	5638.076	AR_E1	401
394	TcCLB.508831.140	19434.362	CO_E5	401
395	TcCLB.508831.140	13300.013	AR_E1	402
395	TcCLB.508831.140	30524.988	CO_E5	402
396	TcCLB.508831.140	24136.143	AR_E1	403
396	TcCLB.508831.140	33187.052	CO_E5	403
397	TcCLB.508831.140	24136.143	AR_E1	404
397	TcCLB.508831.140	33187.052	CO_E5	404
398	TcCLB.508831.140	24230.862	AR_E1	405
398	TcCLB.508831.140	33426.65	CO_E5	405
399	TcCLB.508831.140	27164.325	AR_E1	406
399	TcCLB.508831.140	33426.65	CO_E5	406
400	TcCLB.508831.140	27164.325	AR_E1	407
400	TcCLB.508831.140	35755.828	CO_E5	407
401	TcCLB.508831.140	27164.325	AR_E1	408
401	TcCLB.508831.140	35755.828	CO_E5	408
402	TcCLB.508831.140	29755.53	AR_E1	409
402	TcCLB.508831.140	35755.828	CO_E5	409
403	TcCLB.508831.140	29755.53	AR_E1	410
403	TcCLB.508831.140	31664.465	CO_E5	410
404	TcCLB.508831.140	27600.276	AR_E1	411
404	TcCLB.508831.140	25642.994	CO_E5	411
405	TcCLB.508831.140	4487.212	AR_E1	412
405	TcCLB.508831.140	22418.107	CO_E5	412
406	TcCLB.508831.140	4487.212	AR_E1	413
406	TcCLB.508831.140	22418.107	CO_E5	413
407	TcCLB.508831.140	15346.218	AR_E1	414
407	TcCLB.508831.140	32069.817	CO_E5	414
408	TcCLB.508831.140	24511.124	AR_E1	415
408	TcCLB.508831.140	33032.001	CO_E5	415
409	TcCLB.508831.140	24511.124	AR_E1	416
409	TcCLB.508831.140	33032.001	CO_E5	416
410	TcCLB.508831.140	24511.124	AR_E1	417
410	TcCLB.508831.140	33032.001	CO_E5	417
411	TcCLB.508831.140	28257.765	AR_E1	418
411	TcCLB.508831.140	35519.166	CO_E5	418
412	TcCLB.508831.140	31150.944	AR_E1	419
412	TcCLB.508831.140	35519.166	CO_E5	419
413	TcCLB.508831.140	31150.944	AR_E1	420
413	TcCLB.508831.140	35519.166	CO_E5	420
414	TcCLB.508831.140	28589.633	AR_E1	421
414	TcCLB.508831.140	34754.621	CO_E5	421
415	TcCLB.508831.140	25305.823	AR_E1	422
415	TcCLB.508831.140	29352.285	CO_E5	422
416	TcCLB.508831.140	22793.302	AR_E1	423
416	TcCLB.508831.140	23626.936	CO_E5	423
417	TcCLB.508831.140	5226.467	AR_E1	424
417	TcCLB.508831.140	18716.179	CO_E5	424
418	TcCLB.508831.140	2442.324	AR_E1	425
418	TcCLB.508831.140	12010.003	CO_E5	425
419	TcCLB.508831.140	1960.463	AR_E1	426
419	TcCLB.508831.140	12010.003	CO_E5	426
420	TcCLB.508831.140	1960.463	AR_E1	427
420	TcCLB.508831.140	18369.282	CO_E5	427
421	TcCLB.508831.140	1960.463	AR_E1	428
421	TcCLB.508831.140	18683.547	CO_E5	428
422	TcCLB.508831.140	2471.041	AR_E1	429
422	TcCLB.508831.140	20145.161	CO_E5	429
423	TcCLB.508831.140	2912.102	AR_E1	430
423	TcCLB.508831.140	20145.161	CO_E5	430
424	TcCLB.508831.140	3090.069	AR_E1	431
424	TcCLB.508831.140	19873.328	CO_E5	431
425	TcCLB.508831.140	3090.069	AR_E1	432
425	TcCLB.508831.140	19016.125	CO_E5	432
426	TcCLB.508831.140	3431.893	AR_E1	433
426	TcCLB.508831.140	18020.915	CO_E5	433
427	TcCLB.508831.140	3431.893	AR_E1	434
427	TcCLB.508831.140	12799.289	CO_E5	434
428	TcCLB.508831.140	3426.234	AR_E1	435
428	TcCLB.508831.140	12072.04	CO_E5	435
429	TcCLB.508831.140	1242.433	AR_E1	436
429	TcCLB.508831.140	4263.2	CO_E5	436
430	TcCLB.508831.140	1242.433	AR_E1	437
430	TcCLB.508831.140	4263.2	CO_E5	437
431	TcCLB.508831.140	11883.884	AR_E1	438
431	TcCLB.508831.140	29251.941	CO_E5	438
432	TcCLB.508831.140	24752.935	AR_E1	439
432	TcCLB.508831.140	32361.798	CO_E5	439
433	TcCLB.508831.140	24752.935	AR_E1	440
433	TcCLB.508831.140	32361.798	CO_E5	440
434	TcCLB.508831.140	24752.935	AR_E1	441
434	TcCLB.508831.140	33666.795	CO_E5	441
435	TcCLB.508831.140	27924.379	AR_E1	442
435	TcCLB.508831.140	33698.521	CO_E5	442
436	TcCLB.508831.140	29129.802	AR_E1	443
436	TcCLB.508831.140	36673.484	CO_E5	443
437	TcCLB.508831.140	29129.802	AR_E1	444
437	TcCLB.508831.140	36673.484	CO_E5	444
438	TcCLB.508831.140	26792.178	AR_E1	445
438	TcCLB.508831.140	36112.958	CO_E5	445
439	TcCLB.508831.140	26792.178	AR_E1	446
439	TcCLB.508831.140	29995.449	CO_E5	446
440	TcCLB.508831.140	24104.185	AR_E1	447
440	TcCLB.508831.140	25516.631	CO_E5	447
441	TcCLB.508831.140	5033.813	AR_E1	448
441	TcCLB.508831.140	21566.659	CO_E5	448
442	TcCLB.508831.140	5033.813	AR_E1	449
442	TcCLB.508831.140	21566.659	CO_E5	449
443	TcCLB.508831.140	13856.971	AR_E1	450
443	TcCLB.508831.140	30761.173	CO_E5	450
444	TcCLB.508831.140	23144.537	AR_E1	451
444	TcCLB.508831.140	33180.041	CO_E5	451
445	TcCLB.508831.140	23144.537	AR_E1	452
445	TcCLB.508831.140	33180.041	CO_E5	452
446	TcCLB.508831.140	23144.537	AR_E1	453
446	TcCLB.508831.140	33180.041	CO_E5	453
447	TcCLB.508831.140	26833.157	AR_E1	454
447	TcCLB.508831.140	35784.329	CO_E5	454
448	TcCLB.508831.140	26833.157	AR_E1	455
448	TcCLB.508831.140	36112.958	CO_E5	455
449	TcCLB.508831.140	26833.157	AR_E1	456
449	TcCLB.508831.140	36112.958	CO_E5	456
450	TcCLB.508831.140	26792.178	AR_E1	457
450	TcCLB.508831.140	36112.958	CO_E5	457
451	TcCLB.508831.140	26792.178	AR_E1	458
451	TcCLB.508831.140	29995.449	CO_E5	458
452	TcCLB.508831.140	24104.185	AR_E1	459
452	TcCLB.508831.140	25516.631	CO_E5	459
453	TcCLB.508831.140	6491.7	AR_E1	460
453	TcCLB.508831.140	22958.483	CO_E5	460
454	TcCLB.508831.140	6491.7	AR_E1	461
454	TcCLB.508831.140	22958.483	CO_E5	461
455	TcCLB.508831.140	13189.145	AR_E1	462
455	TcCLB.508831.140	28102.107	CO_E5	462
456	TcCLB.508831.140	20781.843	AR_E1	463
456	TcCLB.508831.140	30840.253	CO_E5	463
457	TcCLB.508831.140	21397.213	AR_E1	464
457	TcCLB.508831.140	30840.253	CO_E5	464
458	TcCLB.508831.140	23312.633	AR_E1	465
458	TcCLB.508831.140	32348.423	CO_E5	465
459	TcCLB.508831.140	25461.825	AR_E1	466
459	TcCLB.508831.140	32348.423	CO_E5	466
460	TcCLB.508831.140	27041.583	AR_E1	467
460	TcCLB.508831.140	33943.723	CO_E5	467
461	TcCLB.508831.140	28555.052	AR_E1	468
461	TcCLB.508831.140	36700.182	CO_E5	468
462	TcCLB.508831.140	28555.052	AR_E1	469
462	TcCLB.508831.140	36700.182	CO_E5	469
463	TcCLB.508831.140	26747.987	AR_E1	470
463	TcCLB.508831.140	27537.973	CO_E5	470
464	TcCLB.508831.140	23906.337	AR_E1	471
464	TcCLB.508831.140	24769.237	CO_E5	471
465	TcCLB.508831.140	2378.326	AR_E1	472
465	TcCLB.508831.140	18980.728	CO_E5	472
466	TcCLB.508831.140	2378.326	AR_E1	473
466	TcCLB.508831.140	18980.728	CO_E5	473
467	TcCLB.508831.140	12179.957	AR_E1	474
467	TcCLB.508831.140	30365.655	CO_E5	474
468	TcCLB.508831.140	24058.751	AR_E1	475
468	TcCLB.508831.140	33684.169	CO_E5	475
469	TcCLB.508831.140	24058.751	AR_E1	476
469	TcCLB.508831.140	33684.169	CO_E5	476
470	TcCLB.508831.140	24058.751	AR_E1	477
470	TcCLB.508831.140	33684.169	CO_E5	477
471	TcCLB.508831.140	26690.221	AR_E1	478
471	TcCLB.508831.140	33696.96	CO_E5	478
472	TcCLB.508831.140	26690.221	AR_E1	479
472	TcCLB.508831.140	34168.301	CO_E5	479
473	TcCLB.508831.140	26464.793	AR_E1	480
473	TcCLB.508831.140	34168.301	CO_E5	480
474	TcCLB.508831.140	26464.793	AR_E1	481
474	TcCLB.508831.140	34168.301	CO_E5	481
475	TcCLB.508831.140	28589.633	AR_E1	482
475	TcCLB.508831.140	29352.285	CO_E5	482
476	TcCLB.508831.140	28589.633	AR_E1	483
476	TcCLB.508831.140	25144.922	CO_E5	483
477	TcCLB.508831.140	4769.595	AR_E1	484
477	TcCLB.508831.140	20726.618	CO_E5	484
478	TcCLB.508831.140	4769.595	AR_E1	485
478	TcCLB.508831.140	20726.618	CO_E5	485
479	TcCLB.508831.140	13268.548	AR_E1	486
479	TcCLB.508831.140	29583.856	CO_E5	486
480	TcCLB.508831.140	24752.935	AR_E1	487
480	TcCLB.508831.140	32361.798	CO_E5	487
481	TcCLB.508831.140	24752.935	AR_E1	488
481	TcCLB.508831.140	32361.798	CO_E5	488
482	TcCLB.508831.140	24752.935	AR_E1	489
482	TcCLB.508831.140	33666.795	CO_E5	489
483	TcCLB.508831.140	27924.379	AR_E1	490
483	TcCLB.508831.140	33698.521	CO_E5	490
484	TcCLB.508831.140	29129.802	AR_E1	491
484	TcCLB.508831.140	36673.484	CO_E5	491
485	TcCLB.508831.140	29129.802	AR_E1	492
485	TcCLB.508831.140	36673.484	CO_E5	492
486	TcCLB.508831.140	26792.178	AR_E1	493
486	TcCLB.508831.140	36112.958	CO_E5	493
487	TcCLB.508831.140	26792.178	AR_E1	494
487	TcCLB.508831.140	29995.449	CO_E5	494
488	TcCLB.508831.140	24104.185	AR_E1	495
488	TcCLB.508831.140	25516.631	CO_E5	495
489	TcCLB.508831.140	5033.813	AR_E1	496
489	TcCLB.508831.140	21566.659	CO_E5	496
490	TcCLB.508831.140	5033.813	AR_E1	497
490	TcCLB.508831.140	21566.659	CO_E5	497
491	TcCLB.508831.140	13856.971	AR_E1	498
491	TcCLB.508831.140	30510.619	CO_E5	498
492	TcCLB.508831.140	13856.971	AR_E1	499
492	TcCLB.508831.140	30510.619	CO_E5	499
493	TcCLB.508831.140	13562.608	AR_E1	500
493	TcCLB.508831.140	29822.741	CO_E5	500
494	TcCLB.508831.140	12982.035	AR_E1	501
494	TcCLB.508831.140	27946.747	CO_E5	501
495	TcCLB.508831.140	12982.035	AR_E1	502
495	TcCLB.508831.140	27946.747	CO_E5	502
496	TcCLB.508831.140	12991.192	AR_E1	503
496	TcCLB.508831.140	29222.223	CO_E5	503
497	TcCLB.508831.140	12991.192	AR_E1	504
497	TcCLB.508831.140	30016.712	CO_E5	504
498	TcCLB.508831.140	12494.813	AR_E1	505
498	TcCLB.508831.140	30016.712	CO_E5	505
499	TcCLB.508831.140	11850.92	AR_E1	506
499	TcCLB.508831.140	24937.135	CO_E5	506
500	TcCLB.508831.140	10585.075	AR_E1	507
500	TcCLB.508831.140	19953.288	CO_E5	507
501	TcCLB.508831.140	3974.913	AR_E1	508
501	TcCLB.508831.140	8889.858	CO_E5	508
502	TcCLB.508831.140	3974.913	AR_E1	509
502	TcCLB.508831.140	8889.858	CO_E5	509
503	TcCLB.508831.140	10471.96	AR_E1	510
503	TcCLB.508831.140	27622.203	CO_E5	510
504	TcCLB.508831.140	22521.995	AR_E1	511
504	TcCLB.508831.140	30322.749	CO_E5	511
505	TcCLB.508831.140	22521.995	AR_E1	512
505	TcCLB.508831.140	30322.749	CO_E5	512
506	TcCLB.508831.140	24435.751	AR_E1	513
506	TcCLB.508831.140	31648.647	CO_E5	513
507	TcCLB.508831.140	24435.751	AR_E1	514
507	TcCLB.508831.140	32982.531	CO_E5	514
508	TcCLB.508831.140	26597.738	AR_E1	515
508	TcCLB.508831.140	35755.828	CO_E5	515
509	TcCLB.508831.140	27164.325	AR_E1	516
509	TcCLB.508831.140	35755.828	CO_E5	516
510	TcCLB.508831.140	29755.53	AR_E1	517
510	TcCLB.508831.140	35755.828	CO_E5	517
511	TcCLB.508831.140	29755.53	AR_E1	518
511	TcCLB.508831.140	31664.465	CO_E5	518
512	TcCLB.508831.140	27600.276	AR_E1	519
512	TcCLB.508831.140	25642.994	CO_E5	519
513	TcCLB.508831.140	4487.212	AR_E1	520
513	TcCLB.508831.140	22418.107	CO_E5	520
514	TcCLB.508831.140	4487.212	AR_E1	521
514	TcCLB.508831.140	22418.107	CO_E5	521
515	TcCLB.508831.140	15346.218	AR_E1	522
515	TcCLB.508831.140	32069.817	CO_E5	522
516	TcCLB.508831.140	25453.105	AR_E1	523
516	TcCLB.508831.140	33717.404	CO_E5	523
517	TcCLB.508831.140	25453.105	AR_E1	524
517	TcCLB.508831.140	33717.404	CO_E5	524
518	TcCLB.508831.140	25453.105	AR_E1	525
518	TcCLB.508831.140	35626.38	CO_E5	525
519	TcCLB.508831.140	28090.611	AR_E1	526
519	TcCLB.508831.140	35626.38	CO_E5	526
520	TcCLB.508831.140	29298.093	AR_E1	527
520	TcCLB.508831.140	36316.508	CO_E5	527
521	TcCLB.508831.140	29298.093	AR_E1	528
521	TcCLB.508831.140	36738.556	CO_E5	528
522	TcCLB.508831.140	29298.093	AR_E1	529
522	TcCLB.508831.140	36738.556	CO_E5	529
523	TcCLB.508831.140	25740.274	AR_E1	530
523	TcCLB.508831.140	29610.338	CO_E5	530
524	TcCLB.508831.140	25516.55	AR_E1	531
524	TcCLB.508831.140	25124.857	CO_E5	531
525	TcCLB.508831.140	5638.076	AR_E1	532
525	TcCLB.508831.140	19434.362	CO_E5	532
526	TcCLB.508831.140	5638.076	AR_E1	533
526	TcCLB.508831.140	19434.362	CO_E5	533
527	TcCLB.508831.140	13300.013	AR_E1	534
527	TcCLB.508831.140	30524.988	CO_E5	534
528	TcCLB.508831.140	24136.143	AR_E1	535
528	TcCLB.508831.140	33187.052	CO_E5	535
529	TcCLB.508831.140	24136.143	AR_E1	536
529	TcCLB.508831.140	33187.052	CO_E5	536
530	TcCLB.508831.140	24230.862	AR_E1	537
530	TcCLB.508831.140	33426.65	CO_E5	537
531	TcCLB.508831.140	27164.325	AR_E1	538
531	TcCLB.508831.140	33426.65	CO_E5	538
532	TcCLB.508831.140	27164.325	AR_E1	539
532	TcCLB.508831.140	35755.828	CO_E5	539
533	TcCLB.508831.140	27164.325	AR_E1	540
533	TcCLB.508831.140	35755.828	CO_E5	540
534	TcCLB.508831.140	29755.53	AR_E1	541
534	TcCLB.508831.140	35755.828	CO_E5	541
535	TcCLB.508831.140	29755.53	AR_E1	542
535	TcCLB.508831.140	31664.465	CO_E5	542
536	TcCLB.508831.140	27600.276	AR_E1	543
536	TcCLB.508831.140	25642.994	CO_E5	543
537	TcCLB.508831.140	6675.982	AR_E1	544
537	TcCLB.508831.140	22418.107	CO_E5	544
538	TcCLB.508831.140	2864.317	AR_E1	545
538	TcCLB.508831.140	14838.512	CO_E5	545
539	TcCLB.508831.140	1420.742	AR_E1	546
539	TcCLB.508831.140	14838.512	CO_E5	546
540	TcCLB.508831.140	1388.46	AR_E1	547
540	TcCLB.508831.140	20919.313	CO_E5	547
541	TcCLB.508831.140	1388.46	AR_E1	548
541	TcCLB.508831.140	20919.313	CO_E5	548
542	TcCLB.508831.140	1388.46	AR_E1	549
542	TcCLB.508831.140	20246.616	CO_E5	549
543	TcCLB.508831.140	1491.134	AR_E1	550
543	TcCLB.508831.140	20246.616	CO_E5	550
544	TcCLB.508831.140	1491.134	AR_E1	551
544	TcCLB.508831.140	21639.068	CO_E5	551
545	TcCLB.508831.140	1320.495	AR_E1	552
545	TcCLB.508831.140	21639.068	CO_E5	552
546	TcCLB.508831.140	1320.495	AR_E1	553
546	TcCLB.508831.140	19121.394	CO_E5	553
547	TcCLB.508831.140	2680.751	AR_E1	554
547	TcCLB.508831.140	1328.662	CO_E5	554
548	TcCLB.508831.140	2696.734	AR_E1	555
548	TcCLB.508831.140	1328.662	CO_E5	555
549	TcCLB.508831.140	2696.734	AR_E1	556
549	TcCLB.508831.140	1778.666	CO_E5	556
550	TcCLB.508831.140	5500.521	AR_E1	557
550	TcCLB.508831.140	5308.277	CO_E5	557
551	TcCLB.508831.140	5500.521	AR_E1	558
551	TcCLB.508831.140	8181.822	CO_E5	558
552	TcCLB.508831.140	1201.019	AR_E1	559
552	TcCLB.508831.140	10285.618	CO_E5	559
553	TcCLB.508831.140	951.722	AR_E1	560
553	TcCLB.508831.140	11054.871	CO_E5	560
554	TcCLB.508831.140	951.722	AR_E1	561
554	TcCLB.508831.140	11216.174	CO_E5	561
555	TcCLB.508831.140	1491.134	AR_E1	562
555	TcCLB.508831.140	20246.616	CO_E5	562
556	TcCLB.508831.140	1491.134	AR_E1	563
556	TcCLB.508831.140	21639.068	CO_E5	563
557	TcCLB.508831.140	1320.495	AR_E1	564
557	TcCLB.508831.140	21639.068	CO_E5	564
558	TcCLB.508831.140	1320.495	AR_E1	565
558	TcCLB.508831.140	19121.394	CO_E5	565
559	TcCLB.508831.140	2680.751	AR_E1	566
559	TcCLB.508831.140	1328.662	CO_E5	566
560	TcCLB.508831.140	2696.734	AR_E1	567
560	TcCLB.508831.140	1328.662	CO_E5	567
561	TcCLB.508831.140	2696.734	AR_E1	568
561	TcCLB.508831.140	1778.666	CO_E5	568
562	TcCLB.508831.140	7779.719	AR_E1	569
562	TcCLB.508831.140	8328.585	CO_E5	569
563	TcCLB.508831.140	14955.846	AR_E1	570
563	TcCLB.508831.140	26117.086	CO_E5	570
564	TcCLB.508831.140	20740.776	AR_E1	571
564	TcCLB.508831.140	26706.095	CO_E5	571
565	TcCLB.508831.140	23423.24	AR_E1	572
565	TcCLB.508831.140	26817.808	CO_E5	572
566	TcCLB.508831.140	23454.294	AR_E1	573
566	TcCLB.508831.140	29820.19	CO_E5	573
567	TcCLB.508831.140	33767.963	AR_E1	574
567	TcCLB.508831.140	40057.257	CO_E5	574
568	TcCLB.508831.140	33767.963	AR_E1	575
568	TcCLB.508831.140	40057.257	CO_E5	575
569	TcCLB.508831.140	33711.694	AR_E1	576
569	TcCLB.508831.140	40057.257	CO_E5	576
570	TcCLB.508831.140	30900.727	AR_E1	577
570	TcCLB.508831.140	38356.163	CO_E5	577
571	TcCLB.508831.140	29755.53	AR_E1	578
571	TcCLB.508831.140	31664.465	CO_E5	578
572	TcCLB.508831.140	27600.276	AR_E1	579
572	TcCLB.508831.140	25642.994	CO_E5	579
573	TcCLB.508831.140	6675.982	AR_E1	580
573	TcCLB.508831.140	22418.107	CO_E5	580
574	TcCLB.508831.140	2864.317	AR_E1	581
574	TcCLB.508831.140	14838.512	CO_E5	581
575	TcCLB.508831.140	1420.742	AR_E1	582
575	TcCLB.508831.140	14838.512	CO_E5	582
576	TcCLB.508831.140	1388.46	AR_E1	583
576	TcCLB.508831.140	20919.313	CO_E5	583
577	TcCLB.508831.140	1388.46	AR_E1	584
577	TcCLB.508831.140	20919.313	CO_E5	584
578	TcCLB.508831.140	1388.46	AR_E1	585
578	TcCLB.508831.140	20246.616	CO_E5	585
579	TcCLB.508831.140	1491.134	AR_E1	586
579	TcCLB.508831.140	20246.616	CO_E5	586
580	TcCLB.508831.140	1491.134	AR_E1	587
580	TcCLB.508831.140	21639.068	CO_E5	587
581	TcCLB.508831.140	1320.495	AR_E1	588
581	TcCLB.508831.140	21639.068	CO_E5	588
582	TcCLB.508831.140	1320.495	AR_E1	589
582	TcCLB.508831.140	19121.394	CO_E5	589
583	TcCLB.508831.140	2680.751	AR_E1	590
583	TcCLB.508831.140	1328.662	CO_E5	590
584	TcCLB.508831.140	2696.734	AR_E1	591
584	TcCLB.508831.140	1328.662	CO_E5	591
585	TcCLB.508831.140	2696.734	AR_E1	592
585	TcCLB.508831.140	1778.666	CO_E5	592
586	TcCLB.508831.140	7779.719	AR_E1	593
586	TcCLB.508831.140	8328.585	CO_E5	593
587	TcCLB.508831.140	14955.846	AR_E1	594
587	TcCLB.508831.140	26117.086	CO_E5	594
588	TcCLB.508831.140	17666.846	AR_E1	595
588	TcCLB.508831.140	26117.086	CO_E5	595
589	TcCLB.508831.140	20740.776	AR_E1	596
589	TcCLB.508831.140	26706.095	CO_E5	596
590	TcCLB.508831.140	23423.24	AR_E1	597
590	TcCLB.508831.140	29820.19	CO_E5	597
591	TcCLB.508831.140	33767.963	AR_E1	598
591	TcCLB.508831.140	40057.257	CO_E5	598
592	TcCLB.508831.140	33767.963	AR_E1	599
592	TcCLB.508831.140	40057.257	CO_E5	599
593	TcCLB.508831.140	33711.694	AR_E1	600
593	TcCLB.508831.140	38356.163	CO_E5	600
594	TcCLB.508831.140	31948.367	AR_E1	601
594	TcCLB.508831.140	37504.305	CO_E5	601
595	TcCLB.508831.140	28115.936	AR_E1	602
595	TcCLB.508831.140	29013.714	CO_E5	602
596	TcCLB.508831.140	26149.953	AR_E1	603
596	TcCLB.508831.140	25631.424	CO_E5	603
597	TcCLB.508831.140	7258.56	AR_E1	604
597	TcCLB.508831.140	22638.652	CO_E5	604
598	TcCLB.508831.140	3477.326	AR_E1	605
598	TcCLB.508831.140	7714.933	CO_E5	605
599	TcCLB.508831.140	1370.931	AR_E1	606
599	TcCLB.508831.140	534.531	CO_E5	606
600	TcCLB.508831.140	198.157	AR_E1	607
600	TcCLB.508831.140	180.736	CO_E5	607
601	TcCLB.508831.140	134.817	AR_E1	608
601	TcCLB.508831.140	180.736	CO_E5	608
602	TcCLB.508831.140	134.817	AR_E1	609
602	TcCLB.508831.140	180.736	CO_E5	609
603	TcCLB.508831.140	134.719	AR_E1	610
603	TcCLB.508831.140	117.431	CO_E5	610
604	TcCLB.508831.140	100.192	AR_E1	611
604	TcCLB.508831.140	117.431	CO_E5	611
605	TcCLB.508831.140	96.633	AR_E1	612
605	TcCLB.508831.140	136.085	CO_E5	612
606	TcCLB.508831.140	66.167	AR_E1	613
606	TcCLB.508831.140	136.085	CO_E5	613
607	TcCLB.508831.140	66.167	AR_E1	614
607	TcCLB.508831.140	62.652	CO_E5	614
608	TcCLB.508831.140	93.373	AR_E1	615
608	TcCLB.508831.140	62.652	CO_E5	615
609	TcCLB.508831.140	93.373	AR_E1	616
609	TcCLB.508831.140	116.254	CO_E5	616
610	TcCLB.508831.140	128.212	AR_E1	617
610	TcCLB.508831.140	116.254	CO_E5	617
611	TcCLB.508831.140	221.113	AR_E1	618
611	TcCLB.508831.140	268.175	CO_E5	618
612	TcCLB.508831.140	221.113	AR_E1	619
612	TcCLB.508831.140	268.175	CO_E5	619
613	TcCLB.508831.140	221.113	AR_E1	620
613	TcCLB.508831.140	332.059	CO_E5	620
614	TcCLB.508831.140	191.356	AR_E1	621
614	TcCLB.508831.140	462.313	CO_E5	621
615	TcCLB.508831.140	191.356	AR_E1	622
615	TcCLB.508831.140	462.313	CO_E5	622
616	TcCLB.508831.140	134.48	AR_E1	623
616	TcCLB.508831.140	255.287	CO_E5	623
617	TcCLB.508831.140	134.48	AR_E1	624
617	TcCLB.508831.140	255.287	CO_E5	624
621	TcCLB.508831.140	134.48	AR_E1	628
621	TcCLB.508831.140	255.287	CO_E5	628
622	TcCLB.508831.140	368.062	AR_E1	629
622	TcCLB.508831.140	226.332	CO_E5	629
623	TcCLB.508831.140	368.062	AR_E1	630
623	TcCLB.508831.140	226.332	CO_E5	630
624	TcCLB.508831.140	368.062	AR_E1	631
624	TcCLB.508831.140	148.93	CO_E5	631
625	TcCLB.508831.140	275.287	AR_E1	632
625	TcCLB.508831.140	148.93	CO_E5	632
626	TcCLB.508831.140	214.655	AR_E1	633
626	TcCLB.508831.140	148.93	CO_E5	633
627	TcCLB.508831.140	214.655	AR_E1	634
627	TcCLB.508831.140	148.93	CO_E5	634
628	TcCLB.508831.140	214.655	AR_E1	635
628	TcCLB.508831.140	142.667	CO_E5	635
629	TcCLB.508831.140	289.8	AR_E1	636
629	TcCLB.508831.140	142.667	CO_E5	636
630	TcCLB.508831.140	289.8	AR_E1	637
630	TcCLB.508831.140	142.667	CO_E5	637
631	TcCLB.508831.140	227.719	AR_E1	638
631	TcCLB.508831.140	142.667	CO_E5	638
632	TcCLB.508831.140	148.401	AR_E1	639
632	TcCLB.508831.140	141.43	CO_E5	639
633	TcCLB.508831.140	143.807	AR_E1	640
633	TcCLB.508831.140	141.43	CO_E5	640
634	TcCLB.508831.140	143.807	AR_E1	641
634	TcCLB.508831.140	158.205	CO_E5	641
635	TcCLB.508831.140	143.807	AR_E1	642
635	TcCLB.508831.140	207.265	CO_E5	642
636	TcCLB.508831.140	152.652	AR_E1	643
636	TcCLB.508831.140	207.265	CO_E5	643
637	TcCLB.508831.140	303.022	AR_E1	644
637	TcCLB.508831.140	479.278	CO_E5	644
638	TcCLB.508831.140	303.022	AR_E1	645
638	TcCLB.508831.140	885.255	CO_E5	645
639	TcCLB.508831.140	436.058	AR_E1	646
639	TcCLB.508831.140	1171.833	CO_E5	646
640	TcCLB.508831.140	541.375	AR_E1	647
640	TcCLB.508831.140	2135.908	CO_E5	647
641	TcCLB.508831.140	541.375	AR_E1	648
641	TcCLB.508831.140	2177.909	CO_E5	648
642	TcCLB.508831.140	541.375	AR_E1	649
642	TcCLB.508831.140	3309.238	CO_E5	649
643	TcCLB.508831.140	1614.033	AR_E1	650
643	TcCLB.508831.140	3309.238	CO_E5	650
644	TcCLB.508831.140	7671.711	AR_E1	651
644	TcCLB.508831.140	3290.596	CO_E5	651
645	TcCLB.508831.140	7671.711	AR_E1	652
645	TcCLB.508831.140	2713.795	CO_E5	652
646	TcCLB.508831.140	838.404	AR_E1	653
646	TcCLB.508831.140	310.808	CO_E5	653
647	TcCLB.508831.140	595.381	AR_E1	654
647	TcCLB.508831.140	289.079	CO_E5	654
648	TcCLB.508831.140	273.071	AR_E1	655
648	TcCLB.508831.140	182.589	CO_E5	655
649	TcCLB.508831.140	150.435	AR_E1	656
649	TcCLB.508831.140	182.589	CO_E5	656
650	TcCLB.508831.140	150.435	AR_E1	657
650	TcCLB.508831.140	174.002	CO_E5	657
651	TcCLB.508831.140	150.435	AR_E1	658
651	TcCLB.508831.140	174.002	CO_E5	658
652	TcCLB.508831.140	150.435	AR_E1	659
652	TcCLB.508831.140	174.002	CO_E5	659
653	TcCLB.508831.140	194.956	AR_E1	660
653	TcCLB.508831.140	174.002	CO_E5	660
654	TcCLB.508831.140	236.164	AR_E1	661
654	TcCLB.508831.140	174.002	CO_E5	661
655	TcCLB.508831.140	236.164	AR_E1	662
655	TcCLB.508831.140	142.292	CO_E5	662
656	TcCLB.508831.140	155.899	AR_E1	663
656	TcCLB.508831.140	142.292	CO_E5	663
657	TcCLB.508831.140	98.186	AR_E1	664
657	TcCLB.508831.140	95.832	CO_E5	664
