# Supplementary material for: The Trypanosoma cruzi Antigen and Epitope Atlas: antibody specificities in Chagas disease patients across the Americas
Source: Nat Commun. 2023 Apr 3;14:1850. doi: 10.1038/s41467-023-37522-9 (PMC10070320; doi:10.1038/s41467-023-37522-9)
Supplement: Supplementary file 15 — Source Data [file 41467_2023_37522_MOESM15_ESM.zip › Source Data/Source_Data_For_Supplementary_Figure_S13.tsv]

micro_array_code	offset	auc	biological_sample	replica	assay
chip1v1	1	0.862233902253034	A	1	A1
chip1v1	2	0.877917084631551	A	1	A1
chip1v1	3	0.840656893840829	A	1	A1
chip1v1	4	0.80981079765642	A	1	A1
chip1v1	5	0.783058776336499	A	1	A1
chip1v1	6	0.779102090471967	A	1	A1
chip1v1	7	0.76439647275133	A	1	A1
chip1v1	8	0.751562610359054	A	1	A1
chip1v1	9	0.731280718901611	A	1	A1
chip1v1	10	0.737766323913293	A	1	A1
chip1v2	1	0.902244895137291	A	2	A2
chip1v2	2	0.910626349311441	A	2	A2
chip1v2	3	0.859478456852596	A	2	A2
chip1v2	4	0.810488494885782	A	2	A2
chip1v2	5	0.78226457588168	A	2	A2
chip1v2	6	0.756441228375495	A	2	A2
chip1v2	7	0.741744920413293	A	2	A2
chip1v2	8	0.728427918879294	A	2	A2
chip1v2	9	0.718590249934012	A	2	A2
chip1v2	10	0.716488301429309	A	2	A2
chip1v3	1	0.936371790192587	A	3	A3
chip1v3	2	0.958994563503569	A	3	A3
chip1v3	3	0.880678486423755	A	3	A3
chip1v3	4	0.839635008664955	A	3	A3
chip1v3	5	0.805492455530412	A	3	A3
chip1v3	6	0.751642720143623	A	3	A3
chip1v3	7	0.753860051945781	A	3	A3
chip1v3	8	0.715193435937485	A	3	A3
chip1v3	9	0.724538389998103	A	3	A3
chip1v3	10	0.748380780792717	A	3	A3
chip2v1	1	0.831824143735551	B	1	B1
chip2v1	2	0.84978377569126	B	1	B1
chip2v1	3	0.82446222539716	B	1	B1
chip2v1	4	0.817749209454855	B	1	B1
chip2v1	5	0.749448697402866	B	1	B1
chip2v1	6	0.752914131180521	B	1	B1
chip2v1	7	0.68970373810202	B	1	B1
chip2v1	8	0.705031088094204	B	1	B1
chip2v1	9	0.693567179451706	B	1	B1
chip2v1	10	0.696049948593448	B	1	B1
chip2v2	1	0.825741409884003	B	2	B2
chip2v2	2	0.832014531662734	B	2	B2
chip2v2	3	0.791439776859687	B	2	B2
chip2v2	4	0.764589554190206	B	2	B2
chip2v2	5	0.71607853377128	B	2	B2
chip2v2	6	0.700502239525207	B	2	B2
chip2v2	7	0.689230209155828	B	2	B2
chip2v2	8	0.672021990571254	B	2	B2
chip2v2	9	0.660918022364695	B	2	B2
chip2v2	10	0.663728997667484	B	2	B2
chip3v1	1	0.896100307909052	C	1	C1
chip3v1	2	0.89777308313892	C	1	C1
chip3v1	3	0.891411355380919	C	1	C1
chip3v1	4	0.886184386536442	C	1	C1
chip3v1	5	0.867723797708625	C	1	C1
chip3v1	6	0.854942577029107	C	1	C1
chip3v1	7	0.787857378269291	C	1	C1
chip3v1	8	0.794147762134699	C	1	C1
chip3v1	9	0.776143097067178	C	1	C1
chip3v1	10	0.772164911594863	C	1	C1
chip3v2	1	0.949408948315423	C	2	C2
chip3v2	2	0.92213468646601	C	2	C2
chip3v2	3	0.909591407376102	C	2	C2
chip3v2	4	0.891265545316056	C	2	C2
chip3v2	5	0.877265042028489	C	2	C2
chip3v2	6	0.838342753682652	C	2	C2
chip3v2	7	0.832999247531636	C	2	C2
chip3v2	8	0.824295797310316	C	2	C2
chip3v2	9	0.801253695265637	C	2	C2
chip3v2	10	0.788862392281776	C	2	C2
chip4v1	1	0.945933945216767	D	1	D1
chip4v1	2	0.949037723959035	D	1	D1
chip4v1	3	0.949278462637103	D	1	D1
chip4v1	4	0.918761983458533	D	1	D1
chip4v1	5	0.879735802021216	D	1	D1
chip4v1	6	0.864888075291532	D	1	D1
chip4v1	7	0.81518514908793	D	1	D1
chip4v1	8	0.774555296143706	D	1	D1
chip4v1	9	0.776826611019876	D	1	D1
chip4v1	10	0.771579233298963	D	1	D1
