# Supplementary material for: The Trypanosoma cruzi Antigen and Epitope Atlas: antibody specificities in Chagas disease patients across the Americas
Source: Nat Commun. 2023 Apr 3;14:1850. doi: 10.1038/s41467-023-37522-9 (PMC10070320; doi:10.1038/s41467-023-37522-9)
Supplement: Supplementary file 15 — Source Data [file 41467_2023_37522_MOESM15_ESM.zip › Source Data/Source_Data_For_Supplementary_Figure_S15.tsv]

Ag "FLISA_rfu" "microarray_sumSignal"
Car-Ag1 13274 1238563.7212963
Car-Ag1 105023.5 3576956.8131713
Car-Ag1 104450.5 2659985.86770833
Car-Ag1 63869.5 1563164.3475463
Car-Ag1 9304.5 485906.703726852
Car-Ag1 37545.5 1832452.39990741
Car-Ag1 11749 373126.007083333
Car-Ag1 15821.5 917994.853726852
Car-Ag1 12335.5 280079.658611111
Car-Ag1 49499 2322384.22481481
Car-Ag1 44488 1620827.75759259
Car-Ag1 15415.5 826050.805347222
Car-Ag1 52473 1047276.41673611
Car-Ag1 10381.5 433379.311412037
Car-Ag1 52208.5 2626439.7174537
Car-Ag1 13000.5 1254964.15168981
Car-Ag1 16183.5 176977.561736111
Car-Ag1 19241 1156345.35101852
Car-Ag1 10097 170586.323240741
Car-Ag9 9795 5188.26740740741
Car-Ag9 38878.5 326796.991018519
Car-Ag9 71252 204540.501064815
Car-Ag9 130998 458235.804560185
Car-Ag9 9581.5 3502.51483796296
Car-Ag9 18347.5 198474.546712963
Car-Ag9 9843.75 14350.6830092593
Car-Ag9 11775 68761.3392824074
Car-Ag9 18928.5 285560.351689815
Car-Ag9 23148.5 117365.873935185
Car-Ag9 9700.5 0
Car-Ag9 27774.5 350897.168287037
Car-Ag9 9386.5 2874.36
Car-Ag9 28825.5 363060.811435185
Car-Ag9 10030.5 32755.8181481482
Car-Ag9 12561 273598.485231481
Car-Ag9 9711 0
Car-Ag9 9488.5 1503.17087962963
