# Supplementary material for: The Trypanosoma cruzi Antigen and Epitope Atlas: antibody specificities in Chagas disease patients across the Americas
Source: Nat Commun. 2023 Apr 3;14:1850. doi: 10.1038/s41467-023-37522-9 (PMC10070320; doi:10.1038/s41467-023-37522-9)
Supplement: Supplementary file 15 — Source Data [file 41467_2023_37522_MOESM15_ESM.zip › Source Data/Source_Data_For_Supplementary_Figure_S2A.tsv]

source1	source2	source1_antigenic_peptides_amount	source2_antigenic_peptides_amount	union_amount	intersection_amount	common_proportion
LE_NE	LE_NE	1325	1325	1325	1325	1
LE_NE	LE_PO	1325	1432	2405	352	0.1464
LE_NE	US_NE	1325	1022	2264	83	0.0367
LE_NE	US_PO	1325	5035	6287	73	0.0116
LE_NE	MX_NE	1325	1016	2258	83	0.0368
LE_NE	MX_PO	1325	5738	6943	120	0.0173
LE_NE	CO_NE	1325	669	1949	45	0.0231
LE_NE	CO_PO	1325	5529	6751	103	0.0153
LE_NE	BR_NE	1325	1068	2307	86	0.0373
LE_NE	BR_PO	1325	5749	7014	60	0.0086
LE_NE	BO_NE	1325	1526	2751	100	0.0364
LE_NE	BO_PO	1325	4777	5940	162	0.0273
LE_NE	AR_NE	1325	848	2087	86	0.0412
LE_NE	AR_PO	1325	5584	6761	148	0.0219
LE_PO	LE_PO	1432	1432	1432	1432	1
LE_PO	US_NE	1432	1022	2344	110	0.0469
LE_PO	US_PO	1432	5035	6342	125	0.0197
LE_PO	MX_NE	1432	1016	2269	179	0.0789
LE_PO	MX_PO	1432	5738	6956	214	0.0308
LE_PO	CO_NE	1432	669	2048	53	0.0259
LE_PO	CO_PO	1432	5529	6838	123	0.018
LE_PO	BR_NE	1432	1068	2352	148	0.0629
LE_PO	BR_PO	1432	5749	7047	134	0.019
LE_PO	BO_NE	1432	1526	2854	104	0.0364
LE_PO	BO_PO	1432	4777	6063	146	0.0241
LE_PO	AR_NE	1432	848	2176	104	0.0478
LE_PO	AR_PO	1432	5584	6819	197	0.0289
US_NE	US_NE	1022	1022	1022	1022	1
US_NE	US_PO	1022	5035	5801	256	0.0441
US_NE	MX_NE	1022	1016	1802	236	0.131
US_NE	MX_PO	1022	5738	6600	160	0.0242
US_NE	CO_NE	1022	669	1593	98	0.0615
US_NE	CO_PO	1022	5529	6396	155	0.0242
US_NE	BR_NE	1022	1068	1937	153	0.079
US_NE	BR_PO	1022	5749	6527	244	0.0374
US_NE	BO_NE	1022	1526	2510	38	0.0151
US_NE	BO_PO	1022	4777	5664	135	0.0238
US_NE	AR_NE	1022	848	1669	201	0.1204
US_NE	AR_PO	1022	5584	6493	113	0.0174
US_PO	US_PO	5035	5035	5035	5035	1
US_PO	MX_NE	5035	1016	5842	209	0.0358
US_PO	MX_PO	5035	5738	9313	1460	0.1568
US_PO	CO_NE	5035	669	5621	83	0.0148
US_PO	CO_PO	5035	5529	8739	1825	0.2088
US_PO	BR_NE	5035	1068	5945	158	0.0266
US_PO	BR_PO	5035	5749	8773	2011	0.2292
US_PO	BO_NE	5035	1526	6525	36	0.0055
US_PO	BO_PO	5035	4777	7967	1845	0.2316
US_PO	AR_NE	5035	848	5696	187	0.0328
US_PO	AR_PO	5035	5584	8934	1685	0.1886
MX_NE	MX_NE	1016	1016	1016	1016	1
MX_NE	MX_PO	1016	5738	6647	107	0.0161
MX_NE	CO_NE	1016	669	1609	76	0.0472
MX_NE	CO_PO	1016	5529	6404	141	0.022
MX_NE	BR_NE	1016	1068	1924	160	0.0832
MX_NE	BR_PO	1016	5749	6536	229	0.035
MX_NE	BO_NE	1016	1526	2502	40	0.016
MX_NE	BO_PO	1016	4777	5617	176	0.0313
MX_NE	AR_NE	1016	848	1694	170	0.1004
MX_NE	AR_PO	1016	5584	6502	98	0.0151
MX_PO	MX_PO	5738	5738	5738	5738	1
MX_PO	CO_NE	5738	669	6314	93	0.0147
MX_PO	CO_PO	5738	5529	9692	1575	0.1625
MX_PO	BR_NE	5738	1068	6722	84	0.0125
MX_PO	BR_PO	5738	5749	10335	1152	0.1115
MX_PO	BO_NE	5738	1526	7141	123	0.0172
MX_PO	BO_PO	5738	4777	9393	1122	0.1195
MX_PO	AR_NE	5738	848	6513	73	0.0112
MX_PO	AR_PO	5738	5584	9978	1344	0.1347
CO_NE	CO_NE	669	669	669	669	1
CO_NE	CO_PO	669	5529	6111	87	0.0142
CO_NE	BR_NE	669	1068	1674	63	0.0376
CO_NE	BR_PO	669	5749	6331	87	0.0137
CO_NE	BO_NE	669	1526	2159	36	0.0167
CO_NE	BO_PO	669	4777	5406	40	0.0074
CO_NE	AR_NE	669	848	1443	74	0.0513
CO_NE	AR_PO	669	5584	6198	55	0.0089
CO_PO	CO_PO	5529	5529	5529	5529	1
CO_PO	BR_NE	5529	1068	6475	122	0.0188
CO_PO	BR_PO	5529	5749	9725	1553	0.1597
CO_PO	BO_NE	5529	1526	7015	40	0.0057
CO_PO	BO_PO	5529	4777	8829	1477	0.1673
CO_PO	AR_NE	5529	848	6248	129	0.0206
CO_PO	AR_PO	5529	5584	9800	1313	0.134
BR_NE	BR_NE	1068	1068	1068	1068	1
BR_NE	BR_PO	1068	5749	6628	189	0.0285
BR_NE	BO_NE	1068	1526	2536	58	0.0229
BR_NE	BO_PO	1068	4777	5732	113	0.0197
BR_NE	AR_NE	1068	848	1785	131	0.0734
BR_NE	AR_PO	1068	5584	6592	60	0.0091
BR_PO	BR_PO	5749	5749	5749	5749	1
BR_PO	BO_NE	5749	1526	7237	38	0.0053
BR_PO	BO_PO	5749	4777	8976	1550	0.1727
BR_PO	AR_NE	5749	848	6383	214	0.0335
BR_PO	AR_PO	5749	5584	9823	1510	0.1537
BO_NE	BO_NE	1526	1526	1526	1526	1
BO_NE	BO_PO	1526	4777	6230	73	0.0117
BO_NE	AR_NE	1526	848	2308	66	0.0286
BO_NE	AR_PO	1526	5584	7063	47	0.0067
BO_PO	BO_PO	4777	4777	4777	4777	1
BO_PO	AR_NE	4777	848	5517	108	0.0196
BO_PO	AR_PO	4777	5584	8793	1568	0.1783
AR_NE	AR_NE	848	848	848	848	1
AR_NE	AR_PO	848	5584	6353	79	0.0124
AR_PO	AR_PO	5584	5584	5584	5584	1
LE_PO	LE_NE	1432	1325	2405	352	0.1464
US_NE	LE_NE	1022	1325	2264	83	0.0367
US_PO	LE_NE	5035	1325	6287	73	0.0116
MX_NE	LE_NE	1016	1325	2258	83	0.0368
MX_PO	LE_NE	5738	1325	6943	120	0.0173
CO_NE	LE_NE	669	1325	1949	45	0.0231
CO_PO	LE_NE	5529	1325	6751	103	0.0153
BR_NE	LE_NE	1068	1325	2307	86	0.0373
BR_PO	LE_NE	5749	1325	7014	60	0.0086
BO_NE	LE_NE	1526	1325	2751	100	0.0364
BO_PO	LE_NE	4777	1325	5940	162	0.0273
AR_NE	LE_NE	848	1325	2087	86	0.0412
AR_PO	LE_NE	5584	1325	6761	148	0.0219
US_NE	LE_PO	1022	1432	2344	110	0.0469
US_PO	LE_PO	5035	1432	6342	125	0.0197
MX_NE	LE_PO	1016	1432	2269	179	0.0789
MX_PO	LE_PO	5738	1432	6956	214	0.0308
CO_NE	LE_PO	669	1432	2048	53	0.0259
CO_PO	LE_PO	5529	1432	6838	123	0.018
BR_NE	LE_PO	1068	1432	2352	148	0.0629
BR_PO	LE_PO	5749	1432	7047	134	0.019
BO_NE	LE_PO	1526	1432	2854	104	0.0364
BO_PO	LE_PO	4777	1432	6063	146	0.0241
AR_NE	LE_PO	848	1432	2176	104	0.0478
AR_PO	LE_PO	5584	1432	6819	197	0.0289
US_PO	US_NE	5035	1022	5801	256	0.0441
MX_NE	US_NE	1016	1022	1802	236	0.131
MX_PO	US_NE	5738	1022	6600	160	0.0242
CO_NE	US_NE	669	1022	1593	98	0.0615
CO_PO	US_NE	5529	1022	6396	155	0.0242
BR_NE	US_NE	1068	1022	1937	153	0.079
BR_PO	US_NE	5749	1022	6527	244	0.0374
BO_NE	US_NE	1526	1022	2510	38	0.0151
BO_PO	US_NE	4777	1022	5664	135	0.0238
AR_NE	US_NE	848	1022	1669	201	0.1204
AR_PO	US_NE	5584	1022	6493	113	0.0174
MX_NE	US_PO	1016	5035	5842	209	0.0358
MX_PO	US_PO	5738	5035	9313	1460	0.1568
CO_NE	US_PO	669	5035	5621	83	0.0148
CO_PO	US_PO	5529	5035	8739	1825	0.2088
BR_NE	US_PO	1068	5035	5945	158	0.0266
BR_PO	US_PO	5749	5035	8773	2011	0.2292
BO_NE	US_PO	1526	5035	6525	36	0.0055
BO_PO	US_PO	4777	5035	7967	1845	0.2316
AR_NE	US_PO	848	5035	5696	187	0.0328
AR_PO	US_PO	5584	5035	8934	1685	0.1886
MX_PO	MX_NE	5738	1016	6647	107	0.0161
CO_NE	MX_NE	669	1016	1609	76	0.0472
CO_PO	MX_NE	5529	1016	6404	141	0.022
BR_NE	MX_NE	1068	1016	1924	160	0.0832
BR_PO	MX_NE	5749	1016	6536	229	0.035
BO_NE	MX_NE	1526	1016	2502	40	0.016
BO_PO	MX_NE	4777	1016	5617	176	0.0313
AR_NE	MX_NE	848	1016	1694	170	0.1004
AR_PO	MX_NE	5584	1016	6502	98	0.0151
CO_NE	MX_PO	669	5738	6314	93	0.0147
CO_PO	MX_PO	5529	5738	9692	1575	0.1625
BR_NE	MX_PO	1068	5738	6722	84	0.0125
BR_PO	MX_PO	5749	5738	10335	1152	0.1115
BO_NE	MX_PO	1526	5738	7141	123	0.0172
BO_PO	MX_PO	4777	5738	9393	1122	0.1195
AR_NE	MX_PO	848	5738	6513	73	0.0112
AR_PO	MX_PO	5584	5738	9978	1344	0.1347
CO_PO	CO_NE	5529	669	6111	87	0.0142
BR_NE	CO_NE	1068	669	1674	63	0.0376
BR_PO	CO_NE	5749	669	6331	87	0.0137
BO_NE	CO_NE	1526	669	2159	36	0.0167
BO_PO	CO_NE	4777	669	5406	40	0.0074
AR_NE	CO_NE	848	669	1443	74	0.0513
AR_PO	CO_NE	5584	669	6198	55	0.0089
BR_NE	CO_PO	1068	5529	6475	122	0.0188
BR_PO	CO_PO	5749	5529	9725	1553	0.1597
BO_NE	CO_PO	1526	5529	7015	40	0.0057
BO_PO	CO_PO	4777	5529	8829	1477	0.1673
AR_NE	CO_PO	848	5529	6248	129	0.0206
AR_PO	CO_PO	5584	5529	9800	1313	0.134
BR_PO	BR_NE	5749	1068	6628	189	0.0285
BO_NE	BR_NE	1526	1068	2536	58	0.0229
BO_PO	BR_NE	4777	1068	5732	113	0.0197
AR_NE	BR_NE	848	1068	1785	131	0.0734
AR_PO	BR_NE	5584	1068	6592	60	0.0091
BO_NE	BR_PO	1526	5749	7237	38	0.0053
BO_PO	BR_PO	4777	5749	8976	1550	0.1727
AR_NE	BR_PO	848	5749	6383	214	0.0335
AR_PO	BR_PO	5584	5749	9823	1510	0.1537
BO_PO	BO_NE	4777	1526	6230	73	0.0117
AR_NE	BO_NE	848	1526	2308	66	0.0286
AR_PO	BO_NE	5584	1526	7063	47	0.0067
AR_NE	BO_PO	848	4777	5517	108	0.0196
AR_PO	BO_PO	5584	4777	8793	1568	0.1783
AR_PO	AR_NE	5584	848	6353	79	0.0124
