# Supplementary material for: The Trypanosoma cruzi Antigen and Epitope Atlas: antibody specificities in Chagas disease patients across the Americas
Source: Nat Commun. 2023 Apr 3;14:1850. doi: 10.1038/s41467-023-37522-9 (PMC10070320; doi:10.1038/s41467-023-37522-9)
Supplement: Supplementary file 15 — Source Data [file 41467_2023_37522_MOESM15_ESM.zip › Source Data/Source_Data_For_Supplementary_Figure_S2B.tsv]

peak_type	protein	source	peak_start	peak_last_start	peak_last_end	NE_max_signal_ratio	keep_for_regions
PO	TCSYLVIO_000002	BO	1013	1017	1032	0.00714	1
PO	TCSYLVIO_000002	MX	1013	1017	1032	0.004137	1
PO	TCSYLVIO_000002	US	1013	1017	1032	0.005037	1
PO	TCSYLVIO_000024	AR	153	157	172	1.283899	0
PO	TCSYLVIO_000024	BO	153	157	172	0.937837	0
PO	TCSYLVIO_000029	US	385	393	408	0.00366	1
PO	TCSYLVIO_000031	CO	85	93	108	0.006342	1
PO	TCSYLVIO_000031	US	85	93	108	0.015806	1
PO	TCSYLVIO_000038	AR	109	113	128	0.00829	1
PO	TCSYLVIO_000038	MX	209	213	228	0.010323	1
PO	TCSYLVIO_000049	BR	617	621	636	0.013419	1
PO	TCSYLVIO_000049	MX	645	649	664	0.006303	1
PO	TCSYLVIO_000050	AR	229	237	252	0.030689	1
PO	TCSYLVIO_000050	BO	229	233	248	0.067808	1
PO	TCSYLVIO_000055	MX	273	277	292	0.017932	1
PO	TCSYLVIO_000061	BR	121	129	144	0.02328	1
PO	TCSYLVIO_000076	BO	281	289	304	0.85814	0
PO	TCSYLVIO_000076	BO	717	725	740	0.100771	1
PO	TCSYLVIO_000077	AR	661	665	680	0.004198	1
PO	TCSYLVIO_000082	BR	429	437	452	0.422153	0
PO	TCSYLVIO_000082	CO	241	249	264	0.006623	1
PO	TCSYLVIO_000082	US	429	433	448	0.618905	0
PO	TCSYLVIO_000083	US	65	69	84	0.098673	1
PO	TCSYLVIO_000085	MX	217	221	236	0.01899	1
PO	TCSYLVIO_000086	AR	41	65	80	0.005756	1
PO	TCSYLVIO_000086	BO	41	53	68	0.003512	1
PO	TCSYLVIO_000086	BR	45	65	80	0.00841	1
PO	TCSYLVIO_000086	MX	9	17	32	0.003074	1
PO	TCSYLVIO_000086	MX	45	49	64	0.174142	1
PO	TCSYLVIO_000086	US	45	49	64	0.00809	1
PO	TCSYLVIO_000087	AR	41	65	80	0.005756	1
PO	TCSYLVIO_000087	BO	41	53	68	0.003512	1
PO	TCSYLVIO_000087	BR	45	65	80	0.00841	1
PO	TCSYLVIO_000087	MX	9	17	32	0.003277	1
PO	TCSYLVIO_000087	MX	45	49	64	0.174142	1
PO	TCSYLVIO_000087	US	45	49	64	0.00809	1
PO	TCSYLVIO_000094	BR	69	73	88	0.014278	1
PO	TCSYLVIO_000112	BR	61	69	84	0.017023	1
PO	TCSYLVIO_000112	CO	61	69	84	0.01042	1
PO	TCSYLVIO_000121	CO	465	469	484	0.0178	1
PO	TCSYLVIO_000121	CO	2425	2429	2444	0.017979	1
PO	TCSYLVIO_000122	BO	385	389	404	0.044908	1
PO	TCSYLVIO_000127	MX	233	241	256	0.009649	1
PO	TCSYLVIO_000132	AR	637	641	656	0.012648	1
PO	TCSYLVIO_000132	BO	637	645	660	0.018405	1
PO	TCSYLVIO_000132	BR	637	641	656	0.025299	1
PO	TCSYLVIO_000132	CO	637	645	660	0.014343	1
PO	TCSYLVIO_000132	MX	637	641	656	0.094268	1
PO	TCSYLVIO_000132	US	637	641	656	0.013651	1
PO	TCSYLVIO_000134	BO	229	233	248	0.049907	1
PO	TCSYLVIO_000141	MX	5	9	24	0.005839	1
PO	TCSYLVIO_000144	BO	193	201	216	0.008792	1
PO	TCSYLVIO_000144	CO	49	57	72	0.043489	1
PO	TCSYLVIO_000144	US	49	57	72	0.034335	1
PO	TCSYLVIO_000144	US	125	129	144	0.010952	1
PO	TCSYLVIO_000157	US	245	253	268	0.037455	1
PO	TCSYLVIO_000163	CO	345	349	364	0.009589	1
PO	TCSYLVIO_000163	US	249	253	268	0.006857	1
PO	TCSYLVIO_000164	AR	213	217	232	0.030204	1
PO	TCSYLVIO_000168	BO	337	345	360	0.016472	1
PO	TCSYLVIO_000168	BR	309	321	336	0.008148	1
PO	TCSYLVIO_000168	BR	333	341	356	0.021277	1
PO	TCSYLVIO_000168	US	341	345	360	0.02776	1
PO	TCSYLVIO_000170	MX	309	317	332	0.033406	1
PO	TCSYLVIO_000173	MX	465	469	484	0.008083	1
PO	TCSYLVIO_000175	AR	177	181	196	0.007686	1
PO	TCSYLVIO_000180	BO	1025	1033	1048	0.059162	1
PO	TCSYLVIO_000182	CO	845	849	864	0.258377	0
PO	TCSYLVIO_000187	AR	3437	3445	3460	0.43286	0
PO	TCSYLVIO_000187	BR	3317	3321	3336	0.011447	1
PO	TCSYLVIO_000187	BR	4097	4101	4116	0.015804	1
PO	TCSYLVIO_000187	CO	3297	3301	3316	0.04026	1
PO	TCSYLVIO_000187	MX	3009	3013	3028	0.009975	1
PO	TCSYLVIO_000187	MX	3437	3445	3460	0.01857	1
PO	TCSYLVIO_000187	US	325	333	348	0.795849	0
PO	TCSYLVIO_000189	MX	109	113	128	0.075235	1
PO	TCSYLVIO_000190	BR	777	781	796	0.015974	1
PO	TCSYLVIO_000190	BR	1277	1281	1296	0.028864	1
PO	TCSYLVIO_000190	US	1277	1281	1296	0.01716	1
PO	TCSYLVIO_000195	CO	241	249	264	0.013128	1
PO	TCSYLVIO_000202	BR	1177	1181	1196	0.02356	1
PO	TCSYLVIO_000203	AR	645	649	664	0.011822	1
PO	TCSYLVIO_000203	BO	777	781	796	0.008024	1
PO	TCSYLVIO_000203	US	757	765	780	0.014083	1
PO	TCSYLVIO_000206	US	29	33	48	0.180394	1
PO	TCSYLVIO_000210	MX	101	105	120	0.013125	1
PO	TCSYLVIO_000213	BO	209	213	228	0.007539	1
PO	TCSYLVIO_000215	CO	165	173	188	0.00785	1
PO	TCSYLVIO_000217	MX	381	389	404	0.015187	1
PO	TCSYLVIO_000218	AR	573	577	592	0.007146	1
PO	TCSYLVIO_000245	BR	57	65	80	0.305996	0
PO	TCSYLVIO_000263	AR	145	153	168	0.023551	1
PO	TCSYLVIO_000263	BO	169	177	192	0.019774	1
PO	TCSYLVIO_000263	CO	165	177	192	0.007226	1
PO	TCSYLVIO_000263	US	165	173	188	0.007551	1
PO	TCSYLVIO_000272	BO	37	41	56	0.019417	1
PO	TCSYLVIO_000275	BR	113	121	136	0.006284	1
PO	TCSYLVIO_000276	BO	149	153	168	0.006887	1
PO	TCSYLVIO_000276	BR	149	153	168	0.032816	1
PO	TCSYLVIO_000279	BO	129	133	148	0.056199	1
PO	TCSYLVIO_000279	CO	129	137	152	0.004702	1
PO	TCSYLVIO_000279	MX	129	133	148	0.015044	1
PO	TCSYLVIO_000280	BO	257	265	280	0.050435	1
PO	TCSYLVIO_000284	BR	17	21	36	0.038108	1
PO	TCSYLVIO_000292	CO	45	49	64	0.152205	1
PO	TCSYLVIO_000300	MX	557	561	576	0.017353	1
PO	TCSYLVIO_000304	US	193	197	212	0.004788	1
PO	TCSYLVIO_000309	BR	81	89	104	0.007186	1
PO	TCSYLVIO_000309	US	373	377	392	0.628928	0
PO	TCSYLVIO_000314	MX	129	133	148	0.010377	1
PO	TCSYLVIO_000314	US	125	129	144	0.012864	1
PO	TCSYLVIO_000315	BR	169	173	188	0.015136	1
PO	TCSYLVIO_000318	BR	69	73	88	0.012688	1
PO	TCSYLVIO_000318	MX	1	5	20	0.006677	1
PO	TCSYLVIO_000338	CO	93	97	112	0.047977	1
PO	TCSYLVIO_000355	BR	77	81	96	0.015323	1
PO	TCSYLVIO_000355	CO	97	101	116	0.025238	1
PO	TCSYLVIO_000356	US	121	125	140	0.134614	1
PO	TCSYLVIO_000368	CO	145	149	164	0.008255	1
PO	TCSYLVIO_000384	CO	1337	1345	1360	0.166873	1
PO	TCSYLVIO_000384	MX	2041	2045	2060	0.029552	1
PO	TCSYLVIO_000389	BR	109	113	128	0.008572	1
PO	TCSYLVIO_000389	MX	409	413	428	0.016283	1
PO	TCSYLVIO_000392	AR	29	37	52	0.007786	1
PO	TCSYLVIO_000392	AR	369	373	388	0.010796	1
PO	TCSYLVIO_000392	BO	29	37	52	0.00555	1
PO	TCSYLVIO_000392	BR	29	37	52	0.005598	1
PO	TCSYLVIO_000395	MX	45	49	64	0.003516	1
PO	TCSYLVIO_000397	BO	789	793	808	0.008507	1
PO	TCSYLVIO_000398	MX	717	721	736	0.008222	1
PO	TCSYLVIO_000398	MX	765	769	784	0.081736	1
PO	TCSYLVIO_000403	US	185	189	204	0.202211	0
PO	TCSYLVIO_000415	AR	521	529	544	0.008051	1
PO	TCSYLVIO_000417	MX	457	461	476	0.18604	1
PO	TCSYLVIO_000425	AR	261	265	280	0.013839	1
PO	TCSYLVIO_000427	MX	449	457	472	0.026717	1
PO	TCSYLVIO_000429	BO	549	553	568	0.011009	1
PO	TCSYLVIO_000430	AR	329	337	352	0.005025	1
PO	TCSYLVIO_000430	BO	329	333	348	0.0182	1
PO	TCSYLVIO_000430	BR	329	337	352	0.007509	1
PO	TCSYLVIO_000435	AR	845	849	864	0.480728	0
PO	TCSYLVIO_000435	BO	845	849	864	0.110088	1
PO	TCSYLVIO_000447	BR	713	717	732	0.021652	1
PO	TCSYLVIO_000451	AR	677	685	700	0.012653	1
PO	TCSYLVIO_000455	MX	497	501	516	0.007549	1
PO	TCSYLVIO_000458	AR	665	669	684	0.011205	1
PO	TCSYLVIO_000459	BR	229	233	248	0.025443	1
PO	TCSYLVIO_000464	CO	545	553	568	0.024486	1
PO	TCSYLVIO_000465	AR	181	185	200	0.049116	1
PO	TCSYLVIO_000465	US	181	185	200	0.392626	0
PO	TCSYLVIO_000466	AR	93	97	112	0.019586	1
PO	TCSYLVIO_000466	BO	93	97	112	0.039008	1
PO	TCSYLVIO_000477	CO	177	181	196	0.00602	1
PO	TCSYLVIO_000477	MX	393	397	412	0.005706	1
PO	TCSYLVIO_000490	CO	77	81	96	0.029009	1
PO	TCSYLVIO_000504	CO	165	173	188	0.01066	1
PO	TCSYLVIO_000509	AR	197	201	216	0.003696	1
PO	TCSYLVIO_000517	CO	57	65	80	0.01287	1
PO	TCSYLVIO_000530	MX	25	29	44	0.009098	1
PO	TCSYLVIO_000538	CO	49	53	68	0.082416	1
PO	TCSYLVIO_000543	AR	81	89	104	0.040941	1
PO	TCSYLVIO_000545	CO	9	13	28	0.125481	1
PO	TCSYLVIO_000548	CO	21	29	44	0.005847	1
PO	TCSYLVIO_000548	MX	25	29	44	0.008935	1
PO	TCSYLVIO_000548	MX	57	65	80	0.021825	1
PO	TCSYLVIO_000548	MX	89	93	108	0.00346	1
PO	TCSYLVIO_000562	MX	109	113	128	0.011284	1
PO	TCSYLVIO_000569	MX	45	49	64	0.007824	1
PO	TCSYLVIO_000576	BO	121	125	140	0.012771	1
PO	TCSYLVIO_000588	BO	13	25	40	0.01923	1
PO	TCSYLVIO_000595	BR	161	169	184	0.054052	1
PO	TCSYLVIO_000608	AR	137	145	160	0.020781	1
PO	TCSYLVIO_000608	BO	141	145	160	0.004427	1
PO	TCSYLVIO_000608	BR	137	145	160	0.015056	1
PO	TCSYLVIO_000608	US	141	145	160	0.006152	1
PO	TCSYLVIO_000614	US	317	321	336	0.012298	1
PO	TCSYLVIO_000626	CO	221	225	240	0.232194	0
PO	TCSYLVIO_000627	BO	161	165	180	0.859619	0
PO	TCSYLVIO_000628	BO	205	209	224	0.013226	1
PO	TCSYLVIO_000629	AR	109	113	128	0.370558	0
PO	TCSYLVIO_000636	BR	149	153	168	0.013591	1
PO	TCSYLVIO_000652	BR	5	9	24	0.582723	0
PO	TCSYLVIO_000653	MX	89	93	108	0.006484	1
PO	TCSYLVIO_000679	BR	65	69	84	0.01098	1
PO	TCSYLVIO_000680	CO	109	113	128	0.008846	1
PO	TCSYLVIO_000681	AR	17	21	36	0.364955	0
PO	TCSYLVIO_000682	CO	33	37	52	0.015591	1
PO	TCSYLVIO_000682	MX	33	37	52	0.017333	1
PO	TCSYLVIO_000682	US	33	37	52	0.020803	1
PO	TCSYLVIO_000683	MX	305	309	324	0.008789	1
PO	TCSYLVIO_000715	US	9	13	28	0.097943	1
PO	TCSYLVIO_000724	BO	173	177	192	0.00632	1
PO	TCSYLVIO_000729	US	297	305	320	0.008199	1
PO	TCSYLVIO_000731	MX	97	105	120	0.024973	1
PO	TCSYLVIO_000733	AR	153	161	176	0.007178	1
PO	TCSYLVIO_000736	MX	41	49	64	0.009262	1
PO	TCSYLVIO_000744	BR	221	225	240	0.015136	1
PO	TCSYLVIO_000748	AR	45	49	64	0.009686	1
PO	TCSYLVIO_000754	MX	77	81	96	0.006707	1
PO	TCSYLVIO_000759	BR	157	161	176	0.122993	1
PO	TCSYLVIO_000772	BO	69	77	92	0.011324	1
PO	TCSYLVIO_000784	AR	133	137	152	0.014962	1
PO	TCSYLVIO_000784	BO	129	133	148	0.015789	1
PO	TCSYLVIO_000786	BR	233	241	256	0.025523	1
PO	TCSYLVIO_000786	US	233	237	252	1.859401	0
PO	TCSYLVIO_000802	BO	81	85	100	0.108811	1
PO	TCSYLVIO_000803	AR	49	57	72	0.015476	1
PO	TCSYLVIO_000803	AR	145	149	164	0.012813	1
PO	TCSYLVIO_000803	BO	53	57	72	0.002202	1
PO	TCSYLVIO_000803	BR	49	57	72	0.028358	1
PO	TCSYLVIO_000803	US	53	57	72	0.008807	1
PO	TCSYLVIO_000803	US	149	153	168	0.022505	1
PO	TCSYLVIO_000804	AR	97	105	120	0.026733	1
PO	TCSYLVIO_000804	BO	101	105	120	0.008255	1
PO	TCSYLVIO_000804	BR	97	105	120	0.027952	1
PO	TCSYLVIO_000804	US	101	105	120	0.004796	1
PO	TCSYLVIO_000827	BR	53	57	72	0.020514	1
PO	TCSYLVIO_000831	CO	17	21	36	0.232194	0
PO	TCSYLVIO_000836	BO	93	97	112	0.017151	1
PO	TCSYLVIO_000838	AR	553	557	572	0.012992	1
PO	TCSYLVIO_000838	BR	109	113	128	0.047519	1
PO	TCSYLVIO_000840	AR	217	225	240	0.014504	1
PO	TCSYLVIO_000840	MX	261	265	280	0.007963	1
PO	TCSYLVIO_000841	MX	109	117	132	0.192791	1
PO	TCSYLVIO_000849	US	61	65	80	0.020607	1
PO	TCSYLVIO_000850	BO	13	17	32	0.025913	1
PO	TCSYLVIO_000852	AR	225	241	256	0.021972	1
PO	TCSYLVIO_000852	MX	185	193	208	0.021639	1
PO	TCSYLVIO_000852	US	221	229	244	0.013578	1
PO	TCSYLVIO_000866	MX	45	49	64	0.007769	1
PO	TCSYLVIO_000867	AR	1985	1993	2008	0.06656	1
PO	TCSYLVIO_000867	US	1061	1065	1080	0.034642	1
PO	TCSYLVIO_000872	BR	125	129	144	0.781881	0
PO	TCSYLVIO_000872	US	125	129	144	1.778851	0
PO	TCSYLVIO_000877	CO	1997	2005	2020	0.02146	1
PO	TCSYLVIO_000877	MX	1601	1605	1620	0.42447	0
PO	TCSYLVIO_000880	BR	329	333	348	0.230437	0
PO	TCSYLVIO_000880	CO	329	333	348	0.240593	0
PO	TCSYLVIO_000880	US	501	505	520	0.010165	1
PO	TCSYLVIO_000881	AR	141	145	160	0.015201	1
PO	TCSYLVIO_000881	BO	141	145	160	0.006309	1
PO	TCSYLVIO_000881	BR	141	145	160	0.01334	1
PO	TCSYLVIO_000881	CO	141	145	160	0.009047	1
PO	TCSYLVIO_000881	US	141	145	160	0.005831	1
PO	TCSYLVIO_000891	BR	305	309	324	0.26509	0
PO	TCSYLVIO_000894	CO	313	317	332	0.00927	1
PO	TCSYLVIO_000912	CO	109	113	128	0.047206	1
PO	TCSYLVIO_000913	AR	97	105	120	0.016338	1
PO	TCSYLVIO_000913	US	97	105	120	0.010344	1
PO	TCSYLVIO_000917	BR	185	189	204	0.008414	1
PO	TCSYLVIO_000923	AR	153	157	172	0.017364	1
PO	TCSYLVIO_000923	BO	165	169	184	0.025683	1
PO	TCSYLVIO_000923	CO	161	169	184	0.005654	1
PO	TCSYLVIO_000925	BO	85	89	104	0.033491	1
PO	TCSYLVIO_000926	BO	45	49	64	0.011492	1
PO	TCSYLVIO_000930	BR	441	445	460	0.014175	1
PO	TCSYLVIO_000936	AR	149	153	168	0.025188	1
PO	TCSYLVIO_000936	AR	177	185	200	0.01293	1
PO	TCSYLVIO_000936	BO	177	185	200	0.013776	1
PO	TCSYLVIO_000936	BR	177	181	196	0.014413	1
PO	TCSYLVIO_000936	CO	177	189	204	0.005113	1
PO	TCSYLVIO_000936	MX	177	185	200	0.008042	1
PO	TCSYLVIO_000936	US	173	181	196	0.005306	1
PO	TCSYLVIO_000940	CO	209	217	232	0.01162	1
PO	TCSYLVIO_000941	CO	113	121	136	0.006639	1
PO	TCSYLVIO_000944	US	129	133	148	0.015978	1
PO	TCSYLVIO_000949	AR	45	49	64	0.97608	0
PO	TCSYLVIO_000949	AR	97	101	116	0.063316	1
PO	TCSYLVIO_000957	BO	125	129	144	0.031317	1
PO	TCSYLVIO_000962	CO	825	829	844	0.015471	1
PO	TCSYLVIO_000963	BR	9	13	28	0.009211	1
PO	TCSYLVIO_000964	MX	257	261	276	0.014938	1
PO	TCSYLVIO_000971	AR	109	113	128	0.018772	1
PO	TCSYLVIO_000971	BO	105	113	128	0.006658	1
PO	TCSYLVIO_000971	BR	105	113	128	0.013561	1
PO	TCSYLVIO_000971	CO	109	113	128	0.010865	1
PO	TCSYLVIO_000971	MX	109	113	128	0.015212	1
PO	TCSYLVIO_000971	MX	249	257	272	0.027824	1
PO	TCSYLVIO_000971	US	105	113	128	0.005243	1
PO	TCSYLVIO_000973	BO	65	69	84	0.010788	1
PO	TCSYLVIO_000981	MX	101	105	120	0.008303	1
PO	TCSYLVIO_000990	CO	789	793	808	0.012229	1
PO	TCSYLVIO_000991	CO	145	149	164	0.017713	1
PO	TCSYLVIO_000991	CO	745	749	764	0.017713	1
PO	TCSYLVIO_000992	BR	245	249	264	0.006458	1
PO	TCSYLVIO_000996	CO	57	61	76	0.068027	1
PO	TCSYLVIO_000996	MX	353	357	372	0.03078	1
PO	TCSYLVIO_001000	CO	649	653	668	0.00388	1
PO	TCSYLVIO_001001	AR	1061	1065	1080	0.020366	1
PO	TCSYLVIO_001001	BR	1061	1065	1080	0.01359	1
PO	TCSYLVIO_001001	CO	1061	1065	1080	0.006283	1
PO	TCSYLVIO_001001	US	1061	1065	1080	0.019901	1
PO	TCSYLVIO_001005	AR	505	509	524	0.004556	1
PO	TCSYLVIO_001005	MX	313	317	332	0.02893	1
PO	TCSYLVIO_001008	CO	113	117	132	0.010968	1
PO	TCSYLVIO_001011	MX	65	69	84	0.01724	1
PO	TCSYLVIO_001012	BO	565	569	584	0.011199	1
PO	TCSYLVIO_001017	US	85	93	108	0.015686	1
PO	TCSYLVIO_001024	BR	605	613	628	0.008984	1
PO	TCSYLVIO_001024	CO	529	533	548	0.071726	1
PO	TCSYLVIO_001026	AR	521	525	540	0.051683	1
PO	TCSYLVIO_001027	CO	81	85	100	0.013235	1
PO	TCSYLVIO_001028	CO	5	9	24	0.129458	1
PO	TCSYLVIO_001028	MX	5	9	24	0.013339	1
PO	TCSYLVIO_001028	MX	869	873	888	0.016796	1
PO	TCSYLVIO_001028	US	5	9	24	0.054236	1
PO	TCSYLVIO_001030	CO	197	201	216	0.012969	1
PO	TCSYLVIO_001030	MX	465	469	484	0.058595	1
PO	TCSYLVIO_001031	MX	869	873	888	0.008282	1
PO	TCSYLVIO_001034	AR	185	193	208	0.013465	1
PO	TCSYLVIO_001036	CO	189	193	208	0.006597	1
PO	TCSYLVIO_001053	CO	149	153	168	0.013232	1
PO	TCSYLVIO_001061	BO	181	185	200	0.122065	1
PO	TCSYLVIO_001061	MX	181	185	200	0.126363	1
PO	TCSYLVIO_001062	CO	429	433	448	0.028351	1
PO	TCSYLVIO_001063	MX	333	337	352	0.030858	1
PO	TCSYLVIO_001065	MX	809	817	832	0.005186	1
PO	TCSYLVIO_001067	US	153	157	172	0.009515	1
PO	TCSYLVIO_001068	BO	109	121	136	0.004705	1
PO	TCSYLVIO_001068	CO	25	33	48	0.0168	1
PO	TCSYLVIO_001068	MX	161	169	184	0.00272	1
PO	TCSYLVIO_001068	US	25	29	44	0.250014	0
PO	TCSYLVIO_001068	US	165	169	184	0.005326	1
PO	TCSYLVIO_001078	AR	177	193	208	0.035882	1
PO	TCSYLVIO_001078	BO	137	145	160	0.006058	1
PO	TCSYLVIO_001078	BO	205	209	224	0.023443	1
PO	TCSYLVIO_001078	MX	129	133	148	0.015151	1
PO	TCSYLVIO_001078	MX	177	185	200	0.027145	1
PO	TCSYLVIO_001078	US	25	29	44	0.054992	1
PO	TCSYLVIO_001096	BO	1	5	20	0.010197	1
PO	TCSYLVIO_001098	CO	541	545	560	0.029427	1
PO	TCSYLVIO_001100	BR	161	169	184	0.237154	0
PO	TCSYLVIO_001100	CO	193	197	212	0.005122	1
PO	TCSYLVIO_001100	MX	165	169	184	0.363508	0
PO	TCSYLVIO_001101	BR	705	709	724	0.008737	1
PO	TCSYLVIO_001101	BR	1957	1961	1976	0.053823	1
PO	TCSYLVIO_001101	BR	2377	2381	2396	0.017749	1
PO	TCSYLVIO_001101	US	2929	2933	2948	0.653544	0
PO	TCSYLVIO_001103	MX	345	349	364	0.00734	1
PO	TCSYLVIO_001106	MX	217	221	236	0.113684	1
PO	TCSYLVIO_001109	AR	4325	4333	4348	0.012489	1
PO	TCSYLVIO_001109	BO	249	253	268	0.034899	1
PO	TCSYLVIO_001109	BO	637	641	656	0.017852	1
PO	TCSYLVIO_001109	BO	1073	1081	1096	0.021322	1
PO	TCSYLVIO_001109	BR	2653	2657	2672	0.27221	0
PO	TCSYLVIO_001114	MX	621	629	644	0.027931	1
PO	TCSYLVIO_001120	AR	161	165	180	0.012358	1
PO	TCSYLVIO_001129	AR	113	121	136	0.011369	1
PO	TCSYLVIO_001129	BO	113	121	136	0.011749	1
PO	TCSYLVIO_001129	BR	113	117	132	0.014413	1
PO	TCSYLVIO_001129	CO	113	125	140	0.004874	1
PO	TCSYLVIO_001129	CO	177	181	196	0.060947	1
PO	TCSYLVIO_001129	MX	113	121	136	0.007354	1
PO	TCSYLVIO_001129	US	109	117	132	0.005049	1
PO	TCSYLVIO_001130	BR	145	149	164	0.011851	1
PO	TCSYLVIO_001134	BR	169	173	188	0.050434	1
PO	TCSYLVIO_001149	MX	357	361	376	0.020839	1
PO	TCSYLVIO_001153	BO	629	633	648	0.010108	1
PO	TCSYLVIO_001154	BO	85	89	104	0.019768	1
PO	TCSYLVIO_001154	BO	141	145	160	0.013928	1
PO	TCSYLVIO_001154	US	85	89	104	0.02571	1
PO	TCSYLVIO_001155	BR	361	365	380	0.010914	1
PO	TCSYLVIO_001158	BO	233	241	256	0.013309	1
PO	TCSYLVIO_001158	MX	237	241	256	0.008998	1
PO	TCSYLVIO_001161	MX	1	5	20	0.025538	1
PO	TCSYLVIO_001177	BR	173	177	192	0.215037	0
PO	TCSYLVIO_001177	BR	545	549	564	0.007274	1
PO	TCSYLVIO_001186	CO	653	657	672	0.441536	0
PO	TCSYLVIO_001186	MX	653	657	672	0.089488	1
PO	TCSYLVIO_001190	MX	221	225	240	0.007795	1
PO	TCSYLVIO_001190	US	221	225	240	0.005959	1
PO	TCSYLVIO_001195	BR	533	537	552	0.162748	1
PO	TCSYLVIO_001199	AR	189	193	208	0.017782	1
PO	TCSYLVIO_001205	AR	161	169	184	0.02391	1
PO	TCSYLVIO_001205	BO	161	169	184	0.049597	1
PO	TCSYLVIO_001207	AR	161	169	184	0.02391	1
PO	TCSYLVIO_001207	BO	161	169	184	0.049597	1
PO	TCSYLVIO_001209	MX	473	481	496	0.025692	1
PO	TCSYLVIO_001209	US	473	481	496	0.043516	1
PO	TCSYLVIO_001210	AR	265	269	284	0.139033	1
PO	TCSYLVIO_001210	BO	265	269	284	0.019358	1
PO	TCSYLVIO_001210	BR	265	269	284	0.031045	1
PO	TCSYLVIO_001210	CO	341	345	360	0.005247	1
PO	TCSYLVIO_001210	US	265	269	284	0.022737	1
PO	TCSYLVIO_001219	US	561	565	580	0.008919	1
PO	TCSYLVIO_001225	BR	205	209	224	0.008684	1
PO	TCSYLVIO_001227	BO	273	277	292	0.008894	1
PO	TCSYLVIO_001228	AR	933	937	952	0.044403	1
PO	TCSYLVIO_001230	AR	293	297	312	0.012274	1
PO	TCSYLVIO_001230	BO	297	301	316	0.062751	1
PO	TCSYLVIO_001230	CO	257	265	280	0.005219	1
PO	TCSYLVIO_001230	MX	257	261	276	0.005815	1
PO	TCSYLVIO_001230	MX	297	301	316	0.01485	1
PO	TCSYLVIO_001230	US	293	297	312	0.017808	1
PO	TCSYLVIO_001232	BR	69	73	88	0.017561	1
PO	TCSYLVIO_001235	US	41	49	64	0.021278	1
PO	TCSYLVIO_001237	CO	561	569	584	0.014195	1
PO	TCSYLVIO_001238	BR	321	325	340	0.006808	1
PO	TCSYLVIO_001252	CO	589	593	608	0.021389	1
PO	TCSYLVIO_001253	BR	729	733	748	0.053931	1
PO	TCSYLVIO_001253	MX	237	241	256	0.009887	1
PO	TCSYLVIO_001256	CO	293	301	316	0.008626	1
PO	TCSYLVIO_001260	AR	125	129	144	0.164486	1
PO	TCSYLVIO_001260	MX	125	129	144	0.018467	1
PO	TCSYLVIO_001262	AR	113	117	132	0.029043	1
PO	TCSYLVIO_001262	BO	113	117	132	0.010735	1
PO	TCSYLVIO_001262	BR	113	117	132	0.069419	1
PO	TCSYLVIO_001263	BR	1	5	20	0.007743	1
PO	TCSYLVIO_001263	CO	1	5	20	0.009988	1
PO	TCSYLVIO_001263	US	1	5	20	0.00741	1
PO	TCSYLVIO_001267	AR	1209	1213	1228	0.024264	1
PO	TCSYLVIO_001268	BR	617	621	636	0.460127	0
PO	TCSYLVIO_001284	AR	237	241	256	0.381733	0
PO	TCSYLVIO_001289	CO	141	145	160	0.013355	1
PO	TCSYLVIO_001289	US	137	145	160	0.046778	1
PO	TCSYLVIO_001292	MX	1149	1153	1168	0.013346	1
PO	TCSYLVIO_001300	BR	177	181	196	0.005306	1
PO	TCSYLVIO_001313	MX	205	209	224	0.060768	1
PO	TCSYLVIO_001314	AR	465	469	484	0.018199	1
PO	TCSYLVIO_001314	BO	161	165	180	0.035569	1
PO	TCSYLVIO_001314	BR	161	165	180	0.013028	1
PO	TCSYLVIO_001314	CO	717	721	736	0.096666	1
PO	TCSYLVIO_001314	MX	169	177	192	0.050388	1
PO	TCSYLVIO_001314	US	161	165	180	0.007804	1
PO	TCSYLVIO_001328	US	285	289	304	0.031056	1
PO	TCSYLVIO_001331	MX	17	21	36	0.005892	1
PO	TCSYLVIO_001334	BO	393	397	412	0.01037	1
PO	TCSYLVIO_001335	AR	109	113	128	0.521492	0
PO	TCSYLVIO_001337	CO	245	249	264	0.004158	1
PO	TCSYLVIO_001337	MX	245	249	264	0.144735	1
PO	TCSYLVIO_001343	AR	137	141	156	0.019346	1
PO	TCSYLVIO_001348	AR	113	117	132	0.006725	1
PO	TCSYLVIO_001348	BO	113	117	132	0.094444	1
PO	TCSYLVIO_001348	BR	113	117	132	0.008828	1
PO	TCSYLVIO_001348	CO	109	117	132	0.022595	1
PO	TCSYLVIO_001348	MX	109	117	132	0.006968	1
PO	TCSYLVIO_001348	US	113	117	132	0.011206	1
PO	TCSYLVIO_001350	MX	385	389	404	0.024549	1
PO	TCSYLVIO_001357	MX	701	705	720	0.587316	0
PO	TCSYLVIO_001358	BR	273	281	296	0.044881	1
PO	TCSYLVIO_001359	MX	465	477	492	0.0134	1
PO	TCSYLVIO_001360	BR	409	413	428	0.006709	1
PO	TCSYLVIO_001360	MX	341	345	360	0.003571	1
PO	TCSYLVIO_001364	MX	121	129	144	0.041946	1
PO	TCSYLVIO_001366	BR	129	133	148	0.019961	1
PO	TCSYLVIO_001370	AR	377	381	396	0.020574	1
PO	TCSYLVIO_001374	AR	61	65	80	0.019222	1
PO	TCSYLVIO_001382	BR	933	937	952	0.365595	0
PO	TCSYLVIO_001383	CO	33	37	52	0.008206	1
PO	TCSYLVIO_001383	MX	209	213	228	0.143178	1
PO	TCSYLVIO_001384	US	161	165	180	0.006117	1
PO	TCSYLVIO_001387	BR	457	465	480	0.008698	1
PO	TCSYLVIO_001387	MX	457	461	476	0.009549	1
PO	TCSYLVIO_001387	US	457	461	476	0.02174	1
PO	TCSYLVIO_001389	MX	97	105	120	0.027573	1
PO	TCSYLVIO_001391	AR	33	41	56	0.017394	1
PO	TCSYLVIO_001391	CO	25	29	44	0.031769	1
PO	TCSYLVIO_001391	US	33	37	52	0.403647	0
PO	TCSYLVIO_001395	AR	253	257	272	0.013218	1
PO	TCSYLVIO_001398	AR	437	445	460	0.004168	1
PO	TCSYLVIO_001398	BR	437	445	460	0.006864	1
PO	TCSYLVIO_001399	BO	133	137	152	0.022408	1
PO	TCSYLVIO_001399	BR	129	133	148	0.021845	1
PO	TCSYLVIO_001408	AR	809	813	828	0.022633	1
PO	TCSYLVIO_001408	BR	397	405	420	0.007768	1
PO	TCSYLVIO_001409	BO	449	457	472	0.055475	1
PO	TCSYLVIO_001410	AR	245	249	264	0.101334	1
PO	TCSYLVIO_001410	BO	245	253	268	0.028853	1
PO	TCSYLVIO_001410	BR	245	253	268	0.009952	1
PO	TCSYLVIO_001410	CO	245	253	268	0.010445	1
PO	TCSYLVIO_001410	MX	245	249	264	0.015495	1
PO	TCSYLVIO_001410	US	245	253	268	0.03244	1
PO	TCSYLVIO_001411	BR	349	353	368	0.010185	1
PO	TCSYLVIO_001416	AR	517	521	536	0.005912	1
PO	TCSYLVIO_001426	AR	149	153	168	0.013019	1
PO	TCSYLVIO_001426	BO	113	117	132	0.009778	1
PO	TCSYLVIO_001428	US	1113	1117	1132	0.014226	1
PO	TCSYLVIO_001433	AR	93	97	112	0.01378	1
PO	TCSYLVIO_001434	MX	205	209	224	0.043391	1
PO	TCSYLVIO_001439	AR	49	57	72	0.015476	1
PO	TCSYLVIO_001439	BO	53	57	72	0.002202	1
PO	TCSYLVIO_001439	BR	49	57	72	0.028358	1
PO	TCSYLVIO_001439	US	53	57	72	0.008807	1
PO	TCSYLVIO_001450	AR	817	825	840	0.007322	1
PO	TCSYLVIO_001454	MX	241	245	260	0.008116	1
PO	TCSYLVIO_001458	BO	157	161	176	0.00843	1
PO	TCSYLVIO_001463	BO	17	29	44	0.07815	1
PO	TCSYLVIO_001466	BO	1865	1869	1884	0.041796	1
PO	TCSYLVIO_001475	CO	189	193	208	0.08335	1
PO	TCSYLVIO_001487	MX	113	117	132	1.227594	0
PO	TCSYLVIO_001488	MX	209	213	228	0.466839	0
PO	TCSYLVIO_001490	MX	429	433	448	0.030003	1
PO	TCSYLVIO_001495	BO	73	77	92	0.038448	1
PO	TCSYLVIO_001497	MX	1265	1269	1284	0.453613	0
PO	TCSYLVIO_001500	MX	545	549	564	0.019148	1
PO	TCSYLVIO_001502	CO	705	709	724	0.025084	1
PO	TCSYLVIO_001507	BR	41	45	60	0.010782	1
PO	TCSYLVIO_001520	AR	717	721	736	0.04158	1
PO	TCSYLVIO_001522	US	97	101	116	0.017124	1
PO	TCSYLVIO_001526	BO	441	445	460	0.160341	1
PO	TCSYLVIO_001526	BR	493	497	512	0.019061	1
PO	TCSYLVIO_001526	MX	441	445	460	0.37201	0
PO	TCSYLVIO_001526	US	369	373	388	0.005578	1
PO	TCSYLVIO_001528	BO	101	109	124	0.009923	1
PO	TCSYLVIO_001529	MX	149	157	172	0.010485	1
PO	TCSYLVIO_001537	MX	553	557	572	0.003681	1
PO	TCSYLVIO_001542	BO	505	509	524	0.008019	1
PO	TCSYLVIO_001542	MX	501	509	524	0.007275	1
PO	TCSYLVIO_001546	US	741	745	760	0.005194	1
PO	TCSYLVIO_001548	AR	29	33	48	0.120705	1
PO	TCSYLVIO_001548	BO	201	205	220	0.006634	1
PO	TCSYLVIO_001548	MX	29	33	48	0.022734	1
PO	TCSYLVIO_001548	MX	201	209	224	0.010966	1
PO	TCSYLVIO_001549	BR	545	549	564	0.008564	1
PO	TCSYLVIO_001549	MX	237	245	260	0.015448	1
PO	TCSYLVIO_001551	BO	65	69	84	0.05317	1
PO	TCSYLVIO_001569	BO	397	401	416	0.019485	1
PO	TCSYLVIO_001569	CO	337	345	360	0.080197	1
PO	TCSYLVIO_001578	CO	585	593	608	0.02837	1
PO	TCSYLVIO_001579	BR	369	377	392	0.013612	1
PO	TCSYLVIO_001581	CO	253	257	272	0.042527	1
PO	TCSYLVIO_001584	AR	229	237	252	0.005869	1
PO	TCSYLVIO_001584	BO	229	233	248	0.01244	1
PO	TCSYLVIO_001585	AR	197	201	216	0.111454	1
PO	TCSYLVIO_001589	BO	157	161	176	0.011311	1
PO	TCSYLVIO_001595	BO	73	77	92	0.007072	1
PO	TCSYLVIO_001596	AR	1417	1425	1440	0.015974	1
PO	TCSYLVIO_001596	AR	2813	2821	2836	0.010308	1
PO	TCSYLVIO_001596	MX	1417	1425	1440	0.010817	1
PO	TCSYLVIO_001596	MX	3353	3361	3376	0.007477	1
PO	TCSYLVIO_001601	US	33	37	52	0.011998	1
PO	TCSYLVIO_001604	AR	337	341	356	0.006335	1
PO	TCSYLVIO_001606	MX	197	201	216	0.029918	1
PO	TCSYLVIO_001609	MX	533	541	556	0.043933	1
PO	TCSYLVIO_001615	BO	249	253	268	0.014708	1
PO	TCSYLVIO_001623	AR	289	293	308	0.011474	1
PO	TCSYLVIO_001623	BO	137	141	156	0.02327	1
PO	TCSYLVIO_001623	US	133	141	156	0.013677	1
PO	TCSYLVIO_001629	CO	337	341	356	0.006822	1
PO	TCSYLVIO_001634	AR	257	265	280	0.006314	1
PO	TCSYLVIO_001634	BO	257	261	276	0.04328	1
PO	TCSYLVIO_001634	BR	257	261	276	0.011931	1
PO	TCSYLVIO_001635	MX	653	657	672	0.015143	1
PO	TCSYLVIO_001640	BR	1101	1105	1120	0.011105	1
PO	TCSYLVIO_001640	BR	1217	1221	1236	0.041307	1
PO	TCSYLVIO_001642	CO	277	281	296	0.014164	1
PO	TCSYLVIO_001643	AR	117	125	140	0.017704	1
PO	TCSYLVIO_001646	AR	1201	1205	1220	0.352016	0
PO	TCSYLVIO_001646	BR	1201	1205	1220	0.027067	1
PO	TCSYLVIO_001646	US	281	285	300	0.01593	1
PO	TCSYLVIO_001647	AR	1285	1293	1308	0.020682	1
PO	TCSYLVIO_001647	BR	953	961	976	0.004189	1
PO	TCSYLVIO_001647	BR	1285	1289	1304	0.013727	1
PO	TCSYLVIO_001647	US	1285	1289	1304	0.020452	1
PO	TCSYLVIO_001648	AR	233	237	252	0.07149	1
PO	TCSYLVIO_001658	CO	237	241	256	0.00914	1
PO	TCSYLVIO_001660	MX	561	565	580	0.030396	1
PO	TCSYLVIO_001671	BO	9	13	28	0.155816	1
PO	TCSYLVIO_001671	MX	9	13	28	0.150831	1
PO	TCSYLVIO_001677	AR	325	329	344	0.028055	1
PO	TCSYLVIO_001677	AR	961	965	980	0.023373	1
PO	TCSYLVIO_001677	CO	869	873	888	0.009985	1
PO	TCSYLVIO_001677	US	217	221	236	0.006374	1
PO	TCSYLVIO_001682	AR	805	809	824	0.033756	1
PO	TCSYLVIO_001682	CO	625	629	644	0.018613	1
PO	TCSYLVIO_001688	CO	741	745	760	0.020587	1
PO	TCSYLVIO_001688	MX	37	41	56	0.008662	1
PO	TCSYLVIO_001690	AR	201	209	224	0.007583	1
PO	TCSYLVIO_001690	BO	201	209	224	0.065784	1
PO	TCSYLVIO_001690	BR	201	209	224	0.01345	1
PO	TCSYLVIO_001693	CO	1	9	24	0.008247	1
PO	TCSYLVIO_001693	MX	1	5	20	0.015149	1
PO	TCSYLVIO_001695	AR	153	157	172	0.035551	1
PO	TCSYLVIO_001697	BO	665	669	684	1.066623	0
PO	TCSYLVIO_001698	CO	517	521	536	0.047149	1
PO	TCSYLVIO_001699	CO	557	561	576	0.029342	1
PO	TCSYLVIO_001699	MX	617	625	640	0.015303	1
PO	TCSYLVIO_001699	US	1449	1453	1468	0.006942	1
PO	TCSYLVIO_001701	BR	1	5	20	0.067513	1
PO	TCSYLVIO_001701	US	1	5	20	0.013495	1
PO	TCSYLVIO_001704	BR	369	377	392	0.019146	1
PO	TCSYLVIO_001706	BR	573	577	592	0.013016	1
PO	TCSYLVIO_001710	CO	41	45	60	0.014682	1
PO	TCSYLVIO_001713	CO	325	329	344	0.01462	1
PO	TCSYLVIO_001720	AR	101	109	124	0.007037	1
PO	TCSYLVIO_001721	BR	1085	1089	1104	0.018108	1
PO	TCSYLVIO_001728	BR	325	329	344	0.039917	1
PO	TCSYLVIO_001730	BR	677	681	696	0.215895	0
PO	TCSYLVIO_001731	AR	917	921	936	0.006568	1
PO	TCSYLVIO_001733	BR	25	33	48	0.018183	1
PO	TCSYLVIO_001736	MX	65	73	88	0.009075	1
PO	TCSYLVIO_001747	BO	1201	1205	1220	0.016021	1
PO	TCSYLVIO_001747	MX	461	465	480	0.014372	1
PO	TCSYLVIO_001751	CO	105	109	124	0.022271	1
PO	TCSYLVIO_001753	BO	309	313	328	0.013896	1
PO	TCSYLVIO_001759	AR	685	689	704	0.483266	0
PO	TCSYLVIO_001759	CO	685	689	704	0.093803	1
PO	TCSYLVIO_001759	MX	345	349	364	0.009992	1
PO	TCSYLVIO_001759	US	685	689	704	0.061831	1
PO	TCSYLVIO_001767	AR	165	169	184	0.157158	1
PO	TCSYLVIO_001767	BR	769	777	792	0.014329	1
PO	TCSYLVIO_001769	US	333	337	352	0.009684	1
PO	TCSYLVIO_001772	MX	409	413	428	0.007002	1
PO	TCSYLVIO_001778	BO	361	365	380	0.204754	0
PO	TCSYLVIO_001778	BR	637	641	656	0.021528	1
PO	TCSYLVIO_001780	BO	553	557	572	0.036135	1
PO	TCSYLVIO_001787	CO	13	17	32	0.012554	1
PO	TCSYLVIO_001788	AR	193	197	212	0.088841	1
PO	TCSYLVIO_001795	BR	557	561	576	0.005368	1
PO	TCSYLVIO_001799	BR	565	573	588	0.008243	1
PO	TCSYLVIO_001806	CO	177	181	196	0.004345	1
PO	TCSYLVIO_001807	MX	165	169	184	0.171121	1
PO	TCSYLVIO_001807	MX	345	349	364	0.010888	1
PO	TCSYLVIO_001807	MX	397	401	416	0.026467	1
PO	TCSYLVIO_001808	US	21	25	40	0.018671	1
PO	TCSYLVIO_001808	US	109	113	128	0.02186	1
PO	TCSYLVIO_001819	MX	569	573	588	0.024838	1
PO	TCSYLVIO_001824	BR	201	205	220	0.456502	0
PO	TCSYLVIO_001826	BO	265	269	284	0.007692	1
PO	TCSYLVIO_001827	MX	329	333	348	0.143893	1
PO	TCSYLVIO_001828	CO	193	197	212	0.003721	1
PO	TCSYLVIO_001829	AR	5	13	28	0.005236	1
PO	TCSYLVIO_001829	AR	25	41	56	0.00456	1
PO	TCSYLVIO_001829	BO	77	81	96	0.004174	1
PO	TCSYLVIO_001829	BR	1	41	56	0.007104	1
PO	TCSYLVIO_001829	CO	5	37	52	0.003828	1
PO	TCSYLVIO_001829	CO	61	65	80	0.004098	1
PO	TCSYLVIO_001829	MX	5	37	52	0.002861	1
PO	TCSYLVIO_001829	MX	101	105	120	0.007518	1
PO	TCSYLVIO_001829	US	1	41	56	0.003592	1
PO	TCSYLVIO_001830	AR	521	525	540	0.026902	1
PO	TCSYLVIO_001831	AR	605	613	628	0.022825	1
PO	TCSYLVIO_001834	MX	37	41	56	0.026119	1
PO	TCSYLVIO_001835	US	1597	1605	1620	0.013119	1
PO	TCSYLVIO_001836	AR	321	325	340	0.139149	1
PO	TCSYLVIO_001836	BR	289	293	308	0.048176	1
PO	TCSYLVIO_001836	CO	321	325	340	0.068737	1
PO	TCSYLVIO_001836	MX	153	157	172	0.010395	1
PO	TCSYLVIO_001836	US	289	293	308	0.014637	1
PO	TCSYLVIO_001840	AR	413	421	436	0.034608	1
PO	TCSYLVIO_001840	BO	413	421	436	0.03603	1
PO	TCSYLVIO_001841	MX	389	397	412	0.02822	1
PO	TCSYLVIO_001842	BR	177	181	196	0.093128	1
PO	TCSYLVIO_001842	MX	617	621	636	0.039081	1
PO	TCSYLVIO_001844	BO	105	109	124	0.012751	1
PO	TCSYLVIO_001850	AR	205	209	224	0.058199	1
PO	TCSYLVIO_001854	AR	517	525	540	0.068401	1
PO	TCSYLVIO_001854	BR	517	525	540	0.008722	1
PO	TCSYLVIO_001854	CO	517	525	540	0.02643	1
PO	TCSYLVIO_001854	MX	1625	1629	1644	0.010969	1
PO	TCSYLVIO_001854	US	517	525	540	0.020157	1
PO	TCSYLVIO_001855	BR	93	97	112	0.012956	1
PO	TCSYLVIO_001857	BO	509	513	528	2.139826	0
PO	TCSYLVIO_001859	BO	233	237	252	0.013715	1
PO	TCSYLVIO_001859	MX	13	17	32	0.004448	1
PO	TCSYLVIO_001863	BO	1	5	20	0.00458	1
PO	TCSYLVIO_001865	MX	345	349	364	0.00313	1
PO	TCSYLVIO_001865	MX	689	693	708	0.022038	1
PO	TCSYLVIO_001865	US	345	353	368	0.006903	1
PO	TCSYLVIO_001867	MX	569	573	588	0.024355	1
PO	TCSYLVIO_001873	BR	449	453	468	0.012035	1
PO	TCSYLVIO_001873	MX	741	749	764	0.003527	1
PO	TCSYLVIO_001874	CO	345	353	368	0.009769	1
PO	TCSYLVIO_001880	BR	185	189	204	0.019946	1
PO	TCSYLVIO_001886	BO	1193	1197	1212	0.013168	1
PO	TCSYLVIO_001887	CO	345	349	364	0.006538	1
PO	TCSYLVIO_001887	US	81	89	104	0.005741	1
PO	TCSYLVIO_001889	CO	785	789	804	0.011471	1
PO	TCSYLVIO_001892	US	61	65	80	0.03847	1
PO	TCSYLVIO_001892	US	177	185	200	0.076006	1
PO	TCSYLVIO_001897	MX	217	221	236	0.007704	1
PO	TCSYLVIO_001902	MX	285	289	304	0.013146	1
PO	TCSYLVIO_001910	US	41	45	60	0.058612	1
PO	TCSYLVIO_001912	AR	381	385	400	0.010555	1
PO	TCSYLVIO_001912	AR	621	629	644	0.0136	1
PO	TCSYLVIO_001921	BR	285	293	308	0.025599	1
PO	TCSYLVIO_001946	BR	241	245	260	0.014589	1
PO	TCSYLVIO_001955	BR	969	973	988	0.030942	1
PO	TCSYLVIO_001956	BR	745	753	768	0.012474	1
PO	TCSYLVIO_001959	CO	373	377	392	0.00639	1
PO	TCSYLVIO_001959	MX	373	377	392	0.013509	1
PO	TCSYLVIO_001961	AR	609	613	628	0.471857	0
PO	TCSYLVIO_001961	BO	609	613	628	0.24688	0
PO	TCSYLVIO_001961	US	609	613	628	0.005547	1
PO	TCSYLVIO_001963	BR	505	513	528	0.020668	1
PO	TCSYLVIO_001964	BR	773	777	792	0.822844	0
PO	TCSYLVIO_001964	MX	725	729	744	0.400552	0
PO	TCSYLVIO_001964	US	773	777	792	1.291987	0
PO	TCSYLVIO_001966	MX	253	257	272	0.006902	1
PO	TCSYLVIO_001970	MX	609	617	632	0.009439	1
PO	TCSYLVIO_001975	MX	229	233	248	0.046015	1
PO	TCSYLVIO_001976	CO	129	133	148	0.011453	1
PO	TCSYLVIO_001977	MX	189	193	208	0.00374	1
PO	TCSYLVIO_001978	BR	1285	1289	1304	0.015095	1
PO	TCSYLVIO_001978	CO	1285	1293	1308	0.023602	1
PO	TCSYLVIO_001978	US	1281	1289	1304	0.018246	1
PO	TCSYLVIO_001979	AR	177	185	200	0.012297	1
PO	TCSYLVIO_001981	AR	101	105	120	0.005285	1
PO	TCSYLVIO_001982	MX	205	209	224	0.236349	0
PO	TCSYLVIO_001983	AR	481	485	500	0.004322	1
PO	TCSYLVIO_001986	BR	373	377	392	0.395667	0
PO	TCSYLVIO_001986	MX	369	377	392	0.370717	0
PO	TCSYLVIO_001987	BO	413	417	432	0.009934	1
PO	TCSYLVIO_002006	US	201	209	224	0.010598	1
PO	TCSYLVIO_002010	BR	69	73	88	0.017749	1
PO	TCSYLVIO_002013	CO	49	53	68	0.154911	1
PO	TCSYLVIO_002016	MX	57	61	76	0.009648	1
PO	TCSYLVIO_002019	BO	169	173	188	0.02647	1
PO	TCSYLVIO_002022	BO	37	41	56	0.157532	1
PO	TCSYLVIO_002022	BR	33	41	56	0.032444	1
PO	TCSYLVIO_002022	BR	121	125	140	0.013956	1
PO	TCSYLVIO_002022	BR	189	193	208	0.0158	1
PO	TCSYLVIO_002022	US	189	193	208	0.01203	1
PO	TCSYLVIO_002023	BR	69	73	88	0.013864	1
PO	TCSYLVIO_002025	BR	129	133	148	0.021538	1
PO	TCSYLVIO_002032	BR	29	33	48	0.02214	1
PO	TCSYLVIO_002044	BR	137	141	156	0.015307	1
PO	TCSYLVIO_002054	CO	437	441	456	0.276819	0
PO	TCSYLVIO_002055	AR	169	173	188	0.036422	1
PO	TCSYLVIO_002063	BR	389	397	412	0.010822	1
PO	TCSYLVIO_002063	US	389	393	408	0.019445	1
PO	TCSYLVIO_002066	BO	573	577	592	0.020065	1
PO	TCSYLVIO_002067	MX	201	205	220	0.027641	1
PO	TCSYLVIO_002071	BO	5	13	28	0.013114	1
PO	TCSYLVIO_002074	MX	77	81	96	0.011504	1
PO	TCSYLVIO_002075	BR	157	161	176	0.01156	1
PO	TCSYLVIO_002077	AR	1	9	24	0.012782	1
PO	TCSYLVIO_002077	AR	33	45	60	0.026448	1
PO	TCSYLVIO_002077	BO	37	45	60	0.017708	1
PO	TCSYLVIO_002077	BR	37	41	56	0.018719	1
PO	TCSYLVIO_002077	CO	37	49	64	0.006128	1
PO	TCSYLVIO_002077	MX	37	45	60	0.014951	1
PO	TCSYLVIO_002077	US	33	41	56	0.017958	1
PO	TCSYLVIO_002080	AR	173	181	196	0.011427	1
PO	TCSYLVIO_002084	BO	149	157	172	0.129839	1
PO	TCSYLVIO_002084	BR	149	157	172	0.656699	0
PO	TCSYLVIO_002084	US	149	153	168	0.721395	0
PO	TCSYLVIO_002085	BR	29	33	48	0.010705	1
PO	TCSYLVIO_002086	CO	829	833	848	0.012299	1
PO	TCSYLVIO_002086	MX	829	833	848	0.022828	1
PO	TCSYLVIO_002088	CO	101	105	120	0.010735	1
PO	TCSYLVIO_002097	BO	145	153	168	0.013262	1
PO	TCSYLVIO_002098	AR	1273	1277	1292	0.014753	1
PO	TCSYLVIO_002098	BO	377	381	396	0.013159	1
PO	TCSYLVIO_002098	BO	1245	1253	1268	0.009359	1
PO	TCSYLVIO_002098	BR	181	185	200	0.021733	1
PO	TCSYLVIO_002098	MX	1313	1317	1332	0.011432	1
PO	TCSYLVIO_002098	MX	1881	1885	1900	0.015397	1
PO	TCSYLVIO_002098	US	1245	1249	1264	0.013097	1
PO	TCSYLVIO_002098	US	1273	1281	1296	0.189538	1
PO	TCSYLVIO_002100	MX	161	165	180	0.036782	1
PO	TCSYLVIO_002104	US	217	221	236	0.194219	1
PO	TCSYLVIO_002110	AR	161	169	184	0.009514	1
PO	TCSYLVIO_002110	CO	125	133	148	0.005145	1
PO	TCSYLVIO_002110	MX	61	65	80	0.048806	1
PO	TCSYLVIO_002110	MX	125	129	144	0.00802	1
PO	TCSYLVIO_002110	MX	165	169	184	0.005366	1
PO	TCSYLVIO_002110	US	161	169	184	0.012386	1
PO	TCSYLVIO_002114	CO	45	49	64	0.063253	1
PO	TCSYLVIO_002116	CO	69	73	88	0.20626	0
PO	TCSYLVIO_002127	CO	193	197	212	0.010887	1
PO	TCSYLVIO_002138	BR	609	617	632	0.008196	1
PO	TCSYLVIO_002138	CO	549	553	568	0.013706	1
PO	TCSYLVIO_002138	MX	637	641	656	0.005425	1
PO	TCSYLVIO_002138	MX	749	757	772	0.021123	1
PO	TCSYLVIO_002143	US	101	105	120	0.134614	1
PO	TCSYLVIO_002145	MX	1	5	20	0.006677	1
PO	TCSYLVIO_002152	CO	61	65	80	0.179878	1
PO	TCSYLVIO_002155	AR	5	13	28	0.004803	1
PO	TCSYLVIO_002156	BR	17	21	36	0.008879	1
PO	TCSYLVIO_002156	MX	89	93	108	0.007555	1
PO	TCSYLVIO_002160	US	573	577	592	0.493718	0
PO	TCSYLVIO_002183	BO	17	25	40	0.018121	1
PO	TCSYLVIO_002183	CO	457	461	476	0.02017	1
PO	TCSYLVIO_002183	MX	241	245	260	0.020022	1
PO	TCSYLVIO_002194	AR	189	193	208	0.01023	1
PO	TCSYLVIO_002196	AR	185	201	216	0.014199	1
PO	TCSYLVIO_002196	BO	193	201	216	0.010959	1
PO	TCSYLVIO_002196	BR	193	197	212	0.006215	1
PO	TCSYLVIO_002196	CO	193	205	220	0.004705	1
PO	TCSYLVIO_002196	MX	149	153	168	0.015002	1
PO	TCSYLVIO_002196	MX	193	201	216	0.006881	1
PO	TCSYLVIO_002196	US	189	197	212	0.005046	1
PO	TCSYLVIO_002198	BO	161	165	180	0.027158	1
PO	TCSYLVIO_002204	CO	685	689	704	0.10265	1
PO	TCSYLVIO_002209	BR	173	181	196	0.033224	1
PO	TCSYLVIO_002212	US	329	333	348	0.007693	1
PO	TCSYLVIO_002216	AR	53	57	72	0.029001	1
PO	TCSYLVIO_002216	BO	53	57	72	0.005509	1
PO	TCSYLVIO_002216	BR	53	57	72	0.008103	1
PO	TCSYLVIO_002221	MX	21	29	44	0.019201	1
PO	TCSYLVIO_002223	US	465	473	488	0.035381	1
PO	TCSYLVIO_002231	BO	1	5	20	0.010197	1
PO	TCSYLVIO_002237	CO	177	185	200	0.006717	1
PO	TCSYLVIO_002245	BO	245	249	264	0.008094	1
PO	TCSYLVIO_002255	BR	285	289	304	0.020365	1
PO	TCSYLVIO_002257	BO	5	9	24	0.012266	1
PO	TCSYLVIO_002283	BR	177	181	196	0.011802	1
PO	TCSYLVIO_002283	BR	197	205	220	0.018336	1
PO	TCSYLVIO_002291	BO	105	113	128	0.006413	1
PO	TCSYLVIO_002291	BO	221	229	244	0.11196	1
PO	TCSYLVIO_002291	MX	153	157	172	0.011687	1
PO	TCSYLVIO_002291	MX	221	229	244	0.203551	0
PO	TCSYLVIO_002293	BO	189	193	208	0.193693	1
PO	TCSYLVIO_002294	BR	393	401	416	0.015702	1
PO	TCSYLVIO_002295	MX	417	421	436	0.024961	1
PO	TCSYLVIO_002297	AR	293	301	316	0.013643	1
PO	TCSYLVIO_002299	CO	205	209	224	0.01391	1
PO	TCSYLVIO_002300	BR	517	521	536	0.01787	1
PO	TCSYLVIO_002303	BO	1121	1125	1140	0.057122	1
PO	TCSYLVIO_002305	AR	205	209	224	0.442173	0
PO	TCSYLVIO_002305	BR	205	213	228	0.472123	0
PO	TCSYLVIO_002306	CO	277	285	300	0.007884	1
PO	TCSYLVIO_002312	CO	1081	1085	1100	0.005481	1
PO	TCSYLVIO_002312	MX	1081	1085	1100	0.008041	1
PO	TCSYLVIO_002312	MX	2929	2933	2948	0.016369	1
PO	TCSYLVIO_002312	US	1081	1085	1100	0.007664	1
PO	TCSYLVIO_002317	MX	169	173	188	0.014971	1
PO	TCSYLVIO_002318	AR	557	561	576	0.050252	1
PO	TCSYLVIO_002319	BR	97	105	120	0.014254	1
PO	TCSYLVIO_002325	AR	53	57	72	0.010106	1
PO	TCSYLVIO_002334	AR	229	233	248	0.014685	1
PO	TCSYLVIO_002334	CO	169	173	188	0.055436	1
PO	TCSYLVIO_002335	CO	189	193	208	0.010294	1
PO	TCSYLVIO_002337	BR	141	145	160	0.110582	1
PO	TCSYLVIO_002347	BR	1181	1189	1204	0.009514	1
PO	TCSYLVIO_002347	MX	309	313	328	0.266376	0
PO	TCSYLVIO_002350	CO	237	241	256	0.015663	1
PO	TCSYLVIO_002358	BR	21	25	40	0.447683	0
PO	TCSYLVIO_002361	CO	125	129	144	0.006919	1
PO	TCSYLVIO_002362	MX	269	273	288	0.016847	1
PO	TCSYLVIO_002371	CO	133	137	152	0.010367	1
PO	TCSYLVIO_002388	CO	169	173	188	0.029341	1
PO	TCSYLVIO_002398	CO	301	309	324	0.009287	1
PO	TCSYLVIO_002399	AR	109	113	128	0.009493	1
PO	TCSYLVIO_002404	AR	253	257	272	0.041337	1
PO	TCSYLVIO_002404	CO	249	253	268	0.007676	1
PO	TCSYLVIO_002404	US	249	257	272	0.072449	1
PO	TCSYLVIO_002406	AR	741	745	760	0.165497	1
PO	TCSYLVIO_002406	CO	817	821	836	0.01638	1
PO	TCSYLVIO_002410	BO	361	365	380	0.04013	1
PO	TCSYLVIO_002410	CO	357	365	380	0.012511	1
PO	TCSYLVIO_002410	MX	357	365	380	0.005006	1
PO	TCSYLVIO_002410	US	357	365	380	0.017635	1
PO	TCSYLVIO_002412	US	369	377	392	0.006055	1
PO	TCSYLVIO_002420	MX	13	17	32	0.1443	1
PO	TCSYLVIO_002421	CO	133	137	152	0.009263	1
PO	TCSYLVIO_002424	AR	157	161	176	0.014869	1
PO	TCSYLVIO_002424	BR	481	489	504	0.834657	0
PO	TCSYLVIO_002424	CO	477	489	504	0.204961	0
PO	TCSYLVIO_002424	CO	1545	1553	1568	0.004471	1
PO	TCSYLVIO_002426	BR	105	109	124	0.139034	1
PO	TCSYLVIO_002427	MX	89	97	112	0.004698	1
PO	TCSYLVIO_002434	CO	173	177	192	0.546055	0
PO	TCSYLVIO_002434	MX	173	177	192	0.402169	0
PO	TCSYLVIO_002438	MX	145	149	164	0.287248	0
PO	TCSYLVIO_002439	BR	765	769	784	0.009113	1
PO	TCSYLVIO_002439	US	133	137	152	0.007302	1
PO	TCSYLVIO_002440	AR	1285	1289	1304	0.033001	1
PO	TCSYLVIO_002440	CO	1221	1225	1240	0.063653	1
PO	TCSYLVIO_002440	MX	493	497	512	0.011464	1
PO	TCSYLVIO_002440	US	1285	1289	1304	0.839783	0
PO	TCSYLVIO_002442	AR	305	313	328	0.010173	1
PO	TCSYLVIO_002450	BR	473	477	492	0.101928	1
PO	TCSYLVIO_002450	BR	1229	1233	1248	0.016739	1
PO	TCSYLVIO_002457	US	97	101	116	0.016854	1
PO	TCSYLVIO_002461	CO	97	101	116	0.040945	1
PO	TCSYLVIO_002464	CO	217	225	240	0.009283	1
PO	TCSYLVIO_002464	MX	57	61	76	0.008761	1
PO	TCSYLVIO_002473	CO	221	225	240	0.011817	1
PO	TCSYLVIO_002474	BO	53	57	72	0.006211	1
PO	TCSYLVIO_002474	CO	77	85	100	0.094657	1
PO	TCSYLVIO_002474	US	53	57	72	0.009101	1
PO	TCSYLVIO_002478	BR	49	53	68	0.039468	1
PO	TCSYLVIO_002478	CO	261	265	280	0.037676	1
PO	TCSYLVIO_002479	BO	29	37	52	0.008007	1
PO	TCSYLVIO_002485	BO	153	157	172	0.007813	1
PO	TCSYLVIO_002493	MX	129	133	148	0.035214	1
PO	TCSYLVIO_002495	AR	921	925	940	0.010079	1
PO	TCSYLVIO_002497	AR	249	257	272	0.015204	1
PO	TCSYLVIO_002497	BR	249	257	272	0.012747	1
PO	TCSYLVIO_002497	US	425	429	444	0.011478	1
PO	TCSYLVIO_002498	MX	165	173	188	0.018134	1
PO	TCSYLVIO_002507	AR	1	5	20	0.01728	1
PO	TCSYLVIO_002508	BR	5	9	24	0.025965	1
PO	TCSYLVIO_002508	US	5	9	24	0.018145	1
PO	TCSYLVIO_002509	CO	421	425	440	0.06267	1
PO	TCSYLVIO_002518	AR	469	477	492	0.175372	1
PO	TCSYLVIO_002518	BO	473	477	492	0.023386	1
PO	TCSYLVIO_002518	MX	469	477	492	0.032558	1
PO	TCSYLVIO_002519	CO	425	429	444	0.030426	1
PO	TCSYLVIO_002525	AR	485	489	504	0.010832	1
PO	TCSYLVIO_002525	AR	537	545	560	0.005627	1
PO	TCSYLVIO_002525	BO	537	545	560	0.010891	1
PO	TCSYLVIO_002525	MX	485	493	508	0.213593	0
PO	TCSYLVIO_002530	AR	81	89	104	0.010593	1
PO	TCSYLVIO_002530	BO	81	89	104	0.008438	1
PO	TCSYLVIO_002530	BR	81	89	104	0.004061	1
PO	TCSYLVIO_002530	CO	81	89	104	0.005278	1
PO	TCSYLVIO_002530	MX	85	89	104	0.01385	1
PO	TCSYLVIO_002530	US	81	89	104	0.00478	1
PO	TCSYLVIO_002534	CO	897	901	916	0.073293	1
PO	TCSYLVIO_002536	BR	89	97	112	0.0155	1
PO	TCSYLVIO_002538	MX	141	145	160	0.024531	1
PO	TCSYLVIO_002539	AR	1749	1753	1768	0.015773	1
PO	TCSYLVIO_002544	BR	213	217	232	0.011332	1
PO	TCSYLVIO_002545	US	5	9	24	0.011548	1
PO	TCSYLVIO_002547	MX	389	397	412	0.047819	1
PO	TCSYLVIO_002557	BR	97	101	116	0.477295	0
PO	TCSYLVIO_002557	CO	97	101	116	0.398439	0
PO	TCSYLVIO_002558	AR	465	473	488	0.013226	1
PO	TCSYLVIO_002560	BR	217	221	236	0.188159	1
PO	TCSYLVIO_002561	BO	673	677	692	0.156182	1
PO	TCSYLVIO_002563	AR	285	293	308	0.060433	1
PO	TCSYLVIO_002563	BO	285	293	308	0.021851	1
PO	TCSYLVIO_002563	BR	285	289	304	0.028469	1
PO	TCSYLVIO_002563	CO	285	289	304	0.05341	1
PO	TCSYLVIO_002563	MX	285	289	304	0.032951	1
PO	TCSYLVIO_002563	US	285	289	304	0.038112	1
PO	TCSYLVIO_002564	MX	109	129	144	0.039122	1
PO	TCSYLVIO_002564	MX	161	165	180	0.016212	1
PO	TCSYLVIO_002568	CO	277	281	296	0.014476	1
PO	TCSYLVIO_002571	AR	325	329	344	0.017989	1
PO	TCSYLVIO_002572	US	185	189	204	0.012663	1
PO	TCSYLVIO_002584	AR	233	237	252	0.013417	1
PO	TCSYLVIO_002584	BR	221	225	240	0.012535	1
PO	TCSYLVIO_002584	US	221	225	240	0.051839	1
PO	TCSYLVIO_002584	US	557	561	576	0.030324	1
PO	TCSYLVIO_002585	AR	453	457	472	0.04644	1
PO	TCSYLVIO_002586	AR	461	465	480	0.003858	1
PO	TCSYLVIO_002586	US	325	329	344	0.024312	1
PO	TCSYLVIO_002597	AR	21	25	40	0.005003	1
PO	TCSYLVIO_002602	BO	533	537	552	0.222584	0
PO	TCSYLVIO_002602	BR	533	537	552	0.039357	1
PO	TCSYLVIO_002602	CO	533	537	552	0.361833	0
PO	TCSYLVIO_002607	MX	237	241	256	0.05115	1
PO	TCSYLVIO_002607	MX	481	485	500	0.005168	1
PO	TCSYLVIO_002609	AR	273	277	292	0.011291	1
PO	TCSYLVIO_002609	BR	181	185	200	0.024325	1
PO	TCSYLVIO_002609	CO	821	825	840	0.010905	1
PO	TCSYLVIO_002609	MX	689	697	712	0.020796	1
PO	TCSYLVIO_002611	BR	853	857	872	0.015049	1
PO	TCSYLVIO_002611	CO	853	857	872	0.022059	1
PO	TCSYLVIO_002611	US	853	857	872	0.020774	1
PO	TCSYLVIO_002617	BO	225	229	244	0.124602	1
PO	TCSYLVIO_002617	MX	253	257	272	0.019043	1
PO	TCSYLVIO_002623	BO	325	329	344	0.008369	1
PO	TCSYLVIO_002623	CO	641	645	660	0.008978	1
PO	TCSYLVIO_002628	AR	245	249	264	0.028436	1
PO	TCSYLVIO_002630	BR	125	133	148	0.014377	1
PO	TCSYLVIO_002631	BR	197	205	220	0.022193	1
PO	TCSYLVIO_002634	BR	173	177	192	0.040339	1
PO	TCSYLVIO_002654	BO	345	349	364	0.316586	0
PO	TCSYLVIO_002654	CO	65	69	84	0.047741	1
PO	TCSYLVIO_002654	MX	345	349	364	0.626831	0
PO	TCSYLVIO_002657	CO	1029	1033	1048	0.215683	0
PO	TCSYLVIO_002658	BR	277	281	296	0.420345	0
PO	TCSYLVIO_002663	AR	1005	1009	1024	0.009814	1
PO	TCSYLVIO_002667	MX	369	373	388	0.009753	1
PO	TCSYLVIO_002667	US	145	149	164	0.027655	1
PO	TCSYLVIO_002675	CO	173	177	192	0.010847	1
PO	TCSYLVIO_002680	MX	65	73	88	0.015775	1
PO	TCSYLVIO_002685	MX	729	733	748	0.01335	1
PO	TCSYLVIO_002693	US	229	233	248	0.010192	1
PO	TCSYLVIO_002695	BO	141	145	160	0.011725	1
PO	TCSYLVIO_002695	BR	101	109	124	0.008962	1
PO	TCSYLVIO_002698	CO	293	297	312	0.057417	1
PO	TCSYLVIO_002702	MX	789	793	808	0.054211	1
PO	TCSYLVIO_002703	MX	721	725	740	0.024136	1
PO	TCSYLVIO_002706	CO	153	157	172	0.014321	1
PO	TCSYLVIO_002708	MX	73	77	92	0.02657	1
PO	TCSYLVIO_002709	BR	193	201	216	0.022577	1
PO	TCSYLVIO_002712	AR	205	237	252	0.041688	1
PO	TCSYLVIO_002712	BO	205	237	252	0.018332	1
PO	TCSYLVIO_002712	BR	205	237	252	0.033016	1
PO	TCSYLVIO_002712	CO	205	237	252	0.059914	1
PO	TCSYLVIO_002712	MX	205	233	248	0.067183	1
PO	TCSYLVIO_002712	US	205	237	252	0.018079	1
PO	TCSYLVIO_002723	BR	1	5	20	0.011708	1
PO	TCSYLVIO_002724	BR	1977	1981	1996	0.542684	0
PO	TCSYLVIO_002724	CO	1977	1981	1996	0.527882	0
PO	TCSYLVIO_002725	AR	629	637	652	0.020167	1
PO	TCSYLVIO_002725	BO	629	637	652	0.002843	1
PO	TCSYLVIO_002725	BR	629	637	652	0.003762	1
PO	TCSYLVIO_002725	US	629	637	652	0.00413	1
PO	TCSYLVIO_002728	CO	109	117	132	0.006854	1
PO	TCSYLVIO_002739	AR	205	209	224	0.005563	1
PO	TCSYLVIO_002739	MX	101	105	120	0.020028	1
PO	TCSYLVIO_002739	MX	165	169	184	0.015031	1
PO	TCSYLVIO_002739	MX	205	209	224	0.009024	1
PO	TCSYLVIO_002739	US	205	209	224	0.010858	1
PO	TCSYLVIO_002746	AR	21	29	44	0.011245	1
PO	TCSYLVIO_002746	MX	281	285	300	0.008715	1
PO	TCSYLVIO_002756	MX	321	325	340	0.014505	1
PO	TCSYLVIO_002759	AR	129	133	148	0.014007	1
PO	TCSYLVIO_002772	CO	1209	1213	1228	0.019621	1
PO	TCSYLVIO_002772	MX	1597	1601	1616	0.005234	1
PO	TCSYLVIO_002779	AR	1	13	28	0.01691	1
PO	TCSYLVIO_002779	AR	21	29	44	0.016589	1
PO	TCSYLVIO_002779	BO	5	25	40	0.033717	1
PO	TCSYLVIO_002779	BR	1	53	68	0.026555	1
PO	TCSYLVIO_002779	CO	1	29	44	0.008854	1
PO	TCSYLVIO_002779	CO	41	49	64	0.014872	1
PO	TCSYLVIO_002779	MX	1	29	44	0.016186	1
PO	TCSYLVIO_002779	US	1	49	64	0.01074	1
PO	TCSYLVIO_002780	CO	233	237	252	0.026296	1
PO	TCSYLVIO_002781	MX	505	509	524	0.008647	1
PO	TCSYLVIO_002782	CO	201	205	220	0.015646	1
PO	TCSYLVIO_002786	AR	141	145	160	0.008692	1
PO	TCSYLVIO_002786	CO	141	149	164	0.004549	1
PO	TCSYLVIO_002790	BO	173	177	192	0.086481	1
PO	TCSYLVIO_002791	CO	97	101	116	0.175987	1
PO	TCSYLVIO_002819	US	25	29	44	0.017954	1
PO	TCSYLVIO_002823	BR	313	321	336	0.058262	1
PO	TCSYLVIO_002825	CO	97	101	116	0.006056	1
PO	TCSYLVIO_002827	MX	193	197	212	0.165565	1
PO	TCSYLVIO_002831	BO	93	97	112	0.009131	1
PO	TCSYLVIO_002832	MX	225	229	244	0.024922	1
PO	TCSYLVIO_002834	AR	457	461	476	0.037076	1
PO	TCSYLVIO_002838	CO	25	33	48	0.028978	1
PO	TCSYLVIO_002838	US	1	5	20	0.008503	1
PO	TCSYLVIO_002841	MX	13	17	32	0.069564	1
PO	TCSYLVIO_002842	BO	809	813	828	0.008028	1
PO	TCSYLVIO_002843	MX	245	253	268	0.007986	1
PO	TCSYLVIO_002846	AR	261	265	280	0.024573	1
PO	TCSYLVIO_002846	AR	489	493	508	0.050109	1
PO	TCSYLVIO_002846	BO	261	265	280	0.097042	1
PO	TCSYLVIO_002846	US	261	265	280	0.043779	1
PO	TCSYLVIO_002849	MX	125	129	144	0.014883	1
PO	TCSYLVIO_002850	CO	213	217	232	0.039249	1
PO	TCSYLVIO_002853	MX	413	417	432	0.014902	1
PO	TCSYLVIO_002855	MX	441	445	460	0.008927	1
PO	TCSYLVIO_002859	MX	53	61	76	0.022505	1
PO	TCSYLVIO_002860	AR	701	705	720	0.006078	1
PO	TCSYLVIO_002860	CO	293	297	312	0.058563	1
PO	TCSYLVIO_002862	BR	605	609	624	0.050123	1
PO	TCSYLVIO_002862	CO	141	145	160	0.013441	1
PO	TCSYLVIO_002864	MX	1173	1181	1196	0.071908	1
PO	TCSYLVIO_002865	CO	261	265	280	0.010264	1
PO	TCSYLVIO_002866	MX	241	249	264	0.029925	1
PO	TCSYLVIO_002868	CO	177	181	196	0.008667	1
PO	TCSYLVIO_002872	CO	153	157	172	0.017056	1
PO	TCSYLVIO_002875	US	165	173	188	0.01979	1
PO	TCSYLVIO_002877	CO	953	957	972	0.004987	1
PO	TCSYLVIO_002877	MX	953	957	972	0.00596	1
PO	TCSYLVIO_002879	CO	257	261	276	0.002448	1
PO	TCSYLVIO_002882	MX	177	181	196	0.003923	1
PO	TCSYLVIO_002895	CO	9	13	28	0.013633	1
PO	TCSYLVIO_002898	CO	209	213	228	0.023187	1
PO	TCSYLVIO_002898	MX	201	205	220	0.033205	1
PO	TCSYLVIO_002903	AR	345	353	368	0.017197	1
PO	TCSYLVIO_002903	BO	349	353	368	0.006353	1
PO	TCSYLVIO_002903	BR	349	353	368	0.013068	1
PO	TCSYLVIO_002903	CO	437	441	456	0.041885	1
PO	TCSYLVIO_002903	MX	429	433	448	0.010564	1
PO	TCSYLVIO_002903	US	349	353	368	0.006676	1
PO	TCSYLVIO_002910	BO	125	129	144	0.009311	1
PO	TCSYLVIO_002912	MX	649	653	668	0.004358	1
PO	TCSYLVIO_002914	CO	681	685	700	0.00699	1
PO	TCSYLVIO_002919	BR	369	373	388	0.032895	1
PO	TCSYLVIO_002922	AR	273	277	292	0.061344	1
PO	TCSYLVIO_002922	BR	125	133	148	0.062162	1
PO	TCSYLVIO_002923	AR	1265	1273	1288	0.143944	1
PO	TCSYLVIO_002923	BO	1265	1273	1288	0.028707	1
PO	TCSYLVIO_002923	BR	1265	1273	1288	0.208743	0
PO	TCSYLVIO_002923	CO	1265	1273	1288	0.040982	1
PO	TCSYLVIO_002923	MX	1265	1273	1288	0.017424	1
PO	TCSYLVIO_002923	US	1265	1273	1288	0.337888	0
PO	TCSYLVIO_002924	US	665	669	684	0.066621	1
PO	TCSYLVIO_002926	US	309	313	328	0.010241	1
PO	TCSYLVIO_002929	CO	901	905	920	0.03106	1
PO	TCSYLVIO_002931	BR	161	165	180	0.463589	0
PO	TCSYLVIO_002936	AR	657	661	676	0.022165	1
PO	TCSYLVIO_002936	BO	657	661	676	0.003124	1
PO	TCSYLVIO_002936	BR	657	661	676	0.009966	1
PO	TCSYLVIO_002936	MX	657	661	676	0.003186	1
PO	TCSYLVIO_002937	AR	2641	2645	2660	0.032296	1
PO	TCSYLVIO_002937	BO	865	869	884	0.072875	1
PO	TCSYLVIO_002937	CO	2481	2485	2500	0.005716	1
PO	TCSYLVIO_002937	US	3817	3821	3836	0.002712	1
PO	TCSYLVIO_002950	CO	241	245	260	0.037078	1
PO	TCSYLVIO_002952	AR	229	237	252	0.007121	1
PO	TCSYLVIO_002953	CO	241	245	260	0.489843	0
PO	TCSYLVIO_002957	BO	281	285	300	2.768472	0
PO	TCSYLVIO_002957	CO	281	285	300	0.136184	1
PO	TCSYLVIO_002957	MX	281	285	300	0.149567	1
PO	TCSYLVIO_002961	CO	105	109	124	0.006506	1
PO	TCSYLVIO_002963	BO	473	477	492	0.01751	1
PO	TCSYLVIO_002963	BR	641	645	660	0.007987	1
PO	TCSYLVIO_002969	AR	229	233	248	0.003739	1
PO	TCSYLVIO_002969	MX	229	233	248	0.009261	1
PO	TCSYLVIO_002975	MX	177	181	196	0.035051	1
PO	TCSYLVIO_002980	BR	337	341	356	0.050993	1
PO	TCSYLVIO_002981	MX	265	269	284	0.011859	1
PO	TCSYLVIO_002988	AR	141	145	160	0.008491	1
PO	TCSYLVIO_002991	MX	761	765	780	0.006399	1
PO	TCSYLVIO_002993	MX	73	77	92	0.286073	0
PO	TCSYLVIO_002996	AR	33	37	52	0.043882	1
PO	TCSYLVIO_002996	MX	197	201	216	0.032421	1
PO	TCSYLVIO_002997	MX	41	45	60	0.021388	1
PO	TCSYLVIO_003003	CO	149	153	168	0.010454	1
PO	TCSYLVIO_003005	BR	357	361	376	0.073625	1
PO	TCSYLVIO_003005	MX	269	273	288	0.010348	1
PO	TCSYLVIO_003015	BR	89	93	108	0.012318	1
PO	TCSYLVIO_003029	MX	533	537	552	0.003885	1
PO	TCSYLVIO_003032	BO	233	237	252	0.217627	0
PO	TCSYLVIO_003032	MX	233	237	252	0.803222	0
PO	TCSYLVIO_003037	AR	241	245	260	0.013008	1
PO	TCSYLVIO_003037	BO	245	249	264	0.013696	1
PO	TCSYLVIO_003037	BR	249	253	268	0.009533	1
PO	TCSYLVIO_003037	MX	245	253	268	0.010474	1
PO	TCSYLVIO_003046	BO	21	25	40	0.018631	1
PO	TCSYLVIO_003047	AR	65	69	84	1.036696	0
PO	TCSYLVIO_003047	BO	65	69	84	0.949762	0
PO	TCSYLVIO_003047	CO	213	217	232	0.058394	1
PO	TCSYLVIO_003057	AR	185	189	204	0.009288	1
PO	TCSYLVIO_003063	AR	721	725	740	0.009141	1
PO	TCSYLVIO_003063	CO	9	13	28	0.01577	1
PO	TCSYLVIO_003068	BO	469	473	488	0.006813	1
PO	TCSYLVIO_003071	AR	97	101	116	0.008534	1
PO	TCSYLVIO_003071	MX	1	5	20	0.016106	1
PO	TCSYLVIO_003074	BR	229	233	248	0.078348	1
PO	TCSYLVIO_003074	CO	229	233	248	0.079032	1
PO	TCSYLVIO_003074	US	229	233	248	0.040486	1
PO	TCSYLVIO_003082	BR	877	881	896	0.010988	1
PO	TCSYLVIO_003083	CO	181	185	200	0.006931	1
PO	TCSYLVIO_003087	CO	1	5	20	0.029262	1
PO	TCSYLVIO_003089	AR	405	409	424	0.012307	1
PO	TCSYLVIO_003091	BR	585	589	604	0.032029	1
PO	TCSYLVIO_003093	CO	289	293	308	0.01183	1
PO	TCSYLVIO_003099	BO	113	117	132	0.007199	1
PO	TCSYLVIO_003099	BO	133	141	156	0.012502	1
PO	TCSYLVIO_003104	CO	293	297	312	0.00657	1
PO	TCSYLVIO_003106	AR	213	217	232	0.007968	1
PO	TCSYLVIO_003106	AR	241	245	260	0.177772	1
PO	TCSYLVIO_003106	BR	213	217	232	0.01467	1
PO	TCSYLVIO_003107	MX	241	245	260	0.00493	1
PO	TCSYLVIO_003108	AR	345	349	364	0.014555	1
PO	TCSYLVIO_003111	CO	93	101	116	0.006974	1
PO	TCSYLVIO_003113	BO	33	37	52	0.02029	1
PO	TCSYLVIO_003117	AR	253	261	276	0.008238	1
PO	TCSYLVIO_003117	BO	253	257	272	0.008335	1
PO	TCSYLVIO_003117	BR	253	261	276	0.006728	1
PO	TCSYLVIO_003119	CO	433	437	452	0.014774	1
PO	TCSYLVIO_003119	MX	361	365	380	0.007357	1
PO	TCSYLVIO_003119	MX	425	429	444	0.016667	1
PO	TCSYLVIO_003123	AR	189	193	208	1.727325	0
PO	TCSYLVIO_003123	BO	189	193	208	0.09501	1
PO	TCSYLVIO_003123	BR	189	193	208	1.117209	0
PO	TCSYLVIO_003123	CO	185	193	208	0.594296	0
PO	TCSYLVIO_003123	US	189	193	208	1.18579	0
PO	TCSYLVIO_003129	MX	341	345	360	0.190488	1
PO	TCSYLVIO_003146	AR	477	481	496	0.016423	1
PO	TCSYLVIO_003146	CO	449	453	468	0.005427	1
PO	TCSYLVIO_003146	MX	513	521	536	0.007082	1
PO	TCSYLVIO_003149	BR	233	237	252	0.016871	1
PO	TCSYLVIO_003155	AR	489	497	512	0.011404	1
PO	TCSYLVIO_003155	BO	489	497	512	0.006515	1
PO	TCSYLVIO_003155	BR	489	493	508	0.011318	1
PO	TCSYLVIO_003170	CO	289	293	308	0.019407	1
PO	TCSYLVIO_003171	CO	25	33	48	0.053212	1
PO	TCSYLVIO_003171	US	25	33	48	0.190143	1
PO	TCSYLVIO_003172	BR	21	25	40	0.013132	1
PO	TCSYLVIO_003174	AR	509	517	532	0.018973	1
PO	TCSYLVIO_003177	BR	681	685	700	0.012001	1
PO	TCSYLVIO_003178	BR	573	577	592	0.029314	1
PO	TCSYLVIO_003179	US	461	465	480	0.005109	1
PO	TCSYLVIO_003182	US	25	33	48	0.132806	1
PO	TCSYLVIO_003184	CO	573	577	592	0.009387	1
PO	TCSYLVIO_003187	US	185	189	204	0.016086	1
PO	TCSYLVIO_003195	MX	41	45	60	0.13805	1
PO	TCSYLVIO_003198	MX	105	109	124	0.00857	1
PO	TCSYLVIO_003199	MX	9	13	28	0.044101	1
PO	TCSYLVIO_003206	BO	141	145	160	0.005411	1
PO	TCSYLVIO_003212	BR	53	57	72	0.078371	1
PO	TCSYLVIO_003219	CO	101	105	120	0.007211	1
PO	TCSYLVIO_003219	MX	101	105	120	0.540997	0
PO	TCSYLVIO_003221	CO	245	249	264	0.008208	1
PO	TCSYLVIO_003222	CO	313	317	332	0.009995	1
PO	TCSYLVIO_003223	BO	901	905	920	0.052606	1
PO	TCSYLVIO_003223	BO	1425	1433	1448	0.086108	1
PO	TCSYLVIO_003224	BR	2645	2649	2664	0.007356	1
PO	TCSYLVIO_003230	CO	157	161	176	0.005873	1
PO	TCSYLVIO_003235	CO	541	545	560	0.049267	1
PO	TCSYLVIO_003235	US	1	5	20	0.012469	1
PO	TCSYLVIO_003252	BR	29	37	52	0.015655	1
PO	TCSYLVIO_003252	BR	117	121	136	0.030524	1
PO	TCSYLVIO_003257	AR	1413	1417	1432	0.053402	1
PO	TCSYLVIO_003260	MX	173	177	192	0.012953	1
PO	TCSYLVIO_003262	CO	225	233	248	0.009021	1
PO	TCSYLVIO_003263	CO	281	285	300	0.012309	1
PO	TCSYLVIO_003263	MX	185	189	204	0.028191	1
PO	TCSYLVIO_003264	MX	97	101	116	0.004755	1
PO	TCSYLVIO_003268	CO	85	89	104	0.008355	1
PO	TCSYLVIO_003269	US	257	261	276	0.033758	1
PO	TCSYLVIO_003270	US	401	405	420	0.020618	1
PO	TCSYLVIO_003271	US	81	85	100	0.009764	1
PO	TCSYLVIO_003273	AR	1773	1777	1792	0.525192	0
PO	TCSYLVIO_003273	AR	2177	2189	2204	0.00985	1
PO	TCSYLVIO_003273	MX	821	825	840	0.007482	1
PO	TCSYLVIO_003273	US	2157	2165	2180	0.010344	1
PO	TCSYLVIO_003278	BO	1	5	20	0.080015	1
PO	TCSYLVIO_003278	MX	1	5	20	0.006964	1
PO	TCSYLVIO_003278	MX	89	93	108	0.037006	1
PO	TCSYLVIO_003278	MX	457	465	480	0.008903	1
PO	TCSYLVIO_003279	AR	501	505	520	0.032529	1
PO	TCSYLVIO_003279	BO	497	505	520	0.01131	1
PO	TCSYLVIO_003279	BR	501	505	520	0.008198	1
PO	TCSYLVIO_003279	MX	529	533	548	0.01339	1
PO	TCSYLVIO_003279	US	497	505	520	0.012774	1
PO	TCSYLVIO_003284	AR	125	133	148	0.02146	1
PO	TCSYLVIO_003284	BR	125	133	148	0.041462	1
PO	TCSYLVIO_003284	CO	125	137	152	0.005991	1
PO	TCSYLVIO_003284	CO	581	585	600	0.011057	1
PO	TCSYLVIO_003284	US	125	133	148	0.026363	1
PO	TCSYLVIO_003288	AR	113	121	136	0.010962	1
PO	TCSYLVIO_003288	BO	113	121	136	0.007605	1
PO	TCSYLVIO_003288	BR	117	121	136	0.007511	1
PO	TCSYLVIO_003288	CO	113	121	136	0.016794	1
PO	TCSYLVIO_003288	MX	113	121	136	0.008786	1
PO	TCSYLVIO_003288	MX	193	197	212	0.021757	1
PO	TCSYLVIO_003288	US	113	121	136	0.026142	1
PO	TCSYLVIO_003291	AR	109	117	132	0.025418	1
PO	TCSYLVIO_003291	CO	109	117	132	0.016566	1
PO	TCSYLVIO_003297	BR	281	289	304	0.004942	1
PO	TCSYLVIO_003297	US	281	289	304	0.007011	1
PO	TCSYLVIO_003300	BR	61	69	84	0.009444	1
PO	TCSYLVIO_003302	BR	113	117	132	0.010067	1
PO	TCSYLVIO_003312	CO	645	649	664	0.017253	1
PO	TCSYLVIO_003321	BR	281	285	300	0.955505	0
PO	TCSYLVIO_003325	BO	33	41	56	0.00874	1
PO	TCSYLVIO_003326	BO	33	41	56	0.00874	1
PO	TCSYLVIO_003335	MX	773	777	792	0.008598	1
PO	TCSYLVIO_003345	AR	905	909	924	0.082	1
PO	TCSYLVIO_003345	BR	793	797	812	0.011243	1
PO	TCSYLVIO_003345	US	793	797	812	0.015401	1
PO	TCSYLVIO_003348	BO	105	109	124	0.514503	0
PO	TCSYLVIO_003349	AR	77	81	96	0.033056	1
PO	TCSYLVIO_003355	CO	141	153	168	0.009728	1
PO	TCSYLVIO_003369	BR	541	545	560	0.015207	1
PO	TCSYLVIO_003373	AR	289	293	308	0.013967	1
PO	TCSYLVIO_003373	CO	97	109	124	0.017958	1
PO	TCSYLVIO_003375	BO	257	265	280	0.444773	0
PO	TCSYLVIO_003382	BO	81	85	100	0.025836	1
PO	TCSYLVIO_003385	CO	25	29	44	0.008734	1
PO	TCSYLVIO_003386	CO	249	253	268	0.017661	1
PO	TCSYLVIO_003387	AR	341	345	360	0.359265	0
PO	TCSYLVIO_003387	BO	41	45	60	0.015811	1
PO	TCSYLVIO_003387	MX	345	349	364	0.031088	1
PO	TCSYLVIO_003395	CO	441	445	460	0.036813	1
PO	TCSYLVIO_003402	AR	105	109	124	0.011187	1
PO	TCSYLVIO_003409	BR	509	513	528	0.061549	1
PO	TCSYLVIO_003413	MX	141	145	160	0.41454	0
PO	TCSYLVIO_003415	BR	1101	1109	1124	0.011196	1
PO	TCSYLVIO_003420	CO	757	761	776	0.025035	1
PO	TCSYLVIO_003421	BR	189	193	208	0.009416	1
PO	TCSYLVIO_003422	AR	569	577	592	0.017535	1
PO	TCSYLVIO_003422	BO	573	577	592	0.008263	1
PO	TCSYLVIO_003422	BR	573	577	592	0.00818	1
PO	TCSYLVIO_003422	US	573	577	592	0.025787	1
PO	TCSYLVIO_003424	AR	669	677	692	0.019931	1
PO	TCSYLVIO_003424	MX	685	689	704	0.10766	1
PO	TCSYLVIO_003427	AR	193	197	212	0.13788	1
PO	TCSYLVIO_003427	CO	193	197	212	0.033065	1
PO	TCSYLVIO_003431	CO	181	189	204	0.006857	1
PO	TCSYLVIO_003431	MX	669	673	688	0.005607	1
PO	TCSYLVIO_003432	AR	145	149	164	0.026748	1
PO	TCSYLVIO_003432	BR	381	385	400	0.015663	1
PO	TCSYLVIO_003433	AR	313	321	336	0.006369	1
PO	TCSYLVIO_003433	BR	481	485	500	0.009276	1
PO	TCSYLVIO_003441	US	149	157	172	0.217474	0
PO	TCSYLVIO_003444	AR	125	129	144	0.002485	1
PO	TCSYLVIO_003448	MX	125	129	144	0.047263	1
PO	TCSYLVIO_003452	CO	89	93	108	0.114836	1
PO	TCSYLVIO_003459	CO	221	229	244	0.01112	1
PO	TCSYLVIO_003468	AR	89	97	112	0.063567	1
PO	TCSYLVIO_003468	AR	113	153	168	0.043452	1
PO	TCSYLVIO_003468	BO	89	97	112	0.016236	1
PO	TCSYLVIO_003468	BO	113	153	168	0.020415	1
PO	TCSYLVIO_003468	BR	89	93	108	0.013828	1
PO	TCSYLVIO_003468	BR	113	153	168	0.010372	1
PO	TCSYLVIO_003468	CO	85	101	116	0.005123	1
PO	TCSYLVIO_003468	CO	109	153	168	0.003629	1
PO	TCSYLVIO_003468	MX	89	97	112	0.006193	1
PO	TCSYLVIO_003468	MX	113	153	168	0.005864	1
PO	TCSYLVIO_003468	US	89	97	112	0.00431	1
PO	TCSYLVIO_003468	US	113	153	168	0.003577	1
PO	TCSYLVIO_003469	CO	813	817	832	0.042375	1
PO	TCSYLVIO_003471	MX	145	153	168	0.008761	1
PO	TCSYLVIO_003471	US	145	153	168	0.014537	1
PO	TCSYLVIO_003473	AR	3557	3561	3576	0.006137	1
PO	TCSYLVIO_003473	BO	1177	1181	1196	0.007795	1
PO	TCSYLVIO_003473	BO	2553	2557	2572	0.75267	0
PO	TCSYLVIO_003473	BO	3557	3561	3576	0.012585	1
PO	TCSYLVIO_003473	BR	3557	3561	3576	0.016046	1
PO	TCSYLVIO_003473	CO	2633	2637	2652	0.601431	0
PO	TCSYLVIO_003473	MX	3557	3561	3576	0.011844	1
PO	TCSYLVIO_003473	US	157	165	180	0.007861	1
PO	TCSYLVIO_003473	US	3557	3561	3576	0.96729	0
PO	TCSYLVIO_003475	MX	313	317	332	0.006172	1
PO	TCSYLVIO_003478	CO	925	929	944	0.016523	1
PO	TCSYLVIO_003482	AR	945	949	964	0.019651	1
PO	TCSYLVIO_003482	BO	405	409	424	0.046821	1
PO	TCSYLVIO_003482	BR	405	413	428	0.010935	1
PO	TCSYLVIO_003482	CO	405	413	428	0.00876	1
PO	TCSYLVIO_003482	MX	1137	1141	1156	0.02081	1
PO	TCSYLVIO_003482	US	405	413	428	0.017828	1
PO	TCSYLVIO_003485	AR	1161	1169	1184	0.069809	1
PO	TCSYLVIO_003485	BO	1093	1097	1112	0.007654	1
PO	TCSYLVIO_003485	CO	53	57	72	0.02257	1
PO	TCSYLVIO_003485	CO	1161	1169	1184	0.206747	0
PO	TCSYLVIO_003485	MX	1165	1169	1184	0.104652	1
PO	TCSYLVIO_003485	US	1161	1169	1184	0.432625	0
PO	TCSYLVIO_003486	AR	329	333	348	0.494509	0
PO	TCSYLVIO_003486	US	2005	2009	2024	0.021758	1
PO	TCSYLVIO_003487	BR	201	205	220	0.009168	1
PO	TCSYLVIO_003496	MX	69	73	88	0.008536	1
PO	TCSYLVIO_003500	MX	545	553	568	0.017007	1
PO	TCSYLVIO_003504	AR	29	37	52	0.010566	1
PO	TCSYLVIO_003504	BO	29	37	52	0.018423	1
PO	TCSYLVIO_003504	BR	29	37	52	0.04309	1
PO	TCSYLVIO_003504	US	29	37	52	0.277408	0
PO	TCSYLVIO_003506	CO	101	105	120	0.006607	1
PO	TCSYLVIO_003506	MX	101	105	120	0.185907	1
PO	TCSYLVIO_003506	MX	2209	2213	2228	0.008998	1
PO	TCSYLVIO_003507	AR	293	297	312	0.024058	1
PO	TCSYLVIO_003507	BO	293	297	312	0.022194	1
PO	TCSYLVIO_003507	US	293	301	316	0.004918	1
PO	TCSYLVIO_003509	CO	301	309	324	0.008294	1
PO	TCSYLVIO_003509	MX	301	305	320	0.016578	1
PO	TCSYLVIO_003513	MX	53	57	72	0.009756	1
PO	TCSYLVIO_003515	CO	29	37	52	0.015022	1
PO	TCSYLVIO_003515	US	109	113	128	0.007114	1
PO	TCSYLVIO_003516	BO	17	25	40	0.018121	1
PO	TCSYLVIO_003516	BO	57	61	76	0.013988	1
PO	TCSYLVIO_003516	BR	193	201	216	0.014864	1
PO	TCSYLVIO_003516	CO	265	269	284	0.022285	1
PO	TCSYLVIO_003516	CO	309	313	328	0.02017	1
PO	TCSYLVIO_003517	AR	53	57	72	0.319898	0
PO	TCSYLVIO_003517	BR	485	493	508	0.010808	1
PO	TCSYLVIO_003517	US	661	665	680	0.007012	1
PO	TCSYLVIO_003531	US	217	221	236	0.00617	1
PO	TCSYLVIO_003534	MX	173	177	192	0.021497	1
PO	TCSYLVIO_003535	MX	113	117	132	0.028347	1
PO	TCSYLVIO_003538	MX	293	297	312	0.006441	1
PO	TCSYLVIO_003541	AR	2093	2097	2112	0.008559	1
PO	TCSYLVIO_003541	AR	2817	2825	2840	0.014213	1
PO	TCSYLVIO_003541	CO	2429	2433	2448	0.010591	1
PO	TCSYLVIO_003542	CO	373	377	392	0.005483	1
PO	TCSYLVIO_003543	AR	397	405	420	0.540427	0
PO	TCSYLVIO_003543	CO	397	401	416	0.05196	1
PO	TCSYLVIO_003551	AR	165	173	188	0.012857	1
PO	TCSYLVIO_003551	BO	161	169	184	0.016117	1
PO	TCSYLVIO_003551	BR	161	169	184	0.006811	1
PO	TCSYLVIO_003551	CO	161	173	188	0.005455	1
PO	TCSYLVIO_003551	MX	169	173	188	0.011547	1
PO	TCSYLVIO_003551	US	161	169	184	0.009395	1
PO	TCSYLVIO_003552	BR	85	93	108	0.01209	1
PO	TCSYLVIO_003570	MX	533	541	556	0.004932	1
PO	TCSYLVIO_003571	BR	257	265	280	0.011084	1
PO	TCSYLVIO_003571	CO	257	265	280	0.007146	1
PO	TCSYLVIO_003571	MX	257	265	280	0.00653	1
PO	TCSYLVIO_003571	US	257	265	280	0.011727	1
PO	TCSYLVIO_003573	AR	5	9	24	0.029922	1
PO	TCSYLVIO_003573	BR	5	13	28	0.036934	1
PO	TCSYLVIO_003573	US	5	13	28	0.0083	1
PO	TCSYLVIO_003575	CO	113	117	132	0.011186	1
PO	TCSYLVIO_003577	CO	821	825	840	0.003641	1
PO	TCSYLVIO_003578	BR	313	317	332	0.032331	1
PO	TCSYLVIO_003580	CO	157	161	176	0.008879	1
PO	TCSYLVIO_003584	AR	457	461	476	0.48085	0
PO	TCSYLVIO_003589	BR	853	857	872	0.341544	0
PO	TCSYLVIO_003589	US	853	861	876	0.261374	0
PO	TCSYLVIO_003590	AR	105	109	124	0.01741	1
PO	TCSYLVIO_003590	BO	105	109	124	0.02261	1
PO	TCSYLVIO_003590	BO	833	837	852	0.011729	1
PO	TCSYLVIO_003592	BR	41	45	60	0.009436	1
PO	TCSYLVIO_003596	BR	133	137	152	0.530135	0
PO	TCSYLVIO_003596	MX	133	141	156	0.288455	0
PO	TCSYLVIO_003596	US	133	137	152	0.307463	0
PO	TCSYLVIO_003600	MX	785	789	804	0.188765	1
PO	TCSYLVIO_003608	BR	157	161	176	0.487767	0
PO	TCSYLVIO_003608	BR	605	609	624	0.637347	0
PO	TCSYLVIO_003608	US	157	161	176	2.096594	0
PO	TCSYLVIO_003616	BO	321	325	340	0.019166	1
PO	TCSYLVIO_003617	AR	21	29	44	0.006857	1
PO	TCSYLVIO_003617	BR	21	29	44	0.009323	1
PO	TCSYLVIO_003618	MX	185	193	208	0.007967	1
PO	TCSYLVIO_003636	MX	329	333	348	0.005621	1
PO	TCSYLVIO_003637	BO	89	97	112	0.019546	1
PO	TCSYLVIO_003639	AR	145	165	180	0.015147	1
PO	TCSYLVIO_003639	BO	153	165	180	0.014642	1
PO	TCSYLVIO_003639	BR	53	57	72	0.028045	1
PO	TCSYLVIO_003639	BR	153	165	180	0.007917	1
PO	TCSYLVIO_003639	CO	153	165	180	0.004828	1
PO	TCSYLVIO_003639	MX	157	165	180	0.010522	1
PO	TCSYLVIO_003639	US	153	161	176	0.00443	1
PO	TCSYLVIO_003648	MX	117	125	140	0.065103	1
PO	TCSYLVIO_003651	AR	181	185	200	0.007969	1
PO	TCSYLVIO_003651	MX	333	337	352	0.00618	1
PO	TCSYLVIO_003651	US	333	337	352	0.009565	1
PO	TCSYLVIO_003666	AR	13	21	36	0.006975	1
PO	TCSYLVIO_003666	BO	13	17	32	0.011079	1
PO	TCSYLVIO_003666	BR	13	21	36	0.007458	1
PO	TCSYLVIO_003666	MX	153	157	172	0.007427	1
PO	TCSYLVIO_003669	AR	41	45	60	0.009947	1
PO	TCSYLVIO_003669	BR	41	45	60	0.008714	1
PO	TCSYLVIO_003672	BR	149	161	176	0.012379	1
PO	TCSYLVIO_003674	BO	3597	3601	3616	0.017956	1
PO	TCSYLVIO_003674	BR	5105	5109	5124	0.010429	1
PO	TCSYLVIO_003674	US	1613	1617	1632	0.010254	1
PO	TCSYLVIO_003688	CO	385	389	404	0.022776	1
PO	TCSYLVIO_003688	MX	849	853	868	0.019848	1
PO	TCSYLVIO_003690	US	1	5	20	0.539816	0
PO	TCSYLVIO_003692	US	613	617	632	0.05898	1
PO	TCSYLVIO_003703	AR	229	233	248	0.033649	1
PO	TCSYLVIO_003704	BO	33	37	52	0.020476	1
PO	TCSYLVIO_003707	BR	325	329	344	0.010256	1
PO	TCSYLVIO_003708	AR	9	13	28	0.02535	1
PO	TCSYLVIO_003708	BO	9	13	28	0.01024	1
PO	TCSYLVIO_003708	BR	9	13	28	0.021175	1
PO	TCSYLVIO_003708	CO	9	13	28	0.007405	1
PO	TCSYLVIO_003708	MX	9	13	28	0.014751	1
PO	TCSYLVIO_003708	US	9	13	28	0.010135	1
PO	TCSYLVIO_003713	BO	289	293	308	0.101233	1
PO	TCSYLVIO_003715	BR	41	45	60	0.060546	1
PO	TCSYLVIO_003717	CO	21	25	40	0.014383	1
PO	TCSYLVIO_003718	BR	653	657	672	0.054583	1
PO	TCSYLVIO_003718	US	749	753	768	0.012927	1
PO	TCSYLVIO_003722	AR	313	321	336	0.014139	1
PO	TCSYLVIO_003725	AR	73	81	96	0.014129	1
PO	TCSYLVIO_003725	MX	73	81	96	0.010525	1
PO	TCSYLVIO_003725	US	73	81	96	0.010045	1
PO	TCSYLVIO_003726	BO	3865	3873	3888	0.118803	1
PO	TCSYLVIO_003726	CO	3865	3873	3888	0.024012	1
PO	TCSYLVIO_003726	US	3497	3501	3516	0.016831	1
PO	TCSYLVIO_003733	BR	1017	1021	1036	0.01366	1
PO	TCSYLVIO_003742	AR	969	973	988	0.021801	1
PO	TCSYLVIO_003742	CO	969	973	988	0.01013	1
PO	TCSYLVIO_003748	BO	57	61	76	0.140168	1
PO	TCSYLVIO_003756	BR	273	277	292	0.030238	1
PO	TCSYLVIO_003760	CO	1805	1809	1824	0.007758	1
PO	TCSYLVIO_003773	CO	781	785	800	0.01892	1
PO	TCSYLVIO_003775	BO	537	541	556	0.099152	1
PO	TCSYLVIO_003779	US	701	705	720	0.015746	1
PO	TCSYLVIO_003791	BO	537	541	556	0.588542	0
PO	TCSYLVIO_003791	BR	325	333	348	0.008842	1
PO	TCSYLVIO_003792	CO	421	425	440	0.069635	1
PO	TCSYLVIO_003792	MX	829	833	848	0.006934	1
PO	TCSYLVIO_003794	BR	933	937	952	0.013092	1
PO	TCSYLVIO_003796	US	121	129	144	0.003203	1
PO	TCSYLVIO_003798	BO	245	249	264	0.013157	1
PO	TCSYLVIO_003816	BO	233	237	252	0.136123	1
PO	TCSYLVIO_003819	AR	413	417	432	0.0138	1
PO	TCSYLVIO_003819	CO	413	417	432	0.005435	1
PO	TCSYLVIO_003819	US	153	161	176	0.015411	1
PO	TCSYLVIO_003819	US	417	429	444	0.023599	1
PO	TCSYLVIO_003825	AR	17	21	36	0.049556	1
PO	TCSYLVIO_003834	AR	457	461	476	0.018584	1
PO	TCSYLVIO_003834	BO	365	369	384	0.019515	1
PO	TCSYLVIO_003840	MX	277	281	296	0.007604	1
PO	TCSYLVIO_003841	US	193	197	212	0.005257	1
PO	TCSYLVIO_003841	US	521	529	544	0.020505	1
PO	TCSYLVIO_003846	MX	69	77	92	0.007655	1
PO	TCSYLVIO_003848	BO	9	13	28	0.033708	1
PO	TCSYLVIO_003848	BR	77	81	96	0.023842	1
PO	TCSYLVIO_003849	MX	53	57	72	0.010457	1
PO	TCSYLVIO_003850	CO	393	401	416	0.01007	1
PO	TCSYLVIO_003850	CO	653	657	672	0.014002	1
PO	TCSYLVIO_003851	MX	777	781	796	0.00683	1
PO	TCSYLVIO_003869	AR	217	221	236	0.005261	1
PO	TCSYLVIO_003869	BO	217	221	236	0.006813	1
PO	TCSYLVIO_003869	CO	49	57	72	1.08388	0
PO	TCSYLVIO_003869	CO	217	221	236	0.003662	1
PO	TCSYLVIO_003869	MX	49	57	72	0.300056	0
PO	TCSYLVIO_003869	MX	217	225	240	0.002516	1
PO	TCSYLVIO_003869	US	217	225	240	0.002466	1
PO	TCSYLVIO_003875	MX	173	177	192	0.031326	1
PO	TCSYLVIO_003876	CO	97	101	116	0.038008	1
PO	TCSYLVIO_003876	MX	97	101	116	2.866997	0
PO	TCSYLVIO_003881	BR	689	693	708	0.008182	1
PO	TCSYLVIO_003884	BO	533	541	556	0.071062	1
PO	TCSYLVIO_003884	CO	657	661	676	0.007611	1
PO	TCSYLVIO_003895	CO	29	33	48	0.008795	1
PO	TCSYLVIO_003896	AR	5	9	24	0.007699	1
PO	TCSYLVIO_003897	BR	193	197	212	0.019177	1
PO	TCSYLVIO_003904	US	177	181	196	0.232663	0
PO	TCSYLVIO_003905	BO	989	993	1008	0.017517	1
PO	TCSYLVIO_003905	BR	721	729	744	0.013606	1
PO	TCSYLVIO_003905	MX	597	605	620	0.011509	1
PO	TCSYLVIO_003906	CO	493	497	512	0.004106	1
PO	TCSYLVIO_003911	BO	149	157	172	0.008238	1
PO	TCSYLVIO_003916	BR	185	193	208	0.341424	0
PO	TCSYLVIO_003917	BR	13	17	32	0.163015	1
PO	TCSYLVIO_003918	AR	773	777	792	0.012819	1
PO	TCSYLVIO_003922	MX	385	389	404	0.002515	1
PO	TCSYLVIO_003924	BR	1453	1457	1472	0.008603	1
PO	TCSYLVIO_003924	MX	2205	2209	2224	0.016009	1
PO	TCSYLVIO_003935	CO	313	317	332	0.025906	1
PO	TCSYLVIO_003939	AR	477	485	500	0.008298	1
PO	TCSYLVIO_003939	BR	129	137	152	0.215406	0
PO	TCSYLVIO_003939	MX	301	305	320	0.009078	1
PO	TCSYLVIO_003947	MX	101	105	120	0.005221	1
PO	TCSYLVIO_003960	BR	33	37	52	0.005495	1
PO	TCSYLVIO_003964	AR	557	561	576	0.003416	1
PO	TCSYLVIO_003964	BR	557	561	576	0.008145	1
PO	TCSYLVIO_003971	AR	173	181	196	0.004192	1
PO	TCSYLVIO_003977	CO	309	313	328	0.00732	1
PO	TCSYLVIO_003989	MX	133	137	152	0.011917	1
PO	TCSYLVIO_003992	MX	89	93	108	0.005931	1
PO	TCSYLVIO_003992	MX	125	129	144	0.013123	1
PO	TCSYLVIO_003993	MX	161	165	180	0.002938	1
PO	TCSYLVIO_003993	MX	181	189	204	0.009223	1
PO	TCSYLVIO_004011	CO	53	61	76	0.009188	1
PO	TCSYLVIO_004011	MX	165	169	184	0.011108	1
PO	TCSYLVIO_004011	MX	197	217	232	0.004025	1
PO	TCSYLVIO_004011	US	121	129	144	0.431413	0
PO	TCSYLVIO_004011	US	181	185	200	0.011029	1
PO	TCSYLVIO_004012	CO	129	137	152	0.009188	1
PO	TCSYLVIO_004012	US	197	205	220	0.416274	0
PO	TCSYLVIO_004013	US	197	205	220	0.431413	0
PO	TCSYLVIO_004014	AR	269	277	292	0.040971	1
PO	TCSYLVIO_004014	BO	273	277	292	0.009245	1
PO	TCSYLVIO_004014	BR	269	277	292	0.005796	1
PO	TCSYLVIO_004014	CO	269	277	292	0.01131	1
PO	TCSYLVIO_004014	MX	269	293	308	0.0069	1
PO	TCSYLVIO_004014	US	269	277	292	0.018177	1
PO	TCSYLVIO_004017	BR	117	125	140	0.024112	1
PO	TCSYLVIO_004026	BR	393	397	412	0.011704	1
PO	TCSYLVIO_004036	BR	37	45	60	0.190338	1
PO	TCSYLVIO_004036	MX	257	261	276	0.060487	1
PO	TCSYLVIO_004039	MX	17	25	40	0.005743	1
PO	TCSYLVIO_004044	MX	269	273	288	0.023949	1
PO	TCSYLVIO_004044	US	273	277	292	0.037937	1
PO	TCSYLVIO_004049	US	77	81	96	0.0117	1
PO	TCSYLVIO_004054	BR	241	245	260	1.344766	0
PO	TCSYLVIO_004054	US	237	245	260	0.56814	0
PO	TCSYLVIO_004056	AR	85	105	120	0.019022	1
PO	TCSYLVIO_004056	BO	85	105	120	0.01203	1
PO	TCSYLVIO_004056	BR	17	25	40	0.143732	1
PO	TCSYLVIO_004056	BR	73	109	124	0.020927	1
PO	TCSYLVIO_004056	CO	81	109	124	0.009581	1
PO	TCSYLVIO_004056	MX	85	105	120	0.00748	1
PO	TCSYLVIO_004056	US	85	109	124	0.010121	1
PO	TCSYLVIO_004062	US	69	73	88	0.059729	1
PO	TCSYLVIO_004063	CO	193	197	212	0.007206	1
PO	TCSYLVIO_004063	CO	321	325	340	0.009528	1
PO	TCSYLVIO_004066	US	101	105	120	0.010442	1
PO	TCSYLVIO_004070	AR	577	581	596	0.420643	0
PO	TCSYLVIO_004086	AR	361	369	384	0.233055	0
PO	TCSYLVIO_004087	US	309	313	328	0.076228	1
PO	TCSYLVIO_004089	CO	409	413	428	0.004681	1
PO	TCSYLVIO_004090	MX	921	925	940	0.047167	1
PO	TCSYLVIO_004092	AR	349	353	368	0.028377	1
PO	TCSYLVIO_004092	MX	349	353	368	0.008176	1
PO	TCSYLVIO_004093	MX	317	321	336	0.013222	1
PO	TCSYLVIO_004106	BR	141	145	160	0.028814	1
PO	TCSYLVIO_004109	MX	65	69	84	0.038177	1
PO	TCSYLVIO_004111	BR	673	677	692	0.054151	1
PO	TCSYLVIO_004111	MX	665	669	684	0.02479	1
PO	TCSYLVIO_004114	AR	405	413	428	0.032652	1
PO	TCSYLVIO_004114	AR	441	449	464	0.032277	1
PO	TCSYLVIO_004114	AR	485	493	508	0.032051	1
PO	TCSYLVIO_004114	AR	521	537	552	0.023871	1
PO	TCSYLVIO_004114	AR	565	569	584	0.029855	1
PO	TCSYLVIO_004114	BO	405	413	428	0.009439	1
PO	TCSYLVIO_004114	BO	445	449	464	0.010877	1
PO	TCSYLVIO_004114	BO	485	489	504	0.009586	1
PO	TCSYLVIO_004114	BO	521	529	544	0.010168	1
PO	TCSYLVIO_004114	BR	405	413	428	0.006507	1
PO	TCSYLVIO_004114	BR	441	449	464	0.007794	1
PO	TCSYLVIO_004114	BR	485	493	508	0.00798	1
PO	TCSYLVIO_004114	BR	521	529	544	0.006264	1
PO	TCSYLVIO_004114	BR	565	569	584	0.010922	1
PO	TCSYLVIO_004114	MX	409	417	432	0.004665	1
PO	TCSYLVIO_004114	MX	445	453	468	0.008199	1
PO	TCSYLVIO_004114	MX	489	493	508	0.006823	1
PO	TCSYLVIO_004114	MX	525	533	548	0.005315	1
PO	TCSYLVIO_004114	US	525	529	544	0.014276	1
PO	TCSYLVIO_004114	US	565	569	584	0.00993	1
PO	TCSYLVIO_004116	CO	189	193	208	0.07418	1
PO	TCSYLVIO_004117	CO	205	209	224	0.044712	1
PO	TCSYLVIO_004118	BR	305	309	324	0.015947	1
PO	TCSYLVIO_004118	CO	305	309	324	0.074028	1
PO	TCSYLVIO_004118	MX	305	309	324	0.010946	1
PO	TCSYLVIO_004118	US	305	309	324	0.049568	1
PO	TCSYLVIO_004120	AR	489	493	508	0.01793	1
PO	TCSYLVIO_004120	MX	37	45	60	0.005551	1
PO	TCSYLVIO_004125	CO	261	265	280	1.229121	0
PO	TCSYLVIO_004129	CO	109	113	128	0.016559	1
PO	TCSYLVIO_004129	US	109	117	132	0.009327	1
PO	TCSYLVIO_004130	CO	3021	3029	3044	0.005181	1
PO	TCSYLVIO_004137	AR	305	309	324	0.014695	1
PO	TCSYLVIO_004141	AR	29	33	48	0.008648	1
PO	TCSYLVIO_004149	BO	85	93	108	0.011772	1
PO	TCSYLVIO_004151	CO	113	117	132	0.491297	0
PO	TCSYLVIO_004162	BR	545	553	568	0.012284	1
PO	TCSYLVIO_004163	BR	117	121	136	0.440474	0
PO	TCSYLVIO_004167	US	397	401	416	0.007032	1
PO	TCSYLVIO_004177	CO	105	109	124	0.015433	1
PO	TCSYLVIO_004180	CO	237	241	256	0.002623	1
PO	TCSYLVIO_004181	AR	281	285	300	0.246672	0
PO	TCSYLVIO_004181	CO	185	189	204	0.007516	1
PO	TCSYLVIO_004181	MX	517	521	536	0.031048	1
PO	TCSYLVIO_004182	AR	9	13	28	0.008328	1
PO	TCSYLVIO_004186	CO	557	561	576	0.008704	1
PO	TCSYLVIO_004191	AR	129	133	148	0.936482	0
PO	TCSYLVIO_004194	AR	5	9	24	0.014309	1
PO	TCSYLVIO_004195	CO	837	841	856	0.021527	1
PO	TCSYLVIO_004196	CO	509	513	528	0.014608	1
PO	TCSYLVIO_004196	MX	297	305	320	0.008031	1
PO	TCSYLVIO_004200	MX	225	229	244	0.007788	1
PO	TCSYLVIO_004204	CO	1225	1229	1244	0.010822	1
PO	TCSYLVIO_004204	MX	581	585	600	0.009731	1
PO	TCSYLVIO_004204	MX	1225	1229	1244	0.014056	1
PO	TCSYLVIO_004204	US	581	585	600	0.007601	1
PO	TCSYLVIO_004206	MX	633	637	652	0.031356	1
PO	TCSYLVIO_004215	MX	369	381	396	0.009007	1
PO	TCSYLVIO_004215	US	417	421	436	0.021217	1
PO	TCSYLVIO_004216	BR	193	197	212	0.07956	1
PO	TCSYLVIO_004224	AR	789	797	812	0.058432	1
PO	TCSYLVIO_004229	CO	165	173	188	0.012131	1
PO	TCSYLVIO_004239	US	145	149	164	0.018561	1
PO	TCSYLVIO_004248	CO	129	137	152	0.004755	1
PO	TCSYLVIO_004257	CO	289	297	312	0.01148	1
PO	TCSYLVIO_004258	BO	101	105	120	0.316099	0
PO	TCSYLVIO_004271	US	249	253	268	1.613558	0
PO	TCSYLVIO_004271	US	309	313	328	0.005207	1
PO	TCSYLVIO_004273	BR	165	169	184	0.22243	0
PO	TCSYLVIO_004274	CO	413	421	436	0.024901	1
PO	TCSYLVIO_004274	US	417	421	436	0.13099	1
PO	TCSYLVIO_004278	AR	957	965	980	0.05027	1
PO	TCSYLVIO_004283	AR	237	245	260	0.030165	1
PO	TCSYLVIO_004283	BO	237	245	260	0.148586	1
PO	TCSYLVIO_004283	BR	241	245	260	0.050304	1
PO	TCSYLVIO_004283	CO	237	245	260	0.014575	1
PO	TCSYLVIO_004283	CO	409	417	432	0.004281	1
PO	TCSYLVIO_004283	MX	237	245	260	0.056132	1
PO	TCSYLVIO_004283	US	237	245	260	0.015223	1
PO	TCSYLVIO_004285	AR	265	269	284	0.014242	1
PO	TCSYLVIO_004294	MX	33	41	56	0.003849	1
PO	TCSYLVIO_004294	MX	1189	1193	1208	0.007124	1
PO	TCSYLVIO_004297	BO	745	749	764	0.089708	1
PO	TCSYLVIO_004297	BR	745	749	764	0.079873	1
PO	TCSYLVIO_004297	CO	745	749	764	0.05766	1
PO	TCSYLVIO_004297	US	745	749	764	0.00918	1
PO	TCSYLVIO_004299	BR	5	13	28	0.016547	1
PO	TCSYLVIO_004299	BR	273	277	292	0.051174	1
PO	TCSYLVIO_004303	CO	397	401	416	0.022802	1
PO	TCSYLVIO_004305	CO	217	221	236	0.01758	1
PO	TCSYLVIO_004310	CO	473	477	492	0.005388	1
PO	TCSYLVIO_004312	BR	441	445	460	0.008275	1
PO	TCSYLVIO_004313	BR	937	945	960	0.011624	1
PO	TCSYLVIO_004314	AR	309	317	332	0.017536	1
PO	TCSYLVIO_004314	BR	309	317	332	0.015179	1
PO	TCSYLVIO_004321	MX	249	253	268	0.00661	1
PO	TCSYLVIO_004323	BO	125	129	144	0.060563	1
PO	TCSYLVIO_004327	AR	13	21	36	0.006741	1
PO	TCSYLVIO_004329	AR	73	77	92	0.006646	1
PO	TCSYLVIO_004329	BO	73	77	92	0.011679	1
PO	TCSYLVIO_004329	BR	73	77	92	0.012929	1
PO	TCSYLVIO_004332	AR	209	213	228	0.021032	1
PO	TCSYLVIO_004332	BO	85	89	104	0.02752	1
PO	TCSYLVIO_004334	CO	153	157	172	0.224164	0
PO	TCSYLVIO_004334	MX	505	509	524	0.040034	1
PO	TCSYLVIO_004341	CO	65	69	84	0.016793	1
PO	TCSYLVIO_004351	CO	529	533	548	0.022043	1
PO	TCSYLVIO_004351	CO	985	989	1004	0.293252	0
PO	TCSYLVIO_004351	US	985	989	1004	0.069492	1
PO	TCSYLVIO_004360	BR	1473	1481	1496	0.025905	1
PO	TCSYLVIO_004371	AR	121	129	144	0.022443	1
PO	TCSYLVIO_004379	BO	5	9	24	0.011915	1
PO	TCSYLVIO_004383	CO	281	285	300	0.335123	0
PO	TCSYLVIO_004383	CO	745	749	764	0.009226	1
PO	TCSYLVIO_004387	CO	489	493	508	0.050336	1
PO	TCSYLVIO_004389	AR	381	385	400	0.011337	1
PO	TCSYLVIO_004389	BO	381	385	400	0.012572	1
PO	TCSYLVIO_004389	BO	653	657	672	0.016022	1
PO	TCSYLVIO_004389	US	381	385	400	0.015277	1
PO	TCSYLVIO_004397	MX	285	289	304	0.007116	1
PO	TCSYLVIO_004398	CO	381	385	400	0.007808	1
PO	TCSYLVIO_004400	AR	69	73	88	0.913692	0
PO	TCSYLVIO_004400	CO	93	101	116	0.007468	1
PO	TCSYLVIO_004409	MX	1	5	20	0.043128	1
PO	TCSYLVIO_004410	US	69	73	88	0.011059	1
PO	TCSYLVIO_004413	BR	145	149	164	0.006769	1
PO	TCSYLVIO_004413	US	173	177	192	0.065751	1
PO	TCSYLVIO_004414	BO	233	237	252	0.002794	1
PO	TCSYLVIO_004414	MX	561	565	580	0.097024	1
PO	TCSYLVIO_004414	US	377	381	396	0.013953	1
PO	TCSYLVIO_004424	BO	397	401	416	0.128226	1
PO	TCSYLVIO_004424	BR	397	405	420	0.099661	1
PO	TCSYLVIO_004426	MX	245	249	264	0.009941	1
PO	TCSYLVIO_004428	BO	889	897	912	0.031282	1
PO	TCSYLVIO_004428	BR	853	857	872	0.02742	1
PO	TCSYLVIO_004435	BO	397	401	416	0.029438	1
PO	TCSYLVIO_004438	AR	269	281	296	0.021361	1
PO	TCSYLVIO_004438	BO	269	277	292	0.014276	1
PO	TCSYLVIO_004438	BR	269	277	292	0.035559	1
PO	TCSYLVIO_004443	US	169	173	188	0.006105	1
PO	TCSYLVIO_004445	AR	133	137	152	0.010756	1
PO	TCSYLVIO_004452	AR	529	533	548	0.02852	1
PO	TCSYLVIO_004452	CO	529	533	548	0.012756	1
PO	TCSYLVIO_004452	US	529	533	548	0.036146	1
PO	TCSYLVIO_004455	MX	89	93	108	0.006859	1
PO	TCSYLVIO_004456	US	129	137	152	0.017359	1
PO	TCSYLVIO_004457	CO	417	421	436	0.014172	1
PO	TCSYLVIO_004457	MX	417	421	436	0.011199	1
PO	TCSYLVIO_004459	AR	993	1001	1016	0.005404	1
PO	TCSYLVIO_004463	BR	797	801	816	0.025467	1
PO	TCSYLVIO_004467	BR	161	165	180	0.043661	1
PO	TCSYLVIO_004483	CO	289	293	308	0.057738	1
PO	TCSYLVIO_004491	BO	333	337	352	0.4357	0
PO	TCSYLVIO_004491	CO	117	121	136	0.014211	1
PO	TCSYLVIO_004492	BR	357	361	376	0.00762	1
PO	TCSYLVIO_004492	US	357	365	380	0.014528	1
PO	TCSYLVIO_004493	AR	381	385	400	0.165931	1
PO	TCSYLVIO_004497	MX	293	297	312	0.190314	1
PO	TCSYLVIO_004498	US	273	277	292	0.037921	1
PO	TCSYLVIO_004502	US	29	37	52	0.005214	1
PO	TCSYLVIO_004507	CO	89	93	108	0.053841	1
PO	TCSYLVIO_004507	US	89	93	108	0.320477	0
PO	TCSYLVIO_004509	BR	5	9	24	0.0133	1
PO	TCSYLVIO_004510	BR	69	73	88	0.009963	1
PO	TCSYLVIO_004511	BO	169	173	188	0.016958	1
PO	TCSYLVIO_004511	BR	169	173	188	0.029205	1
PO	TCSYLVIO_004511	US	133	137	152	1.082608	0
PO	TCSYLVIO_004515	US	509	513	528	0.016245	1
PO	TCSYLVIO_004520	AR	329	333	348	0.012306	1
PO	TCSYLVIO_004521	MX	377	381	396	0.005032	1
PO	TCSYLVIO_004521	MX	533	537	552	0.042219	1
PO	TCSYLVIO_004524	BO	25	33	48	0.024645	1
PO	TCSYLVIO_004524	BR	25	33	48	0.007394	1
PO	TCSYLVIO_004524	MX	25	33	48	0.007015	1
PO	TCSYLVIO_004524	US	25	33	48	0.008088	1
PO	TCSYLVIO_004530	AR	161	169	184	0.025576	1
PO	TCSYLVIO_004530	AR	189	213	228	0.008092	1
PO	TCSYLVIO_004530	BO	105	109	124	0.009635	1
PO	TCSYLVIO_004530	BO	121	129	144	0.00907	1
PO	TCSYLVIO_004530	BO	165	169	184	0.07059	1
PO	TCSYLVIO_004530	BO	193	213	228	0.004357	1
PO	TCSYLVIO_004530	BR	61	65	80	0.015154	1
PO	TCSYLVIO_004530	BR	145	149	164	0.008629	1
PO	TCSYLVIO_004530	BR	161	169	184	0.013352	1
PO	TCSYLVIO_004530	BR	201	205	220	0.007473	1
PO	TCSYLVIO_004530	CO	41	57	72	0.019918	1
PO	TCSYLVIO_004530	CO	73	77	92	0.007717	1
PO	TCSYLVIO_004530	CO	161	169	184	0.005068	1
PO	TCSYLVIO_004530	CO	193	213	228	0.003232	1
PO	TCSYLVIO_004530	MX	65	77	92	0.003133	1
PO	TCSYLVIO_004530	MX	121	125	140	0.006644	1
PO	TCSYLVIO_004530	MX	161	181	196	0.006809	1
PO	TCSYLVIO_004530	MX	189	213	228	0.004214	1
PO	TCSYLVIO_004530	US	25	29	44	0.005405	1
PO	TCSYLVIO_004530	US	121	133	148	0.007877	1
PO	TCSYLVIO_004530	US	165	173	188	0.007559	1
PO	TCSYLVIO_004530	US	185	193	208	0.011227	1
PO	TCSYLVIO_004530	US	205	213	228	0.003768	1
PO	TCSYLVIO_004532	MX	697	701	716	0.015308	1
PO	TCSYLVIO_004533	MX	377	385	400	0.293586	0
PO	TCSYLVIO_004536	MX	69	73	88	0.022558	1
PO	TCSYLVIO_004539	MX	157	161	176	0.016145	1
PO	TCSYLVIO_004546	AR	265	269	284	0.042391	1
PO	TCSYLVIO_004546	MX	265	269	284	0.022177	1
PO	TCSYLVIO_004546	MX	1969	1973	1988	0.016629	1
PO	TCSYLVIO_004547	AR	93	101	116	0.044629	1
PO	TCSYLVIO_004547	MX	169	173	188	0.010073	1
PO	TCSYLVIO_004548	CO	697	705	720	0.019774	1
PO	TCSYLVIO_004548	MX	161	165	180	0.011134	1
PO	TCSYLVIO_004554	AR	417	421	436	0.090279	1
PO	TCSYLVIO_004554	BR	429	433	448	0.247082	0
PO	TCSYLVIO_004554	CO	417	425	440	0.021513	1
PO	TCSYLVIO_004564	MX	173	177	192	0.022876	1
PO	TCSYLVIO_004569	BR	201	205	220	0.470009	0
PO	TCSYLVIO_004572	BR	165	173	188	0.049741	1
PO	TCSYLVIO_004576	MX	377	381	396	0.007601	1
PO	TCSYLVIO_004585	AR	65	69	84	0.009812	1
PO	TCSYLVIO_004586	MX	801	805	820	0.008715	1
PO	TCSYLVIO_004592	BO	89	93	108	0.007839	1
PO	TCSYLVIO_004597	AR	617	629	644	0.068156	1
PO	TCSYLVIO_004600	BR	485	489	504	0.47063	0
PO	TCSYLVIO_004604	US	73	77	92	0.004961	1
PO	TCSYLVIO_004608	CO	17	21	36	0.009221	1
PO	TCSYLVIO_004608	CO	253	257	272	0.00493	1
PO	TCSYLVIO_004612	MX	633	637	652	0.004957	1
PO	TCSYLVIO_004616	AR	481	485	500	0.006693	1
PO	TCSYLVIO_004617	US	293	297	312	0.020458	1
PO	TCSYLVIO_004620	BR	277	281	296	0.099432	1
PO	TCSYLVIO_004627	CO	617	621	636	0.014436	1
PO	TCSYLVIO_004628	MX	357	361	376	0.011995	1
PO	TCSYLVIO_004633	AR	221	225	240	0.027649	1
PO	TCSYLVIO_004633	BO	105	109	124	0.008469	1
PO	TCSYLVIO_004633	BO	137	141	156	0.010556	1
PO	TCSYLVIO_004633	BR	61	69	84	0.011537	1
PO	TCSYLVIO_004633	MX	65	69	84	0.006538	1
PO	TCSYLVIO_004633	MX	225	229	244	0.011523	1
PO	TCSYLVIO_004634	BR	173	177	192	0.56372	0
PO	TCSYLVIO_004635	MX	429	433	448	0.282303	0
PO	TCSYLVIO_004636	CO	2745	2749	2764	0.007776	1
PO	TCSYLVIO_004636	CO	3397	3405	3420	0.014385	1
PO	TCSYLVIO_004639	MX	1141	1145	1160	0.049842	1
PO	TCSYLVIO_004639	US	1141	1145	1160	0.060717	1
PO	TCSYLVIO_004648	AR	317	321	336	0.012292	1
PO	TCSYLVIO_004648	CO	197	205	220	0.024675	1
PO	TCSYLVIO_004660	CO	389	397	412	0.003447	1
PO	TCSYLVIO_004660	MX	393	397	412	0.457812	0
PO	TCSYLVIO_004667	CO	37	41	56	0.007782	1
PO	TCSYLVIO_004667	MX	397	401	416	0.011964	1
PO	TCSYLVIO_004668	CO	957	961	976	0.00644	1
PO	TCSYLVIO_004668	US	377	381	396	0.011463	1
PO	TCSYLVIO_004670	MX	465	469	484	0.009465	1
PO	TCSYLVIO_004675	BR	89	93	108	0.15071	1
PO	TCSYLVIO_004675	MX	89	93	108	0.805288	0
PO	TCSYLVIO_004678	BR	29	33	48	0.020155	1
PO	TCSYLVIO_004681	BR	1013	1021	1036	0.032056	1
PO	TCSYLVIO_004684	AR	365	369	384	0.010416	1
PO	TCSYLVIO_004684	BO	109	113	128	0.009499	1
PO	TCSYLVIO_004684	US	229	233	248	0.020234	1
PO	TCSYLVIO_004685	MX	249	253	268	0.003285	1
PO	TCSYLVIO_004686	AR	17	21	36	0.024063	1
PO	TCSYLVIO_004686	AR	49	53	68	0.00959	1
PO	TCSYLVIO_004686	BO	17	21	36	0.006613	1
PO	TCSYLVIO_004686	BO	53	57	72	0.011296	1
PO	TCSYLVIO_004686	BR	17	21	36	0.01959	1
PO	TCSYLVIO_004686	CO	17	21	36	0.003312	1
PO	TCSYLVIO_004686	CO	49	53	68	0.003606	1
PO	TCSYLVIO_004686	MX	17	21	36	0.002527	1
PO	TCSYLVIO_004686	MX	45	53	68	0.003246	1
PO	TCSYLVIO_004686	US	17	25	40	0.008957	1
PO	TCSYLVIO_004686	US	49	57	72	0.005385	1
PO	TCSYLVIO_004687	CO	333	337	352	0.021474	1
PO	TCSYLVIO_004691	BR	1057	1061	1076	0.126542	1
PO	TCSYLVIO_004693	MX	361	365	380	0.015456	1
PO	TCSYLVIO_004695	MX	121	125	140	0.021666	1
PO	TCSYLVIO_004696	BO	49	57	72	0.00518	1
PO	TCSYLVIO_004701	AR	249	253	268	0.041924	1
PO	TCSYLVIO_004705	CO	609	613	628	0.013168	1
PO	TCSYLVIO_004705	MX	189	193	208	0.022718	1
PO	TCSYLVIO_004711	BO	165	169	184	0.010493	1
PO	TCSYLVIO_004714	BR	485	489	504	0.019615	1
PO	TCSYLVIO_004719	CO	145	153	168	0.026675	1
PO	TCSYLVIO_004721	BR	29	33	48	0.008468	1
PO	TCSYLVIO_004731	MX	185	189	204	0.009556	1
PO	TCSYLVIO_004733	AR	605	609	624	0.007526	1
PO	TCSYLVIO_004736	MX	905	909	924	0.063471	1
PO	TCSYLVIO_004746	BR	349	353	368	0.309916	0
PO	TCSYLVIO_004746	CO	349	353	368	0.560318	0
PO	TCSYLVIO_004746	US	349	353	368	1.839943	0
PO	TCSYLVIO_004747	BO	473	477	492	0.006288	1
PO	TCSYLVIO_004748	AR	865	869	884	0.04044	1
PO	TCSYLVIO_004748	BO	657	661	676	0.011457	1
PO	TCSYLVIO_004750	AR	293	297	312	0.012813	1
PO	TCSYLVIO_004750	MX	293	297	312	0.013642	1
PO	TCSYLVIO_004752	MX	437	441	456	0.022109	1
PO	TCSYLVIO_004754	CO	705	709	724	0.018757	1
PO	TCSYLVIO_004755	MX	397	401	416	0.025562	1
PO	TCSYLVIO_004757	BO	89	93	108	0.165452	1
PO	TCSYLVIO_004768	AR	293	297	312	0.220803	0
PO	TCSYLVIO_004771	MX	409	413	428	0.003593	1
PO	TCSYLVIO_004774	BR	517	521	536	0.531319	0
PO	TCSYLVIO_004775	BR	157	161	176	0.005482	1
PO	TCSYLVIO_004780	BO	481	485	500	0.010941	1
PO	TCSYLVIO_004781	BR	105	113	128	0.034425	1
PO	TCSYLVIO_004784	MX	777	781	796	0.011627	1
PO	TCSYLVIO_004798	CO	149	153	168	0.009662	1
PO	TCSYLVIO_004801	CO	169	173	188	0.01029	1
PO	TCSYLVIO_004813	BO	229	233	248	0.010534	1
PO	TCSYLVIO_004813	CO	301	305	320	0.030314	1
PO	TCSYLVIO_004814	AR	57	61	76	0.006865	1
PO	TCSYLVIO_004814	MX	57	61	76	0.018055	1
PO	TCSYLVIO_004819	AR	373	377	392	0.014998	1
PO	TCSYLVIO_004819	MX	229	233	248	0.020115	1
PO	TCSYLVIO_004821	CO	77	81	96	0.024145	1
PO	TCSYLVIO_004824	CO	153	157	172	0.005873	1
PO	TCSYLVIO_004825	CO	1341	1345	1360	0.031079	1
PO	TCSYLVIO_004825	US	1121	1125	1140	0.022378	1
PO	TCSYLVIO_004830	MX	405	409	424	0.025159	1
PO	TCSYLVIO_004831	BR	229	233	248	0.004079	1
PO	TCSYLVIO_004836	BO	93	97	112	0.005547	1
PO	TCSYLVIO_004847	BO	353	373	388	0.004376	1
PO	TCSYLVIO_004847	CO	161	165	180	0.004856	1
PO	TCSYLVIO_004847	CO	349	373	388	0.005294	1
PO	TCSYLVIO_004847	MX	161	165	180	0.005905	1
PO	TCSYLVIO_004847	MX	349	373	388	0.004076	1
PO	TCSYLVIO_004847	US	353	373	388	0.008503	1
PO	TCSYLVIO_004848	MX	189	193	208	0.091329	1
PO	TCSYLVIO_004851	AR	781	789	804	0.035653	1
PO	TCSYLVIO_004851	CO	781	789	804	0.09555	1
PO	TCSYLVIO_004851	US	785	789	804	0.279269	0
PO	TCSYLVIO_004855	CO	149	153	168	0.013556	1
PO	TCSYLVIO_004857	AR	737	741	756	0.123343	1
PO	TCSYLVIO_004863	BR	337	345	360	0.014985	1
PO	TCSYLVIO_004867	AR	537	541	556	0.010179	1
PO	TCSYLVIO_004867	MX	109	113	128	0.027437	1
PO	TCSYLVIO_004867	US	109	113	128	0.053079	1
PO	TCSYLVIO_004868	BR	237	241	256	0.014897	1
PO	TCSYLVIO_004872	MX	141	149	164	0.006448	1
PO	TCSYLVIO_004877	US	473	481	496	0.013974	1
PO	TCSYLVIO_004882	BR	349	353	368	0.071112	1
PO	TCSYLVIO_004885	CO	141	145	160	0.009053	1
PO	TCSYLVIO_004893	US	193	197	212	0.004788	1
PO	TCSYLVIO_004901	BR	949	957	972	0.046491	1
PO	TCSYLVIO_004901	CO	297	301	316	0.009456	1
PO	TCSYLVIO_004901	MX	225	229	244	0.016645	1
PO	TCSYLVIO_004904	CO	365	369	384	0.008807	1
PO	TCSYLVIO_004908	US	281	285	300	0.018452	1
PO	TCSYLVIO_004909	BR	677	681	696	0.010918	1
PO	TCSYLVIO_004911	BR	165	169	184	0.018221	1
PO	TCSYLVIO_004912	AR	69	73	88	0.014083	1
PO	TCSYLVIO_004916	US	125	133	148	0.006343	1
PO	TCSYLVIO_004917	BO	25	29	44	0.03452	1
PO	TCSYLVIO_004917	BR	537	545	560	0.009275	1
PO	TCSYLVIO_004923	BR	2949	2953	2968	0.029515	1
PO	TCSYLVIO_004923	CO	4013	4017	4032	0.004263	1
PO	TCSYLVIO_004923	US	1985	1989	2004	0.003337	1
PO	TCSYLVIO_004923	US	4509	4517	4532	0.034535	1
PO	TCSYLVIO_004932	CO	433	437	452	0.021654	1
PO	TCSYLVIO_004933	BR	281	285	300	0.010513	1
PO	TCSYLVIO_004939	AR	57	65	80	0.003642	1
PO	TCSYLVIO_004940	AR	301	309	324	0.02804	1
PO	TCSYLVIO_004940	US	301	309	324	0.564005	0
PO	TCSYLVIO_004945	MX	289	293	308	0.038416	1
PO	TCSYLVIO_004946	US	221	225	240	0.016492	1
PO	TCSYLVIO_004950	MX	301	305	320	0.017482	1
PO	TCSYLVIO_004951	BO	337	341	356	0.029305	1
PO	TCSYLVIO_004952	MX	37	41	56	0.01311	1
PO	TCSYLVIO_004955	BO	297	301	316	0.00733	1
PO	TCSYLVIO_004958	AR	5	9	24	0.021064	1
PO	TCSYLVIO_004958	CO	65	69	84	0.011583	1
PO	TCSYLVIO_004961	AR	213	217	232	0.338802	0
PO	TCSYLVIO_004962	AR	557	565	580	0.017515	1
PO	TCSYLVIO_004969	AR	485	489	504	0.012871	1
PO	TCSYLVIO_004969	MX	33	41	56	0.010466	1
PO	TCSYLVIO_004978	AR	665	669	684	0.01378	1
PO	TCSYLVIO_004978	MX	1057	1061	1076	0.041505	1
PO	TCSYLVIO_004980	BO	261	265	280	0.013105	1
PO	TCSYLVIO_004984	MX	137	145	160	0.004686	1
PO	TCSYLVIO_004987	US	269	273	288	0.002961	1
PO	TCSYLVIO_004990	BR	85	89	104	0.011263	1
PO	TCSYLVIO_004993	MX	309	313	328	0.015911	1
PO	TCSYLVIO_004994	BR	377	381	396	0.020679	1
PO	TCSYLVIO_004994	US	377	381	396	0.010619	1
PO	TCSYLVIO_005004	CO	257	265	280	0.030172	1
PO	TCSYLVIO_005005	US	793	797	812	0.009482	1
PO	TCSYLVIO_005018	BO	761	765	780	0.034765	1
PO	TCSYLVIO_005018	CO	21	25	40	0.006271	1
PO	TCSYLVIO_005019	CO	53	57	72	0.010023	1
PO	TCSYLVIO_005020	BO	1121	1125	1140	0.408974	0
PO	TCSYLVIO_005020	CO	1113	1121	1136	0.058659	1
PO	TCSYLVIO_005021	CO	349	357	372	0.163423	1
PO	TCSYLVIO_005024	AR	193	197	212	0.033963	1
PO	TCSYLVIO_005024	BR	209	213	228	0.010754	1
PO	TCSYLVIO_005024	MX	337	345	360	0.007998	1
PO	TCSYLVIO_005024	US	213	221	236	0.01126	1
PO	TCSYLVIO_005027	BR	397	401	416	0.011547	1
PO	TCSYLVIO_005034	BR	225	233	248	0.016099	1
PO	TCSYLVIO_005040	BR	445	453	468	0.07811	1
PO	TCSYLVIO_005042	BO	265	269	284	0.061313	1
PO	TCSYLVIO_005044	CO	313	317	332	0.042746	1
PO	TCSYLVIO_005047	BR	337	341	356	0.007665	1
PO	TCSYLVIO_005050	MX	1733	1737	1752	0.00346	1
PO	TCSYLVIO_005055	AR	45	49	64	0.009391	1
PO	TCSYLVIO_005055	BO	45	53	68	0.019001	1
PO	TCSYLVIO_005055	BO	957	961	976	0.182169	1
PO	TCSYLVIO_005055	BR	45	49	64	0.024104	1
PO	TCSYLVIO_005061	MX	893	897	912	0.010379	1
PO	TCSYLVIO_005065	BO	661	669	684	0.014985	1
PO	TCSYLVIO_005065	US	665	673	688	0.179028	1
PO	TCSYLVIO_005069	MX	25	29	44	0.005205	1
PO	TCSYLVIO_005070	CO	313	317	332	0.004336	1
PO	TCSYLVIO_005074	BR	137	145	160	0.008966	1
PO	TCSYLVIO_005074	CO	205	209	224	0.278514	0
PO	TCSYLVIO_005074	CO	937	941	956	0.009848	1
PO	TCSYLVIO_005074	MX	205	209	224	0.087434	1
PO	TCSYLVIO_005080	US	277	285	300	0.003358	1
PO	TCSYLVIO_005086	AR	53	57	72	0.008034	1
PO	TCSYLVIO_005086	AR	217	225	240	0.005447	1
PO	TCSYLVIO_005086	BO	21	29	44	0.025447	1
PO	TCSYLVIO_005086	BO	53	65	80	0.013485	1
PO	TCSYLVIO_005086	BO	221	229	244	0.012757	1
PO	TCSYLVIO_005086	BR	221	225	240	0.016018	1
PO	TCSYLVIO_005086	CO	21	25	40	0.017178	1
PO	TCSYLVIO_005086	CO	217	225	240	0.003937	1
PO	TCSYLVIO_005086	MX	217	225	240	0.023399	1
PO	TCSYLVIO_005086	US	217	225	240	0.01059	1
PO	TCSYLVIO_005087	BR	465	469	484	0.012569	1
PO	TCSYLVIO_005088	CO	257	261	276	0.457188	0
PO	TCSYLVIO_005089	AR	277	281	296	0.005884	1
PO	TCSYLVIO_005090	AR	325	333	348	0.009462	1
PO	TCSYLVIO_005090	MX	325	333	348	0.010056	1
PO	TCSYLVIO_005096	BO	1005	1013	1028	0.00827	1
PO	TCSYLVIO_005097	MX	233	237	252	0.044761	1
PO	TCSYLVIO_005097	MX	261	265	280	0.013474	1
PO	TCSYLVIO_005099	MX	517	521	536	0.052731	1
PO	TCSYLVIO_005100	BO	2293	2301	2316	0.009446	1
PO	TCSYLVIO_005100	CO	2765	2769	2784	0.017513	1
PO	TCSYLVIO_005107	AR	29	33	48	0.01146	1
PO	TCSYLVIO_005107	BO	29	33	48	0.141584	1
PO	TCSYLVIO_005107	MX	525	529	544	0.0064	1
[truncated: 19,844 more rows]
