# Supplementary material for: The Trypanosoma cruzi Antigen and Epitope Atlas: antibody specificities in Chagas disease patients across the Americas
Source: Nat Commun. 2023 Apr 3;14:1850. doi: 10.1038/s41467-023-37522-9 (PMC10070320; doi:10.1038/s41467-023-37522-9)
Supplement: Supplementary file 15 — Source Data [file 41467_2023_37522_MOESM15_ESM.zip › Source Data/Source_Data_For_Supplementary_Figure_S2C.tsv]

cluster_id	total_region_amount	regions_similar_to_IEDB_amount	more_than_10_percent_similar_regions
1	3	0	0
2	1	0	0
3	3	0	0
4	3	0	0
5	3	0	0
6	3	0	0
7	3	0	0
8	3	0	0
9	2	0	0
10	3	0	0
11	5	0	0
12	3	0	0
13	20	0	0
14	2	0	0
15	169	6	0
16	1	1	1
17	6	0	0
18	11	9	1
19	1	1	1
20	1	0	0
21	3	0	0
22	2	0	0
23	2	0	0
24	2	0	0
25	3	0	0
26	2	0	0
27	1	0	0
28	3	0	0
29	3	3	1
30	1	0	0
31	3	0	0
32	3	0	0
33	3	0	0
34	2	2	1
35	3	0	0
36	2	0	0
37	1	0	0
38	1	1	1
39	2	0	0
40	3	0	0
41	3	0	0
42	1	0	0
43	6	6	1
44	3	0	0
45	3	0	0
46	3	0	0
47	2	0	0
48	3	0	0
49	1	0	0
50	2	0	0
51	3	0	0
52	1	0	0
53	3	0	0
54	3	0	0
55	2	0	0
56	3	0	0
57	1	1	1
58	2	0	0
59	3	0	0
60	2	0	0
61	1	0	0
62	1	0	0
63	1	0	0
64	2	0	0
65	2	0	0
66	2	0	0
67	2	0	0
68	40	0	0
69	2	0	0
70	1	1	1
71	2	0	0
72	1	0	0
73	2	0	0
74	2	0	0
75	2	0	0
76	1	0	0
77	3	0	0
78	2	0	0
79	1	0	0
80	2	0	0
81	2	0	0
82	2	0	0
83	1	0	0
84	3	0	0
85	3	0	0
86	3	0	0
87	1	0	0
88	3	0	0
89	3	0	0
90	69	0	0
91	3	0	0
92	2	0	0
93	2	0	0
94	2	0	0
95	1	0	0
96	3	0	0
97	2	0	0
98	2	0	0
99	3	0	0
100	3	0	0
101	2	0	0
102	2	0	0
103	3	0	0
104	3	0	0
105	2	0	0
106	2	0	0
107	3	0	0
108	3	0	0
109	3	0	0
110	2	0	0
111	2	0	0
112	1	0	0
113	1	0	0
114	3	0	0
115	2	0	0
116	1	0	0
117	3	0	0
118	1	0	0
119	2	0	0
120	4	0	0
121	2	0	0
122	3	0	0
123	4	0	0
124	3	0	0
125	2	0	0
126	2	0	0
127	5	4	1
128	1	0	0
129	3	0	0
130	3	0	0
131	3	0	0
132	1	0	0
133	3	0	0
134	1	0	0
135	3	0	0
136	3	0	0
137	3	0	0
138	3	0	0
139	3	1	1
140	3	0	0
141	1	0	0
142	3	0	0
143	29	0	0
144	3	0	0
145	3	0	0
146	1	0	0
147	3	0	0
148	1	0	0
149	2	0	0
150	2	0	0
151	2	0	0
152	2	0	0
153	3	0	0
154	34	0	0
155	3	0	0
156	1	0	0
157	3	0	0
158	2	0	0
159	2	0	0
160	3	0	0
161	2	0	0
162	3	0	0
163	2	0	0
164	52	12	1
165	2	0	0
166	2	0	0
167	2	0	0
168	2	0	0
169	2	0	0
170	2	0	0
171	2	0	0
172	2	0	0
173	1	0	0
174	1	0	0
175	2	0	0
176	2	0	0
177	2	0	0
178	1	0	0
179	2	0	0
180	1	0	0
181	3	0	0
182	2	0	0
183	2	0	0
184	11	0	0
185	3	0	0
186	3	0	0
187	1	0	0
188	2	0	0
189	2	0	0
190	2	0	0
191	1	0	0
192	2	2	1
193	272	0	0
194	3	0	0
195	3	0	0
196	1	0	0
197	3	0	0
198	1	0	0
199	2	0	0
200	3	0	0
201	3	0	0
202	3	0	0
203	3	0	0
204	2	0	0
205	2	0	0
206	2	0	0
207	3	3	1
208	3	0	0
209	2	0	0
210	3	0	0
211	3	0	0
212	3	0	0
213	3	0	0
214	2	0	0
215	2	0	0
216	2	0	0
217	3	0	0
218	2	0	0
219	3	0	0
220	1	0	0
221	3	0	0
222	2	2	1
223	2	0	0
224	2	0	0
225	1	0	0
226	2	0	0
227	1	0	0
228	2	0	0
229	2	0	0
230	2	0	0
231	1	0	0
232	2	0	0
233	3	0	0
234	2	0	0
235	1	0	0
236	1	0	0
237	2	0	0
238	1	0	0
239	1	0	0
240	3	0	0
241	1	1	1
242	3	0	0
243	3	0	0
244	3	0	0
245	3	0	0
246	7	0	0
247	2	0	0
248	1	0	0
249	2	0	0
250	2	0	0
251	3	0	0
252	2	0	0
253	2	0	0
254	2	0	0
255	3	0	0
256	3	0	0
257	6	0	0
258	3	0	0
259	3	0	0
260	2	0	0
261	1	0	0
262	2	0	0
263	2	0	0
264	8	0	0
265	3	0	0
266	1	0	0
267	2	0	0
268	7	7	1
269	7	0	0
270	2	0	0
271	2	0	0
272	2	0	0
273	2	0	0
274	2	0	0
275	2	0	0
276	1	0	0
277	1	0	0
278	2	0	0
279	288	279	1
280	1	0	0
281	1	0	0
282	3	0	0
283	1	0	0
284	1	0	0
285	1	0	0
286	1	0	0
287	3	0	0
288	3	0	0
289	3	0	0
290	1	0	0
291	1	0	0
292	3	0	0
293	2	0	0
294	2	0	0
295	2	0	0
296	2	0	0
297	1	0	0
298	2	0	0
299	2	0	0
300	5	0	0
301	36	1	0
302	4	0	0
303	1	0	0
304	2	0	0
305	1	0	0
306	2	0	0
307	2	0	0
308	1	0	0
309	1	0	0
310	2	0	0
311	2	0	0
312	1	0	0
313	1	0	0
314	3	0	0
315	3	0	0
316	3	0	0
317	3	0	0
318	3	0	0
319	3	0	0
320	3	0	0
321	2	0	0
322	6	0	0
323	3	0	0
324	3	0	0
325	2	0	0
326	1	0	0
327	1	0	0
328	1	0	0
329	2	0	0
330	2	0	0
331	2	0	0
332	1	0	0
333	3	0	0
334	2	0	0
335	3	3	1
336	3	0	0
337	3	0	0
338	3	0	0
339	3	1	1
340	6	0	0
341	6	0	0
342	3	0	0
343	3	0	0
344	3	0	0
345	3	0	0
346	2	1	1
347	2	0	0
348	2	0	0
349	1	0	0
350	1	0	0
351	3	0	0
352	3	3	1
353	1	0	0
354	3	0	0
355	2	2	1
356	1	0	0
357	2	0	0
358	636	620	1
359	41	36	1
360	3	0	0
361	3	0	0
362	2	0	0
363	1	0	0
364	3	0	0
365	1	0	0
366	38	0	0
367	1	0	0
368	15	0	0
369	1	0	0
370	2	0	0
371	3	0	0
372	1	0	0
373	9	0	0
374	2	0	0
375	3	0	0
376	2	0	0
377	48	0	0
378	4	0	0
379	3	0	0
380	5	5	1
381	3	0	0
382	1	0	0
383	6	0	0
384	2	0	0
385	2	0	0
386	7	0	0
387	3	0	0
388	1	0	0
389	3	0	0
390	2	0	0
391	21	0	0
392	8	0	0
393	1	1	1
394	20	20	1
395	27	11	1
396	1	0	0
397	1	0	0
398	3	0	0
399	3	0	0
400	43	18	1
401	3	0	0
402	1	0	0
403	2	0	0
404	1	0	0
405	2	0	0
406	3	0	0
407	3	0	0
408	3	0	0
409	1	0	0
410	2	0	0
411	2	0	0
412	3	0	0
413	3	0	0
414	3	0	0
415	2	0	0
416	3	0	0
417	2	0	0
418	3	0	0
419	2	0	0
420	3	0	0
421	3	0	0
422	1	0	0
423	1	1	1
424	2	0	0
425	2	0	0
426	1	0	0
427	2	0	0
428	2	0	0
429	2	0	0
430	3	0	0
431	3	0	0
432	2	0	0
433	3	0	0
434	3	0	0
435	3	0	0
436	2	0	0
437	2	0	0
438	2	0	0
439	1	0	0
440	3	0	0
441	3	0	0
442	2	0	0
443	1	0	0
444	2	0	0
445	1	0	0
446	2	0	0
447	1	0	0
448	3	0	0
449	3	0	0
450	1	1	1
451	3	0	0
452	2	0	0
453	2	0	0
454	1	0	0
455	4	0	0
456	3	0	0
457	1	0	0
458	1	0	0
459	3	0	0
460	4	0	0
461	3	0	0
462	2	2	1
463	1	0	0
464	1	0	0
465	1	0	0
466	3	0	0
467	3	0	0
468	3	0	0
469	3	0	0
470	1	0	0
471	1	0	0
472	1	0	0
473	3	0	0
474	1	0	0
475	3	0	0
476	3	0	0
477	2	0	0
478	2	0	0
479	2	0	0
480	2	0	0
481	2	0	0
482	3	0	0
483	3	0	0
484	3	0	0
485	2	0	0
486	2	0	0
487	3	0	0
488	2	0	0
489	2	0	0
490	3	3	1
491	3	0	0
492	2	0	0
493	1	0	0
494	2	0	0
495	2	0	0
496	2	0	0
497	1	0	0
498	1	0	0
499	2	0	0
500	2	0	0
501	3	0	0
502	3	0	0
503	3	0	0
504	3	0	0
505	1	0	0
506	2	0	0
507	3	0	0
508	3	1	1
509	3	3	1
510	3	0	0
511	2	0	0
512	3	3	1
513	2	0	0
514	1	0	0
515	3	0	0
516	8	0	0
517	3	0	0
518	1	0	0
519	3	0	0
520	3	0	0
521	1	0	0
522	2	0	0
523	2	0	0
524	2	0	0
525	5	0	0
526	3	0	0
527	1	0	0
528	1	0	0
529	1	1	1
530	2	0	0
531	3	0	0
532	1	0	0
533	3	0	0
534	3	0	0
535	3	0	0
536	3	0	0
537	3	0	0
538	2	0	0
539	3	0	0
540	3	0	0
541	2	0	0
542	1	0	0
543	3	0	0
544	1	0	0
545	3	0	0
546	1	1	1
547	2	2	1
548	3	0	0
549	1	0	0
550	2	0	0
551	2	0	0
552	2	0	0
553	1	0	0
554	1	0	0
555	2	0	0
556	5	0	0
557	5	0	0
558	1	0	0
559	1	0	0
560	3	0	0
561	3	0	0
562	2	0	0
563	3	0	0
564	1	1	1
565	1	0	0
566	3	0	0
567	3	0	0
568	3	0	0
569	2	0	0
570	2	0	0
571	2	0	0
572	1	0	0
573	1	0	0
574	3	0	0
575	2	2	1
576	2	1	1
577	2	0	0
578	3	0	0
579	2	0	0
580	3	0	0
581	1	0	0
582	3	0	0
583	3	0	0
584	2	1	1
585	2	0	0
586	2	0	0
587	3	0	0
588	3	0	0
589	2	0	0
590	3	0	0
591	2	0	0
592	2	0	0
593	2	0	0
594	3	0	0
595	3	0	0
596	3	0	0
597	3	0	0
598	2	0	0
599	3	0	0
600	8	0	0
601	3	0	0
602	3	0	0
603	3	0	0
604	3	0	0
605	2	0	0
606	5	0	0
607	5	0	0
608	5	5	1
609	2	0	0
610	1	1	1
611	3	0	0
612	3	0	0
613	2	1	1
614	1	0	0
615	1	1	1
616	2	0	0
617	2	0	0
618	2	0	0
619	2	0	0
620	2	0	0
621	1	0	0
622	1	0	0
623	3	0	0
624	1	0	0
625	2	0	0
626	3	0	0
627	3	0	0
628	3	0	0
629	3	0	0
630	2	0	0
631	3	0	0
632	2	0	0
633	2	0	0
634	2	0	0
635	2	0	0
636	2	0	0
637	2	0	0
638	2	0	0
639	2	0	0
640	1	0	0
641	1	0	0
642	3	0	0
643	2	0	0
644	3	0	0
645	2	0	0
646	3	0	0
647	3	0	0
648	2	2	1
649	2	0	0
650	2	0	0
651	3	0	0
652	4	0	0
653	3	0	0
654	1	0	0
655	2	0	0
656	2	0	0
657	1	0	0
658	2	0	0
659	1	0	0
660	3	0	0
661	2	2	1
662	1	0	0
663	3	0	0
664	3	0	0
665	1	0	0
666	3	0	0
667	3	0	0
668	2	0	0
669	3	0	0
670	2	2	1
671	1	0	0
672	3	0	0
673	3	0	0
674	2	0	0
675	2	0	0
676	1	0	0
677	1	0	0
678	1	0	0
679	1	0	0
680	2	0	0
681	1	0	0
682	1	0	0
683	3	0	0
684	3	0	0
685	2	0	0
686	2	0	0
687	1	0	0
688	2	0	0
689	3	0	0
690	3	0	0
691	3	0	0
692	3	0	0
693	2	0	0
694	2	0	0
695	3	0	0
696	2	0	0
697	2	0	0
698	3	3	1
699	3	0	0
700	1	0	0
701	1	0	0
702	2	0	0
703	3	3	1
704	1	0	0
705	3	0	0
706	1	0	0
707	1	0	0
708	1	0	0
709	2	0	0
710	2	0	0
711	2	0	0
712	2	0	0
713	2	0	0
714	1	1	1
715	3	0	0
716	2	0	0
717	2	2	1
718	2	0	0
719	2	0	0
720	2	0	0
721	2	0	0
722	1	0	0
723	3	0	0
724	3	0	0
725	4	0	0
726	3	0	0
727	2	0	0
728	3	3	1
729	3	0	0
730	3	0	0
731	1	0	0
732	2	0	0
733	1	0	0
734	1	0	0
735	3	0	0
736	3	0	0
737	1	0	0
738	2	0	0
739	3	0	0
740	1	0	0
741	1	0	0
742	3	3	1
743	3	0	0
744	1	0	0
745	1	0	0
746	3	0	0
747	3	0	0
748	3	0	0
749	3	1	1
750	3	0	0
751	1	0	0
752	1	0	0
753	2	0	0
754	1	0	0
755	2	0	0
756	10	0	0
757	1	0	0
758	1	0	0
759	3	0	0
760	1	0	0
761	4	0	0
762	1	0	0
763	3	0	0
764	2	0	0
765	2	0	0
766	2	0	0
767	2	0	0
768	5	0	0
769	2	0	0
770	5	0	0
771	1	0	0
772	2	1	1
773	1	0	0
774	1	0	0
775	2	0	0
776	1	0	0
777	3	0	0
778	1	0	0
779	1	0	0
780	3	0	0
781	3	0	0
782	1	0	0
783	2	0	0
784	3	3	1
785	3	0	0
786	1	0	0
787	3	3	1
788	3	0	0
789	2	0	0
790	3	0	0
791	1	0	0
792	3	0	0
793	3	0	0
794	3	0	0
795	2	0	0
796	2	2	1
797	2	0	0
798	2	0	0
799	1	0	0
800	2	0	0
801	1	1	1
802	1	0	0
803	2	0	0
804	2	0	0
805	3	0	0
806	2	0	0
807	3	0	0
808	3	0	0
809	3	0	0
810	3	0	0
811	3	0	0
812	3	0	0
813	3	0	0
814	3	0	0
815	36	0	0
816	2	0	0
817	2	0	0
818	1	0	0
819	3	0	0
820	2	0	0
821	3	0	0
822	2	2	1
823	2	0	0
824	1	0	0
825	3	0	0
826	1	0	0
827	3	0	0
828	3	0	0
829	1	0	0
830	3	0	0
831	2	0	0
832	3	0	0
833	3	0	0
834	3	0	0
835	3	0	0
836	3	0	0
837	3	0	0
838	1	0	0
839	2	0	0
840	3	0	0
841	2	2	1
842	2	0	0
843	3	0	0
844	3	0	0
845	3	0	0
846	5	5	1
847	3	0	0
848	1	0	0
849	2	0	0
850	1	0	0
851	3	0	0
852	2	0	0
853	3	0	0
854	1	0	0
855	3	0	0
856	2	0	0
857	2	0	0
858	2	0	0
859	2	2	1
860	2	0	0
861	2	0	0
862	3	0	0
863	3	0	0
864	2	0	0
865	3	0	0
866	4	0	0
867	2	1	1
868	2	0	0
869	2	0	0
870	2	0	0
871	2	0	0
872	2	2	1
873	3	0	0
874	3	0	0
875	3	0	0
876	1	0	0
877	3	0	0
878	3	0	0
879	2	0	0
880	3	0	0
881	3	0	0
882	2	0	0
883	2	0	0
884	1	0	0
885	3	0	0
886	2	0	0
887	2	0	0
888	1	0	0
889	2	0	0
890	1	0	0
891	1	0	0
892	3	0	0
893	3	3	1
894	2	0	0
895	3	0	0
896	2	0	0
897	3	0	0
898	2	0	0
899	1	0	0
900	1	0	0
901	2	0	0
902	2	0	0
903	3	3	1
904	2	0	0
905	1	0	0
906	3	0	0
907	1	0	0
908	1	0	0
909	2	0	0
910	3	0	0
911	10	0	0
912	2	0	0
913	3	3	1
914	1	0	0
915	1	0	0
916	2	0	0
917	1	0	0
918	1	0	0
919	2	0	0
920	2	0	0
921	2	0	0
922	3	0	0
923	3	0	0
924	3	0	0
925	3	0	0
926	3	0	0
927	1	0	0
928	2	0	0
929	1	0	0
930	1	1	1
931	3	0	0
932	3	0	0
933	2	0	0
934	1	0	0
935	3	0	0
936	3	0	0
937	3	0	0
938	3	0	0
939	3	0	0
940	1	0	0
941	3	0	0
942	2	0	0
943	3	0	0
944	2	0	0
945	3	0	0
946	4	0	0
947	2	0	0
948	2	0	0
949	1	0	0
950	3	0	0
951	1	0	0
952	20	0	0
953	3	0	0
954	3	0	0
955	2	0	0
956	1	0	0
957	3	0	0
958	1	1	1
959	2	2	1
960	3	0	0
961	2	0	0
962	3	0	0
963	3	0	0
964	3	0	0
965	1	0	0
966	1	0	0
967	3	0	0
968	2	0	0
969	1	0	0
970	2	0	0
971	2	0	0
972	2	0	0
973	1	0	0
974	2	0	0
975	2	0	0
976	2	0	0
977	1	0	0
978	2	0	0
979	2	0	0
980	2	0	0
981	3	0	0
982	2	0	0
983	2	0	0
984	3	0	0
985	3	0	0
986	3	0	0
987	2	0	0
988	3	0	0
989	3	0	0
990	3	0	0
991	3	0	0
992	3	0	0
993	2	0	0
994	2	0	0
995	1	0	0
996	2	0	0
997	7	7	1
998	1	0	0
999	1	0	0
1000	1	0	0
1001	3	0	0
1002	3	0	0
1003	3	0	0
1004	2	0	0
1005	2	0	0
1006	2	0	0
1007	3	0	0
1008	1	0	0
1009	2	0	0
1010	3	0	0
1011	3	0	0
1012	3	0	0
1013	5	0	0
1014	4	0	0
1015	2	0	0
1016	3	0	0
1017	1	1	1
1018	3	0	0
1019	1	0	0
1020	3	0	0
1021	1	0	0
1022	2	0	0
1023	3	0	0
1024	3	0	0
1025	1	0	0
1026	2	0	0
1027	3	0	0
1028	1	0	0
1029	3	0	0
1030	1	0	0
1031	3	0	0
1032	2	0	0
1033	2	0	0
1034	2	0	0
1035	2	0	0
1036	2	0	0
1037	1	0	0
1038	3	0	0
1039	2	0	0
1040	1	0	0
1041	2	0	0
1042	2	0	0
1043	2	0	0
1044	3	0	0
1045	1	0	0
1046	1	0	0
1047	3	0	0
1048	3	0	0
1049	3	0	0
1050	1	0	0
1051	2	0	0
1052	4	0	0
1053	4	0	0
1054	4	1	1
1055	3	0	0
1056	2	0	0
1057	2	0	0
1058	1	0	0
1059	4	0	0
1060	3	0	0
1061	3	0	0
1062	1	0	0
1063	4	0	0
1064	3	0	0
1065	2	0	0
1066	1	0	0
1067	3	0	0
1068	1	0	0
1069	1	0	0
1070	3	0	0
1071	1	0	0
1072	1	0	0
1073	2	0	0
1074	3	0	0
1075	2	0	0
1076	4	0	0
1077	3	0	0
1078	3	0	0
1079	1	0	0
1080	1	0	0
1081	1	0	0
1082	3	2	1
1083	1	0	0
1084	3	0	0
1085	3	0	0
1086	3	0	0
1087	1	0	0
1088	1	0	0
1089	2	0	0
1090	3	0	0
1091	2	0	0
1092	3	0	0
1093	24	0	0
1094	3	0	0
1095	2	0	0
1096	1	0	0
1097	1	0	0
1098	3	0	0
1099	1	0	0
1100	2	0	0
1101	2	2	1
1102	1	0	0
1103	12	0	0
1104	2	0	0
1105	2	0	0
1106	2	0	0
1107	2	0	0
1108	2	0	0
1109	2	2	1
1110	1	0	0
1111	1	0	0
1112	1	0	0
1113	1	0	0
1114	3	0	0
1115	3	0	0
1116	3	0	0
1117	3	0	0
1118	1	0	0
1119	1	0	0
1120	4	0	0
1121	3	0	0
1122	2	0	0
1123	2	0	0
1124	3	0	0
1125	3	0	0
1126	3	0	0
1127	1	0	0
1128	3	0	0
1129	3	0	0
1130	4	4	1
1131	2	0	0
1132	8	8	1
1133	1	1	1
1134	2	0	0
1135	2	0	0
1136	2	0	0
1137	3	0	0
1138	3	0	0
1139	3	0	0
1140	3	0	0
1141	2	0	0
1142	1	0	0
1143	3	0	0
1144	2	0	0
1145	3	0	0
1146	3	0	0
1147	2	0	0
1148	2	0	0
1149	1	0	0
1150	2	0	0
1151	1	0	0
1152	1	0	0
1153	2	0	0
1154	1	0	0
1155	1	0	0
1156	5	0	0
1157	1	0	0
1158	3	0	0
1159	2	0	0
1160	2	0	0
1161	3	0	0
1162	1	0	0
1163	10	0	0
1164	16	0	0
1165	4	4	1
1166	1	0	0
1167	3	0	0
1168	2	0	0
1169	3	0	0
1170	1	0	0
1171	2	2	1
1172	1	0	0
1173	6	0	0
1174	3	0	0
1175	3	0	0
1176	2	0	0
1177	3	0	0
1178	2	0	0
1179	1	0	0
1180	1	0	0
1181	1	0	0
1182	2	0	0
1183	1	0	0
1184	2	0	0
1185	7	0	0
1186	4	0	0
1187	2	0	0
1188	1	0	0
1189	3	0	0
1190	1	0	0
1191	1	0	0
1192	2	0	0
1193	2	2	1
1194	2	0	0
1195	4	0	0
1196	3	0	0
1197	3	3	1
1198	2	0	0
1199	2	0	0
1200	4	0	0
1201	3	0	0
1202	2	0	0
1203	1	0	0
1204	3	0	0
1205	3	0	0
1206	1	0	0
1207	1	0	0
1208	2	0	0
1209	3	0	0
1210	1	0	0
1211	1	0	0
1212	1	0	0
1213	3	0	0
1214	9	0	0
1215	1	0	0
1216	1	0	0
1217	1	0	0
1218	1	0	0
1219	8	0	0
1220	3	0	0
1221	3	0	0
1222	1	0	0
1223	3	0	0
1224	1	0	0
1225	1	0	0
1226	1	0	0
1227	3	0	0
1228	3	0	0
1229	2	1	1
1230	2	0	0
1231	5	0	0
1232	1	0	0
1233	1	0	0
1234	2	0	0
1235	1	0	0
1236	7	0	0
1237	1	0	0
1238	6	0	0
1239	1	0	0
1240	1	0	0
1241	2	0	0
1242	3	0	0
1243	3	0	0
1244	2	0	0
1245	3	0	0
1246	1	1	1
1247	1	0	0
1248	2	0	0
1249	2	0	0
1250	3	0	0
1251	3	0	0
1252	2	0	0
1253	3	3	1
1254	1	0	0
1255	1	0	0
1256	1	0	0
1257	3	0	0
1258	2	0	0
1259	1	0	0
1260	3	0	0
1261	3	0	0
1262	3	3	1
1263	3	0	0
1264	4	0	0
1265	2	0	0
1266	4	0	0
1267	4	0	0
1268	3	0	0
1269	1	0	0
1270	1	0	0
1271	2	1	1
1272	2	0	0
1273	1	0	0
1274	1	0	0
1275	2	0	0
1276	3	0	0
1277	2	0	0
1278	3	0	0
1279	3	0	0
1280	2	0	0
1281	1	0	0
1282	3	0	0
1283	1	0	0
1284	2	0	0
1285	1	0	0
1286	1	0	0
1287	2	0	0
1288	2	0	0
1289	3	0	0
1290	1	0	0
1291	2	0	0
1292	2	0	0
1293	3	0	0
1294	5	0	0
1295	2	0	0
1296	3	0	0
1297	1	0	0
1298	3	0	0
1299	1	0	0
1300	2	0	0
1301	2	0	0
1302	3	0	0
1303	1	0	0
1304	3	0	0
1305	2	0	0
1306	3	0	0
1307	1	0	0
1308	2	0	0
1309	1	0	0
1310	1	0	0
1311	5	0	0
1312	7	2	1
1313	1	0	0
1314	5	0	0
1315	7	0	0
1316	4	0	0
1317	1	0	0
1318	4	0	0
1319	18	0	0
1320	1	0	0
1321	2	1	1
1322	6	6	1
1323	2	0	0
1324	3	0	0
1325	1	0	0
1326	1	0	0
1327	5	0	0
1328	2	0	0
1329	1	0	0
1330	1	0	0
1331	3	0	0
1332	2	0	0
1333	3	0	0
1334	1	0	0
1335	3	0	0
1336	1	0	0
1337	2	0	0
1338	3	2	1
1339	2	0	0
1340	3	0	0
1341	3	3	1
1342	1	0	0
1343	3	0	0
1344	3	0	0
1345	1	0	0
1346	3	0	0
1347	1	0	0
1348	1	0	0
1349	2	0	0
1350	2	0	0
1351	1	0	0
1352	1	0	0
1353	3	0	0
1354	3	0	0
1355	3	0	0
1356	3	0	0
1357	3	1	1
1358	1	0	0
1359	3	0	0
1360	3	3	1
1361	3	3	1
1362	3	0	0
1363	3	0	0
1364	3	0	0
1365	2	0	0
1366	3	0	0
1367	1	0	0
1368	2	0	0
1369	2	0	0
1370	1	0	0
1371	2	0	0
1372	2	0	0
1373	2	0	0
1374	3	0	0
1375	3	0	0
1376	3	0	0
1377	3	0	0
1378	1	0	0
1379	2	0	0
1380	3	0	0
1381	2	0	0
1382	2	0	0
1383	2	0	0
1384	1	0	0
1385	1	0	0
1386	1	0	0
1387	1	0	0
1388	2	0	0
1389	1	0	0
1390	3	0	0
1391	3	0	0
1392	5	4	1
1393	1	0	0
1394	1	0	0
1395	1	0	0
1396	1	0	0
1397	1	0	0
1398	1	0	0
1399	3	0	0
1400	3	0	0
1401	7	0	0
1402	3	0	0
1403	3	2	1
1404	2	0	0
1405	2	0	0
1406	3	0	0
1407	3	1	1
1408	1	0	0
1409	1	0	0
1410	3	0	0
1411	2	0	0
1412	1	0	0
1413	3	0	0
1414	2	0	0
1415	1	1	1
1416	2	0	0
1417	2	0	0
1418	2	0	0
1419	2	2	1
1420	2	0	0
1421	3	0	0
1422	1	0	0
1423	3	0	0
1424	1	0	0
1425	10	7	1
1426	1	0	0
1427	1	0	0
1428	1	0	0
1429	1	0	0
1430	3	0	0
1431	1	0	0
1432	1	0	0
1433	3	3	1
1434	1	0	0
1435	2	0	0
1436	2	0	0
1437	3	0	0
1438	1	0	0
1439	3	0	0
1440	1	0	0
1441	3	0	0
1442	1	0	0
1443	1	0	0
1444	7	0	0
1445	1	0	0
1446	3	0	0
1447	2	0	0
1448	2	0	0
1449	1	0	0
1450	1	0	0
1451	2	0	0
1452	2	0	0
1453	3	0	0
1454	1	0	0
1455	3	0	0
1456	3	0	0
1457	1	0	0
1458	3	0	0
1459	1	0	0
1460	1	0	0
1461	3	0	0
1462	3	0	0
1463	2	0	0
1464	3	0	0
1465	3	0	0
1466	4	0	0
1467	8	1	1
1468	3	0	0
1469	1	0	0
1470	1	0	0
1471	3	0	0
1472	1	0	0
1473	3	0	0
1474	1	0	0
1475	3	0	0
1476	2	0	0
1477	3	0	0
1478	1	0	0
1479	1	0	0
1480	3	0	0
1481	1	1	1
1482	1	0	0
1483	2	2	1
1484	3	0	0
1485	3	0	0
1486	3	0	0
1487	4	0	0
1488	3	3	1
1489	3	0	0
1490	3	0	0
1491	1	0	0
1492	3	0	0
1493	3	0	0
1494	2	0	0
1495	2	0	0
1496	3	0	0
1497	1	0	0
1498	3	0	0
1499	2	0	0
1500	2	0	0
1501	1	0	0
1502	2	0	0
1503	2	0	0
1504	3	0	0
1505	2	2	1
1506	1	0	0
1507	3	0	0
1508	2	0	0
1509	5	0	0
1510	3	0	0
1511	3	0	0
1512	2	0	0
1513	3	0	0
1514	1	0	0
1515	3	0	0
1516	3	0	0
1517	1	0	0
1518	3	0	0
1519	3	0	0
1520	3	0	0
1521	3	0	0
1522	1	0	0
1523	3	0	0
1524	1	0	0
1525	1	0	0
1526	3	0	0
1527	3	0	0
1528	2	0	0
1529	2	2	1
1530	2	0	0
1531	1	0	0
1532	3	0	0
1533	2	0	0
1534	3	0	0
1535	1	0	0
1536	1	0	0
1537	3	0	0
1538	2	0	0
1539	3	0	0
1540	3	0	0
1541	3	0	0
1542	3	0	0
1543	3	0	0
1544	2	0	0
1545	4	0	0
1546	3	0	0
1547	3	0	0
1548	2	0	0
1549	3	0	0
1550	3	0	0
1551	2	2	1
1552	2	0	0
1553	1	0	0
1554	3	0	0
1555	1	0	0
1556	1	0	0
1557	1	0	0
1558	3	0	0
1559	3	0	0
1560	3	0	0
1561	3	0	0
1562	3	0	0
1563	2	0	0
1564	2	0	0
1565	3	0	0
1566	1	0	0
1567	2	0	0
1568	4	0	0
1569	1	0	0
1570	2	0	0
1571	3	0	0
1572	3	0	0
1573	1	0	0
1574	2	0	0
1575	1	0	0
1576	3	0	0
1577	1	0	0
1578	2	0	0
1579	1	0	0
1580	2	0	0
1581	2	0	0
1582	3	0	0
1583	3	0	0
1584	3	0	0
1585	3	0	0
1586	2	0	0
1587	3	0	0
1588	2	0	0
1589	1	1	1
1590	1	0	0
1591	1	0	0
1592	3	0	0
1593	2	0	0
1594	2	0	0
1595	3	0	0
1596	1	0	0
1597	1	0	0
1598	2	0	0
1599	2	0	0
1600	2	0	0
1601	1	0	0
1602	1	0	0
1603	1	0	0
1604	2	0	0
1605	3	0	0
1606	1	0	0
1607	3	0	0
1608	3	0	0
1609	5	0	0
1610	3	0	0
1611	2	0	0
1612	1	1	1
1613	1	0	0
1614	3	0	0
1615	3	0	0
1616	1	0	0
1617	1	0	0
1618	3	0	0
1619	1	0	0
1620	1	1	1
1621	1	0	0
1622	3	0	0
1623	3	0	0
1624	1	0	0
1625	3	0	0
1626	8	8	1
1627	2	0	0
1628	1	0	0
1629	2	0	0
1630	2	0	0
1631	2	0	0
1632	3	0	0
1633	2	0	0
1634	2	0	0
1635	3	3	1
1636	4	0	0
1637	3	0	0
1638	2	0	0
1639	2	0	0
1640	1	1	1
1641	1	0	0
1642	2	0	0
1643	4	4	1
1644	3	0	0
1645	2	0	0
1646	2	0	0
1647	2	0	0
1648	3	0	0
1649	1	0	0
1650	5	0	0
1651	1	0	0
1652	5	0	0
1653	2	0	0
1654	3	0	0
1655	4	4	1
1656	7	7	1
1657	3	0	0
1658	3	0	0
1659	13	0	0
1660	3	0	0
1661	2	0	0
1662	1	0	0
1663	5	0	0
1664	1	0	0
1665	3	0	0
1666	1	0	0
1667	2	0	0
1668	3	0	0
1669	3	0	0
1670	5	0	0
1671	1	0	0
1672	2	2	1
1673	3	0	0
1674	3	0	0
1675	1	0	0
1676	4	0	0
1677	2	0	0
1678	3	0	0
1679	2	0	0
1680	1	1	1
1681	1	0	0
1682	2	0	0
1683	2	0	0
1684	2	0	0
1685	2	0	0
1686	2	0	0
1687	1	0	0
1688	3	0	0
1689	3	0	0
1690	1	0	0
1691	3	0	0
1692	3	0	0
1693	2	0	0
1694	21	0	0
1695	1	0	0
1696	2	0	0
1697	1	0	0
1698	2	2	1
1699	1	0	0
1700	1	0	0
1701	1	1	1
1702	2	0	0
1703	1	0	0
1704	3	0	0
1705	2	0	0
1706	4	4	1
1707	2	0	0
1708	2	0	0
1709	3	0	0
1710	1	0	0
1711	2	0	0
1712	2	0	0
1713	3	0	0
1714	2	0	0
1715	2	2	1
1716	2	0	0
1717	2	0	0
1718	3	0	0
1719	3	0	0
1720	3	0	0
1721	1	0	0
1722	3	0	0
1723	2	0	0
1724	1	1	1
1725	5	0	0
1726	2	0	0
1727	1	0	0
1728	2	0	0
1729	1	0	0
1730	2	0	0
1731	2	0	0
1732	2	0	0
1733	3	0	0
1734	3	0	0
1735	2	0	0
1736	2	0	0
1737	1	0	0
1738	1	0	0
1739	3	0	0
1740	2	0	0
1741	1	0	0
1742	2	0	0
1743	4	0	0
1744	3	0	0
1745	2	0	0
1746	3	0	0
1747	2	0	0
1748	3	0	0
1749	3	0	0
1750	1	1	1
1751	1	1	1
1752	3	0	0
1753	2	0	0
1754	2	0	0
1755	2	0	0
1756	2	0	0
1757	1	0	0
1758	2	0	0
1759	1	0	0
1760	2	2	1
1761	1	0	0
1762	1	0	0
1763	1	0	0
1764	2	0	0
1765	3	0	0
1766	1	0	0
1767	2	0	0
1768	1	0	0
1769	1	0	0
1770	1	0	0
1771	2	0	0
1772	2	0	0
1773	2	0	0
1774	1	0	0
1775	2	0	0
1776	2	0	0
1777	3	0	0
1778	2	0	0
1779	2	0	0
1780	2	0	0
1781	1	0	0
1782	3	0	0
1783	2	0	0
1784	1	0	0
1785	1	0	0
1786	3	0	0
1787	3	0	0
1788	1	0	0
1789	2	0	0
1790	1	0	0
1791	1	0	0
1792	1	0	0
1793	3	0	0
1794	3	0	0
1795	1	0	0
1796	1	0	0
1797	4	0	0
1798	1	0	0
1799	1	0	0
1800	1	0	0
1801	1	0	0
1802	3	0	0
1803	2	0	0
1804	1	0	0
1805	2	0	0
1806	2	0	0
1807	2	0	0
1808	2	0	0
1809	2	0	0
1810	1	0	0
1811	2	0	0
1812	2	0	0
1813	1	0	0
1814	3	0	0
1815	1	0	0
1816	2	0	0
1817	1	0	0
1818	2	0	0
1819	2	0	0
1820	1	0	0
1821	1	0	0
1822	1	0	0
1823	2	0	0
1824	2	0	0
1825	3	0	0
1826	3	0	0
1827	3	0	0
1828	2	0	0
1829	2	0	0
1830	3	0	0
1831	3	0	0
1832	2	0	0
1833	2	0	0
1834	3	0	0
1835	2	0	0
1836	1	0	0
1837	2	0	0
1838	2	0	0
1839	1	0	0
1840	1	0	0
1841	1	0	0
1842	1	0	0
1843	3	0	0
1844	4	0	0
1845	4	0	0
1846	2	0	0
1847	1	0	0
1848	1	0	0
1849	1	0	0
1850	1	0	0
1851	1	0	0
1852	3	0	0
1853	2	0	0
1854	1	0	0
1855	24	0	0
1856	1	0	0
1857	2	0	0
1858	3	0	0
1859	3	0	0
1860	3	0	0
1861	2	0	0
1862	3	0	0
1863	3	0	0
1864	1	0	0
1865	2	0	0
1866	1	0	0
1867	2	0	0
1868	3	0	0
1869	3	0	0
1870	1	0	0
1871	1	0	0
1872	1	0	0
1873	1	0	0
1874	2	0	0
1875	2	0	0
1876	1	0	0
1877	2	2	1
1878	3	0	0
1879	1	1	1
1880	1	0	0
1881	1	1	1
1882	2	2	1
1883	2	0	0
1884	1	0	0
1885	1	0	0
1886	1	0	0
1887	1	0	0
1888	2	0	0
1889	1	0	0
1890	2	0	0
1891	2	0	0
1892	2	0	0
1893	1	0	0
1894	2	0	0
1895	2	0	0
1896	2	0	0
1897	2	0	0
1898	1	0	0
1899	3	0	0
1900	5	5	1
1901	1	0	0
1902	2	0	0
1903	3	0	0
1904	1	0	0
1905	3	0	0
1906	3	0	0
1907	1	0	0
1908	1	0	0
1909	1	0	0
1910	1	0	0
1911	3	0	0
1912	1	0	0
1913	1	0	0
1914	1	0	0
1915	1	0	0
1916	3	0	0
1917	3	0	0
1918	1	0	0
1919	1	0	0
1920	1	0	0
1921	1	0	0
1922	1	1	1
1923	3	0	0
1924	1	0	0
1925	1	0	0
1926	1	0	0
1927	2	0	0
1928	1	0	0
1929	2	0	0
1930	2	0	0
1931	2	0	0
1932	1	0	0
1933	1	0	0
1934	1	0	0
1935	1	0	0
1936	2	0	0
1937	1	0	0
1938	3	3	1
1939	23	0	0
1940	3	0	0
1941	3	0	0
1942	4	0	0
1943	3	0	0
1944	2	0	0
1945	3	0	0
1946	2	0	0
1947	1	0	0
1948	3	0	0
1949	3	0	0
1950	1	0	0
1951	1	0	0
1952	2	0	0
1953	2	0	0
1954	1	0	0
1955	3	0	0
1956	1	0	0
1957	2	0	0
1958	1	0	0
1959	1	0	0
1960	2	0	0
1961	3	0	0
1962	5	0	0
1963	1	0	0
1964	2	0	0
1965	1	0	0
1966	2	0	0
1967	2	0	0
1968	3	0	0
1969	2	2	1
1970	2	0	0
1971	4	0	0
1972	3	0	0
1973	2	0	0
1974	1	0	0
1975	3	0	0
1976	2	0	0
1977	2	0	0
1978	2	0	0
1979	1	0	0
1980	1	0	0
1981	1	0	0
1982	3	0	0
1983	3	0	0
1984	1	0	0
1985	1	0	0
1986	1	0	0
1987	1	0	0
1988	2	0	0
1989	3	0	0
1990	3	0	0
1991	1	0	0
1992	2	0	0
1993	2	0	0
1994	1	0	0
1995	1	0	0
1996	1	0	0
1997	2	0	0
1998	3	0	0
1999	3	0	0
[truncated: 1,869 more rows]
