# Supplementary material for: The Trypanosoma cruzi Antigen and Epitope Atlas: antibody specificities in Chagas disease patients across the Americas
Source: Nat Commun. 2023 Apr 3;14:1850. doi: 10.1038/s41467-023-37522-9 (PMC10070320; doi:10.1038/s41467-023-37522-9)
Supplement: Supplementary file 15 — Source Data [file 41467_2023_37522_MOESM15_ESM.zip › Source Data/Source_Data_For_Supplementary_Figure_S7.tsv]

protein	Mutagenized_Peak	Cluster	Common_Motif	num_key_residues	Motif_length	highlight
TcCLB.508323.100	AAAAPKESVPAAAAPKKEEP	1	--A-PKE-VPAAAAP--EEP	14	18	NA
TcCLB.508831.140	PSPFGQAAAGDKPSPFGQAA	2	---F-QAAAGDKP-------	9	10	TcCLB.508831.140
TcCLB.508219.90	AAAPPTQLPQTGEDGGAAEG	3	A-------PQTGE--G----	7	16	NA
TcCLB.506811.160	AVETEKQRAAEATKVAEAEK	4	----EKQRAAEATKV---EK	13	16	NA
TCSYLVIO_009765	AAKPAAKPAAKPAAKTAAKP	5	------KP-AKP--K-----	6	9	NA
TcCLB.508369.50	EYLYLLPEDYEELMRLGVRL	6	E---LLPED-E-LMR-----	10	15	NA
TcCLB.503453.70	AAPAAPEPPRTAPAAPEPPR	7	--PAAPEPPRTAP----P--	12	16	NA
TCSYLVIO_006313	AAPEAVNSSQTNNTTKTGDS	8	---E-----QTNNTTK---S	9	17	NA
TcCLB.506559.300	SEFVETVKVLLPEDHPRFVL	9	-------K-LLPED-P----	7	9	NA
TcCLB.504221.9	AEERAQREAEERAQREAEKR	10	-E--AQREAEERAQREAE-R	16	19	NA
TcCLB.505925.10.1	NPAEPKPAEPKSAEPKPAEP	11	---EPKPAEPKSAEPKP-EP	16	17	NA
TcCLB.511105.60	AEPTSAEDTDDVSRNEGSEF	12	------EDTDDVSRNE----	10	10	NA
TcCLB.504881.50	AGGLGLSDARAALDKPNLAL	13	A------D--AA-DKP----	7	16	NA
TcCLB.508865.30	PPVSAPAKAAAPPAAARSAE	14	P---APAKAAAPP-A----E	12	20	NA
TcCLB.510669.49	SPRGSCKALLPEDAEKKVVP	15	SP---CKALLPEDAE----P	13	20	TcCLB.510669.49
TcCLB.508831.150	TAAKPPAESPFKNVFGEPSS	16	T---PPAESPFK--F-EP--	12	18	NA
TcCLB.507895.150	ALGARRSKLFDEATARRNEG	17	--------LFDEATAR--E-	9	11	NA
TcCLB.507447.19	EEEEDVGPRHVDPDHFRSTT	18	---EDVGPRHVDPD-F----	12	13	NA
TCSYLVIO_004014	ALNRAAAADKRVAELELARQ	19	-L--AAA-DKRV-E-E----	10	15	NA
TcCLB.503971.59	ALTGASAAPKTGENRAMAAE	20	-----SAAP-TGE------E	8	15	NA
TcCLB.511255.370	TTTTRAPSRLREIDGGLSSS	21	----RAPSRLREIDGG----	12	12	NA
TcCLB.508235.20	ANGGSTISTPPSGTEKKAAA	22	----------PSGTE-----	5	5	NA
TcCLB.506419.60	ANTAGGFGTAANPTGGFGTA	23	A--AGGFG-A--P-GGFG--	12	18	NA
TcCLB.509629.10	PPSTAPGETKIPSELNATIP	24	-----PGETKIPSELN-T-P	13	15	NA
TcCLB.506041.60	HATPRNDEYDDDYESETPAS	25	-A--RNDEYDDDYE---P--	12	17	NA
TcCLB.507765.60	ARPTRKEEGGRMQRGGRDAP	26	A-PT-KEEGG-M--------	9	12	NA
TcCLB.510101.430	RQQGRNEPQARKQQGRDAPQ	27	-QQ----PQ--KQ-G-----	7	14	NA
TCSYLVIO_009198	ASADIAPDQVDSPAEIAPDQ	28	A-----PDQVDSPAEI----	11	16	NA
TcCLB.510069.20	NASFIYAALADKEVDNAVKT	29	------AA-ADK-V-N--K-	8	13	NA
TcCLB.506187.50	TNPNSTPTTGDDDPAADGAG	30	-NP-----TGDDDP--D---	9	16	NA
TcCLB.504425.110	ASSAFDVPLDEKELNAFLEK	31	--SAFD-PLDEKELN-FLEK	16	18	NA
TcCLB.504235.9	IESFEGLPPGIDLASIKDMP	32	---F-GL-PGIDL--IKD--	11	15	NA
TcCLB.506297.190	ATGVAFSRSPSTGENFFFGE	33	A-G------P-TGENF--G-	9	19	NA
TcCLB.509629.10	IPSDHDILLEFRELAAMALI	34	---D-D-L-EFRELA--A--	10	15	NA
TcCLB.507675.20	SLNAIMTPNDVTRLMQLCEK	35	-------PNDV-R-MQLC-K	10	13	NA
TcCLB.509629.10	VGTNSDPDSFSSTNVSGGAD	36	-----DPDSFSSTNVSGG-D	14	15	NA
TcCLB.509587.10	AYHNSLPNDERRRLALMTMI	37	-----LPNDE-RRL------	8	9	NA
TCSYLVIO_002563	CEVVPIRFNEIAAADKNLTQ	38	-------F---AA-DK----	5	9	NA
TcCLB.508891.90	CGVSSSSSQPQSTTPRRGGG	39	---------PQST-PR----	6	7	NA
TcCLB.508543.180	CKYGLVSAAGGFGMTVTTPS	40	-------AAGGFGM----PS	9	13	NA
TcCLB.506755.160	REAATVAAGNKSQFGEEEKK	41	RE----AAGNK-QF----K-	10	19	NA
TcCLB.505231.20	DDTLVFSLMAGDKSGNIYSM	42	-----F---AGDK--N----	6	11	NA
TcCLB.503779.20	DFQRNQLYSFDEMRDQRDRQ	43	------LY-FDE-R------	6	8	NA
TcCLB.509835.30	SDGAPLDISSLAGSDGVGLA	44	----PLDI-SLAGSDG-GL-	13	15	NA
TcCLB.511365.90	DGTTVKMNGLTQYNGLDESQ	45	D----K--GLTQYN--D---	9	17	NA
TcCLB.507809.14	DIRNKSLPEDAMLRFNASCV	46	D--NK-LPEDA---------	8	11	NA
TcCLB.510575.100	DQVIFFPVPRPAAKDNISNA	47	DQ----P-PRPAAKDN----	11	16	NA
TcCLB.503999.30	GATSPPVVEAVAEDKNGMFA	48	--------EAVA-DKN----	7	8	NA
TCSYLVIO_008843	PVISKQSSSDVIEPFTSAGV	49	----KQ--SDVIEPF-----	9	11	NA
TcCLB.507711.250	ENVRELVAPAEDVQAAEQQE	50	----ELV-PAEDVQ----Q-	10	15	NA
TcCLB.508501.80	EAHKDPEPQNTSPAFTATEA	51	-------PQNT-PA------	6	7	NA
TCSYLVIO_004283	KEAMAFLKAIGAVDDVNRVN	52	-----FLKAIGAVDD-N--N	12	15	NA
TcCLB.507633.120	PTAMTTRAPSRLREIDGSLS	53	-T----RAPSRLREIDG---	12	16	NA
TcCLB.503645.10	EATATKTTTATTGDSDGSTA	54	-----K--T-TTGDSDG---	9	12	NA
TcCLB.508375.10	EDDSPSHLPNDARRGNTQEP	55	-------LPNDARR-----P	8	13	NA
TcCLB.503635.10	AVLEVAFRKIDIDGYGRITR	56	------FRKID-DG------	7	8	NA
TcCLB.510007.60	EEIEELQPVTGEAGAQLQYS	57	-------PVTGEA--Q-QY-	9	12	NA
TcCLB.506575.50	QSVAKRPVAPQEAAAAAQYG	58	Q---K-P-AP-EAAA---Y-	10	19	NA
TcCLB.509157.170	EEVPPPLGTEDIPKADVERP	59	----PPLGTED-PK------	9	10	NA
TcCLB.511817.40	VCGPPPFMEAISGDKDFKTS	60	------F-EA--GDKD-K--	8	12	NA
TcCLB.508401.10	GTFLRQEEVPLTGEAPLELV	61	G---R----P-TGEAP---V	9	20	NA
TcCLB.506717.240	EPLRNNTDFTQNKNASMEML	62	EP---NT-FTQNKNAS-EM-	14	19	NA
TcCLB.506177.20	QPQQYEQPQQYEQPQQHEQP	63	----YEQPQ-YEQP-Q--QP	12	16	NA
TcCLB.504071.70	HHSAGALVRPVTGENHTDVS	64	---------PVTGE---D--	6	9	NA
TcCLB.509683.117	NVIQEREEKLIAAEARKNMQ	65	---QEREEKLIAAEARK---	14	14	NA
TcCLB.506441.20	SGREGRERGYPEEKEDSRRE	66	--REGRERGYPEEK-D-RR-	15	17	NA
TcCLB.508831.150	PLKSVFGAPSSTAAKPHAES	67	PL---F-APSSTAAKP-A--	13	18	NA
TcCLB.506291.20	ETNTSRKKPRTATDPNENVA	68	ETNT---KP-TATD-NE-V-	13	19	NA
TcCLB.507649.70	ASGQQVKPKIPEEHALRLTQ	69	A-----KPKIPEE------Q	9	20	NA
TcCLB.508257.180	DALIDALKRNGVHAEPLEIK	70	-------K-NGVH------K	6	13	NA
TcCLB.511167.110	MSVEEGGKASLSDKSNGLSA	71	----E-GKASL-DK------	8	10	NA
TcCLB.507949.210	GLVAALSDAASGDKWYDEYL	72	-------DAA-GDK------	6	7	NA
TCSYLVIO_010662	GFGANTATAGGFGANSTVGF	73	------A-AGGFG-------	6	7	NA
TcCLB.506695.30	ARPLFRDRPNTGEEFRGTND	74	------D-P-TGE-F---N-	7	13	NA
TCSYLVIO_004056	SATTTSTPAAGGFGSATTTS	75	-------PAAGGFGS-----	8	8	NA
TcCLB.509399.80	FLDGSTPMTTASETGPLKDS	76	---G--P--TA-ETGPL---	9	14	NA
TcCLB.507485.90	GGGAVRRPRIDVEESCTPKT	77	G----R-PRIDVEE-C-P--	11	18	NA
TcCLB.506999.90	FRKFILKPKLPEELEDRARV	78	------KPKLPEE-ED----	9	10	NA
TcCLB.506885.260	FSNNRKDKKGLKFNLKEEQT	79	FS---K--KGL-FNLK----	10	16	NA
TCSYLVIO_008735	GKPSLPVPSTGESPPTTAGD	80	-------P-TGE-P------	5	7	NA
TcCLB.504163.30	ARLLLTLPENHPRRQLEGSA	81	------LPENHP----EGS-	9	13	NA
TcCLB.509541.19	RVAVFGRGENGEINTSLRFQ	82	R---F-RGENGEINT-----	11	15	NA
TcCLB.511517.120	VTSKEPSSQQSKAGDKKRGS	83	VTS-E---QQ--AGDK----	10	16	NA
TcCLB.503771.90	LPTPLPHTPQTGEGLQPSGV	84	--------PQTGE--QP---	7	9	NA
TcCLB.506291.20	PPPPREGKDERKSGEATAPQ	85	----REGKDERK-GE---PQ	12	16	NA
TcCLB.509875.80	IDGKLQRQEEVPLTGERQLE	86	------R-E--P-TGE-Q--	7	12	NA
TcCLB.511391.180	MYAASDPKNTENKGPLPVKD	87	MY---DP-NTENK------D	10	20	NA
TCSYLVIO_002936	RRQFQNPAIAEGTEEPDYES	88	-R---NPAIAEGTE-P----	11	15	NA
TCSYLVIO_005669	KSASMKYASAAAEQALIDKE	89	-----KYASAAAEQA--D--	11	13	NA
TCSYLVIO_008467	KEESPKQTAEDGSAQRPSEN	90	--ESPKQTAEDGSAQRP---	15	15	NA
TcCLB.511283.290	VQFAAGEDPRTGERLYGYSF	91	--------PRTGE-L-G-S-	8	11	NA
TcCLB.511909.10	PKALSPMTGEIIESNIKYMM	92	-----PMTGE--E-N----M	8	15	NA
TcCLB.509791.120	KMYKELSQNQRRELKQRAAR	93	--Y--LS-NQRREL--R---	10	15	NA
TcCLB.507297.30	KPGGAPGPINYMEIGLNLIK	94	KPG-APGPINY-EI--N---	13	17	NA
TcCLB.476421.9	LANCNLGTAVTGEKPLRVSE	95	--------AVTGE-P----E	7	12	NA
TcCLB.510317.20	LCEEAMEKLRTGEMPSMTLP	96	------E---TGE-P-----	5	9	NA
TcCLB.506755.140	LERQLLQGTFAAGDKHLVPF	97	-E----Q---AAGDK---P-	8	18	NA
TcCLB.511517.37	FTNRWHLTSDDIHEAVNRLV	98	-------TSDDIHE------	7	7	NA
TcCLB.507297.30	MERPPRVDVEEFFQQAEVTE	99	--R-PRVD-EEFFQQ-----	11	13	NA
TcCLB.510421.330	LILDRFLAAAMDKVFTTGFA	100	---D---AAA-DK----G--	7	15	NA
TcCLB.511593.60	LPTLKAPAAPAAAAEATTTQ	101	----KAPAAPAAAA------	10	10	NA
TcCLB.511817.280	LMKSTNGASSNKPGADMQQK	102	LM-----A--NKP-AD--Q-	9	19	NA
TcCLB.511367.90	FPVLQLREIDGDASSVLALC	103	-----LREIDGD--------	7	7	NA
TCSYLVIO_007053	LQLIVKASLPQDYSGIRAQS	104	-----KASLPQDY-----Q-	9	14	NA
TcCLB.503869.30	LSEASPPRVTGETPHTDSIR	105	------PRVTGE-P-T----	8	10	NA
TcCLB.510863.20	LYSDLSTPPPTGLEDKNAGG	106	--------PPTG-EDK----	7	8	NA
TcCLB.509031.20	VVMMCCGTGEATATDKGNLR	107	---------EATA-DK----	6	7	NA
TcCLB.507801.19	MPKILANSLPSLRAASPPTT	108	M------SL-SLRAA---T-	9	19	NA
TCSYLVIO_005374	MQAPTLDPITGEQLTGDDRR	109	-------PITGE-L--DD--	8	11	NA
TcCLB.510747.170	NFQSMKLSGGFGSGERNISR	110	-----K--GGFG--E-----	6	10	NA
TcCLB.506733.40	NNNGIEEDEDMFFGRALKPL	111	-----EEDEDMFFGR---P-	11	14	NA
TcCLB.470687.9	RDDNNKNKDNNNNNNNTGDK	112	RDDNNK-KDNNNNNNN--D-	16	19	NA
TcCLB.511169.29	NNLAKLDVGTENKPNSSPPG	113	----K--VGTENKP------	8	10	NA
TcCLB.507237.160	PAVSATLAPSRLREVDGSLS	114	-------APSRLREVDG---	10	10	NA
TcCLB.504157.10	TIADAYQGEPQTGEEDIPVM	115	-----Y---PQTGE--IP--	8	13	NA
TcCLB.503917.7	PEPATGDLHPMTGENVCVYV	116	---------PMTGE------	5	5	NA
TcCLB.506825.100	TGATAQNNSSSKDGRDNEEE	117	-----QNNSSSK--R-N---	9	12	NA
TcCLB.508231.170	ESKPQNFNASSADKAPKPFG	118	E-----F-A---DKAP-PF-	9	19	NA
TcCLB.509007.70	QAAAVPNFAAATADKPVGTQ	119	-----P-F-AA--DKP----	7	11	NA
TcCLB.509151.140	PKKAAAPKKAAAPQKAAAPK	120	-K-AAAP--AAAP--AAA--	12	17	NA
TcCLB.506859.70	PQQQQQQQQQGGFGRWNQST	121	P-QQQQQQQQ-GFGR-N--T	15	20	NA
TcCLB.508125.130	PSETPLKTASAPAAPSPTGT	122	--ETPLKTA--P---S----	9	14	NA
TCSYLVIO_002216	TQGLQGGVSGVEDKLLPASS	123	--------SGVEDK--P---	7	9	NA
TcCLB.511633.79	RSTTQDAYRPVDPSAYKRES	124	-----D-YRPVDP-AYK-E-	11	14	NA
TCSYLVIO_000132	SAPILDPAINADKPNRLRDA	125	-------AI--DKP------	5	7	NA
TCSYLVIO_009569	SLGKEEVPLTGERPPEVLRV	126	-------P-TGE-P------	5	7	NA
TcCLB.508639.10	ERESGPADFKQTFPDIIVPS	127	--E-GP-DFKQ-FPD---PS	12	18	NA
TcCLB.509991.20	SQSLLREYALSGDKTLPFDA	128	------EYA--GDK--P---	7	11	NA
TcCLB.507821.10	SSAGQPPSGHKLLNENEGAV	129	----Q-PSGHKL-NENE---	11	13	NA
TCSYLVIO_003468	PSTPVDSSAHSTPSTPVDSS	130	---PVD-SAH-TP--P-D--	10	15	NA
TcCLB.506759.210	TNTTTQAPTANKPGGADESV	131	T--T-QAP--NKP-------	8	13	NA
TcCLB.507511.81	SSTPPSGTENKPATGEAPSQ	132	----PSGTENKPATG--P-Q	13	16	NA
TCSYLVIO_006326	TKLEDAKPEDTKPKDTKPEA	133	-------PEDT-PK------	6	7	NA
TcCLB.511595.39	TKLKQPRLREIDGSLSSSAW	134	T---QPRLREIDG-------	10	13	NA
TcCLB.509793.50	TSAKLGKSVGLTAALSPRQR	135	------K-VGLT-ALSP-Q-	10	13	NA
TcCLB.506067.80	TTTTTTTTAPEAPRTTTTTT	136	--------APEAPRTT---T	9	12	NA
TcCLB.506885.90	AEASFVEHVLALLPGDENSL	137	----F-E--LA-LPGD----	8	12	NA
TcCLB.506295.160	GFAIGMASAGWKPIAEVQFA	138	----GMA-AGWKP----Q--	9	14	NA
TcCLB.507867.5	MCRGSGATATDKPNSCQGSS	139	------A-A-DKP-------	5	7	NA
TCSYLVIO_002530	WRRNSSAEAGDKPVVSCRRN	140	W-----A-AGDKP----R--	8	18	NA
TCSYLVIO_005086	AQETMSRKEWYDVVAPKNFE	141	-QE---R-EWYD-VAPK--E	12	19	NA
TcCLB.506401.320	RARRQRLFDVATEKKKNPEA	142	--R-Q-LFD-ATE-------	8	11	NA
TcCLB.506657.70	RLMALATQAIAESKRFSSMD	143	-------QAIAESK-----D	8	13	NA
TcCLB.506241.170	VVKEGKKDRFKAPKIQRLIT	144	------K-RF-APKI-RLI-	10	13	NA
TcCLB.507993.270	LHELDVAYKALEAADKAAFE	145	-------YKA--A-DK----	6	9	NA
TcCLB.509801.20	PSLTKLRQQSAGDKVAGAIA	146	PSL--L-Q--AGDKV-----	10	15	NA
TcCLB.509859.10	TARDAPDEPVHFEDALKATP	147	-----PDEP-HFEDAL---P	11	15	NA
TcCLB.506537.80	TITPEPQVKIAPKPVVPAAP	148	----E-QV-I--KP------	6	10	NA
TcCLB.510811.10	ASFIYAALADKEVDNAVKTL	149	-----AA-ADK-VDN--K--	9	13	NA
TcCLB.509695.120	IEHADAVVPLDNDALSRMAD	150	--------PLDN-ALS---D	8	12	NA
TcCLB.509791.120	LYDVSKPLDVEKEISKALPK	151	L---S-PLDVEKEIS-----	11	15	NA
TcCLB.504207.20	SPLETDVSYQSPNANKIVPA	152	--------YQ-P--NKI---	6	9	NA
TcCLB.507681.210	NAGGLTDQRPSTGEDGLDPS	153	---------P-TGE-G----	5	7	NA
TcCLB.510329.110	FSCIIIGPNDVIRESANAAN	154	-------PNDVIR---N--N	8	13	NA
TCSYLVIO_009759	KYGLASAAGGFGMTVTTPSS	155	------AAGGFGM----P--	8	12	NA
TCSYLVIO_006000	LMYEDKNAPARGGFGGNFTP	156	--YED--APA-GGFG----P	11	18	NA
TcCLB.506481.39	YEDNNAPARGGFGGNFTPDA	157	Y-----PA-GGFG----PD-	9	19	NA
TcCLB.510039.60	ELQRWVKDYVDVQLNASTRE	158	--Q--V-DYVD-QLNA----	10	14	NA
TcCLB.506789.270	FGNSISLDSLRASIAQFKEK	159	-----SLDSLRA---Q--E-	9	14	NA
TcCLB.508319.30	FSPDYHKRFHSQDKNMWVDM	160	--------F-SQDK------	5	6	NA
TcCLB.507765.60	GTYNEEGVNVDLYIPRKCHA	161	--Y-EEGVN-DLY-P-K---	11	15	NA
TcCLB.506605.50	GVKLTKQDDILLDERINANT	162	-----K-DDILLDERIN---	11	12	NA
TCSYLVIO_005565	SLENSLEQGAWSDKKTDMAR	163	-------Q-A--DK---M--	5	11	NA
TcCLB.506885.390	SVEADFQRKTDSFNEDDWTY	164	---ADFQR-TD-FNED-W--	12	15	NA
TcCLB.511029.20	TMTALRVSPYSIFLQELARK	165	-----R-SPYSIF-QE---K	10	15	NA
TcCLB.511807.250	TNGEGYDPDYVSKEHHRYKE	166	-----YDPD-VSKEH--Y-E	11	15	NA
TCSYLVIO_008647	ITAPVYSKEKDNDNKQKGRL	167	-------KEKDNDN-----L	8	13	NA
TcCLB.506357.160	KVIGLRKQTGLTNALNSAQT	168	--I-L-KQTGLT-AL-----	10	13	NA
TCSYLVIO_007262	LSRHGQYVFSQNKKPSGSAF	169	------YVFSQNK-P---AF	10	14	NA
TcCLB.509793.50	PSGSGKHALSSFLLKDKKKV	170	-----K--LS-FLLKD----	8	11	NA
TcCLB.509219.20	PTSHIRDAGVLNEIRASGAY	171	-----RDAGVLNE-RA---Y	11	15	NA
TcCLB.508479.240	VFRLDEFPTKLEALLNRAAG	172	--R----PTKLEAL--R---	9	15	NA
TcCLB.509671.80	VPHRPNRFPGYDKEKDSLNA	173	----PNRF-GYDKE-DSL--	12	14	NA
TCSYLVIO_001865	GDADAHSKAFLPENVPPQRF	174	-------KAFLPEN------	7	7	NA
TcCLB.504147.150	LVLPETPLPENHPLSLPMVQ	175	-----T-LPENHPL--P--Q	10	15	NA
TcCLB.506745.10	PLTAAVRKHGLPEDLLVPFL	176	-------K--LPED---P--	6	11	NA
TcCLB.506739.50	VELKPLTSDDFHRIITEPKY	177	-----LTSDDFH----EP-Y	10	15	NA
TcCLB.509445.39	VFAFYFTPNPTSDDYHHLRA	178	----------TSDDYH---A	7	10	NA
TcCLB.509067.70	DTVVSGIKAIAEDKDPLARV	179	--------AIA-DK-P----	6	8	NA
TcCLB.510219.40	SHPTDSAAAAAEDKDEDDKN	180	-------AAAA-DK------	6	7	NA
TcCLB.506401.320	DVATEKKKNPEAASKKAPLS	181	D------KNPE--S-K--L-	8	19	NA
TcCLB.507519.110	SVPAPESAIKRAAFKRQQTE	182	----P-SAI-RAAF--Q---	9	13	NA
TcCLB.506657.20	GGFQAPIPPNRLNDRPNGDR	183	-----P-PPNRLNDR-----	9	10	NA
TCSYLVIO_009815	EKVWTAEFRQIDTEHNDRIT	184	-------FRQID-E--D---	7	10	NA
TcCLB.507809.119	RDDQMSVLRKIEEEFQQLEE	185	R------LRKIEEE-Q---E	10	20	NA
TCSYLVIO_002518	RQIDEKEQNVQQWQEKVLLS	186	-----K-QN-QQ---K----	6	11	NA
TcCLB.511819.59	VKSQEETLFRQIDELEESLH	187	V--Q--TLFRQIDE-EE---	12	17	NA
TCSYLVIO_006840	EETRKKTAAPRVAAAATAAA	188	EE--K--AAP--AAA-----	9	15	NA
TcCLB.506175.40	RYEPKQAAAAPTALVANTVT	189	-YEPKQAAAAPTALVANTV-	18	18	TcCLB.506175.40
TcCLB.511127.220	EKRLQVAPPAISGDKEKGAV	190	E--------A--GDKE----	6	16	NA
TCSYLVIO_001701	MNAGNAPLGNKKTENGGLGG	191	M----APL-NK-TE------	8	14	NA
TCSYLVIO_009269	PEGLDTAVGRKAGNKEDRND	192	-E--D---G-KAG-KED--D	10	19	NA
TCSYLVIO_004274	RSNEAALANKDNTNASESKQ	193	----AALANKD--N----K-	9	15	NA
TcCLB.510933.190	VVIGNSGTENKKVQENTQGV	194	--I--SGTENKKVQENTQ--	14	16	NA
TCSYLVIO_008280	HVSCHVDPVTIPVTGEKTMG	195	-----------PVTGE---G	6	9	NA
TcCLB.509595.50	KLSIHWGTHPVTGEEVEEEL	196	---------PVTGE------	5	5	NA
TcCLB.511303.130	LLSILAPITGERNFDVDEAV	197	--S--AP-TGE-NFD-----	9	13	NA
TcCLB.507801.60	YIAEHGRCPVTGEALQKDDL	198	--------PVTGEA-Q----	7	8	NA
TcCLB.507907.10	NAEGKGQEGLHPQVKEAEAA	199	--EGKGQEGLHPQVKEA--A	16	18	NA
TcCLB.508809.50	PHFGEENPFLSHNKEKHAQD	200	------NPF-SHNK-K----	8	10	NA
TcCLB.510101.80	SPLHVKPQLPQGDKASQRGV	201	S-----PQLP--DK------	7	14	NA
TcCLB.509595.50	FAKEVAQEVHISLKDKDQLF	202	F-KEVAQEV-ISL-DKDQ--	15	18	NA
TcCLB.506941.250	MGSFSLPVLQLRDKAELFPV	203	------P-LQL-DK-E--PV	9	14	NA
TCSYLVIO_007295	KYENWTAAAASDKKGFNGKS	204	--E-W-AAAA-DK-------	8	11	NA
TcCLB.510311.60	MKEAQALQAAASNDKKSLGR	205	M-E----QAAA-NDK--L--	10	18	NA
TCSYLVIO_000913	VTKGVGQKAAADKWGLLVAS	206	---GVGQ-AA-DK-------	8	10	NA
TCSYLVIO_002779	VTGGLGFMTAGGFGAYAGAK	207	-------MTAGGFG------	7	7	NA
TcCLB.509541.19	LLLQAVDFFDDNGKIRRPGE	208	---Q--DFFDDNGKIRR--E	13	17	NA
TcCLB.503635.59	VKVVRTPRFDAQALLNAHGE	209	----R-PRFD-Q--LN----	8	12	NA
TcCLB.506445.60	VQVQPKFDSQNKARLVSVPT	210	-Q-Q--FDSQNK--LV--P-	11	18	NA
TcCLB.504105.130	GSSVLEEDPRRLQKDIFRER	211	-----EEDP-R-QKDI--E-	10	14	NA
TcCLB.503895.19	LRRELDAIERYLDEQLNPKP	212	---E-D--E-YLDE-LN---	9	14	NA
TCSYLVIO_007387	SHPRYERSENGEVVSMIPLN	213	----Y-R-ENGEV----P--	8	14	NA
TcCLB.509287.230	TFVFPLQKRKENGEFLSMII	214	-F-F-L--R-ENGEF-----	9	14	NA
TcCLB.509331.180	TCGRYSGRIENGEFELNGKS	215	----YSGR-ENGEF--N-K-	11	15	NA
TcCLB.504935.10	IAKPSPLSLTPATGEMTLGD	216	----------PATGE-----	5	5	NA
TcCLB.510021.130	INQLPKGTETKGDADRQDKN	217	----PKGTETK-D-D--D--	10	14	NA
TCSYLVIO_010150	ASQQSRKERETQQVPAALSS	218	ASQQ--KERETQQV-----S	13	20	NA
TCSYLVIO_003617	GGRTGKRPKTGERQFMQRQA	219	NA	NA	NA	NA
TcCLB.510741.70	SVIRDSVNQVREMSQRFLRI	220	---R-SVNQVRE--QR----	10	13	NA
TcCLB.506581.14	SAGNGVQPKAGDKITVHCTG	221	------Q--AGDK-------	5	7	NA
TcCLB.506559.490	YDTGPVEIRAGDKLQLTNLG	222	Y--------AGDK-Q----G	7	20	NA
TcCLB.508213.30	QLQQYGKIATAPAAAAAAAA	223	QL--Y-KIA-APA-AAAA--	13	18	NA
TCSYLVIO_000144	NKVAISPPERKPMPAAAATS	224	N------PE-KPMP------	7	14	NA
TCSYLVIO_005669	QSKPRKNLSPPPQQRPQQAN	225	---P-KNL-PPPQ-R-----	9	12	NA
TcCLB.507081.90	NGNNNNTGSSSIVSGGGNSG	226	N-----TGSSS-VSGGGN--	12	18	NA
TcCLB.508873.30	NNTGGAGQPPLGVEDKGNED	227	--------PP-GVEDKGN--	9	10	NA
TCSYLVIO_005859	PIPPSSSAAHADKVQSPIEE	228	-------AA-ADK---P---	6	10	NA
TcCLB.506139.110	TQEQVLKSPAAPTAATPKAK	229	--EQV-K-PAAP-AA-----	10	13	NA
TCSYLVIO_006212	SRLVQEKGLPAGTETKEGNR	231	S--------PAGTETK----	8	16	NA
TcCLB.504839.70	VITSALKTPPSIAEKEEGWD	232	---S-LKTP-SI-EK--G--	10	15	NA
